# Supplementary material for: Characterization of transcriptional profiles associated with stress-induced neuronal activation in Arc-GFP mice
Source: Mol Psychiatry. 2024 Apr 22;29(10):3010–23. doi: 10.1038/s41380-024-02555-z (PMC11449785; doi:10.1038/s41380-024-02555-z)
Supplement: Supplementary file 2 — Data Set 1 [file 41380_2024_2555_MOESM2_ESM.xlsx]

## Sheet: Positive_vs_Negative_vHIP
Supplementary Table 1. nuclear RNA-seq - GFP+ and GFP- differentially expressed gene (DEG).
Values obtained after DESeq2 analysis
Gene	baseMean	log2FoldChange	lfcSE	stat	pvalue	padj
0610010F05Rik	657.298	0.1849	0.0645566	2.86416	0.00418121	0.0177463
0610040J01Rik	4.67588	-1.83802	0.413449	-4.44557	8.76594e-06	6.88589e-05
1110008P14Rik	52.5369	0.812405	0.142398	5.70515	1.16239e-08	1.38583e-07
1110015O18Rik	1.4206	-2.91981	0.685474	-4.25955	2.04841e-05	0.000150873
1110032F04Rik	42.099	0.876792	0.186975	4.68936	2.74067e-06	2.33666e-05
1190002N15Rik	218.139	0.655331	0.107261	6.10967	9.98369e-10	1.36005e-08
1200014J11Rik	193.705	-0.235631	0.0655075	-3.597	0.000321903	0.00186422
1500004A13Rik	295.332	0.24846	0.0806444	3.08093	0.00206354	0.00968748
1500009C09Rik	36.9144	-0.413	0.152034	-2.7165	0.00659753	0.0263449
1500015L24Rik	9.46087	1.51797	0.294784	5.14943	2.61275e-07	2.62145e-06
1700001L05Rik	61.3145	-0.579729	0.146887	-3.94675	7.92182e-05	0.000524064
1700006F04Rik	28.4733	1.12759	0.186501	6.04603	1.48459e-09	1.9868e-08
1700007F19Rik	4.33025	1.67559	0.450858	3.71645	0.000202044	0.00122531
1700010I14Rik	8.0121	-0.846117	0.241427	-3.50465	0.000457214	0.00254821
1700012D16Rik	34.3881	0.617877	0.210278	2.93839	0.00329927	0.0145068
1700017B05Rik	90.0211	-0.777038	0.110373	-7.04013	1.92062e-12	3.4786e-11
1700019G17Rik	17.1915	-1.11564	0.298054	-3.74309	0.000181768	0.00111261
1700024P16Rik	59.2334	0.689454	0.143938	4.78993	1.66837e-06	1.47272e-05
1700025J12Rik	1.02952	1.76447	0.709401	2.48727	0.0128728	0.0459728
1700026J14Rik	2.20961	1.78879	0.56697	3.155	0.001605	0.00780311
1700047M11Rik	81.9483	1.32323	0.179445	7.374	1.65578e-13	3.25165e-12
1700063D05Rik	12.5336	1.08097	0.260504	4.14956	3.33119e-05	0.000236677
1700066M21Rik	188.057	0.31375	0.0943754	3.32449	0.000885801	0.00459692
1700084C01Rik	6.974	-4.55366	0.543113	-8.38436	5.10044e-17	1.39072e-15
1700088E04Rik	15.2457	0.52324	0.192497	2.71817	0.00656446	0.0262428
1700112E06Rik	1.80436	-1.95826	0.744573	-2.63005	0.00853729	0.0327441
1810010H24Rik	8.9672	-0.978131	0.267668	-3.65428	0.000257909	0.001523
1810011H11Rik	0.685373	-3.07782	0.876897	-3.5099	0.000448278	0.0025056
1810011O10Rik	0.806757	-2.91668	0.943031	-3.09288	0.00198225	0.00936118
1810041L15Rik	181.882	-0.588048	0.0755929	-7.77914	7.30178e-15	1.65741e-13
2010111I01Rik	840.875	0.306929	0.0814696	3.7674	0.000164957	0.00102129
2010300C02Rik	815.585	0.272735	0.087453	3.11865	0.00181684	0.00867852
2010320M18Rik	4.56019	-1.02134	0.376222	-2.71472	0.00663309	0.0264627
2210404O09Rik	75.7954	0.418786	0.140246	2.98608	0.0028258	0.0127128
2210408F21Rik	99.3517	0.431955	0.117114	3.68832	0.000225735	0.00135581
2310002F09Rik	76.5279	0.958542	0.148529	6.45357	1.09244e-10	1.67488e-09
2310035C23Rik	1396.03	0.149921	0.0409614	3.66005	0.000252169	0.00149434
2310045N01Rik	132.297	-0.238783	0.0805139	-2.96574	0.00301958	0.0134565
2310061I04Rik	178.932	-0.340252	0.0968178	-3.51435	0.00044083	0.00247029
2310075C17Rik	1.41083	3.365	0.994323	3.38421	0.00071383	0.0037922
2410002F23Rik	182.175	-0.211694	0.0778953	-2.71767	0.00657424	0.0262759
2610020C07Rik	13.9278	-0.572162	0.221246	-2.58609	0.00970722	0.0364709
2610020H08Rik	7.85305	-0.899395	0.299245	-3.00555	0.00265105	0.0120248
2610028E06Rik	0.702471	-3.06696	0.888915	-3.45023	0.000560108	0.00305066
2610035F20Rik	0.978861	-3.55024	0.942127	-3.76832	0.00016435	0.0010179
2610037D02Rik	3.6489	-1.1774	0.451239	-2.60926	0.00907382	0.0344916
2610042L04Rik	4.40846	-1.11842	0.369463	-3.02716	0.00246867	0.0113129
2610100L16Rik	236.051	0.309439	0.0986454	3.13689	0.00170752	0.00822376
2610203C22Rik	2.52376	-2.66852	0.574196	-4.64741	3.36123e-06	2.82576e-05
2610307P16Rik	0.913856	-2.01439	0.792467	-2.54193	0.0110243	0.0406246
2610507B11Rik	1370.34	-0.323944	0.043961	-7.3689	1.72041e-13	3.37479e-12
2610507I01Rik	75.5115	-0.293531	0.0860292	-3.41199	0.000644912	0.00346291
2700081O15Rik	122.166	-0.261692	0.0728215	-3.59361	0.000326131	0.00188434
2810025M15Rik	8.91578	-0.871432	0.247453	-3.52161	0.000428932	0.00241523
2810049E08Rik	91.5017	-0.337596	0.0927255	-3.6408	0.000271787	0.0015962
2810408A11Rik	0.683071	-2.29997	0.858401	-2.67937	0.0073761	0.0288928
2810459M11Rik	10.6568	-1.9323	0.379104	-5.09701	3.45059e-07	3.40155e-06
2810468N07Rik	79.1117	0.801881	0.138638	5.78397	7.2957e-09	8.93777e-08
2900026A02Rik	354.671	0.288848	0.0666153	4.33607	1.45054e-05	0.000109751
2900052N01Rik	18.7194	-2.49143	0.335487	-7.4263	1.11675e-13	2.2435e-12
2900092D14Rik	252.124	0.233098	0.0922646	2.52641	0.0115235	0.0419984
3110002H16Rik	221.731	-0.217367	0.0702579	-3.09385	0.0019758	0.00933525
3110021A11Rik	9.46634	-1.08079	0.297504	-3.63287	0.000280289	0.00164227
3110035E14Rik	757.728	0.648872	0.0653596	9.92773	3.15352e-23	1.45813e-21
3110039M20Rik	175.873	0.329362	0.078207	4.21141	2.53778e-05	0.000183971
3632454L22Rik	55.9343	-0.549772	0.151596	-3.62656	0.000287225	0.0016801
4632428N05Rik	17.7626	-5.97186	0.442876	-13.4843	1.93535e-41	3.28408e-39
4833420G17Rik	695.426	-0.175749	0.0580822	-3.02586	0.00247923	0.0113464
4833422C13Rik	44.6865	-0.56444	0.156373	-3.60958	0.000306695	0.00178383
4921504A21Rik	46.4541	0.402175	0.141747	2.83728	0.00454997	0.0190986
4921531C22Rik	39.1031	0.48061	0.155218	3.09636	0.00195913	0.00927263
4922502N22Rik	0.556729	-2.62662	1.03339	-2.54175	0.0110299	0.0406319
4930419G24Rik	4.93986	1.61303	0.592324	2.72323	0.00646467	0.0258676
4930426D05Rik	4.4166	-3.21668	0.441756	-7.28157	3.29952e-13	6.30262e-12
4930448C13Rik	1.69732	2.30846	0.606572	3.80575	0.000141372	0.000885947
4930467D21Rik	10.2403	-0.999663	0.276128	-3.62029	0.000294274	0.00171731
4930467E23Rik	1.49069	-1.63743	0.57021	-2.87163	0.00408364	0.0173955
4930474G06Rik	2.83492	2.15885	0.470402	4.58938	4.44555e-06	3.67546e-05
4930480K23Rik	53.2829	-0.334188	0.107384	-3.11207	0.0018578	0.00884629
4930482G09Rik	18.5894	0.659387	0.207506	3.17768	0.0014846	0.00730309
4930506C21Rik	8.79542	1.03733	0.271236	3.82446	0.000131062	0.000826071
4930515L03Rik	2.33024	-3.31379	0.76622	-4.32486	1.52629e-05	0.00011512
4930523C07Rik	1.58923	-2.8524	0.740827	-3.85029	0.000117976	0.000751177
4930539E08Rik	13.1829	1.1174	0.256366	4.35863	1.30877e-05	9.94985e-05
4930553C11Rik	10.1833	0.825621	0.237564	3.47536	0.000510166	0.00281284
4930570G19Rik	328.889	-0.238127	0.0763466	-3.11903	0.0018145	0.00867207
4931406H21Rik	36.5206	-0.633616	0.243608	-2.60097	0.00929604	0.0351909
4931428F04Rik	116.539	-0.247348	0.0742536	-3.33112	0.000864972	0.00450611
4932418E24Rik	17.9786	1.33944	0.252464	5.30546	1.12387e-07	1.18617e-06
4932438H23Rik	3.96276	-1.38076	0.476647	-2.89683	0.00376957	0.0162557
4933411K16Rik	1.95783	-2.01293	0.540761	-3.7224	0.000197338	0.00119885
4933413G19Rik	10.3184	2.01359	0.309476	6.50647	7.69357e-11	1.19315e-09
4933427G17Rik	8.63582	-1.03151	0.293639	-3.51286	0.000443314	0.00248261
4933427I22Rik	1.07624	-2.37065	0.804003	-2.94855	0.00319264	0.0141018
4933433G19Rik	2.13505	1.18578	0.478676	2.47721	0.0132415	0.0470969
5031414D18Rik	6.52149	-1.9454	0.376582	-5.16594	2.39239e-07	2.41253e-06
5031426D15Rik	1697.69	0.526407	0.140206	3.75452	0.000173673	0.0010692
5031434O11Rik	49.5228	-0.440037	0.147429	-2.98475	0.0028381	0.012755
5031439G07Rik	625.528	0.235305	0.0829766	2.8358	0.00457111	0.019173
5430427O19Rik	1.03532	-3.67616	0.814543	-4.51315	6.38716e-06	5.13264e-05
5430431A17Rik	2.47509	1.93543	0.553093	3.49928	0.000466508	0.00259339
5730403I07Rik	1.44986	2.69406	0.864157	3.11756	0.00182353	0.00870097
5730522E02Rik	151.906	0.467055	0.091237	5.11914	3.06936e-07	3.05155e-06
5730559C18Rik	14.8654	-1.15161	0.233526	-4.93141	8.16396e-07	7.60606e-06
5830416P10Rik	155.944	0.779326	0.140192	5.559	2.71331e-08	3.09349e-07
5930403L14Rik	22.6157	-4.07933	0.545745	-7.47479	7.73287e-14	1.57891e-12
5930430L01Rik	83.0319	-0.791623	0.1306	-6.06141	1.34933e-09	1.81273e-08
5930438M14Rik	2.72482	1.3202	0.494061	2.67215	0.00753674	0.0294231
6030407O03Rik	2.98987	-1.93662	0.462826	-4.18434	2.85993e-05	0.000205449
6330403A02Rik	778.894	0.312498	0.102165	3.05877	0.00222246	0.0103336
6330407A03Rik	2.92212	-4.867	0.5438	-8.94998	3.55544e-19	1.16589e-17
6330416G13Rik	41.8922	0.588845	0.138246	4.25941	2.0497e-05	0.000150904
6430573F11Rik	79.1572	0.391117	0.142925	2.73652	0.00620932	0.0249486
6530402F18Rik	290.653	0.224472	0.0872781	2.57192	0.0101137	0.037779
6530403H02Rik	41.0618	-0.604207	0.163371	-3.69838	0.000216979	0.00130816
6530411M01Rik	1.50819	-2.1362	0.627155	-3.40618	0.000658789	0.00352515
7630403G23Rik	4.52272	1.49736	0.502457	2.98007	0.00288182	0.0129084
8030462N17Rik	293.628	0.25854	0.0571832	4.52126	6.1473e-06	4.95127e-05
8430419L09Rik	529.896	0.355122	0.0705776	5.03165	4.86286e-07	4.69056e-06
9030617O03Rik	15.4597	-0.895354	0.211611	-4.23112	2.32526e-05	0.000169761
9030624J02Rik	285.099	-0.192393	0.0625049	-3.07805	0.0020836	0.00976595
9130008F23Rik	3.08432	1.4262	0.449944	3.16973	0.00152579	0.00747624
9130024F11Rik	89.6291	1.35348	0.148344	9.1239	7.24652e-20	2.53817e-18
9330102E08Rik	104.64	0.320115	0.101663	3.1488	0.00163944	0.00793524
9330117O12Rik	15.1495	1.89637	0.29258	6.48156	9.07811e-11	1.39795e-09
9330158H04Rik	1.7832	-2.96376	0.599269	-4.94562	7.59015e-07	7.11699e-06
9330159F19Rik	1628.48	0.1681	0.0605787	2.7749	0.00552193	0.0226024
9330159M07Rik	19.8926	-0.821843	0.2249	-3.65426	0.000257929	0.001523
9330182L06Rik	242.76	0.212275	0.0747415	2.84012	0.00450963	0.0189652
9430020K01Rik	319.28	1.02964	0.0853076	12.0697	1.52668e-33	1.41181e-31
9430041J12Rik	23.3334	-1.11885	0.247835	-4.5145	6.3466e-06	5.10239e-05
9530059O14Rik	655.818	0.341147	0.0867134	3.93418	8.34798e-05	0.000548106
9530091C08Rik	542.01	-0.624532	0.193575	-3.2263	0.00125401	0.0062855
9630013A20Rik	28.2075	-5.16586	0.399484	-12.9313	2.99664e-38	4.09182e-36
9930111J21Rik1	0.786055	-3.01011	0.85474	-3.52166	0.000428847	0.00241523
A230001M10Rik	55.1139	2.32439	0.194947	11.9231	8.96701e-33	7.87565e-31
A230009B12Rik	16.064	1.74381	0.300262	5.80763	6.33643e-09	7.81016e-08
A230046K03Rik	807.687	-0.160853	0.057457	-2.79954	0.0051176	0.0211505
A230050P20Rik	457.486	-0.301438	0.0876313	-3.43985	0.000582043	0.00315832
A230057D06Rik	386.97	-0.271585	0.106577	-2.54826	0.0108262	0.0400466
A230070E04Rik	142.913	0.333193	0.10065	3.31041	0.000931597	0.00481872
A230103J11Rik	12.6129	0.934082	0.29344	3.18322	0.00145649	0.00718096
A2m	9.69206	-1.59917	0.311382	-5.13572	2.81059e-07	2.81027e-06
A330015K06Rik	12.5077	1.37014	0.283891	4.82626	1.39118e-06	1.24411e-05
A330049N07Rik	52.6288	1.96884	0.188905	10.4224	1.95901e-25	1.08908e-23
A330074K22Rik	8.58428	-1.18887	0.296284	-4.01258	6.00574e-05	0.000406697
A330076H08Rik	752.643	-0.304666	0.0943106	-3.23046	0.00123592	0.00620196
A430078G23Rik	3.20869	1.18656	0.391087	3.03401	0.00241328	0.0110878
A530058N18Rik	32.6662	-1.28706	0.186193	-6.91249	4.76211e-12	8.33155e-11
A630001G21Rik	2.99514	-5.1994	0.573193	-9.07094	1.17994e-19	4.0358e-18
A630072M18Rik	53.593	-0.388195	0.112555	-3.44895	0.000562775	0.00306423
A630089N07Rik	128.739	-0.320593	0.117624	-2.72559	0.00641872	0.0256955
A730017C20Rik	174.327	-0.309642	0.0797859	-3.88091	0.000104067	0.000671177
A730036I17Rik	1.37179	-2.90608	0.927362	-3.1337	0.00172615	0.00830434
A830010M20Rik	1073.56	0.157363	0.0549883	2.86176	0.00421292	0.0178678
A830018L16Rik	638.709	-0.438587	0.0876404	-5.0044	5.60377e-07	5.33748e-06
A830082K12Rik	126.396	-0.556914	0.101749	-5.47339	4.41507e-08	4.89325e-07
A930002C04Rik	4.09797	1.46892	0.457619	3.20992	0.0013277	0.00661317
A930009A15Rik	3.4116	-5.46974	0.602289	-9.08159	1.06998e-19	3.68859e-18
A930011G23Rik	52.5333	0.865829	0.166026	5.21503	1.83788e-07	1.88734e-06
AA387883	5.39892	-4.75764	0.598662	-7.94712	1.9089e-15	4.55168e-14
AF251705	2.76429	-4.29765	0.553858	-7.75949	8.52737e-15	1.92311e-13
AF357359	434.618	0.251982	0.0871918	2.88997	0.00385278	0.0165452
AF357426	123.434	0.349299	0.106875	3.2683	0.00108197	0.00551171
AF529169	9.39319	-4.7738	0.448185	-10.6514	1.71755e-26	1.03515e-24
AI413582	42.4431	-0.331582	0.128978	-2.57083	0.0101454	0.0378811
AI414108	509.34	0.811202	0.0917045	8.84583	9.08535e-19	2.86631e-17
AI464131	36.9497	-3.82999	0.369803	-10.3568	3.89596e-25	2.1213e-23
AI504432	237.602	-1.43922	0.111069	-12.9579	2.12021e-38	2.96456e-36
AI854517	194.068	-0.373848	0.092566	-4.03872	5.37434e-05	0.000367355
AU022754	19.4768	-1.02359	0.196697	-5.20387	1.95177e-07	1.99608e-06
AW011738	19.9346	-1.54763	0.242074	-6.39323	1.62413e-10	2.45134e-09
AW551984	20.1184	-2.04084	0.243501	-8.38121	5.23848e-17	1.42171e-15
Aars	212.241	-0.238095	0.0769415	-3.09449	0.00197153	0.00932526
Aass	3.50646	-3.63462	0.643707	-5.64639	1.63853e-08	1.92461e-07
Aatk	961.923	0.466741	0.0782025	5.96837	2.39639e-09	3.13504e-08
Abat	242.752	-0.739769	0.119575	-6.18666	6.14542e-10	8.59965e-09
Abca1	378.182	-0.957831	0.128073	-7.47879	7.50082e-14	1.53512e-12
Abca2	2367.61	0.310131	0.0762151	4.06915	4.71849e-05	0.000326354
Abca8a	211.943	0.882693	0.138839	6.35768	2.04827e-10	3.05197e-09
Abca9	43.6598	-2.71098	0.210056	-12.906	4.1641e-38	5.59848e-36
Abcb1a	5.25983	-3.06447	0.587748	-5.21393	1.84881e-07	1.89522e-06
Abcb9	118.63	0.308531	0.105283	2.9305	0.00338419	0.0148132
Abcc10	123.067	-0.426666	0.130893	-3.25964	0.00111552	0.00566939
Abcc3	6.96325	-3.70005	0.412317	-8.97379	2.86483e-19	9.48324e-18
Abcc9	2.61273	-3.15014	0.528223	-5.96366	2.46653e-09	3.22198e-08
Abcd2	87.0457	-1.47456	0.150755	-9.78114	1.35673e-22	5.86954e-21
Abcd3	267.465	-0.280961	0.0767029	-3.66297	0.000249305	0.00148008
Abcd4	96.4773	-0.474086	0.103233	-4.59237	4.38237e-06	3.62838e-05
Abcg4	332.34	-0.209371	0.0830745	-2.52028	0.0117261	0.0426355
Abhd11	63.9978	-0.402636	0.131756	-3.05593	0.00224362	0.0104154
Abhd14b	108.264	-0.537108	0.137315	-3.91149	9.17282e-05	0.000597772
Abhd15	1.71616	-3.05728	0.645842	-4.73379	2.2037e-06	1.90958e-05
Abhd5	87.8821	0.559057	0.112615	4.96432	6.89406e-07	6.52026e-06
Abi2	1761.8	0.250373	0.0606527	4.12798	3.65966e-05	0.000258438
Abi3	8.13801	-6.26477	0.488968	-12.8122	1.40036e-37	1.78653e-35
Abi3bp	30.9245	0.851481	0.225785	3.7712	0.000162466	0.00100766
Abl1	371.314	0.291915	0.0735513	3.96886	7.22174e-05	0.00048213
Ablim1	480.234	-0.455924	0.0686433	-6.64194	3.09589e-11	5.00092e-10
Ablim2	612.433	0.298086	0.0693866	4.29602	1.73891e-05	0.000129883
Ablim3	113.821	-1.3672	0.10287	-13.2905	2.62745e-40	4.17478e-38
Abr	1201	-0.171198	0.0535998	-3.194	0.00140317	0.00695534
Abtb2	19.7519	-1.33206	0.240347	-5.54224	2.98634e-08	3.3796e-07
Acaa2	17.3012	-0.532098	0.205509	-2.58917	0.00962076	0.0362318
Acacb	8.17331	-2.14601	0.364691	-5.88447	3.9932e-09	5.03558e-08
Acads	4.77605	-0.877571	0.310183	-2.8292	0.00466639	0.0195164
Acan	13.6442	-1.46044	0.257215	-5.67791	1.36352e-08	1.61243e-07
Acap2	2710.84	0.357286	0.0570779	6.25961	3.85931e-10	5.56543e-09
Acat3	12.2279	-4.39415	0.457654	-9.60147	7.88148e-22	3.22605e-20
Accs	16.4173	-1.78976	0.22985	-7.78662	6.88272e-15	1.57045e-13
Acer2	10.1996	0.902187	0.259767	3.47306	0.000514569	0.00283622
Ache	164.329	-0.410068	0.0893508	-4.58941	4.44494e-06	3.67546e-05
Ackr1	135.353	0.214779	0.0778713	2.75813	0.00581336	0.0236183
Ackr2	6.29493	1.32169	0.367575	3.59572	0.000323497	0.00187159
Ackr3	39.8507	-0.884575	0.156623	-5.6478	1.62514e-08	1.91145e-07
Acly	194.921	-0.30629	0.0860737	-3.55846	0.000373035	0.00213069
Aco2	547.918	-0.143016	0.0556494	-2.56995	0.0101712	0.0379593
Acot11	16.4789	-2.13274	0.329865	-6.4655	1.00962e-10	1.55335e-09
Acot12	6.83913	-1.55899	0.271592	-5.7402	9.45649e-09	1.13962e-07
Acox3	119.991	-0.22072	0.0709246	-3.11203	0.00185804	0.00884629
Acp2	384.041	-0.198477	0.0551603	-3.59818	0.000320452	0.00185766
Acrbp	107.881	-0.384298	0.116771	-3.29105	0.000998133	0.00512647
Acsbg1	22.0256	-3.55265	0.448839	-7.9152	2.4685e-15	5.86201e-14
Acsf2	6.85124	-2.56489	0.47177	-5.43674	5.42655e-08	5.96136e-07
Acsl1	214.913	0.214465	0.061081	3.51115	0.000446168	0.0024978
Acsl3	582.712	-0.662949	0.155618	-4.26009	2.0434e-05	0.000150568
Acsl5	165.363	0.585179	0.0865686	6.75972	1.38262e-11	2.31913e-10
Acss1	100.244	-0.758183	0.142058	-5.33715	9.44172e-08	1.00379e-06
Acss2	285.995	-0.170715	0.0650599	-2.62397	0.00869123	0.0332615
Acss3	2.2662	-3.24595	0.693266	-4.68211	2.83937e-06	2.41609e-05
Acta2	2.24283	-2.51656	0.815212	-3.08701	0.00202184	0.00952242
Actn2	121.449	-0.506918	0.0997741	-5.08066	3.76123e-07	3.68698e-06
Actr3b	208.189	0.472316	0.0830426	5.68763	1.28811e-08	1.52841e-07
Acvr1b	264.511	0.189233	0.0752	2.5164	0.011856	0.0430095
Acvr1c	227.083	0.729071	0.115779	6.29707	3.03327e-10	4.44016e-09
Acvrl1	1.32822	-3.61538	0.727776	-4.96771	6.77476e-07	6.41089e-06
Adam15	747.035	-0.291991	0.098831	-2.95445	0.00313232	0.0138845
Adam18	22.1483	0.823662	0.173213	4.75519	1.98259e-06	1.73432e-05
Adam22	2925.3	0.205013	0.0387912	5.28504	1.25677e-07	1.32165e-06
Adam23	1482.57	0.320693	0.0477623	6.71437	1.88885e-11	3.12627e-10
Adam28	0.561191	-2.88357	1.07584	-2.6803	0.00735559	0.0288189
Adam3	0.651637	-2.69725	0.921182	-2.92803	0.00341117	0.01492
Adam33	5.90016	-1.54162	0.428088	-3.60116	0.000316798	0.00183831
Adam8	42.1214	-0.728603	0.163411	-4.45871	8.24549e-06	6.51513e-05
Adamts10	153.444	-0.687518	0.117206	-5.8659	4.46706e-09	5.58479e-08
Adamts12	4.05087	-4.83441	0.517577	-9.34046	9.5921e-21	3.66049e-19
Adamts14	24.39	-1.00216	0.179058	-5.59683	2.18308e-08	2.52354e-07
Adamts15	17.0781	-2.41359	0.240089	-10.0529	8.91958e-24	4.34252e-22
Adamts16	120.44	0.656306	0.112926	5.81182	6.17961e-09	7.62762e-08
Adamts17	171.364	-0.751809	0.102076	-7.36522	1.76861e-13	3.46156e-12
Adamts18	23.6149	-0.72544	0.172718	-4.20013	2.66759e-05	0.00019306
Adamts2	124.725	0.724058	0.0909633	7.95989	1.72191e-15	4.12269e-14
Adamts20	574.63	0.331451	0.0705566	4.69766	2.63165e-06	2.24919e-05
Adamts4	62.7168	1.31598	0.178351	7.37859	1.59972e-13	3.1451e-12
Adamts6	114.172	-0.903261	0.132405	-6.82195	8.98129e-12	1.53296e-10
Adamts7	2.18924	-1.44463	0.578517	-2.49713	0.0125203	0.0448975
Adamts9	139.115	-0.498992	0.118317	-4.21742	2.47113e-05	0.000179661
Adamtsl1	147.905	0.857597	0.103337	8.29903	1.04969e-16	2.79671e-15
Adamtsl3	13.6321	-2.13042	0.330213	-6.45164	1.10647e-10	1.69491e-09
Adamtsl4	45.2067	1.83644	0.218914	8.38886	4.90872e-17	1.34054e-15
Adamtsl5	4.80646	-4.82296	0.529403	-9.11019	8.22398e-20	2.86338e-18
Adap1	231.534	0.510746	0.0694855	7.3504	1.97618e-13	3.85488e-12
Adap2	8.62564	-4.75775	0.422833	-11.2521	2.26219e-29	1.58154e-27
Adar	597.684	-0.167568	0.0497392	-3.36892	0.000754626	0.00397869
Adarb1	463.82	-0.226164	0.06471	-3.49504	0.00047399	0.00263164
Adarb2	301.021	-3.42684	0.129437	-26.475	1.88288e-154	3.29089e-150
Adck4	127.156	-0.303895	0.0956582	-3.17689	0.00148865	0.00732095
Adcy6	419.655	-0.311696	0.0875698	-3.5594	0.000371707	0.00212621
Adcy7	18.8464	-3.12724	0.236811	-13.2056	8.14198e-40	1.27058e-37
Adcy8	335.747	0.580529	0.0995673	5.83052	5.52556e-09	6.86394e-08
Adcy9	1282.09	0.352177	0.0616165	5.71563	1.093e-08	1.30756e-07
Adcyap1r1	490.604	-1.01316	0.110093	-9.20271	3.49033e-20	1.27624e-18
Adgb	15.9267	-1.00628	0.237513	-4.23671	2.26814e-05	0.000165799
Adgra3	46.4866	-0.424319	0.12121	-3.5007	0.000464037	0.00258048
Adgrb1	4866.5	0.243876	0.0767201	3.17877	0.001479	0.00727758
Adgrb3	2853.77	0.282449	0.0446366	6.32774	2.48777e-10	3.6724e-09
Adgre1	3.6852	-5.19127	0.580852	-8.93734	3.98649e-19	1.29992e-17
Adgre5	5.40282	-2.28828	0.479637	-4.77086	1.83436e-06	1.61111e-05
Adgrg1	147.811	-1.60873	0.156244	-10.2963	7.32209e-25	3.84311e-23
Adgrg2	19.4197	0.989365	0.218127	4.53573	5.74038e-06	4.65139e-05
Adgrg6	5.39559	-1.94164	0.359882	-5.39522	6.84411e-08	7.40231e-07
Adgrl2	1263.31	0.906306	0.0544367	16.6488	3.08718e-62	1.38353e-59
Adgrl3	1690.06	0.395286	0.0532904	7.41757	1.19288e-13	2.3855e-12
Adgrv1	32.5161	-3.59091	0.360109	-9.97174	2.02653e-23	9.4959e-22
Adhfe1	29.6642	-2.45206	0.245733	-9.97856	1.89201e-23	8.8894e-22
Adi1	45.8184	0.513556	0.146135	3.51426	0.000440989	0.00247039
Adipor2	116.624	0.474394	0.103798	4.57037	4.86858e-06	3.99497e-05
Adk	76.1766	-0.320938	0.118492	-2.70852	0.00675845	0.0268858
Adm	1.29548	-3.17324	0.821205	-3.86413	0.000111486	0.000713495
Ado	164.496	0.515601	0.134237	3.84097	0.000122551	0.000778605
Adora1	454.609	0.330977	0.0748312	4.42298	9.73506e-06	7.55738e-05
Adora2b	3.42773	-3.89083	0.594889	-6.54043	6.13416e-11	9.63279e-10
Adra1a	88.0768	-0.481939	0.125113	-3.85202	0.000117149	0.000746182
Adra1b	4.599	-2.08223	0.384083	-5.4213	5.91681e-08	6.45934e-07
Adrb1	119.317	0.31464	0.0967392	3.25245	0.00114414	0.005798
Adrb2	4.17542	-3.28247	0.428545	-7.65957	1.86555e-14	4.0404e-13
Adrbk1	232.774	-0.313976	0.0837008	-3.75117	0.000176009	0.00108168
Adrbk2	893.649	-0.700807	0.0683457	-10.2539	1.13711e-24	5.91498e-23
Adss	807.562	0.311522	0.0698348	4.46084	8.16385e-06	6.45938e-05
Aebp1	46.0088	0.660487	0.222153	2.97312	0.00294791	0.0131774
Aebp2	560.786	0.186277	0.0495893	3.7564	0.000172377	0.00106271
Afap1	135.849	-1.31858	0.100527	-13.1166	2.6448e-39	3.95092e-37
Afap1l1	36.6082	0.821168	0.15292	5.36991	7.87742e-08	8.4571e-07
Afap1l2	14.2299	-4.87394	0.355237	-13.7202	7.68201e-43	1.45941e-40
Aff1	137.587	-0.257796	0.0905074	-2.84835	0.0043947	0.0185708
Aff2	178.652	-0.584991	0.0781134	-7.48901	6.93976e-14	1.4253e-12
Aff3	588.631	0.371586	0.0604317	6.14886	7.80401e-10	1.08081e-08
Afmid	11.8328	-1.37394	0.248579	-5.52718	3.25415e-08	3.66942e-07
Aftph	505.294	0.145676	0.05155	2.82592	0.00471453	0.0196613
Aga	23.6114	-0.837176	0.20343	-4.1153	3.86677e-05	0.000271966
Agbl3	63.7262	-0.343608	0.097293	-3.53169	0.00041292	0.0023356
Agbl4	164.134	0.425534	0.0959381	4.43551	9.18543e-06	7.17991e-05
Agbl5	125.451	-0.657183	0.10581	-6.21095	5.26639e-10	7.46521e-09
Agfg1	594.546	0.126729	0.0483435	2.62142	0.00875636	0.0334741
Agl	291.462	-0.667747	0.0753276	-8.86457	7.68028e-19	2.42741e-17
Agmo	13.8025	-1.55613	0.295263	-5.27031	1.36192e-07	1.42707e-06
Agpat4	180.703	0.338432	0.0764032	4.42956	9.44272e-06	7.35472e-05
Agpat5	222.384	-0.292465	0.0777283	-3.76266	0.000168115	0.00103864
Agpat9	16.9845	0.696626	0.228032	3.05495	0.00225098	0.0104385
Agrn	1891.32	-0.244555	0.090384	-2.70574	0.00681533	0.0270847
Agt	15.478	-4.45543	0.570574	-7.80868	5.77889e-15	1.33426e-13
Agtr1a	3.69931	-1.31045	0.397657	-3.29543	0.0009827	0.00505463
Ahctf1	1236.14	0.208617	0.0424956	4.90914	9.14753e-07	8.45928e-06
Ahcyl1	1381.73	-0.220271	0.0466963	-4.71711	2.39224e-06	2.06248e-05
Ahcyl2	748.097	-0.645775	0.0756456	-8.53685	1.37935e-17	3.97827e-16
Ahdc1	325.284	-0.240495	0.0792138	-3.03602	0.00239721	0.0110259
Ahnak	45.7495	-1.38058	0.240066	-5.75081	8.88156e-09	1.07366e-07
Ahr	148.489	0.28261	0.0787733	3.58763	0.000333693	0.00192548
Aif1	3.21632	-1.24168	0.398991	-3.11205	0.00185792	0.00884629
Aifm2	13.0629	-1.3383	0.24366	-5.49247	3.96361e-08	4.41249e-07
Airn	16.0603	-0.930527	0.275174	-3.38159	0.000720682	0.00382047
Ajap1	172.8	0.373057	0.07335	5.08599	3.65715e-07	3.59503e-06
Ajuba	1.18864	-3.09939	0.709145	-4.3706	1.23906e-05	9.45689e-05
Akap13	2763.28	0.234537	0.0714981	3.28033	0.00103687	0.00530574
Akap5	511.363	0.237461	0.0737612	3.21932	0.00128495	0.00641853
Akap6	2827.35	0.636823	0.0887182	7.17804	7.07169e-13	1.32617e-11
Akap7	313.82	-0.36286	0.068822	-5.27244	1.3462e-07	1.41145e-06
Akap8	1243.13	-0.230079	0.0732364	-3.14159	0.00168033	0.00810398
Akap9	1385.46	-0.236605	0.0901527	-2.62449	0.00867795	0.0332244
Akip1	5.78946	-0.782183	0.302157	-2.58866	0.00963498	0.0362562
Akna	13.357	-4.64044	0.355814	-13.0417	7.0829e-39	1.03163e-36
Akr1b10	26.7667	-0.761171	0.15507	-4.90856	9.17464e-07	8.47987e-06
Akr1c18	0.965924	-3.67692	0.985912	-3.72946	0.000191892	0.00116779
Akt1	150.736	-0.393043	0.099488	-3.95066	7.79374e-05	0.000517353
Akt3	1145.82	0.184885	0.0583329	3.16948	0.00152713	0.0074786
Alas2	1.82414	3.14765	0.916381	3.43488	0.000592822	0.00320685
Alcam	1244.41	-0.290252	0.073661	-3.94038	8.13541e-05	0.000535962
Aldh18a1	108.973	-0.224312	0.084395	-2.65788	0.00786339	0.0304669
Aldh1a2	1.56813	-2.48891	0.747221	-3.33089	0.000865691	0.00450717
Aldh1l1	18.7412	-3.39333	0.407978	-8.31744	8.98816e-17	2.40574e-15
Aldh1l2	49.8299	-1.92137	0.155189	-12.3808	3.31899e-35	3.64838e-33
Aldh3b1	8.43264	1.8331	0.34021	5.38813	7.11962e-08	7.67654e-07
Aldh4a1	85.6808	-0.374424	0.114632	-3.26632	0.00108957	0.0055488
Aldh6a1	201.341	-0.195454	0.0739081	-2.64455	0.00817997	0.0315328
Aldh9a1	91.172	-0.495911	0.0885029	-5.60333	2.10273e-08	2.43549e-07
Aldoc	68.8114	-1.48546	0.284225	-5.22635	1.72888e-07	1.78064e-06
Alg3	39.1735	-0.527099	0.149703	-3.52097	0.000429964	0.00242026
Alk	50.0286	-2.22843	0.199202	-11.1868	4.73354e-29	3.27007e-27
Allc	4.20964	1.77194	0.399616	4.43412	9.24512e-06	7.22012e-05
Alox5	0.611677	-2.68965	1.02882	-2.61431	0.00894071	0.0340522
Alox8	11.5275	-1.51111	0.270727	-5.58167	2.38223e-08	2.73745e-07
Alpk1	50.9675	-0.849691	0.216381	-3.92683	8.60736e-05	0.000563866
Alpl	5.36383	-5.19401	0.561397	-9.25195	2.20444e-20	8.16296e-19
Als2cl	19.6186	-4.91202	0.432046	-11.3692	5.95302e-30	4.3173e-28
Amer3	144.706	-0.295065	0.0871155	-3.38705	0.000706478	0.00375999
Amigo2	182.606	-0.346442	0.101144	-3.42523	0.000614287	0.00331169
Amn	9.19039	0.767847	0.294255	2.60946	0.00906859	0.0344792
Amot	58.2626	-0.770313	0.173103	-4.45004	8.58534e-06	6.75329e-05
Amotl1	35.2051	-2.951	0.259041	-11.392	4.58263e-30	3.35126e-28
Ampd2	276.232	-0.382068	0.0889456	-4.29552	1.74283e-05	0.00013012
Ampd3	118.917	-0.63168	0.110423	-5.72053	1.06191e-08	1.27298e-07
Amph	686.595	0.146739	0.0500088	2.93427	0.00334329	0.0146709
Amy1	341.185	-0.503988	0.0833129	-6.04934	1.4544e-09	1.94939e-08
Amz1	19.5926	-0.860623	0.241565	-3.5627	0.00036706	0.00210481
Ang	1.9342	-2.73613	0.652383	-4.19406	2.74003e-05	0.000197648
Angel2	468.422	0.174935	0.0595329	2.93845	0.00329853	0.0145068
Angpt1	19.4671	-1.13874	0.205139	-5.55106	2.83939e-08	3.22462e-07
Angptl1	4.49089	-1.72287	0.458527	-3.7574	0.000171686	0.00105958
Angptl4	1.31445	-3.86583	0.815709	-4.73923	2.14534e-06	1.86086e-05
Ank3	4274.96	0.144323	0.0551668	2.61612	0.00889355	0.0339334
Ankef1	8.41457	-1.05534	0.27328	-3.86175	0.000112577	0.000719162
Ankib1	607.623	0.217978	0.0565786	3.85266	0.00011684	0.000744757
Ankle1	1.66003	-1.65121	0.618641	-2.66909	0.0076058	0.0296662
Ankrd13d	229.615	-0.362281	0.0960488	-3.77184	0.000162048	0.00100542
Ankrd24	205.328	-1.05755	0.120032	-8.81059	1.24484e-18	3.87831e-17
Ankrd26	248.472	-0.211816	0.0716541	-2.95609	0.00311562	0.0138245
Ankrd27	370.481	0.281372	0.0740873	3.79785	0.000145958	0.000910768
Ankrd28	955.373	0.386366	0.057967	6.66527	2.6417e-11	4.30305e-10
Ankrd33b	645.826	1.00233	0.0749447	13.3743	8.54377e-41	1.40876e-38
Ankrd34b	49.3193	-0.576048	0.153484	-3.75314	0.000174633	0.00107397
Ankrd39	38.9293	-0.534556	0.143469	-3.72594	0.000194587	0.00118296
Ankrd45	246.944	0.271199	0.0672877	4.03044	5.56716e-05	0.000379348
Ankrd50	72.4597	-0.670773	0.160854	-4.17007	3.04511e-05	0.000217767
Ankrd52	577.62	-0.239579	0.0658398	-3.63882	0.000273895	0.00160642
Ankrd55	31.6254	-2.35565	0.186124	-12.6563	1.03192e-36	1.23534e-34
Ankrd6	168.143	-0.853276	0.100747	-8.4695	2.46453e-17	6.91412e-16
Ankrd63	54.4503	0.662092	0.162175	4.08257	4.45399e-05	0.000309407
Anks1	171.845	-0.389732	0.106539	-3.6581	0.000254092	0.00150288
Anks1b	2574.8	0.221935	0.0577517	3.84292	0.000121578	0.000772985
Ankub1	31.4613	2.00485	0.2044	9.80849	1.03503e-22	4.52257e-21
Anln	229.028	1.14573	0.134869	8.49507	1.97806e-17	5.59425e-16
Ano1	5.17368	-2.94094	0.597942	-4.91843	8.72415e-07	8.10206e-06
Ano2	14.3611	-1.60866	0.236341	-6.80652	9.99888e-12	1.7e-10
Ano4	537.977	0.842613	0.0793427	10.6199	2.40776e-26	1.43139e-24
Ano6	474.312	-0.373554	0.0502864	-7.42853	1.09811e-13	2.20861e-12
Ano8	311.258	-0.224635	0.0847109	-2.65179	0.00800674	0.0309469
Anp32a	210.604	-0.320403	0.119819	-2.67406	0.00749384	0.0292766
Anpep	2.31422	-4.79712	0.714291	-6.71592	1.86881e-11	3.1019e-10
Antxr2	16.9136	-1.83185	0.226605	-8.08391	6.27246e-16	1.55946e-14
Anxa2	2.19488	-2.59308	0.587931	-4.41052	1.03123e-05	7.98224e-05
Anxa3	8.94574	-5.37947	0.461378	-11.6596	2.0503e-31	1.64381e-29
Anxa4	29.5076	1.01984	0.364506	2.79788	0.00514397	0.0212394
Anxa6	214.644	-0.353395	0.0677202	-5.21845	1.80423e-07	1.85496e-06
Aox1	30.4754	-2.82273	0.274108	-10.2979	7.20474e-25	3.79291e-23
Aox3	5.71791	-3.7489	0.462591	-8.10414	5.31195e-16	1.33586e-14
Ap1ar	222.792	0.161115	0.0641819	2.51028	0.0120635	0.0436303
Ap1g2	73.3848	-0.412567	0.157709	-2.616	0.00889678	0.0339367
Ap1m1	229.198	-0.271444	0.087879	-3.08884	0.00200942	0.0094716
Ap1m2	11.3996	1.17753	0.359384	3.27652	0.00105095	0.00537247
Ap1s2	114.849	-1.2142	0.127937	-9.49061	2.29689e-21	9.10319e-20
Ap2b1	941.144	0.227482	0.0826898	2.75103	0.00594081	0.0240411
Ap3d1	774.524	-0.306201	0.0601901	-5.08722	3.63341e-07	3.57371e-06
Ap5m1	263.278	0.256796	0.0640151	4.01149	6.03379e-05	0.000408438
Apaf1	146.136	-0.325385	0.0734374	-4.43078	9.3895e-06	7.31652e-05
Apba2	718.251	0.141692	0.0489667	2.89364	0.0038081	0.0163815
Apbb1	308.957	0.219685	0.0660544	3.32581	0.000881611	0.00457778
Apbb1ip	19.1308	-1.89621	0.204114	-9.28995	1.54364e-20	5.78963e-19
Apbb2	541.543	0.319728	0.0613807	5.20893	1.89933e-07	1.94473e-06
Apc	3387.18	-0.161396	0.0648948	-2.48704	0.0128809	0.0459924
Apc2	592.288	-0.341799	0.0712364	-4.7981	1.60178e-06	1.42111e-05
Apcdd1	22.8891	-0.920349	0.205246	-4.48413	7.32107e-06	5.83216e-05
Aph1b	231.385	0.427506	0.0642386	6.65498	2.83342e-11	4.59818e-10
Apitd1	3.17345	-1.21992	0.40595	-3.00511	0.00265486	0.0120274
Aplp1	1897.34	0.417563	0.117315	3.55935	0.00037178	0.00212621
Apoa1	3.08074	-1.4536	0.571939	-2.54153	0.011037	0.0406372
Apobec1	1.75063	-4.00623	0.609044	-6.5779	4.77136e-11	7.5675e-10
Apobec3	7.95296	-5.64769	0.463042	-12.1969	3.22772e-34	3.24219e-32
Apod	183.087	1.55819	0.212729	7.32475	2.39343e-13	4.61725e-12
Apoe	254.37	-1.36836	0.230979	-5.92418	3.13854e-09	4.03645e-08
Apol7a	3.64025	2.64529	0.638937	4.14014	3.47099e-05	0.00024591
App	3920.92	0.372914	0.119911	3.10993	0.00187131	0.00889736
Appl2	616.461	-0.853948	0.144174	-5.92304	3.16049e-09	4.05872e-08
Aqp4	119.523	-4.09466	0.341742	-11.9817	4.43e-33	3.99111e-31
Aqp9	1.6475	-3.9387	0.751082	-5.24403	1.57106e-07	1.63349e-06
Araf	407.147	-0.327867	0.0672686	-4.87399	1.09364e-06	9.9711e-06
Arap2	987.638	0.769435	0.0796216	9.66365	4.30251e-22	1.80334e-20
Arap3	10.5364	-2.24778	0.289703	-7.75891	8.56606e-15	1.92687e-13
Arc	348.314	1.45131	0.159413	9.10409	8.69942e-20	3.01683e-18
Arel1	558.634	0.16297	0.0652218	2.49871	0.0124648	0.0447443
Arfip1	110.715	0.289686	0.0885081	3.27299	0.00106416	0.00543208
Arhgap10	64.1593	0.324386	0.125897	2.57661	0.00997745	0.0373178
Arhgap11a	6.74578	-0.96647	0.329507	-2.93308	0.00335615	0.0147051
Arhgap18	68.1537	-0.544591	0.154447	-3.52607	0.000421774	0.00237876
Arhgap23	724.826	0.868525	0.0850697	10.2096	1.79667e-24	9.12857e-23
Arhgap24	8.80413	-1.84557	0.307039	-6.01086	1.84544e-09	2.44168e-08
Arhgap26	828.057	0.259964	0.0595831	4.36304	1.28265e-05	9.75977e-05
Arhgap27	22.1474	-1.04734	0.180912	-5.78925	7.07026e-09	8.67794e-08
Arhgap27os3	1.58982	-3.85407	0.743126	-5.18628	2.14531e-07	2.17871e-06
Arhgap28	2.0096	-1.55591	0.633543	-2.45588	0.014054	0.0495932
Arhgap30	3.38955	-4.7951	0.564166	-8.49944	1.90501e-17	5.39639e-16
Arhgap31	97.5735	-0.958294	0.153277	-6.25205	4.05089e-10	5.82728e-09
Arhgap32	1151	0.426264	0.0691295	6.16617	6.99641e-10	9.72045e-09
Arhgap4	40.0296	-0.831301	0.171485	-4.84767	1.24923e-06	1.12954e-05
Arhgap44	277.626	0.304321	0.0655538	4.6423	3.44544e-06	2.89238e-05
Arhgap5	854.259	-0.49586	0.0947048	-5.23586	1.64222e-07	1.70342e-06
Arhgap9	0.832565	-3.15468	0.84177	-3.74768	0.000178479	0.00109459
Arhgef1	462.9	-0.456214	0.102052	-4.47039	7.80787e-06	6.20299e-05
Arhgef10	400.023	0.968963	0.106651	9.08538	1.03335e-19	3.57407e-18
Arhgef10l	73.1247	-0.566176	0.127469	-4.44168	8.92608e-06	6.99911e-05
Arhgef11	401.899	-0.199466	0.0476565	-4.18549	2.84557e-05	0.000204502
Arhgef12	1417.21	-0.200847	0.0574824	-3.49406	0.000475729	0.002639
Arhgef15	21.2461	0.892703	0.205106	4.3524	1.34652e-05	0.00010228
Arhgef19	20.4132	-2.11642	0.377091	-5.61249	1.99431e-08	2.31913e-07
Arhgef26	242.063	-0.37097	0.0959475	-3.86638	0.000110462	0.000708496
Arhgef37	4.25065	-1.21449	0.368288	-3.29765	0.000974959	0.00501777
Arhgef4	327.341	-0.352927	0.0729984	-4.83472	1.33335e-06	1.19863e-05
Arhgef40	65.3705	-2.5441	0.168961	-15.0573	3.09185e-51	8.71603e-49
Arhgef5	1.89661	-3.78488	0.779807	-4.85362	1.21231e-06	1.09729e-05
Arhgef6	167.846	-0.96821	0.0856441	-11.305	1.23895e-29	8.69652e-28
Arid1a	910.556	-0.114129	0.0449371	-2.53974	0.0110934	0.0407557
Arid4b	1371.85	0.158714	0.0585545	2.71053	0.00671759	0.0267449
Arid5a	18.8887	-0.871135	0.22133	-3.93592	8.28796e-05	0.000544575
Arid5b	230.9	0.554321	0.0755387	7.33823	2.16432e-13	4.20778e-12
Arl13b	135.054	0.278656	0.0854976	3.25923	0.00111717	0.00567613
Arl15	224.289	0.3867	0.0970603	3.98412	6.77314e-05	0.000454089
Arl4c	79.0245	-1.34932	0.191177	-7.05794	1.68989e-12	3.0863e-11
Arl5a	254.676	-0.30002	0.086809	-3.45609	0.000548072	0.00299069
Armc5	39.6359	-0.594513	0.143355	-4.14713	3.36668e-05	0.000239004
Armcx2	226.167	-0.165339	0.0655318	-2.52303	0.0116348	0.0423565
Arntl	256.396	0.323839	0.0697888	4.64027	3.47959e-06	2.91824e-05
Arpc1a	243.175	0.218323	0.0720549	3.02996	0.00244589	0.0112203
Arpc5	234.849	0.289422	0.0939763	3.07974	0.00207183	0.00971859
Arpp19	332.218	0.66324	0.0891689	7.43803	1.02201e-13	2.0603e-12
Arpp21	4840.54	0.580107	0.0934915	6.20492	5.47264e-10	7.73873e-09
Arr3	6.69387	1.04493	0.340433	3.06942	0.00214475	0.010023
Arrb1	442.321	-0.677707	0.0872489	-7.76752	8.00405e-15	1.80743e-13
Arrb2	174.327	-0.431154	0.0967804	-4.45497	8.39052e-06	6.62374e-05
Arrdc1	51.0533	-0.631028	0.143045	-4.4114	1.02705e-05	7.95693e-05
Arrdc2	43.6349	0.425082	0.144685	2.93798	0.00330364	0.0145224
Arrdc3	490.362	0.955251	0.0886153	10.7798	4.29026e-27	2.73669e-25
Arsg	79.8823	1.16506	0.146962	7.92761	2.23405e-15	5.31973e-14
Arsj	23.1197	-0.724238	0.202521	-3.57612	0.000348736	0.00200632
Arvcf	120.614	-0.590524	0.0944709	-6.25086	4.082e-10	5.8672e-09
Arx	21.6427	-3.96736	0.290679	-13.6486	2.0581e-42	3.74703e-40
As3mt	8.31666	-0.827577	0.256985	-3.22033	0.00128043	0.00639958
Asah2	81.8142	0.363773	0.122953	2.95863	0.00309006	0.0137215
Asap1	736.191	0.764052	0.0909975	8.3964	4.60366e-17	1.26117e-15
Asap2	508.341	0.452622	0.0739476	6.12085	9.30788e-10	1.27895e-08
Asap3	15.3293	-1.08233	0.274001	-3.95009	7.81211e-05	0.000517979
Asb11	9.45761	0.785988	0.304098	2.58466	0.00974756	0.0365733
Asb2	2.90104	-1.4815	0.462351	-3.20427	0.00135407	0.00673109
Ascc3	977.856	0.162596	0.0526992	3.08536	0.00203309	0.00955996
Ascl2	1.17957	-1.75571	0.70597	-2.48695	0.0128844	0.0459953
Asic1	121.939	-0.703208	0.119693	-5.87511	4.22563e-09	5.30954e-08
Asic2	200.061	0.268791	0.0883265	3.04316	0.00234111	0.0108048
Asic4	14.498	-1.58554	0.274128	-5.78394	7.29729e-09	8.93777e-08
Aspa	287.976	1.76266	0.18718	9.4169	4.64586e-21	1.80445e-19
Aspg	1.60062	-3.63105	0.683123	-5.31537	1.06443e-07	1.12752e-06
Asph	891.523	0.135606	0.0534063	2.53915	0.0111124	0.0407946
Aspscr1	80.3476	-0.376797	0.10399	-3.62341	0.000290749	0.001699
Asrgl1	66.9048	-0.774849	0.163059	-4.75196	2.01458e-06	1.75878e-05
Aste1	119.392	0.195398	0.0773659	2.52563	0.0115491	0.0420708
Astn2	344.067	0.324719	0.108853	2.98308	0.00285361	0.0128083
Asxl3	371.254	0.356568	0.0741621	4.80795	1.52484e-06	1.35767e-05
Atad2	111.979	-0.388978	0.102028	-3.81246	0.00013759	0.000864102
Atad3a	254.579	-0.357073	0.0957204	-3.73037	0.000191196	0.00116396
Atat1	242.706	-0.423952	0.0715652	-5.92399	3.14225e-09	4.03825e-08
Ate1	539.127	-0.259783	0.0750057	-3.46351	0.000533186	0.00292224
Atf2	731.43	0.151386	0.0616495	2.45559	0.0140652	0.0496229
Atf5	6.24191	-1.00732	0.362126	-2.78167	0.00540799	0.0222088
Atf6b	206.114	-0.319949	0.0885426	-3.61351	0.000302083	0.00175876
Atg2a	359.316	-0.484136	0.0933682	-5.18523	2.1575e-07	2.18983e-06
Atg4c	537.942	0.321185	0.0472177	6.80221	1.03026e-11	1.74823e-10
Athl1	8.14464	-1.27467	0.303889	-4.19451	2.73458e-05	0.000197419
Atl1	575.29	0.317588	0.0551201	5.76174	8.32506e-09	1.01256e-07
Atl2	478.187	-0.147569	0.0562203	-2.62484	0.00866895	0.0332126
Atn1	660.017	-0.268411	0.0780877	-3.4373	0.000587551	0.0031813
Atp10a	91.7077	0.464278	0.153651	3.02165	0.00251404	0.0114817
Atp10b	96.5061	2.1207	0.191213	11.0907	1.39132e-28	9.38898e-27
Atp10d	36.15	-1.03504	0.154073	-6.71783	1.84445e-11	3.0673e-10
Atp11a	1104.72	0.263316	0.0578832	4.54909	5.38793e-06	4.38818e-05
Atp13a2	554.857	-0.23402	0.0855014	-2.73703	0.00619962	0.0249154
Atp13a4	74.3925	-6.15838	0.402115	-15.315	6.07267e-53	1.82347e-50
Atp13a5	26.931	-5.21488	0.43793	-11.908	1.07484e-32	9.39303e-31
Atp1a2	681.182	-4.14665	0.249411	-16.6258	4.53614e-62	1.98207e-59
Atp1b2	587.416	-1.20028	0.175554	-6.83713	8.07939e-12	1.38443e-10
Atp1b3	430.902	0.453764	0.0665018	6.82334	8.89496e-12	1.51971e-10
Atp2a2	4113.13	0.23299	0.0775518	3.00431	0.00266181	0.0120518
Atp2a3	2.15118	-2.45799	0.6389	-3.84722	0.000119464	0.000760377
Atp2b1	8966.5	0.588021	0.0726946	8.08892	6.01975e-16	1.5009e-14
Atp2b2	2735.48	0.289266	0.0831293	3.47971	0.000501965	0.00277199
Atp2c1	2112.29	0.266202	0.0461653	5.76628	8.10422e-09	9.88455e-08
Atp6v1c2	7.61782	-1.77024	0.394713	-4.48489	7.29509e-06	5.81546e-05
Atp7b	32.2311	-0.959898	0.145712	-6.58763	4.46891e-11	7.12011e-10
Atp8a1	2385.29	0.16571	0.0559514	2.96169	0.0030596	0.013607
Atp8b1	67.3646	0.94996	0.124949	7.60276	2.89871e-14	6.15597e-13
Atp8b5	3.05673	-1.57179	0.454669	-3.45699	0.000546245	0.00298166
Atp9b	1097.1	0.340533	0.0437465	7.78423	7.01369e-15	1.59409e-13
Atrn	1405.71	0.247171	0.0746144	3.31265	0.00092418	0.00478318
Atxn2l	1802.38	-0.357859	0.0811097	-4.41204	1.02403e-05	7.93704e-05
Atxn7l2	186.788	-0.327115	0.107245	-3.05017	0.00228709	0.0105845
Auts2	830.853	-0.295505	0.0576452	-5.12627	2.95537e-07	2.94829e-06
Axin2	119.094	-0.473073	0.0930806	-5.0824	3.7269e-07	3.65948e-06
Axl	21.6214	-4.13269	0.392236	-10.5362	5.88131e-26	3.40376e-24
B130024G19Rik	57.8142	-1.0394	0.127366	-8.16068	3.33147e-16	8.4756e-15
B230110G15Rik	40.3092	1.64093	0.167292	9.80879	1.03202e-22	4.52072e-21
B230206H07Rik	40.5682	1.65446	0.182535	9.06377	1.26018e-19	4.29344e-18
B230312C02Rik	1.82257	-2.86565	0.622075	-4.60661	4.09287e-06	3.39673e-05
B2m	80.6554	-0.570046	0.214348	-2.65943	0.00782718	0.0303631
B3galt1	272.125	0.330681	0.100947	3.2758	0.00105363	0.00538303
B3gat2	38.4092	-0.744299	0.188749	-3.94333	8.03581e-05	0.000530147
B3glct	202.755	-0.350536	0.0820856	-4.27037	1.95148e-05	0.000144525
B3gnt5	3.58397	-3.58704	0.484174	-7.40857	1.2767e-13	2.53859e-12
B3gnt6	3.59447	-1.02223	0.3971	-2.57424	0.0100461	0.0375583
B3gnt7	2.56059	-1.62542	0.480474	-3.38294	0.00071714	0.00380631
B4galt1	45.2104	-0.986414	0.164325	-6.00282	1.93921e-09	2.558e-08
B4galt4	123.391	-0.227959	0.0792944	-2.87484	0.00404231	0.0172445
B630005N14Rik	303.242	0.1679	0.0606934	2.76637	0.00566847	0.0231156
B930018H19Rik	3.84105	-2.10808	0.494743	-4.26095	2.03556e-05	0.000150053
BC005537	934.159	0.211089	0.047183	4.47384	7.68289e-06	6.11204e-05
BC005561	1120.7	0.208287	0.0674709	3.08706	0.00202145	0.00952242
BC016579	5.27581	1.2216	0.441976	2.76395	0.00571067	0.0232714
BC017158	105.84	-0.364635	0.0984991	-3.70192	0.000213976	0.00129228
BC030499	83.8477	-0.467918	0.185717	-2.51953	0.0117513	0.0427093
BC030867	0.928958	-2.19373	0.846559	-2.59134	0.0095602	0.036027
BC035044	0.938412	-3.68702	0.804069	-4.58545	4.53005e-06	3.73296e-05
BC037034	210.822	-0.236838	0.0917926	-2.58014	0.00987612	0.0369862
BC048403	52.8396	0.52115	0.123606	4.21621	2.48441e-05	0.000180401
BC055324	11.6408	-0.594208	0.227135	-2.6161	0.00889398	0.0339334
BC055402	2.17831	-1.74475	0.601023	-2.90297	0.00369637	0.0159914
BC089491	2.00762	-1.52441	0.501992	-3.03673	0.00239163	0.0110039
Bace1	341.871	0.2177	0.075533	2.88218	0.00394934	0.0169141
Bace2	9.07633	-1.50477	0.300078	-5.0146	5.31433e-07	5.08395e-06
Bach1	66.3717	-1.02673	0.116422	-8.81898	1.15511e-18	3.60519e-17
Bach2	221.382	0.234614	0.0809675	2.89763	0.00375988	0.016222
Bag6	414.52	-0.405135	0.0680555	-5.95301	2.63252e-09	3.42855e-08
Bahcc1	186.745	-0.375079	0.0756426	-4.95857	7.10147e-07	6.69108e-06
Baiap2l2	2.65137	-2.11792	0.522469	-4.05368	5.0418e-05	0.000346522
Baiap3	28.721	-2.98817	0.294761	-10.1376	3.76272e-24	1.88438e-22
Bambi	22.4422	-1.02117	0.230881	-4.42292	9.73751e-06	7.55738e-05
Bank1	5.4465	-1.23314	0.371389	-3.32034	0.000899084	0.00466158
Bard1	5.5872	-1.35106	0.308084	-4.38537	1.15787e-05	8.87282e-05
Baz1a	8.49648	-1.58412	0.291259	-5.43889	5.36143e-08	5.89397e-07
Baz2b	979.817	0.234059	0.0770612	3.03732	0.00238692	0.0109901
Bbox1	2.26805	-2.45311	0.725628	-3.38067	0.000723081	0.00383202
Bbs2	230.966	-0.255834	0.0793809	-3.22287	0.00126913	0.0063522
Bbs4	216.179	0.172458	0.0638551	2.70078	0.00691777	0.0273921
Bcam	2.3421	-2.70612	0.694546	-3.89625	9.76952e-05	0.000633822
Bcan	443.462	-2.77685	0.20016	-13.8732	9.21375e-44	1.78931e-41
Bcar3	6.66394	-1.68253	0.414155	-4.06256	4.85379e-05	0.000334918
Bche	52.8012	0.936216	0.193181	4.84633	1.25769e-06	1.1366e-05
Bcl11a	1360.33	0.614026	0.0577041	10.641	1.92148e-26	1.15013e-24
Bcl11b	541.82	0.266235	0.0885727	3.00583	0.00264857	0.0120218
Bcl2	52.0367	-0.555759	0.157506	-3.52849	0.000417942	0.00235944
Bcl2l11	22.0853	-0.83804	0.200175	-4.18653	2.83251e-05	0.000203815
Bcl2l2	166.573	-0.280486	0.0722612	-3.88156	0.000103789	0.000669626
Bcl9	368.472	-0.159796	0.0494036	-3.23451	0.00121853	0.00613051
Bco2	3.78325	-3.54305	0.501499	-7.06492	1.60707e-12	2.94735e-11
Bcor	135.881	0.293116	0.0971216	3.01803	0.0025442	0.0115982
Bcr	588.964	0.200148	0.0518683	3.85877	0.000113958	0.000726919
Bdnf	277.774	1.06175	0.112118	9.46992	2.80054e-21	1.09748e-19
Bean1	39.4827	0.439419	0.147351	2.98213	0.00286251	0.0128449
Bend4	139.913	-0.606416	0.112491	-5.39078	7.01533e-08	7.57344e-07
Bend5	59.2117	0.435494	0.120564	3.61214	0.000303676	0.00176686
Bend6	153.391	-0.271352	0.0952307	-2.84942	0.00437987	0.018513
Bend7	8.85615	-1.24179	0.272146	-4.56295	5.04392e-06	4.12917e-05
Best3	24.9504	-0.814052	0.243807	-3.33892	0.000841043	0.0043893
Bex1	23.7429	-0.613922	0.196322	-3.12712	0.00176526	0.00846452
Bfsp2	5.71023	0.998989	0.369858	2.701	0.00691306	0.0273797
Bglap3	18.6565	2.2406	0.35321	6.34353	2.2456e-10	3.33463e-09
Bgn	6.89334	-3.27507	0.493746	-6.63311	3.28693e-11	5.28996e-10
Bhlhb9	307.033	-0.347726	0.0714208	-4.8687	1.12336e-06	1.02314e-05
Bhlhe22	96.1764	-0.510014	0.147473	-3.45836	0.000543478	0.00296841
Bhlhe40	270.162	0.42612	0.101686	4.19056	2.78266e-05	0.000200558
Bhlhe41	505.77	0.220518	0.0735833	2.99684	0.00272792	0.0123198
Bicc1	83.0101	0.688798	0.108168	6.36788	1.9166e-10	2.86801e-09
Bicd1	1399.42	0.16045	0.0560058	2.86488	0.00417164	0.01771
Bicd2	626.941	0.245522	0.0608107	4.03747	5.40307e-05	0.000369174
Bin1	1054.16	0.339718	0.0696406	4.87816	1.07079e-06	9.773e-06
Bin2	4.34936	-5.22607	0.608116	-8.59387	8.40854e-18	2.48251e-16
Bin3	95.0397	0.295124	0.0804222	3.66968	0.000242852	0.00144718
Birc5	4.55211	-1.16136	0.40846	-2.84325	0.00446557	0.0188252
Bmp1	686.995	-0.439136	0.12026	-3.65155	0.000260665	0.00153864
Bmp2	16.5236	0.71424	0.270708	2.63842	0.00832945	0.0320595
Bmp4	3.05804	-3.68599	0.562979	-6.5473	5.85854e-11	9.23315e-10
Bmp5	1.22156	-2.87885	0.755558	-3.81023	0.000138837	0.000871309
Bmp6	3.02449	-2.13838	0.497351	-4.29953	1.71157e-05	0.000128062
Bmp7	7.60593	-5.21762	0.524287	-9.95183	2.47584e-23	1.15394e-21
Bmpr1b	48.7567	-2.27022	0.327467	-6.93267	4.12977e-12	7.28357e-11
Bmyc	63.0627	-0.352287	0.121735	-2.89389	0.00380499	0.0163761
Bnc2	1.5856	-4.11539	1.00711	-4.08632	4.38268e-05	0.000304696
Bnip3l	210.252	0.308165	0.0849191	3.62892	0.000284605	0.00166588
Bok	16.6527	0.506566	0.197949	2.55907	0.0104952	0.0390037
Bpgm	51.8723	0.502652	0.133367	3.76893	0.000163946	0.00101575
Brca1	6.18617	-1.5043	0.371829	-4.04568	5.21725e-05	0.000357457
Brd3	286.026	-0.185071	0.0593782	-3.11682	0.00182812	0.00872049
Brd9	960.802	0.219626	0.0813413	2.70006	0.00693276	0.0274328
Brdt	210.431	0.383803	0.0773144	4.96419	6.899e-07	6.5214e-06
Brinp1	737.54	0.537266	0.0844014	6.36561	1.94511e-10	2.90569e-09
Brinp2	398.154	0.197272	0.0690304	2.85776	0.00426646	0.0180599
Brk1	175.831	0.186339	0.0657193	2.83538	0.00457719	0.0191939
Btbd10	265.505	0.31473	0.0614366	5.12284	3.00961e-07	2.99726e-06
Btbd11	66.5705	-4.74792	0.276675	-17.1607	5.22996e-66	2.61169e-63
Btbd17	5.92981	-2.78643	0.496492	-5.61223	1.99738e-08	2.32116e-07
Btc	15.1657	0.842967	0.243357	3.46391	0.000532388	0.00291878
Btd	14.7801	-1.25584	0.268972	-4.66903	3.02622e-06	2.56385e-05
Btg1	126.898	-0.58263	0.101183	-5.75817	8.5032e-09	1.03136e-07
Btk	1.4799	-4.18861	0.676768	-6.18915	6.04911e-10	8.47845e-09
Btn2a2	3.59822	-3.60213	0.47616	-7.56495	3.88e-14	8.1606e-13
Bub1	2.13005	-2.85849	0.825695	-3.46192	0.000536331	0.00293671
Bzrap1	2055.29	-0.386059	0.106359	-3.62977	0.000283671	0.00166097
Bzw2	226.104	0.318676	0.070152	4.54265	5.55522e-06	4.51601e-05
C030018K13Rik	21.7655	-7.26588	0.646377	-11.2409	2.56678e-29	1.78734e-27
C030029H02Rik	98.3533	1.92916	0.216401	8.91477	4.88827e-19	1.58217e-17
C030037D09Rik	4.4683	-1.96711	0.478416	-4.11171	3.92732e-05	0.000275669
C130060K24Rik	1.19976	-2.33045	0.73616	-3.16568	0.0015472	0.00756419
C1qa	2.72017	-4.79045	0.627896	-7.62936	2.35923e-14	5.05327e-13
C1qb	6.50025	-4.75038	0.528139	-8.99457	2.37156e-19	7.95589e-18
C1qc	12.4153	-4.27794	0.535756	-7.98486	1.40679e-15	3.39612e-14
C1ql1	8.47031	-5.34793	0.45387	-11.783	4.77899e-32	4.03513e-30
C1ql2	51.8825	-1.01641	0.223499	-4.54769	5.42371e-06	4.41526e-05
C1qtnf1	4.79084	-3.63745	0.582991	-6.23929	4.39562e-10	6.29211e-09
C1qtnf2	1.15466	-1.74296	0.700955	-2.48656	0.0128986	0.0460369
C1qtnf6	4.17937	-1.02645	0.417297	-2.45977	0.0139026	0.0491384
C1s1	5.68823	-1.54014	0.345968	-4.4517	8.51936e-06	6.71635e-05
C1s2	4.00544	-0.873725	0.350569	-2.49231	0.0126917	0.0454281
C2	1.32996	-1.84621	0.718421	-2.56982	0.010175	0.0379593
C230035I16Rik	3.22878	-1.52808	0.543005	-2.81412	0.00489116	0.0203059
C2cd4c	33.2097	-0.737422	0.154303	-4.77904	1.76131e-06	1.55084e-05
C330013E15Rik	8.75876	0.964238	0.250844	3.84398	0.000121054	0.000769934
C3ar1	3.46682	-4.31888	0.634713	-6.80446	1.0143e-11	1.72283e-10
C430049B03Rik	9.85415	-3.71707	0.42064	-8.83671	9.85821e-19	3.09339e-17
C4b	33.1161	-1.09395	0.298443	-3.66553	0.000246831	0.00146689
C4bp	5.67608	1.41685	0.351025	4.03633	5.42945e-05	0.000370687
C530008M17Rik	473.899	-0.308035	0.0636475	-4.8397	1.30037e-06	1.17335e-05
C5ar2	1.75549	-4.33479	0.665824	-6.51042	7.49417e-11	1.16429e-09
C630031E19Rik	9.82151	-1.31836	0.438692	-3.0052	0.0026541	0.0120271
C7	22.3782	0.535315	0.189384	2.82661	0.00470434	0.0196376
C730002L08Rik	90.2569	0.858313	0.162944	5.26752	1.3828e-07	1.44722e-06
Cables1	36.2582	-1.69318	0.207289	-8.16821	3.12999e-16	7.99794e-15
Cabp1	161.108	0.211961	0.0861158	2.46135	0.0138415	0.048962
Cabyr	20.9647	-0.625483	0.221468	-2.82427	0.00473889	0.0197582
Cacna1c	1756.6	-0.258708	0.0704353	-3.67298	0.000239735	0.00143104
Cacna1e	5951.17	0.284436	0.0557957	5.09781	3.43609e-07	3.38917e-06
Cacna1g	1130.44	0.1599	0.0639755	2.49939	0.0124407	0.0446854
Cacna2d1	3206.84	0.373552	0.0641656	5.82169	5.82564e-09	7.22132e-08
Cacna2d2	168.146	-1.91042	0.13346	-14.3145	1.77518e-46	3.92742e-44
Cacna2d3	1105.34	0.436536	0.0479173	9.11019	8.22414e-20	2.86338e-18
Cacna2d4	12.988	1.14506	0.304305	3.76287	0.000167972	0.00103812
Cacnb2	677.798	0.290037	0.0660144	4.39355	1.11516e-05	8.59003e-05
Cacnb4	1327.92	0.247607	0.0585924	4.22592	2.37963e-05	0.000173368
Cacng2	110.265	-0.404276	0.142624	-2.83455	0.00458898	0.0192387
Cacng3	179.229	0.49148	0.0897675	5.47503	4.37447e-08	4.85133e-07
Cacng4	14.1337	-4.2303	0.401864	-10.5267	6.50925e-26	3.70582e-24
Cacng5	20.6136	-0.63166	0.186922	-3.37927	0.000726785	0.00385048
Cacng7	115.626	-0.310719	0.0872985	-3.55927	0.000371886	0.00212621
Cacng8	232.452	0.258858	0.0852131	3.03777	0.00238337	0.0109796
Cad	94.5497	-0.418105	0.121269	-3.44777	0.000565245	0.00307408
Cadm2	2217.91	0.228285	0.0752051	3.0355	0.00240139	0.0110422
Cadm3	976.066	0.270147	0.0769728	3.50963	0.000448723	0.00250728
Cadps	2778.6	0.23382	0.0547813	4.26825	1.97011e-05	0.000145782
Cadps2	633.293	0.473272	0.0780121	6.06664	1.30612e-09	1.75874e-08
Calb1	302.355	-0.870048	0.11391	-7.63803	2.20574e-14	4.74777e-13
Calb2	12.9864	-2.25436	0.313073	-7.20075	5.98828e-13	1.1242e-11
Calcoco1	339.208	-0.232471	0.0642393	-3.61884	0.000295932	0.00172525
Calcrl	58.565	-1.52614	0.133373	-11.4427	2.55879e-30	1.91942e-28
Cald1	142.754	-0.616936	0.119257	-5.17314	2.30192e-07	2.32695e-06
Calr4	0.917468	-2.99235	0.86073	-3.47653	0.000507947	0.00280325
Camk1	71.3874	-0.495774	0.115387	-4.29663	1.73414e-05	0.000129582
Camk1d	623.244	0.252334	0.0703429	3.5872	0.000334249	0.00192742
Camk1g	115.573	0.299792	0.100001	2.99789	0.00271854	0.0122809
Camk2a	3257.79	0.163995	0.0587711	2.7904	0.00526424	0.021695
Camk2b	2148.98	-0.259621	0.0676604	-3.83712	0.000124487	0.000789678
Camk2g	514.948	-0.356307	0.0794382	-4.48533	7.27997e-06	5.80736e-05
Camk2n2	37.5647	-0.550713	0.212677	-2.58943	0.00961338	0.0362118
Camk4	956.382	0.291711	0.0676749	4.31048	1.62904e-05	0.000122462
Camkmt	83.0092	0.281378	0.0904739	3.11004	0.00187062	0.0088965
Caml	169.46	0.19082	0.0737446	2.58757	0.00966547	0.0363269
Camta2	957.267	-0.248275	0.0705564	-3.51881	0.000433479	0.00243526
Cand2	26.2107	-1.1501	0.179321	-6.41362	1.42102e-10	2.15596e-09
Capn2	211.694	-0.315228	0.0916565	-3.43923	0.000583368	0.00316182
Capn3	27.7873	-3.44384	0.285131	-12.0781	1.37865e-33	1.29549e-31
Capn5	97.2057	-0.424923	0.102327	-4.15259	3.28737e-05	0.000234039
Capn6	25.7119	-0.619877	0.197305	-3.14171	0.00167962	0.0081028
Capns1	195.769	-0.240243	0.0767643	-3.12962	0.00175031	0.00840667
Capns2	7.75897	-0.940435	0.321437	-2.92572	0.00343662	0.0150126
Caps2	6.4096	-1.14665	0.326086	-3.51639	0.000437461	0.00245456
Car12	219.458	-0.362814	0.124387	-2.91683	0.00353611	0.0153933
Car14	58.2618	2.09309	0.195377	10.7131	8.83675e-27	5.43834e-25
Car2	375.818	1.19647	0.153821	7.77833	7.34893e-15	1.66595e-13
Car4	144.543	-0.272728	0.104862	-2.60082	0.00930008	0.0351985
Car7	150.01	0.624997	0.106677	5.85876	4.66331e-09	5.82597e-08
Car8	6.00911	-3.9284	0.477305	-8.23039	1.86603e-16	4.83895e-15
Card10	19.5434	-0.973575	0.219366	-4.43813	9.07453e-06	7.10276e-05
Card11	0.745381	-2.62564	1.03365	-2.54016	0.0110803	0.0407381
Card6	8.5055	-0.770545	0.287869	-2.67672	0.00743473	0.0290638
Card9	3.4702	-3.2086	0.522113	-6.14541	7.97561e-10	1.10283e-08
Carhsp1	38.8004	1.34367	0.21049	6.38355	1.73033e-10	2.59818e-09
Carns1	59.7386	1.02702	0.164982	6.22502	4.81502e-10	6.85e-09
Cars	242.505	-0.310239	0.0668094	-4.64364	3.42316e-06	2.87506e-05
Casc5	5.36602	-2.2354	0.471396	-4.74209	2.11523e-06	1.83656e-05
Caskin1	739.389	-0.600421	0.084818	-7.07893	1.45267e-12	2.67261e-11
Caskin2	53.374	-1.53148	0.215863	-7.09469	1.29637e-12	2.39261e-11
Casp3	26.8582	-0.965075	0.162528	-5.93791	2.88685e-09	3.73197e-08
Casp4	0.942126	-1.86066	0.74077	-2.5118	0.0120118	0.0434935
Casp8	2.99184	-4.23955	0.562603	-7.5356	4.86092e-14	1.01747e-12
Casr	0.706179	-2.90947	1.11227	-2.6158	0.00890192	0.0339415
Cass4	1.12925	-3.2531	0.792321	-4.10579	4.0294e-05	0.000281816
Catip	15.0332	-0.639319	0.209034	-3.05844	0.00222493	0.0103424
Catsperd	15.5365	-0.860452	0.213675	-4.02692	5.6513e-05	0.000384183
Cav1	6.31457	-2.12774	0.363315	-5.85647	4.72817e-09	5.90279e-08
Cbfa2t2	352.408	0.16731	0.0591778	2.82725	0.00469502	0.0196034
Cbfb	82.8765	-0.937426	0.125658	-7.46012	8.64421e-14	1.75271e-12
Cblb	470.665	-0.324085	0.060529	-5.35421	8.59301e-08	9.16903e-07
Cbll1	205.816	0.198058	0.0712049	2.78152	0.00541044	0.0222137
Cbln1	6.65151	1.00634	0.382262	2.63258	0.00847394	0.0325582
Cbln4	21.4364	-1.2798	0.366778	-3.4893	0.000484288	0.00268285
Cbs	30.5921	-4.36984	0.350478	-12.4682	1.11293e-35	1.27136e-33
Cbx5	818.741	-0.220296	0.0723166	-3.04627	0.00231702	0.0107078
Cc2d1a	207.232	-0.502681	0.092053	-5.46078	4.74041e-08	5.23392e-07
Cc2d2a	578.847	-0.244058	0.0562773	-4.3367	1.44636e-05	0.000109483
Ccbe1	182.039	-0.323323	0.109832	-2.94378	0.00324226	0.0142921
Ccbl1	54.0475	-0.39402	0.119283	-3.30325	0.00095572	0.00493182
Ccdc107	31.2152	-0.499907	0.17084	-2.92616	0.00343171	0.0149949
Ccdc110	10.7371	0.713318	0.272432	2.61833	0.00883612	0.0337569
Ccdc114	5.87291	-2.15	0.343077	-6.26682	3.68491e-10	5.34481e-09
Ccdc129	16.964	1.13009	0.189275	5.97062	2.3635e-09	3.09433e-08
Ccdc132	581.159	0.193831	0.0485128	3.99546	6.45691e-05	0.00043489
Ccdc136	286.453	-0.487369	0.0917566	-5.31154	1.087e-07	1.15004e-06
Ccdc141	35.7266	-3.2279	0.339645	-9.50376	2.02448e-21	8.06012e-20
Ccdc157	82.4944	-0.338147	0.108076	-3.12878	0.00175535	0.00842394
Ccdc162	5.39617	-1.1998	0.345915	-3.46847	0.000523424	0.0028823
Ccdc171	155.598	-0.343618	0.106269	-3.23349	0.00122288	0.00615063
Ccdc18	24.7966	-0.904223	0.240182	-3.76475	0.000166719	0.00103074
Ccdc25	112.655	0.243256	0.0847769	2.86937	0.00411289	0.0175116
Ccdc43	102.223	0.276171	0.0914853	3.01874	0.00253826	0.0115741
Ccdc6	378.811	0.15533	0.0632143	2.45719	0.0140029	0.0494428
Ccdc62	78.2993	-0.367829	0.108671	-3.38479	0.000712338	0.00378657
Ccdc67	1.58062	-1.48249	0.583699	-2.53982	0.0110909	0.0407557
Ccdc79	29.6298	0.451102	0.162112	2.78266	0.0053915	0.0221515
Ccdc80	7.02187	-2.3721	0.453148	-5.23471	1.6524e-07	1.71297e-06
Ccdc85a	474.723	-0.441511	0.0800059	-5.51848	3.41937e-08	3.83839e-07
Ccdc85b	92.9682	0.276915	0.0929457	2.97932	0.00288892	0.0129369
Ccdc88b	6.37223	-1.85122	0.393535	-4.70408	2.55014e-06	2.18594e-05
Ccdc88c	526.429	0.5757	0.0812482	7.08569	1.38348e-12	2.548e-11
Ccdc93	468.558	-0.212252	0.0603106	-3.51931	0.000432673	0.00243159
Cck	436.292	0.606087	0.160723	3.77101	0.000162589	0.00100807
Cckbr	70.3736	0.680115	0.167432	4.06204	4.86465e-05	0.000335534
Ccnd1	39.5803	-0.658663	0.226805	-2.9041	0.00368311	0.015938
Ccne1	36.0701	-0.382704	0.117548	-3.25572	0.00113104	0.00573992
Ccng1	251.615	0.560455	0.0873033	6.41964	1.36598e-10	2.07605e-09
Ccnjl	36.299	-0.830784	0.153944	-5.39665	6.78967e-08	7.34797e-07
Ccnl2	1087.13	-0.23596	0.0734565	-3.21224	0.00131706	0.00656764
Ccnt2	1185.21	0.128271	0.0505649	2.53676	0.0111883	0.0409783
Ccnyl1	105.041	0.307029	0.0953842	3.21887	0.00128698	0.00642679
Ccp110	1254.25	1.14358	0.0966666	11.8301	2.72758e-32	2.3369e-30
Ccr2	0.693923	-3.03881	0.954347	-3.18418	0.00145165	0.00716317
Ccr5	11.1609	-6.56812	0.510277	-12.8717	6.49858e-38	8.67039e-36
Ccser1	491.186	0.201977	0.073475	2.74892	0.00597924	0.0241742
Cd14	0.659311	-2.82625	1.07442	-2.63049	0.00852617	0.0327086
Cd163	1.16779	-1.78609	0.652336	-2.73799	0.00618156	0.0248657
Cd164	262.091	-0.472357	0.0710697	-6.64639	3.00365e-11	4.86091e-10
Cd180	6.30339	-5.71863	0.557821	-10.2517	1.16239e-24	6.0107e-23
Cd248	2.25166	-1.7774	0.616361	-2.88369	0.00393041	0.0168455
Cd24a	9.37552	-2.30707	0.311246	-7.41238	1.24055e-13	2.47799e-12
Cd274	4.7119	-2.25919	0.395089	-5.71818	1.07669e-08	1.28982e-07
Cd300a	1.4077	-3.16912	0.667289	-4.74924	2.04181e-06	1.779e-05
Cd302	16.7352	-1.10179	0.225571	-4.88444	1.03724e-06	9.4965e-06
Cd33	20.9851	-6.93214	0.536432	-12.9227	3.35256e-38	4.54233e-36
Cd34	145.429	0.761298	0.116334	6.54406	5.98727e-11	9.42752e-10
Cd36	5.75019	-1.08678	0.351096	-3.09538	0.0019656	0.00930014
Cd37	4.03281	-4.32539	0.573205	-7.54598	4.48901e-14	9.41883e-13
Cd38	11.0482	-3.88498	0.602781	-6.4451	1.15523e-10	1.76188e-09
Cd44	19.8234	-1.46872	0.267954	-5.48123	4.22376e-08	4.69312e-07
Cd48	0.918893	-3.18793	0.99102	-3.21681	0.00129623	0.00647115
Cd53	5.74063	-5.35701	0.518118	-10.3394	4.67595e-25	2.50694e-23
Cd55	79.7007	0.822411	0.10882	7.55755	4.1074e-14	8.6285e-13
Cd63	36.5652	-0.658828	0.218672	-3.01285	0.00258803	0.0117673
Cd74	2.49473	-3.3287	0.615602	-5.40722	6.40092e-08	6.96174e-07
Cd80	0.589249	-2.29803	0.894414	-2.56931	0.01019	0.038007
Cd82	25.4277	1.51422	0.24325	6.22496	4.81671e-10	6.85e-09
Cd84	10.5815	-5.49321	0.450123	-12.2038	2.96682e-34	2.99735e-32
Cd86	2.8722	-3.78914	0.555058	-6.82657	8.69674e-12	1.4873e-10
Cdadc1	434.906	0.178691	0.0573414	3.11626	0.00183163	0.00873484
Cdan1	289.986	-0.239611	0.0864743	-2.77089	0.00559036	0.022829
Cdc25b	219.493	0.334098	0.116188	2.87551	0.00403374	0.0172328
Cdc37l1	2822.62	0.46517	0.0564684	8.2377	1.75548e-16	4.56581e-15
Cdc40	639.375	0.312709	0.0676536	4.6222	3.79687e-06	3.16914e-05
Cdc42bpa	4136.59	0.256011	0.0466819	5.48417	4.1542e-08	4.61877e-07
Cdc42bpg	17.9223	-0.857888	0.185309	-4.6295	3.66549e-06	3.06533e-05
Cdc42ep1	33.4712	1.07182	0.259384	4.13217	3.5935e-05	0.000254074
Cdc42ep2	18.904	1.30603	0.249382	5.23707	1.63146e-07	1.69327e-06
Cdc42ep4	9.25587	-1.62477	0.302634	-5.36877	7.92741e-08	8.50033e-07
Cdca7	11.2643	-3.86499	0.359356	-10.7553	5.59459e-27	3.51735e-25
Cdca7l	19.1444	-0.560689	0.197939	-2.83263	0.00461664	0.0193269
Cdcp1	2.74893	1.86581	0.551621	3.38242	0.000718514	0.00381129
Cdh1	1.00485	-3.36422	1.0766	-3.12486	0.00177893	0.00852071
Cdh10	607.02	0.34381	0.076993	4.46546	7.98952e-06	6.33005e-05
Cdh11	1112.22	0.443017	0.0523858	8.45682	2.74774e-17	7.684e-16
Cdh13	151.932	-0.928585	0.106569	-8.71346	2.94751e-18	8.99067e-17
Cdh18	109.363	0.332091	0.108888	3.04985	0.00228955	0.010592
Cdh20	196.374	0.650745	0.138454	4.70008	2.60057e-06	2.22589e-05
Cdh22	68.7904	0.560637	0.118859	4.71683	2.39545e-06	2.06346e-05
Cdh23	19.226	0.638478	0.239481	2.66609	0.00767401	0.0298722
Cdh4	69.9505	-0.392994	0.138309	-2.84143	0.0044912	0.0189195
Cdh5	3.32815	-5.14882	0.656174	-7.84674	4.27003e-15	9.96415e-14
Cdh6	90.1009	1.08544	0.118197	9.18325	4.18255e-20	1.50417e-18
Cdh8	890.429	0.30264	0.0647538	4.67371	2.95812e-06	2.50859e-05
Cdh9	417.779	-0.509559	0.0897326	-5.67864	1.35771e-08	1.60663e-07
Cdhr1	12.7505	-0.83487	0.247111	-3.37852	0.000728758	0.00385977
Cdk11b	287.478	-0.168322	0.067296	-2.50121	0.0123769	0.0445018
Cdk17	1022.79	0.166021	0.0545169	3.04531	0.00232438	0.0107333
Cdk18	140.59	0.451635	0.0958486	4.71196	2.45348e-06	2.11033e-05
Cdk19	360.305	0.86673	0.116094	7.46576	8.28231e-14	1.68128e-12
Cdk2	5.57816	-1.87223	0.426734	-4.38734	1.14745e-05	8.80386e-05
Cdk4	107.837	-0.313195	0.102209	-3.06425	0.00218215	0.0101733
Cdk5r2	102.66	0.386192	0.140701	2.74477	0.00605531	0.0244044
Cdk5rap3	68.3594	-0.335228	0.135866	-2.46734	0.0136122	0.0482584
Cdk6	9.61195	-1.31997	0.336379	-3.92407	8.70641e-05	0.000569928
Cdkl2	400.978	0.176025	0.0631016	2.78955	0.00527821	0.0217423
Cdkl4	84.5635	0.904038	0.109882	8.22739	1.91337e-16	4.94702e-15
Cdkl5	413.115	0.258371	0.0857456	3.01323	0.00258485	0.0117559
Cdkn1c	2.19196	-1.40629	0.529756	-2.6546	0.00794018	0.0307304
Cdkn2aip	130.74	0.206891	0.0751668	2.75242	0.00591568	0.023956
Cdkn2d	15.2023	0.694518	0.227097	3.05825	0.00222636	0.0103463
Cdo1	24.3449	-0.616336	0.201189	-3.06346	0.00218792	0.0101975
Cdr2l	118.662	0.257029	0.101738	2.52638	0.0115244	0.0419984
Cds1	556.083	0.892132	0.0661378	13.489	1.81557e-41	3.11103e-39
Cdyl2	76.8616	0.323573	0.118619	2.72783	0.00637529	0.0255509
Ceacam1	3.3306	-1.78589	0.469288	-3.80552	0.000141504	0.000886368
Ceacam2	2.45294	1.99979	0.565387	3.53703	0.000404647	0.00229475
Cebpd	38.9478	-0.582601	0.185417	-3.14211	0.00167734	0.00809402
Cebpg	244.782	0.179539	0.061194	2.93394	0.00334689	0.014683
Cecr2	162.135	-1.04581	0.10796	-9.68702	3.42383e-22	1.4385e-20
Cecr6	232.748	0.53136	0.0958758	5.54217	2.98746e-08	3.3796e-07
Celf2	6432.91	0.281496	0.0494087	5.6973	1.21723e-08	1.45022e-07
Celf3	1088.73	-0.252084	0.100201	-2.51579	0.0118766	0.0430716
Celf4	1997.28	-0.157567	0.0535033	-2.945	0.00322954	0.0142432
Celrr	6.98184	-5.23952	0.562739	-9.31073	1.26953e-20	4.79241e-19
Celsr1	17.5899	-3.21839	0.359424	-8.95431	3.41872e-19	1.12316e-17
Celsr3	2250.15	-0.320536	0.10565	-3.03394	0.00241385	0.0110878
Cemip	234.145	-0.585711	0.0786084	-7.45099	9.26423e-14	1.87408e-12
Cenpa	3.03409	-1.76816	0.482478	-3.66475	0.000247577	0.00147082
Cenpe	24.2757	-0.482216	0.196078	-2.4593	0.0139208	0.0491927
Cenpf	3.85082	-1.55772	0.414618	-3.757	0.000171959	0.00106052
Cenpi	3.73853	-0.964704	0.385991	-2.49929	0.0124442	0.0446885
Cep126	288.482	0.386822	0.062923	6.14754	7.8694e-10	1.08901e-08
Cep131	232.889	-0.280674	0.0966275	-2.9047	0.00367602	0.0159151
Cep164	214.597	-0.210645	0.0832637	-2.52986	0.0114108	0.0416626
Cep192	360.503	-0.299052	0.0802409	-3.72693	0.000193825	0.00117873
Cep250	305.784	-0.41773	0.0854593	-4.88805	1.01837e-06	9.34826e-06
Cep63	231.712	0.222741	0.0723412	3.07903	0.00207673	0.00973895
Cep83	586.894	0.233943	0.0722886	3.23624	0.00121117	0.00609874
Cep83os	167.878	0.237374	0.0730397	3.24994	0.00115431	0.00584443
Cep95	214.834	-0.239684	0.0937473	-2.55671	0.0105669	0.0392202
Cep97	440.194	0.501777	0.0737002	6.80835	9.87221e-12	1.6801e-10
Cercam	84.0879	0.73649	0.140977	5.22419	1.74922e-07	1.80052e-06
Cerk	197.348	0.301673	0.0885478	3.40689	0.000657066	0.00351844
Cers2	351.956	0.456625	0.0992931	4.59875	4.25027e-06	3.52402e-05
Cers5	183.65	-0.322507	0.0681313	-4.73361	2.20565e-06	1.91032e-05
Cfap20	133.178	-0.238288	0.0713411	-3.34012	0.000837412	0.00437165
Cfap46	66.8451	-0.656994	0.192256	-3.41729	0.000632477	0.00340136
Cfap52	1.51412	2.8009	0.796837	3.51503	0.000439709	0.0024648
Cfap61	4.99292	1.18155	0.346354	3.41139	0.000646317	0.00346939
Cfh	30.7794	-5.66501	0.32827	-17.2572	9.88285e-67	5.08037e-64
Cfl2	412.419	0.227086	0.0682371	3.3279	0.000875031	0.00454902
Cflar	57.671	-0.486312	0.125134	-3.88633	0.000101773	0.000658076
Cgn	37.2891	-1.01036	0.1657	-6.09757	1.07694e-09	1.45913e-08
Cgnl1	4.14533	-1.86517	0.514968	-3.62191	0.00029243	0.00170826
Cgref1	21.6579	-0.530282	0.205689	-2.57808	0.00993522	0.0371757
Ch25h	1.18487	-2.10864	0.694183	-3.03759	0.00238479	0.0109832
Chadl	28.2491	-1.4922	0.203866	-7.31952	2.48868e-13	4.79571e-12
Chd3	1557.31	-0.148916	0.0556255	-2.67711	0.00742592	0.0290488
Chdh	46.8843	1.78575	0.198145	9.01231	2.01756e-19	6.7944e-18
Chek2	7.41792	-0.929272	0.259257	-3.58436	0.000337904	0.00194657
Cherp	365.467	-0.295303	0.0621236	-4.75348	1.99943e-06	1.74817e-05
Chgb	1187.71	0.712539	0.147983	4.815	1.472e-06	1.31397e-05
Chic2	152.35	-0.291795	0.073582	-3.96557	7.32209e-05	0.000487897
Chil1	2.84293	-2.77516	0.491964	-5.64097	1.69091e-08	1.98214e-07
Chka	551.463	0.208827	0.0668028	3.12603	0.00177184	0.0084914
Chm	494.102	0.174871	0.0588872	2.9696	0.0029819	0.0133055
Chn1	1385.99	0.335687	0.0994339	3.37598	0.000735528	0.00389326
Chn2	110.271	0.910353	0.159863	5.69458	1.23674e-08	1.47145e-07
Chordc1	611.567	0.189848	0.0519246	3.65622	0.000255962	0.00151292
Chrac1	14.8918	-0.503365	0.194813	-2.58384	0.00977081	0.036639
Chrdl2	3.00511	-2.06138	0.491242	-4.19626	2.71364e-05	0.000196068
Chrm1	1002.55	0.322885	0.0744849	4.33491	1.45819e-05	0.000110282
Chrm3	176.468	0.521551	0.0959779	5.43408	5.50807e-08	6.04332e-07
Chrm4	113.011	0.382523	0.126584	3.0219	0.00251195	0.0114781
Chrna3	1.50564	-2.05793	0.783525	-2.62651	0.00862657	0.0330575
Chrna4	139.788	0.425424	0.134293	3.16787	0.00153559	0.00751375
Chrna5	43.9424	0.57141	0.138516	4.12523	3.70361e-05	0.000261331
Chrnb3	1.80482	-1.97498	0.601422	-3.28385	0.00102398	0.00524687
Chst5	0.858524	-2.78479	0.80459	-3.46113	0.000537914	0.00294398
Chst7	2.11952	-4.00347	0.533486	-7.50437	6.17235e-14	1.27368e-12
Chst8	109.855	0.852479	0.103651	8.22448	1.96048e-16	5.06133e-15
Chsy1	67.4441	-0.338726	0.12785	-2.6494	0.00806359	0.0311528
Chsy3	189.313	0.835454	0.0960907	8.69443	3.48574e-18	1.0577e-16
Ciapin1	165.892	0.24692	0.0812395	3.03941	0.0023704	0.0109285
Cic	422.788	-0.225784	0.0711681	-3.17254	0.00151111	0.00741226
Cilp2	1.80604	-1.95437	0.592069	-3.30091	0.000963706	0.00496717
Cinp	74.2081	0.358868	0.104007	3.45044	0.000559679	0.00304927
Cipc	640.993	0.417107	0.0715837	5.82684	5.64857e-09	7.01177e-08
Cirbp	166.898	-0.339191	0.0749309	-4.52671	5.99088e-06	4.83866e-05
Cit	510.234	-0.342163	0.118985	-2.87568	0.00403161	0.0172285
Cited2	64.5503	-0.623855	0.153328	-4.06875	4.72657e-05	0.000326666
Ciz1	349.673	-0.233343	0.0893049	-2.61288	0.00897821	0.0341802
Ckap2	1.50454	-1.73153	0.629032	-2.7527	0.00591066	0.0239412
Cklf	14.9642	-0.535298	0.211582	-2.52998	0.011407	0.0416623
Clasp2	3346.87	0.210722	0.0387711	5.43502	5.47897e-08	6.01517e-07
Cldn1	24.3414	1.14115	0.292972	3.89509	9.81622e-05	0.000636615
Cldn10	16.5697	-2.60188	0.364874	-7.13089	9.97227e-13	1.85027e-11
Cldn11	445.191	1.52521	0.197891	7.70731	1.28494e-14	2.82492e-13
Cldn23	5.43641	2.12917	0.48431	4.39629	1.10114e-05	8.48953e-05
Cldn34c1	4.36397	0.918332	0.344599	2.66493	0.00770054	0.0299689
Cldnd1	307.909	0.218956	0.0653164	3.35224	0.000801615	0.00420866
Clec11a	34.6605	0.401677	0.130912	3.06829	0.00215287	0.0100556
Clec14a	10.764	-1.03887	0.299675	-3.46667	0.000526949	0.00289554
Clec18a	32.3329	-0.446058	0.157439	-2.83321	0.00460838	0.0193015
Clec1a	6.43287	-2.4769	0.390902	-6.33636	2.35254e-10	3.4816e-09
Clec2d	3.66662	-4.38379	0.55959	-7.83393	4.72851e-15	1.09754e-13
Clec4a2	0.928948	-3.65587	1.05743	-3.45733	0.000545553	0.00297881
Clec4a3	0.736334	-3.09597	0.91882	-3.3695	0.000753037	0.00397271
Clec5a	1.9694	-4.01363	0.773091	-5.19167	2.08415e-07	2.12277e-06
Clic1	1.78099	-3.38377	0.666496	-5.07695	3.83541e-07	3.75127e-06
Clic4	90.2367	0.960641	0.214844	4.47134	7.77315e-06	6.17823e-05
Clip2	404.847	0.166894	0.0552309	3.02176	0.0025131	0.0114804
Clk2	94.0415	-0.411781	0.113137	-3.63966	0.000272993	0.00160167
Clmp	76.3366	-0.39125	0.109705	-3.56637	0.000361965	0.00207901
Clock	1353.23	0.194896	0.0449937	4.33163	1.4801e-05	0.000111794
Clstn1	2164.2	0.384815	0.115107	3.34309	0.000828495	0.00433725
Clu	302.089	-1.60729	0.175102	-9.17918	4.34385e-20	1.54943e-18
Cmas	161.404	0.261039	0.0746363	3.49749	0.000469667	0.00261012
Cmklr1	3.16812	-4.0067	0.540849	-7.40816	1.28063e-13	2.54351e-12
Cml5	4.82436	-5.86016	0.603249	-9.71434	2.61949e-22	1.11395e-20
Cmtm3	11.4879	-1.93002	0.279215	-6.91232	4.76782e-12	8.3332e-11
Cmtm4	438.876	0.275857	0.0975606	2.82754	0.00469066	0.0195898
Cmtm7	1.65975	-3.75037	0.671238	-5.58724	2.30704e-08	2.65804e-07
Cmtr2	42.182	-0.504288	0.142971	-3.52719	0.000419995	0.00236949
Cnep1r1	239.347	0.160754	0.0536933	2.99394	0.00275403	0.0124227
Cnksr2	2959.73	0.527013	0.0555983	9.47894	2.56876e-21	1.01119e-19
Cnksr3	10.3133	-1.58939	0.316433	-5.02283	5.09164e-07	4.8947e-06
Cnn2	1.71266	-2.30533	0.675226	-3.41417	0.000639772	0.00343848
Cnn3	95.8811	-0.675413	0.121688	-5.55036	2.85086e-08	3.23554e-07
Cnnm1	717.434	-0.128253	0.0410946	-3.12092	0.00180288	0.00862597
Cnot3	339.381	-0.176003	0.0701465	-2.50908	0.0121046	0.0437157
Cnot4	824.044	0.147541	0.0557766	2.64521	0.00816405	0.0314783
Cnp	180.872	1.36888	0.219402	6.23916	4.3993e-10	6.29222e-09
Cnr1	1570.38	-0.791328	0.134735	-5.87321	4.2743e-09	5.36297e-08
Cntfr	158.641	-0.425801	0.104786	-4.06351	4.83405e-05	0.000333687
Cntn2	768.973	1.1672	0.0884224	13.2003	8.74134e-40	1.35205e-37
Cntn3	654.77	0.739276	0.0605596	12.2074	2.83745e-34	2.90017e-32
Cntn4	400.695	0.329294	0.0717149	4.59171	4.39624e-06	3.63814e-05
Cntn5	239.122	0.385811	0.110411	3.49433	0.000475254	0.00263782
Cntn6	107.833	-0.448963	0.109703	-4.09252	4.26711e-05	0.000297252
Cntnap2	773.484	0.338807	0.0737449	4.59431	4.34177e-06	3.59647e-05
Cntnap3	80.4837	-3.21499	0.235025	-13.6793	1.34909e-42	2.53542e-40
Cntnap4	204.794	-1.96232	0.134122	-14.6309	1.78427e-48	4.33133e-46
Cntnap5a	295.904	-0.347361	0.0871057	-3.9878	6.66876e-05	0.00044795
Cntnap5b	316.345	0.541775	0.0840273	6.44761	1.13627e-10	1.736e-09
Cntrl	566.502	-0.224343	0.0752777	-2.98021	0.00288054	0.0129084
Cobl	231.657	1.13546	0.108897	10.427	1.86769e-25	1.04293e-23
Cobll1	139.221	0.567176	0.12792	4.43384	9.25701e-06	7.22618e-05
Coch	31.8134	-1.38776	0.267128	-5.19511	2.046e-07	2.08756e-06
Cog3	531.51	0.149053	0.0528295	2.82139	0.00478161	0.019922
Cog5	302.834	0.242445	0.0734945	3.29882	0.000970936	0.00500001
Col11a2	53.0109	-1.59134	0.192814	-8.25322	1.54188e-16	4.04032e-15
Col13a1	4.11095	-0.939788	0.374084	-2.51223	0.0119969	0.0434665
Col14a1	10.979	-2.5711	0.31501	-8.16197	3.296e-16	8.40985e-15
Col15a1	51.2666	-0.725594	0.168761	-4.29953	1.7116e-05	0.000128062
Col16a1	75.4945	-0.573015	0.151678	-3.77785	0.00015819	0.000982182
Col18a1	18.853	-1.6906	0.273506	-6.18121	6.3614e-10	8.87347e-09
Col19a1	1006.23	-4.16066	0.183709	-22.6481	1.45641e-113	5.09104e-110
Col1a1	21.0289	-2.9788	0.268842	-11.0801	1.56658e-28	1.05311e-26
Col1a2	10.9866	-4.06582	0.438842	-9.2649	1.95254e-20	7.26097e-19
Col20a1	54.6005	-0.698155	0.175088	-3.98744	6.67901e-05	0.000448466
Col22a1	23.2088	0.573883	0.213253	2.69109	0.00712194	0.0280475
Col23a1	166.458	-0.89688	0.126993	-7.06241	1.63635e-12	2.99478e-11
Col24a1	19.0002	-1.37524	0.304979	-4.5093	6.50428e-06	5.21955e-05
Col25a1	621.317	-1.74659	0.0874126	-19.981	8.05624e-89	1.17339e-85
Col26a1	16.8597	-2.10896	0.265282	-7.94989	1.86684e-15	4.45745e-14
Col27a1	31.9535	-1.97846	0.190737	-10.3727	3.30103e-25	1.80864e-23
Col3a1	3.83771	-4.39589	0.533797	-8.23515	1.79333e-16	4.65733e-15
Col4a3bp	803.935	0.217017	0.0466682	4.65022	3.31579e-06	2.79159e-05
Col4a5	11.0314	-4.70357	0.482976	-9.73874	2.06098e-22	8.85058e-21
Col4a6	1.68647	-3.26057	0.732705	-4.45004	8.58554e-06	6.75329e-05
Col5a1	267.626	-0.617431	0.192191	-3.21259	0.00131543	0.0065614
Col5a2	256.087	-0.856697	0.11583	-7.39617	1.40168e-13	2.77133e-12
Col5a3	8.49162	-1.81682	0.360107	-5.04522	4.53001e-07	4.3962e-06
Col6a1	801.216	-0.944712	0.141633	-6.67016	2.55523e-11	4.16996e-10
Col6a2	191.578	-0.647605	0.131658	-4.91883	8.70643e-07	8.0899e-06
Col6a3	22.0146	-0.844687	0.252228	-3.3489	0.000811331	0.00425583
Col6a5	14.1226	-1.47442	0.281857	-5.23109	1.68513e-07	1.74379e-06
Col6a6	2.84656	-1.69487	0.457204	-3.70704	0.000209698	0.00126864
Col7a1	15.7881	-0.700625	0.220386	-3.17909	0.0014774	0.00727177
Colec12	9.82916	-1.64737	0.330788	-4.98015	6.35346e-07	6.02201e-06
Colgalt1	507.185	-0.26383	0.090206	-2.92475	0.0034473	0.015053
Comtd1	38.7714	-0.362893	0.127809	-2.83934	0.00452067	0.0190025
Copg2	329.75	0.1859	0.0747789	2.486	0.0129189	0.0460983
Coq10a	121.453	0.225824	0.0778904	2.89925	0.0037406	0.0161587
Corin	2.29609	-3.50414	0.560097	-6.2563	3.94221e-10	5.68029e-09
Cort	3.41479	-3.34315	0.528961	-6.32022	2.61186e-10	3.84583e-09
Cotl1	28.2472	-0.422598	0.164407	-2.57044	0.0101568	0.0379156
Cp	22.7868	-4.13514	0.417919	-9.89461	4.39333e-23	2.00487e-21
Cpd	1313.96	0.209082	0.0680506	3.07245	0.00212309	0.00993503
Cpeb2	1040.78	0.262092	0.0523652	5.00509	5.58354e-07	5.3211e-06
Cpeb3	527.52	0.175317	0.0562139	3.11875	0.0018162	0.00867786
Cped1	15.9613	-1.37511	0.286172	-4.80518	1.54614e-06	1.37524e-05
Cplx3	1.82703	-2.36808	0.774707	-3.05674	0.00223757	0.0103928
Cpm	76.1516	1.46449	0.158475	9.24112	2.4392e-20	8.93758e-19
Cpne2	97.595	-1.07488	0.108589	-9.89856	4.22311e-23	1.93224e-21
Cpne4	189.167	-0.282216	0.0877998	-3.21431	0.00130758	0.00652594
Cpne8	312.173	0.839118	0.0709047	11.8344	2.59077e-32	2.23062e-30
Cpox	192.32	0.445857	0.098216	4.53955	5.63735e-06	4.57639e-05
Cpq	6.58175	-4.79631	0.504528	-9.50653	1.97131e-21	7.86632e-20
Cps1	0.81162	-2.50043	0.787702	-3.17433	0.00150183	0.00737951
Cpt1a	19.7275	-3.17548	0.327178	-9.70566	2.85223e-22	1.20705e-20
Cr2	5.04701	-1.6084	0.360151	-4.46589	7.97371e-06	6.32326e-05
Cracr2a	8.21796	-1.94204	0.324703	-5.98098	2.218e-09	2.91256e-08
Cracr2b	0.859403	-2.51745	0.796713	-3.1598	0.00157878	0.00769061
Crb1	14.4214	0.67261	0.260612	2.58089	0.00985472	0.036914
Crbn	450.711	0.140824	0.0507458	2.77508	0.00551873	0.0225999
Creb1	349.847	0.276633	0.0550762	5.02273	5.0941e-07	4.8947e-06
Creb3l1	4.2266	-1.08252	0.417692	-2.59167	0.00955108	0.0360078
Creb5	47.739	1.24177	0.209669	5.92252	3.1704e-09	4.06845e-08
Creg1	71.7057	-0.758309	0.141014	-5.37756	7.55026e-08	8.12083e-07
Creg2	623.306	0.553069	0.120643	4.58436	4.55377e-06	3.74898e-05
Crh	2.41306	-2.25926	0.601661	-3.75504	0.000173313	0.00106755
Crhbp	29.6677	-4.59766	0.376532	-12.2106	2.73006e-34	2.80682e-32
Crhr1	82.4297	0.985374	0.119876	8.21995	2.03593e-16	5.24838e-15
Crim1	726.774	0.766304	0.0899954	8.51493	1.66694e-17	4.76837e-16
Crispld2	1.99148	-4.04665	0.711257	-5.68943	1.27464e-08	1.51346e-07
Crlf1	49.3904	-0.798536	0.156208	-5.112	3.18769e-07	3.16379e-06
Crlf3	77.9253	-0.636514	0.124779	-5.10111	3.37662e-07	3.33805e-06
Crocc	620.999	-0.341079	0.121349	-2.81072	0.00494304	0.0205066
Crot	152.451	-0.568004	0.108106	-5.25415	1.48712e-07	1.54806e-06
Crtap	25.3044	-1.0344	0.186524	-5.5457	2.9278e-08	3.3207e-07
Crtc3	171.873	-0.36526	0.0910681	-4.01084	6.05019e-05	0.000409389
Cryab	46.1152	1.09469	0.298152	3.67157	0.000241063	0.00143799
Crybb1	0.759025	-2.97877	0.782248	-3.80797	0.000140115	0.000878382
Crybg3	35.4956	0.79166	0.152919	5.17699	2.25499e-07	2.28215e-06
Csad	100.921	-0.512919	0.114306	-4.48724	7.21514e-06	5.75828e-05
Csdc2	95.7764	-0.670042	0.108557	-6.17227	6.73151e-10	9.36731e-09
Csf1r	68.8237	-5.12171	0.329788	-15.5303	2.16373e-54	6.87594e-52
Csf2ra	242.099	-0.438774	0.124155	-3.53409	0.000409185	0.00231898
Csf2rb	4.53323	-2.25147	0.402938	-5.58763	2.30189e-08	2.65561e-07
Csf2rb2	36.0165	-2.44452	0.193043	-12.6631	9.46581e-37	1.14099e-34
Csf3r	16.3251	-6.91019	0.476461	-14.5032	1.15699e-47	2.69625e-45
Csgalnact1	95.8584	-0.713306	0.11454	-6.22755	4.73799e-10	6.76005e-09
Csk	57.2286	-0.717481	0.110239	-6.5084	7.59544e-11	1.17898e-09
Csmd1	3428.38	0.267279	0.0624105	4.28259	1.84729e-05	0.000137238
Csnk1a1	1067.12	0.121636	0.0415013	2.9309	0.00337981	0.0147977
Csnk1g3	630.488	0.17037	0.0456167	3.73482	0.000187848	0.00114517
Cspg4	80.7464	-5.68729	0.274202	-20.7412	1.47157e-95	3.21502e-92
Cspg5	303.267	-0.829208	0.129397	-6.40826	1.47189e-10	2.22733e-09
Csrnp1	25.4354	0.875144	0.186854	4.68357	2.81915e-06	2.40006e-05
Csrnp2	257.608	0.263502	0.0693724	3.79837	0.000145649	0.000909163
Csrnp3	1090.64	0.388107	0.0496811	7.81197	5.6301e-15	1.30163e-13
Csrp1	76.8139	1.36173	0.220618	6.17232	6.72947e-10	9.36731e-09
Csrp2	3.99134	-1.68147	0.339594	-4.9514	7.368e-07	6.9161e-06
Cst3	300.033	-1.55834	0.163467	-9.53305	1.52722e-21	6.16459e-20
Cst6	2.34876	1.48672	0.542323	2.7414	0.00611776	0.0246374
Ctbp2	338.812	-0.284236	0.0726218	-3.91391	9.08121e-05	0.000592121
Ctc1	139.722	-0.506285	0.0792052	-6.39207	1.63651e-10	2.4679e-09
Ctgf	19.8723	-0.909233	0.320038	-2.84102	0.00449695	0.0189301
Cth	7.37304	-1.65228	0.351335	-4.70286	2.56545e-06	2.19799e-05
Cthrc1	12.2796	-1.07882	0.290371	-3.71531	0.000202955	0.0012304
Ctnna3	29.5361	1.19239	0.19069	6.25302	4.02591e-10	5.79612e-09
Ctrl	4.63719	-0.886598	0.355577	-2.49341	0.0126523	0.0453083
Ctsa	261.136	-0.212272	0.0819936	-2.58888	0.00962877	0.0362541
Ctsc	15.2477	-1.23878	0.265018	-4.67431	2.94942e-06	2.50243e-05
Ctsd	246.19	-0.31694	0.108987	-2.90804	0.00363698	0.0157539
Ctsf	163.243	-0.323283	0.079626	-4.06002	4.90687e-05	0.000338046
Ctsh	2.99438	-3.1996	0.595469	-5.37324	7.73341e-08	8.3127e-07
Ctss	21.7357	-4.69996	0.454983	-10.33	5.15722e-25	2.75651e-23
Cttnbp2	4904.85	0.519875	0.0642313	8.0938	5.78327e-16	1.44814e-14
Ctxn3	5.64702	2.1067	0.406913	5.17726	2.25167e-07	2.28011e-06
Cubn	15.317	-0.575124	0.193639	-2.97009	0.00297712	0.013291
Cuedc1	114.958	-0.22949	0.091393	-2.51103	0.012038	0.0435612
Cuedc2	77.234	-0.236977	0.0924343	-2.56373	0.0103553	0.0385988
Cul4b	335.525	-0.162195	0.0608887	-2.66379	0.0077265	0.0300498
Cul7	75.946	-0.498971	0.119052	-4.19119	2.77498e-05	0.000200087
Cul9	456.203	-0.474562	0.0898456	-5.28198	1.27796e-07	1.34312e-06
Cuta	55.2193	-0.327832	0.132927	-2.46625	0.0136535	0.0483878
Cux1	285.703	-0.28229	0.0987316	-2.85917	0.00424752	0.0179928
Cwf19l2	242.423	-0.250851	0.0797869	-3.14401	0.00166648	0.00805052
Cx3cl1	1299.74	0.468633	0.109479	4.28058	1.86409e-05	0.000138405
Cx3cr1	37.7636	-4.98475	0.356076	-13.9991	1.5783e-44	3.13472e-42
Cxadr	737.455	0.180051	0.0599074	3.00549	0.00265154	0.0120248
Cxcl12	51.3542	-0.886027	0.185873	-4.76683	1.87144e-06	1.6412e-05
Cxcl14	36.7553	-2.34013	0.316235	-7.4	1.36188e-13	2.69568e-12
Cxcl16	2.0324	-2.96354	0.686155	-4.31906	1.56697e-05	0.000117998
Cxcr4	5.69719	-2.2934	0.409927	-5.59465	2.2107e-08	2.55378e-07
Cxxc5	126.225	0.331985	0.100438	3.30537	0.000948496	0.00490178
Cyb561	81.9746	0.543246	0.148825	3.65025	0.000261988	0.00154592
Cyba	0.698121	-2.38471	0.831225	-2.86891	0.00411883	0.0175283
Cybrd1	8.68385	-1.09398	0.32878	-3.3274	0.000876617	0.00455455
Cyc1	125.008	-0.274681	0.0932676	-2.94509	0.00322859	0.0142426
Cyfip2	2442.82	0.262363	0.0683761	3.83705	0.00012452	0.000789678
Cygb	30.7291	-1.33529	0.166948	-7.99828	1.26171e-15	3.0501e-14
Cyld	676.969	0.232023	0.0546969	4.24197	2.21562e-05	0.000162096
Cyp1b1	5.07844	-5.4654	0.649973	-8.40865	4.14766e-17	1.14523e-15
Cyp26a1	1.64359	-1.50864	0.581023	-2.59653	0.00941708	0.0355797
Cyp27a1	31.7385	1.33929	0.197404	6.78449	1.16495e-11	1.96724e-10
Cyp2d22	30.6766	-2.72258	0.256629	-10.609	2.70586e-26	1.59774e-24
Cyp2j12	29.0954	1.66072	0.219321	7.57209	3.67259e-14	7.743e-13
Cyp2j6	98.6384	-0.834888	0.17064	-4.89268	9.94697e-07	9.14898e-06
Cyp2j9	52.0114	-3.83311	0.329075	-11.6481	2.34608e-31	1.85542e-29
Cyp3a13	28.1895	1.43669	0.241608	5.94636	2.74173e-09	3.56283e-08
Cyp4f14	7.04814	-2.50491	0.472542	-5.30093	1.15215e-07	1.21382e-06
Cyp4f15	26.947	-7.51174	0.646866	-11.6125	3.55987e-31	2.75307e-29
Cyp4f16	29.7184	-0.915725	0.175162	-5.22787	1.71477e-07	1.76956e-06
Cyp4v3	9.2137	-1.60524	0.262597	-6.11295	9.78064e-10	1.33656e-08
Cyp51	379.058	0.203472	0.0719297	2.82877	0.00467274	0.0195383
Cyp7b1	98.4776	-0.362475	0.116559	-3.10979	0.00187222	0.00889929
Cyr61	5.32905	-2.46386	0.446804	-5.51441	3.49952e-08	3.92332e-07
Cysltr1	1.30419	-4.10243	0.687566	-5.96659	2.42257e-09	3.16691e-08
Cyth1	494.567	0.228221	0.0658437	3.4661	0.000528071	0.00290057
Cyth4	14.4122	-3.91267	0.36511	-10.7164	8.52475e-27	5.28353e-25
D10Jhu81e	49.5768	-0.355926	0.131629	-2.704	0.00685109	0.0271918
D130043K22Rik	493.689	0.368575	0.0594725	6.1974	5.74017e-10	8.08435e-09
D16Ertd472e	149.764	0.502453	0.129965	3.86607	0.000110604	0.000709145
D1Ertd622e	125.588	0.353671	0.094212	3.75399	0.000174039	0.00107075
D2Wsu81e	94.0368	-0.417224	0.115874	-3.60068	0.000317388	0.00184113
D430036J16Rik	47.8185	0.900205	0.123145	7.31015	2.66847e-13	5.11959e-12
D5Ertd579e	797.251	0.145057	0.0487704	2.97428	0.00293675	0.0131342
D630003M21Rik	10.4048	-1.12	0.297912	-3.75951	0.00017025	0.00105109
D630023F18Rik	60.4661	0.311583	0.11489	2.71201	0.00668771	0.0266502
D630041G03Rik	144.847	0.505589	0.102905	4.91316	8.96184e-07	8.29635e-06
D730005E14Rik	0.802356	-3.09411	0.828623	-3.73403	0.000188439	0.00114837
D7Ertd443e	52.9451	1.50733	0.183612	8.20934	2.22406e-16	5.7081e-15
D8Ertd82e	201.504	0.628852	0.107136	5.86966	4.36701e-09	5.46361e-08
D930015E06Rik	415.188	-0.23922	0.0600343	-3.98471	6.75612e-05	0.000453121
D930016D06Rik	432.455	0.23718	0.0762031	3.11247	0.00185531	0.00884052
D930020B18Rik	8.55591	-1.83573	0.349316	-5.2552	1.47863e-07	1.54105e-06
Daam1	1147.43	0.184067	0.0718504	2.56181	0.0104128	0.0387554
Dab1	906.322	0.225343	0.0570914	3.94705	7.91206e-05	0.000523814
Dab2	28.8577	-4.64681	0.276497	-16.806	2.20641e-63	1.04226e-60
Dab2ip	346.227	0.212116	0.0619444	3.42429	0.000616416	0.00332112
Dact1	22.1527	-0.657174	0.173876	-3.77956	0.000157107	0.000975804
Daglb	164.027	0.266566	0.0765358	3.48289	0.000496035	0.00274184
Dap	3.52691	-1.00731	0.401394	-2.50953	0.0120893	0.0436834
Dap3	228.171	-0.156433	0.0566887	-2.7595	0.00578896	0.0235411
Dapk1	812.258	-0.185105	0.0739223	-2.50405	0.0122779	0.0442644
Dapk2	2.89594	2.05507	0.524718	3.91651	8.984e-05	0.000587134
Dapp1	6.14578	-3.91065	0.501744	-7.79411	6.48615e-15	1.48383e-13
Dbndd2	274.089	0.531673	0.0860016	6.18213	6.32404e-10	8.8284e-09
Dbt	76.2883	-0.316048	0.104812	-3.01538	0.00256656	0.0116879
Dbx2	25.1007	-1.74566	0.246904	-7.07019	1.54719e-12	2.84052e-11
Dcaf11	237.275	-0.217117	0.0862212	-2.51814	0.0117977	0.0428245
Dcaf12	134.701	0.161197	0.0657112	2.45311	0.0141625	0.0499259
Dcaf15	102.51	-0.461538	0.139546	-3.30742	0.000941586	0.00486751
Dcaf4	60.1188	-0.341723	0.0969413	-3.52505	0.000423399	0.00238685
Dcbld1	63.3906	0.51969	0.107478	4.83532	1.32933e-06	1.19578e-05
Dcdc2c	2.68379	1.88857	0.533315	3.5412	0.000398314	0.00226324
Dchs1	89.8898	-2.76731	0.167917	-16.4803	5.08615e-61	2.11657e-58
Dclk1	4601.63	0.152467	0.060588	2.51646	0.011854	0.0430095
Dctn1	919.658	-0.120741	0.0458971	-2.63069	0.00852109	0.0327018
Dcx	596.356	-0.391258	0.0854566	-4.57844	4.6846e-06	3.85124e-05
Dcxr	2.89211	-1.97867	0.467893	-4.22889	2.34845e-05	0.000171311
Ddah1	27.0619	-2.0054	0.259913	-7.71566	1.20354e-14	2.65598e-13
Ddah2	1.99674	-1.97631	0.592343	-3.33643	0.000848617	0.00442618
Ddb1	396.664	-0.177845	0.0698392	-2.54649	0.0108811	0.0401648
Ddhd1	815.443	-0.512615	0.0984224	-5.20832	1.90562e-07	1.95003e-06
Ddit3	18.3271	-0.551396	0.190192	-2.89915	0.00374171	0.0161595
Ddit4l	48.5926	1.39184	0.237852	5.85171	4.86547e-09	6.06985e-08
Ddo	14.0043	-2.40478	0.291235	-8.25717	1.49164e-16	3.91455e-15
Ddr1	195.721	0.554355	0.115379	4.80466	1.55015e-06	1.3781e-05
Ddr2	44.9883	-1.84297	0.173983	-10.5928	3.21817e-26	1.89384e-24
Ddx11	9.39171	-1.03474	0.27271	-3.79428	0.000148074	0.00092298
Ddx23	231.22	-0.189907	0.0695756	-2.72951	0.00634286	0.0254384
Ddx25	119.993	-0.217405	0.077808	-2.79412	0.00520412	0.0214675
Ddx26b	1311.37	-0.347024	0.0561011	-6.18568	6.1835e-10	8.64601e-09
Ddx43	6.0028	-1.36196	0.316836	-4.29863	1.71858e-05	0.000128474
Ddx58	15.9216	-1.23091	0.257173	-4.7863	1.69881e-06	1.49732e-05
Ddx60	5.82484	-1.49297	0.351084	-4.25245	2.11441e-05	0.000155081
Decr1	16.7534	-1.11234	0.234329	-4.74693	2.06523e-06	1.79671e-05
Degs1	208.805	0.35639	0.129767	2.74638	0.00602566	0.0243225
Dennd1c	4.03382	-3.25204	0.485957	-6.69202	2.2011e-11	3.62249e-10
Dennd2a	147.961	-0.245145	0.0829909	-2.95388	0.00313807	0.0139065
Dennd2c	1.25181	-3.27694	0.669177	-4.89697	9.73275e-07	8.96726e-06
Dennd4a	1121.02	0.247248	0.0628965	3.93104	8.45805e-05	0.000554501
Dennd5a	682.438	0.144552	0.0462373	3.1263	0.00177024	0.00848606
Dennd5b	782.811	0.324679	0.0672433	4.82842	1.37619e-06	1.23291e-05
Depdc5	433.843	-0.247932	0.0709585	-3.49404	0.000475768	0.002639
Depdc7	22.9799	1.47159	0.224082	6.56721	5.1266e-11	8.12355e-10
Desi1	219.776	0.433855	0.0795277	5.45539	4.88651e-08	5.38841e-07
Dgka	132.363	-0.640881	0.0827639	-7.74348	9.67319e-15	2.16754e-13
Dgke	748.902	0.15462	0.0530477	2.91473	0.00355991	0.0154758
Dgkh	516.07	-0.56116	0.107341	-5.22783	1.71509e-07	1.76956e-06
Dgki	644.042	0.514368	0.0766772	6.70822	1.97017e-11	3.2547e-10
Dhrs1	59.8478	-0.30014	0.11876	-2.52728	0.0114949	0.0419171
Dhrs11	18.9669	-0.478124	0.190934	-2.50414	0.0122751	0.0442632
Dhrs13	11.838	-1.12329	0.283797	-3.95806	7.55605e-05	0.000502529
Dhrs3	11.4547	-2.68112	0.292996	-9.15071	5.6559e-20	1.99705e-18
Dhtkd1	132.68	-0.296051	0.10048	-2.94636	0.0032154	0.0141916
Dhx29	166.557	-0.182311	0.074284	-2.45424	0.0141182	0.0497899
Dido1	1157.81	-0.128956	0.0367351	-3.51042	0.000447401	0.00250326
Dio2	43.1817	-4.12201	0.384674	-10.7156	8.60174e-27	5.31241e-25
Dio3	5.55968	-2.61301	0.441456	-5.91907	3.23758e-09	4.14249e-08
Dio3os	4.06016	-2.63399	0.456722	-5.76717	8.06145e-09	9.83925e-08
Dip2a	831.938	0.427027	0.0638372	6.68931	2.24218e-11	3.68663e-10
Dip2b	922.041	0.352951	0.0506289	6.97135	3.13923e-12	5.60443e-11
Dip2c	854.007	0.211466	0.0415919	5.0843	3.68984e-07	3.62513e-06
Diras2	365.405	0.32646	0.115092	2.8365	0.00456103	0.0191353
Dis3	336.071	-0.152233	0.0611498	-2.48951	0.0127918	0.0457472
Disc1	16.1982	-1.35783	0.221062	-6.14231	8.13288e-10	1.1228e-08
Disp1	52.0545	-0.775147	0.121351	-6.38766	1.68439e-10	2.53792e-09
Dixdc1	494.259	0.340654	0.0541204	6.29438	3.08623e-10	4.51013e-09
Dkk3	689.774	1.05337	0.109284	9.63884	5.48026e-22	2.26976e-20
Dlc1	242.019	-0.490075	0.100475	-4.87757	1.07401e-06	9.79729e-06
Dleu2	95.8468	0.242952	0.0820946	2.95942	0.0030822	0.0136901
Dlg1	1289.06	0.585671	0.0484294	12.0933	1.14611e-33	1.0828e-31
Dlg2	2499.36	0.228382	0.0683615	3.3408	0.000835364	0.00436226
Dlg5	430.753	-0.663307	0.0711762	-9.31923	1.17184e-20	4.43319e-19
Dll1	49.8111	-0.504664	0.148002	-3.40984	0.000650005	0.00348491
Dll3	5.10055	-1.47357	0.517804	-2.84581	0.00442993	0.018693
Dlx1	42.3513	-4.56215	0.257081	-17.7459	1.85254e-70	1.29515e-67
Dlx1as	46.9565	-5.8387	0.341908	-17.0768	2.20862e-65	1.07228e-62
Dlx2	7.94518	-5.35964	0.451595	-11.8682	1.73061e-32	1.4974e-30
Dlx5	9.15878	-5.0659	0.441129	-11.4839	1.58881e-30	1.20213e-28
Dlx6	5.88371	-5.38638	0.462351	-11.65	2.29532e-31	1.82353e-29
Dlx6os1	229.467	-5.6892	0.329197	-17.282	6.42382e-67	3.40229e-64
Dlx6os2	4.97585	-5.4664	0.539383	-10.1345	3.88168e-24	1.9384e-22
Dmd	3602.42	0.351992	0.0784104	4.4891	7.15262e-06	5.71098e-05
Dmp1	1.68254	-3.16833	0.785189	-4.03511	5.4576e-05	0.000372319
Dmrta1	1.05497	-2.939	0.842528	-3.48831	0.000486083	0.00269194
Dmtf1	768.835	-0.139571	0.0476491	-2.92914	0.00339899	0.0148742
Dmxl1	2935.85	0.201376	0.0511297	3.93854	8.19797e-05	0.000539271
Dnah1	96.7193	-0.531603	0.141747	-3.75036	0.000176582	0.00108469
Dnah11	6.28598	-1.22498	0.420683	-2.91189	0.0035925	0.0155922
Dnah2	68.5709	-0.368001	0.137885	-2.66891	0.00760978	0.0296751
Dnah5	150.649	-0.571904	0.116186	-4.92231	8.55285e-07	7.95143e-06
Dnah7b	130.894	-2.24963	0.187256	-12.0137	3.01234e-33	2.72797e-31
Dnah8	14.5972	1.34486	0.27106	4.96151	6.99483e-07	6.60128e-06
Dnah9	788.946	0.316135	0.10946	2.88813	0.00387542	0.0166261
Dnajb2	93.027	0.746713	0.119909	6.22734	4.74418e-10	6.76336e-09
Dnajb5	426.702	0.224103	0.0860474	2.60441	0.00920334	0.0349231
Dnajc21	308.668	0.391883	0.0738936	5.30335	1.13697e-07	1.19855e-06
Dnajc27	330.53	-0.168619	0.0578898	-2.91276	0.00358245	0.015564
Dnajc9	35.8922	-0.348494	0.141635	-2.4605	0.0138743	0.0490584
Dnase2a	2.8693	-1.99537	0.487473	-4.09329	4.25295e-05	0.000296384
Dner	359.707	-0.83459	0.127915	-6.52457	6.81987e-11	1.06332e-09
Dnmbp	106.427	-0.365439	0.0926601	-3.94386	8.01797e-05	0.000529596
Dnmt1	283.613	-0.240525	0.0604224	-3.98072	6.87056e-05	0.000460091
Dnmt3b	9.46589	-0.934114	0.272374	-3.42953	0.00060463	0.00326467
Dock11	275.237	-1.42279	0.0728228	-19.5377	5.25127e-85	5.39893e-82
Dock2	10.6755	-6.41886	0.470883	-13.6315	2.60014e-42	4.68507e-40
Dock3	1560.49	0.202489	0.0489132	4.13975	3.47682e-05	0.000246123
Dock4	3405.93	0.250095	0.044804	5.58197	2.37812e-08	2.73452e-07
Dock5	175.824	1.66799	0.150004	11.1196	1.00697e-28	6.90191e-27
Dock6	175.586	-0.476446	0.109821	-4.33837	1.43542e-05	0.000108796
Dock8	16.3263	-4.34513	0.325323	-13.3563	1.08789e-40	1.76057e-38
Dock9	4487.74	0.422656	0.0496079	8.51993	1.59647e-17	4.58933e-16
Dok1	1.19757	-2.71774	0.839871	-3.23591	0.00121258	0.0061041
Dok6	133.617	0.261336	0.0895465	2.91844	0.0035179	0.0153293
Dolpp1	80.9527	-0.309457	0.114253	-2.70853	0.00675816	0.0268858
Donson	306.682	-0.201073	0.080267	-2.50505	0.0122433	0.0441669
Dpf2	159.828	-0.194749	0.0736064	-2.64582	0.00814933	0.0314424
Dpf3	42.8186	-0.530439	0.173216	-3.0623	0.00219645	0.0102263
Dpp10	402.613	-0.331819	0.12358	-2.68505	0.00725184	0.0284762
Dpy19l1	632.46	0.722774	0.0796267	9.07703	1.11575e-19	3.83125e-18
Dpy19l3	705.359	0.66594	0.0562956	11.8293	2.75267e-32	2.34689e-30
Dpysl5	158.324	-0.507133	0.0927506	-5.4677	4.55903e-08	5.04002e-07
Draxin	1.48885	-2.01064	0.664155	-3.02736	0.00246702	0.0113083
Drd2	4.22279	-2.20846	0.40014	-5.51922	3.40504e-08	3.82681e-07
Drd5	42.9495	0.946909	0.196461	4.81984	1.43671e-06	1.28313e-05
Drg1	138.378	0.194313	0.0766352	2.53556	0.0112267	0.041102
Dsc3	40.5175	1.96679	0.325254	6.04693	1.47635e-09	1.97729e-08
Dscam	760.558	-0.218987	0.0497761	-4.39945	1.08526e-05	8.38559e-05
Dsg2	40.2152	0.938865	0.224982	4.17306	3.00531e-05	0.000215086
Dsn1	7.39695	-1.28606	0.30107	-4.27162	1.94057e-05	0.000143839
Dsp	60.6584	-2.74766	0.289144	-9.50272	2.04472e-21	8.1222e-20
Dtna	1024.3	-0.633347	0.101411	-6.24533	4.22914e-10	6.06373e-09
Dtnbp1	105.283	0.540294	0.0860468	6.27906	3.40617e-10	4.95283e-09
Dtx1	192.628	-0.254462	0.0882195	-2.88442	0.00392135	0.0168107
Dtx3	459.189	-0.374927	0.108076	-3.4691	0.000522199	0.00287646
Dtx4	352.593	0.258627	0.0680835	3.79868	0.000145472	0.000908379
Dusp1	57.5654	0.719942	0.241448	2.98177	0.00286588	0.0128534
Dusp14	42.9146	0.416972	0.127424	3.27232	0.0010667	0.00544184
Dusp16	73.6134	0.769862	0.158403	4.86015	1.17298e-06	1.06556e-05
Dusp3	283.58	0.415827	0.0906933	4.58499	4.54016e-06	3.73953e-05
Dusp4	47.2797	0.358179	0.145238	2.46616	0.013657	0.0483878
Dusp5	28.2069	0.612436	0.191441	3.19909	0.00137864	0.00684929
Dusp6	165.575	0.387689	0.128265	3.02256	0.00250645	0.011459
Dusp7	227.846	0.423949	0.0867746	4.88563	1.03099e-06	9.4492e-06
Dvl3	232.138	-0.561579	0.0819577	-6.85207	7.27899e-12	1.24973e-10
Dync1i1	412.133	0.305546	0.0706638	4.32393	1.53271e-05	0.000115518
Dync1li2	1110.8	0.196279	0.0346711	5.66117	1.50341e-08	1.77186e-07
Dynlt1b	6.95993	-1.34005	0.32328	-4.14518	3.39547e-05	0.00024095
Dyrk1b	318.799	-0.216314	0.0760535	-2.84423	0.00445189	0.0187766
Dyrk3	59.6085	0.376879	0.12475	3.02108	0.00251879	0.0114974
Dzip1	1431.16	0.301502	0.0680705	4.42926	9.45579e-06	7.36162e-05
Dzip1l	172.912	-0.197818	0.0760797	-2.60014	0.00931859	0.035261
E030003E18Rik	4.68664	-1.52722	0.387398	-3.94226	8.07164e-05	0.000532162
E030019B13Rik	1.17951	-2.9298	0.812933	-3.60398	0.000313378	0.00182028
E030024N20Rik	356.241	0.329787	0.102031	3.23223	0.0012283	0.00617256
E130008D07Rik	54.0125	-0.587228	0.127069	-4.62132	3.81305e-06	3.18112e-05
E130114P18Rik	6.83306	-2.81312	0.407849	-6.89744	5.29482e-12	9.22661e-11
E130308A19Rik	124.806	0.377714	0.105542	3.57879	0.00034519	0.00198789
E230029C05Rik	27.9636	-0.692739	0.171659	-4.03556	5.44715e-05	0.000371751
E2f6	149.58	-0.194593	0.0767278	-2.53615	0.0112078	0.0410411
E2f8	1.00547	-3.36228	0.855106	-3.932	8.42419e-05	0.000552488
E330009J07Rik	86.2195	0.400348	0.114796	3.48747	0.000487609	0.00269953
E330013P04Rik	4.03908	-5.29081	0.642119	-8.23961	1.72767e-16	4.5069e-15
E430016F16Rik	3.74786	1.07194	0.396983	2.70021	0.00692952	0.0274262
Ebf1	2.07916	-4.03098	0.603807	-6.67593	2.45663e-11	4.01655e-10
Ebf3	3.42751	-4.54157	0.565289	-8.03406	9.42953e-16	2.2954e-14
Ecd	169.726	0.220843	0.072133	3.06162	0.00220146	0.0102442
Ece2	179.735	-1.14398	0.0942271	-12.1407	6.43103e-34	6.24453e-32
Eci1	12.0112	-0.962182	0.249081	-3.86293	0.000112035	0.000716744
Eci2	54.3754	-0.751925	0.132139	-5.69041	1.26737e-08	1.50585e-07
Ecm2	38.1804	-2.89714	0.194847	-14.8688	5.25472e-50	1.37078e-47
Ecscr	2.80629	-4.49927	0.564307	-7.97309	1.54754e-15	3.72047e-14
Edaradd	6.30989	-4.99032	0.472453	-10.5626	4.44307e-26	2.59707e-24
Edem1	229.315	0.225206	0.0692242	3.25328	0.00114079	0.00578437
Edil3	1034.98	0.52324	0.111125	4.70857	2.49463e-06	2.14362e-05
Edn1	0.820166	-2.95081	0.897654	-3.28725	0.00101171	0.00519315
Edn3	0.751111	-2.70916	1.0404	-2.60396	0.00921529	0.0349533
Ednra	24.2303	-0.818344	0.259576	-3.15262	0.00161811	0.00785592
Ednrb	96.6171	-5.54994	0.343991	-16.134	1.47245e-58	5.71899e-56
Edrf1	518.703	0.240275	0.0647093	3.71314	0.000204703	0.00123971
Eef2	618.635	-0.212753	0.0672349	-3.16433	0.00155442	0.00758682
Eef2kmt	13.3693	-0.794989	0.229425	-3.46514	0.000529959	0.0029082
Eepd1	26.6471	-0.385137	0.153832	-2.50363	0.0122928	0.0442997
Efcab14	343.643	0.380273	0.0859599	4.42384	9.69615e-06	7.53197e-05
Efcab5	87.3923	0.521748	0.11713	4.45445	8.41073e-06	6.6367e-05
Efcab6	164.849	0.893949	0.118045	7.57297	3.64784e-14	7.70012e-13
Efemp2	25.2603	-0.831861	0.17646	-4.71415	2.42716e-06	2.08872e-05
Efhd1	15.0893	1.4446	0.291774	4.95109	7.37982e-07	6.92349e-06
Efna1	15.6359	0.828233	0.234728	3.52849	0.000417944	0.00235944
Efna3	62.1066	0.314006	0.125492	2.50221	0.012342	0.044422
Efna4	1.23704	-2.18384	0.673354	-3.24322	0.00118186	0.00597355
Efna5	85.763	-0.380822	0.120813	-3.15217	0.00162061	0.00785932
Efnb2	301.798	0.31486	0.089322	3.525	0.000423483	0.00238685
Efnb3	428.623	0.302809	0.0957761	3.16164	0.00156885	0.00765079
Efr3a	1220.84	0.465824	0.0486151	9.58189	9.52892e-22	3.87317e-20
Efs	27.1835	-1.47708	0.250296	-5.90131	3.60617e-09	4.58056e-08
Egflam	2.65367	-2.29573	0.653994	-3.51032	0.000447573	0.00250326
Egfr	55.6375	-5.3587	0.296908	-18.0483	8.13325e-73	6.46149e-70
Egln3	2.48144	-2.02089	0.587876	-3.43761	0.000586866	0.00317857
Egr1	220.305	1.18146	0.180061	6.56147	5.32812e-11	8.43523e-10
Egr2	3.7782	2.14203	0.592959	3.61245	0.000303319	0.00176537
Egr3	244.339	0.544048	0.106091	5.12814	2.92622e-07	2.92087e-06
Ehbp1l1	47.3049	-0.524964	0.134528	-3.90226	9.52985e-05	0.000619192
Ehd1	69.3196	-0.605668	0.132544	-4.56957	4.88732e-06	4.00847e-05
Ehd3	199.554	-0.368965	0.121566	-3.03511	0.00240451	0.0110507
Ehmt2	603.525	-0.27642	0.0834056	-3.31417	0.000919153	0.00475858
Eif2ak2	32.437	-0.696469	0.192206	-3.62356	0.000290577	0.00169856
Eif2ak3	209.795	0.238941	0.0803838	2.9725	0.00295383	0.0131971
Eif2s3y	1237.76	-0.168608	0.0626713	-2.69036	0.00713756	0.0280969
Eif4a1	365.386	-0.228675	0.0660467	-3.46232	0.000535533	0.00293326
Eif4g1	1150.83	-0.220134	0.0443877	-4.95934	7.07337e-07	6.66819e-06
Eif4g3	2264.53	-0.106581	0.0388235	-2.74526	0.00604623	0.0243834
Eif5	819.657	-0.150797	0.0561385	-2.68617	0.00722773	0.0284007
Elavl2	445.93	-0.503972	0.0811169	-6.21291	5.20106e-10	7.38458e-09
Elf1	32.196	-0.505901	0.199258	-2.53893	0.0111191	0.0408107
Elf4	3.45224	-4.90265	0.530079	-9.2489	2.26825e-20	8.3638e-19
Elfn1	113.298	-1.63866	0.166954	-9.81505	9.69857e-23	4.25908e-21
Elk3	9.63701	-1.53724	0.315112	-4.87838	1.06959e-06	9.76714e-06
Elk4	154.649	0.189689	0.0728996	2.60206	0.00926658	0.0351021
Ell2	224.784	0.603884	0.0805286	7.499	6.43059e-14	1.32289e-12
Elmo1	310.954	0.510099	0.0882262	5.78172	7.39387e-09	9.04973e-08
Elmo2	669.307	-0.207496	0.0609841	-3.40246	0.000667831	0.00357062
Eln	25.7556	-1.48294	0.179217	-8.27454	1.2895e-16	3.41483e-15
Elovl1	78.8288	0.364845	0.114185	3.19522	0.00139723	0.00692986
Elovl4	246.212	0.414976	0.125969	3.29427	0.000986777	0.0050741
Elovl7	150.333	1.03631	0.126099	8.21821	2.06557e-16	5.30911e-15
Emb	253.097	0.456789	0.0687941	6.63995	3.13798e-11	5.06423e-10
Emc10	250.807	0.319888	0.114806	2.78632	0.00533099	0.0219338
Emg1	75.8751	-0.2765	0.0966259	-2.86156	0.00421567	0.0178752
Emid1	7.53668	-4.65505	0.482097	-9.65584	4.64337e-22	1.93692e-20
Emilin1	1.99423	-1.92812	0.645494	-2.98705	0.00281684	0.0126791
Emilin2	12.1913	0.772108	0.297841	2.59235	0.00953221	0.0359519
Emilin3	0.682285	-2.70692	0.996359	-2.71681	0.00659134	0.0263262
Eml1	319.851	0.633583	0.0574838	11.0219	2.99527e-28	1.99054e-26
Emp2	9.83789	-2.47236	0.329097	-7.51257	5.79789e-14	1.19782e-12
Emx1	14.0838	0.727921	0.227087	3.20547	0.00134842	0.00670868
Emx2	14.7149	-1.25814	0.277211	-4.53855	5.66412e-06	4.59598e-05
Emx2os	71.152	-0.822701	0.177609	-4.6321	3.61981e-06	3.02858e-05
En2	8.68705	1.97147	0.421315	4.67933	2.87808e-06	2.44784e-05
Eng	4.4518	-2.62225	0.450991	-5.81442	6.08438e-09	7.5154e-08
Enkur	10.4764	0.945938	0.27971	3.38185	0.000719983	0.00381792
Eno3	25.466	-0.588706	0.208809	-2.81936	0.00481196	0.0200294
Enoph1	120.81	0.323623	0.0780046	4.14877	3.34259e-05	0.000237391
Enox1	617.129	0.348654	0.0586199	5.94769	2.71945e-09	3.5365e-08
Enpep	1.38565	-3.85162	0.61256	-6.28775	3.22108e-10	4.69151e-09
Enpp1	32.451	0.713431	0.209342	3.40797	0.00065448	0.00350567
Enpp2	1459.02	1.47903	0.145966	10.1327	3.95488e-24	1.96933e-22
Enpp4	161.745	0.476949	0.123736	3.85457	0.000115931	0.000739238
Ensa	463.853	0.178276	0.0465828	3.82708	0.000129672	0.000817903
Entpd1	15.4135	-3.65558	0.304005	-12.0247	2.6339e-33	2.41023e-31
Entpd2	8.49798	-4.83479	0.542615	-8.91017	5.09556e-19	1.64318e-17
Entpd5	120.073	0.260558	0.0854209	3.05028	0.00228628	0.0105845
Eogt	145.466	-0.251458	0.0658388	-3.81929	0.000133835	0.000842637
Epas1	48.0346	-2.25662	0.324056	-6.96367	3.31522e-12	5.89455e-11
Epb4.1l1	1089.72	-0.25304	0.0517189	-4.89261	9.95092e-07	9.14898e-06
Epb4.1l2	185.679	-1.77399	0.121048	-14.6553	1.2458e-48	3.06678e-46
Epb4.1l3	1088.12	0.589029	0.0569311	10.3464	4.34745e-25	2.33799e-23
Epb4.1l4a	35.8663	-1.7113	0.158034	-10.8287	2.51703e-27	1.62335e-25
Epb4.1l5	56.6399	-1.18457	0.164033	-7.22151	5.14132e-13	9.6832e-12
Epha10	259.046	0.285782	0.103858	2.75165	0.00592951	0.0240065
Epha2	1.34335	-3.99335	0.893312	-4.47028	7.81178e-06	6.20328e-05
Epha3	206.284	0.401973	0.0835182	4.813	1.48682e-06	1.32652e-05
Epha4	2647.22	0.475286	0.0920055	5.16585	2.39348e-07	2.41253e-06
Epha5	1272.37	0.568387	0.0634012	8.96493	3.10485e-19	1.0239e-17
Epha6	1841.14	0.62209	0.0629002	9.89011	4.59528e-23	2.09157e-21
Ephb1	132.051	0.829213	0.102796	8.06661	7.22787e-16	1.7843e-14
Ephb2	152.702	0.484932	0.0872682	5.5568	2.74759e-08	3.12849e-07
Ephb3	134.701	0.339064	0.093772	3.61584	0.000299379	0.0017436
Ephb4	4.28534	-2.3829	0.55985	-4.25631	2.07829e-05	0.000152842
Ephx2	38.7593	-0.468368	0.156071	-3.00099	0.00269102	0.012166
Ephx4	146.687	0.516662	0.0833325	6.20001	5.64605e-10	7.96462e-09
Epn1	237.449	-0.221725	0.0728161	-3.045	0.00232684	0.0107418
Epn2	879.325	-0.198817	0.0482971	-4.11653	3.84622e-05	0.000270738
Eps15l1	721.88	-0.303658	0.0723483	-4.19716	2.70279e-05	0.000195366
Eps8	105.327	-2.16704	0.20145	-10.7572	5.47832e-27	3.45668e-25
Erbb2	3.10034	-3.6484	0.626853	-5.82018	5.87839e-09	7.27638e-08
Erbb2ip	1001.61	0.786981	0.129393	6.08209	1.18627e-09	1.60601e-08
Erbb3	69.0191	1.34184	0.172081	7.79772	6.30337e-15	1.4477e-13
Erbb4	321.385	-2.85008	0.133939	-21.2789	1.7803e-100	5.186e-97
Erc1	658.144	-0.18567	0.0624606	-2.97259	0.00295296	0.0131966
Ercc2	176.669	-0.398089	0.106528	-3.73692	0.000186286	0.00113644
Ergic1	237.155	0.237679	0.0849132	2.79908	0.00512477	0.0211751
Ergic2	606.655	0.14992	0.0517664	2.89609	0.00377842	0.0162779
Erich6	43.5172	0.319219	0.125314	2.54737	0.0108539	0.0401153
Ermn	244.308	1.8854	0.183888	10.253	1.14756e-24	5.95163e-23
Ern2	1.20337	-2.1132	0.769179	-2.74734	0.00600811	0.0242629
Errfi1	114.711	0.255376	0.0932887	2.73747	0.00619129	0.0248991
Esco2	1.81957	-3.36182	0.8999	-3.73577	0.000187145	0.00114128
Esr2	5.61118	1.58465	0.391948	4.04301	5.27701e-05	0.000361126
Esrrb	1.56797	-1.7175	0.603077	-2.8479	0.00440086	0.0185793
Esyt1	31.3362	0.731395	0.224763	3.25407	0.00113766	0.00577016
Esyt2	1453.64	0.209461	0.0452793	4.62598	3.72838e-06	3.11346e-05
Esyt3	26.57	-1.07401	0.222055	-4.83667	1.32035e-06	1.19015e-05
Etl4	486.083	-0.220994	0.0828502	-2.66739	0.00764427	0.0297764
Etnk1	3308.21	0.0862408	0.0346391	2.4897	0.0127852	0.0457348
Etnppl	8.94371	-5.72332	0.653631	-8.7562	2.01943e-18	6.20311e-17
Ets1	11.9986	-5.32639	0.429879	-12.3904	2.94396e-35	3.25661e-33
Ets2	188.297	0.310578	0.108041	2.87464	0.00404494	0.0172445
Etv1	613.963	0.402833	0.0819846	4.91352	8.94574e-07	8.28583e-06
Etv4	19.8733	-2.83981	0.332033	-8.55278	1.20161e-17	3.4771e-16
Etv5	243.609	0.784984	0.0942242	8.33102	8.01497e-17	2.15516e-15
Etv6	59.5248	-0.438451	0.122793	-3.57065	0.000356097	0.00204598
Eva1a	5.00909	-5.34332	0.643069	-8.30909	9.64375e-17	2.57727e-15
Eva1b	1.04471	-2.00726	0.785464	-2.55551	0.0106032	0.0393384
Evc2	257.453	0.524542	0.0785017	6.68192	2.3584e-11	3.8668e-10
Evi2a	89.0316	1.61866	0.226348	7.15123	8.60057e-13	1.60428e-11
Evl	201.398	-0.356563	0.0810634	-4.39857	1.08966e-05	8.41212e-05
Exoc3l4	1.56221	-3.1763	0.630076	-5.04115	4.62751e-07	4.48087e-06
Exoc5	660.813	0.179012	0.0458613	3.90334	9.48724e-05	0.000616883
Exoc6b	1069.87	0.541583	0.0636656	8.50668	1.78985e-17	5.09496e-16
Exoc7	236.702	-0.206478	0.0699079	-2.95357	0.00314126	0.0139171
Exosc10	336.298	-0.184583	0.0695586	-2.65364	0.00796286	0.0308114
Ext1	410.52	0.678594	0.053292	12.7335	3.85102e-37	4.77363e-35
Extl1	186.729	0.36542	0.0832487	4.3895	1.13612e-05	8.7361e-05
Extl2	203.417	-0.361681	0.142027	-2.54656	0.0108792	0.0401648
Eya1	72.2675	-2.83852	0.176214	-16.1083	2.2306e-58	8.295e-56
Eya2	6.45885	-1.45903	0.343529	-4.24717	2.16486e-05	0.000158581
Eya4	13.321	-2.18659	0.242318	-9.02365	1.81932e-19	6.16242e-18
Ezh1	323.363	-0.177871	0.0594012	-2.9944	0.00274988	0.0124096
Ezh2	69.6091	-0.362586	0.0990788	-3.65957	0.000252638	0.0014958
Ezr	15.4595	-2.18248	0.352192	-6.19684	5.76071e-10	8.10674e-09
F11r	4.21539	-2.60489	0.495539	-5.25669	1.46675e-07	1.52958e-06
F13a1	1.29105	-2.98107	0.696746	-4.27855	1.88113e-05	0.000139611
F2r	9.58484	-1.90676	0.304359	-6.26485	3.73173e-10	5.4062e-09
F2rl2	2.60952	2.19369	0.678921	3.23114	0.00123297	0.00619071
F3	80.1641	-3.42066	0.266823	-12.82	1.26781e-37	1.62932e-35
F420014N23Rik	10.6628	-1.11864	0.261018	-4.2857	1.82167e-05	0.000135486
F630028O10Rik	1.50566	-4.04971	0.793004	-5.1068	3.27661e-07	3.24652e-06
F730043M19Rik	96.9207	-0.834297	0.111852	-7.45897	8.72001e-14	1.76603e-12
Fa2h	164.596	1.44924	0.187637	7.72362	1.13067e-14	2.50467e-13
Faap100	57.7057	-0.581217	0.131067	-4.43451	9.22806e-06	7.21002e-05
Fabp7	12.2316	-2.22115	0.352452	-6.302	2.93823e-10	4.30826e-09
Fads1	326.01	-0.52454	0.0648036	-8.09432	5.75872e-16	1.44406e-14
Fads2	103.893	-1.63284	0.166005	-9.83608	7.87149e-23	3.50964e-21
Faf1	566.349	0.187409	0.0567246	3.30384	0.000953695	0.004923
Faim	84.1943	-0.286399	0.0800367	-3.57835	0.000345768	0.00199056
Fam102a	200.527	0.34751	0.127071	2.73478	0.00624224	0.0250636
Fam102b	94.3617	-0.978666	0.126449	-7.73961	9.97243e-15	2.22888e-13
Fam107a	125.834	-1.39704	0.192537	-7.25595	3.9886e-13	7.54468e-12
Fam107b	22.977	-0.546769	0.208482	-2.62262	0.0087256	0.0333711
Fam111a	5.69184	-1.91363	0.340938	-5.61283	1.9904e-08	2.31613e-07
Fam114a1	6.6221	-2.13921	0.384597	-5.56221	2.66382e-08	3.04502e-07
Fam114a2	154.336	-0.571735	0.0799063	-7.15507	8.36321e-13	1.56167e-11
Fam124a	55.6914	-0.394824	0.138962	-2.84124	0.00449379	0.0189259
Fam126b	1336.69	0.290235	0.0490659	5.91521	3.31445e-09	4.23774e-08
Fam129a	1.70621	-2.18591	0.623698	-3.50475	0.000457036	0.00254803
Fam134b	191.577	0.379378	0.121231	3.12937	0.00175183	0.00840938
Fam134c	213.057	0.202451	0.0652447	3.10294	0.00191605	0.00909033
Fam135b	780.418	0.300839	0.0594576	5.05973	4.19861e-07	4.08593e-06
Fam13a	204.422	-0.335683	0.0779405	-4.30691	1.6555e-05	0.00012413
Fam13c	837.171	0.207126	0.0588357	3.52041	0.000430883	0.0024231
Fam149a	31.9112	-1.17206	0.197547	-5.93305	2.97351e-09	3.83549e-08
Fam150b	14.9894	-2.22344	0.305467	-7.27882	3.36754e-13	6.41852e-12
Fam160a1	33.6437	-1.4003	0.173379	-8.07657	6.66153e-16	1.65149e-14
Fam160b2	235.996	-0.211354	0.0771119	-2.74088	0.00612754	0.0246711
Fam163a	9.80931	-1.43736	0.414576	-3.46707	0.000526163	0.00289373
Fam163b	111.124	-0.779129	0.140113	-5.56072	2.68667e-08	3.06512e-07
Fam167a	3.34649	-1.46192	0.474447	-3.08132	0.00206086	0.0096775
Fam171a1	453.659	0.257625	0.0886205	2.90706	0.00364845	0.0157997
Fam172a	218.946	-0.18842	0.0659149	-2.85854	0.004256	0.01802
Fam181b	4.58778	-4.05361	0.576159	-7.03558	1.98431e-12	3.58654e-11
Fam184a	230.217	-0.750909	0.0855398	-8.77848	1.65702e-18	5.11686e-17
Fam184b	94.3447	-0.403587	0.105799	-3.81465	0.000136376	0.000856789
Fam185a	79.9688	-0.223164	0.0904078	-2.46841	0.0135714	0.0481527
Fam189a1	687.336	0.447845	0.0601667	7.4434	9.81235e-14	1.98037e-12
Fam196b	6.83398	-1.06355	0.406701	-2.61507	0.00892102	0.0339921
Fam198a	15.7715	-2.25725	0.316251	-7.13754	9.5018e-13	1.76861e-11
Fam19a1	256.309	0.474997	0.105129	4.51823	6.23599e-06	5.01808e-05
Fam19a2	168.741	-0.576822	0.103708	-5.56201	2.66687e-08	3.0465e-07
Fam20a	31.6008	-1.73923	0.27072	-6.42445	1.32348e-10	2.01497e-09
Fam212b	327.43	0.584213	0.0766492	7.6219	2.49964e-14	5.32789e-13
Fam213a	128.086	-0.399089	0.127622	-3.12712	0.00176525	0.00846452
Fam214b	158.639	-0.278939	0.0859345	-3.24595	0.00117061	0.00592185
Fam217a	0.891304	-3.54886	1.18745	-2.98865	0.00280217	0.0126228
Fam219a	250.983	0.173892	0.0662593	2.62442	0.00867963	0.0332244
Fam222a	27.156	0.938035	0.186264	5.03604	4.75259e-07	4.5918e-06
Fam222b	194.153	-0.243238	0.0780768	-3.11536	0.00183719	0.00875657
Fam227b	1.0647	-2.81423	0.868033	-3.24207	0.00118663	0.00599209
Fam228a	84.5331	-0.408941	0.137273	-2.97904	0.00289157	0.0129447
Fam228b	195.623	-0.276957	0.108241	-2.5587	0.0105064	0.0390291
Fam26e	40.4991	0.541402	0.141253	3.83286	0.000126664	0.000801531
Fam3c	143.908	-0.379714	0.127386	-2.98081	0.00287492	0.0128907
Fam46c	0.742981	-2.54251	0.880688	-2.88696	0.00388978	0.0166836
Fam53b	209.718	0.764839	0.0980247	7.80251	6.06896e-15	1.3957e-13
Fam60a	14.273	1.03187	0.252916	4.07991	4.50538e-05	0.000312481
Fam65b	728.579	0.165283	0.0538534	3.06913	0.00214686	0.0100302
Fam69c	4.44282	-5.10852	0.566662	-9.01511	1.96668e-19	6.64866e-18
Fam73b	346.709	-0.230791	0.0795486	-2.90126	0.0037166	0.0160709
Fam76a	197.459	0.216638	0.0624696	3.46789	0.000524561	0.00288587
Fam81a	332.052	0.380565	0.083629	4.55064	5.34834e-06	4.36203e-05
Fam98a	343.622	0.204314	0.0584802	3.49372	0.000476337	0.00264131
Fancf	29.7395	0.516507	0.150223	3.43828	0.000585431	0.00317178
Fank1	15.658	0.550191	0.210699	2.61127	0.00902065	0.0343193
Fap	7.60786	2.0919	0.364866	5.73333	9.84773e-09	1.18295e-07
Far1	2349.62	0.31651	0.0512614	6.17443	6.64035e-10	9.25518e-09
Far2	168.499	0.315936	0.0863467	3.65892	0.000253276	0.00149907
Farp1	434.1	-0.410045	0.117057	-3.50295	0.000460143	0.00256173
Fasn	431.669	-0.434717	0.0897773	-4.84216	1.28433e-06	1.15948e-05
Fat3	2596.78	0.587536	0.0597376	9.83528	7.93477e-23	3.52885e-21
Fat4	948.865	-0.4215	0.0938081	-4.49321	7.01561e-06	5.60672e-05
Fbln1	23.1413	-2.50168	0.207222	-12.0725	1.4763e-33	1.37248e-31
Fbln5	4.21317	-2.5228	0.456746	-5.52341	3.32479e-08	3.74425e-07
Fbn2	323.962	0.486144	0.0865336	5.61798	1.93204e-08	2.25121e-07
Fbrs	221.889	-0.235223	0.0930419	-2.52814	0.011467	0.0418412
Fbrsl1	376.943	-0.315537	0.0761599	-4.14308	3.42673e-05	0.00024307
Fbxl3	602.24	0.178871	0.0553462	3.23187	0.00122984	0.00617853
Fbxl5	1067.63	0.422062	0.0393981	10.7128	8.8687e-27	5.43885e-25
Fbxo10	288.374	0.174392	0.0663197	2.62957	0.00854941	0.0327762
Fbxo18	379.98	-0.191666	0.0757781	-2.5293	0.0114289	0.0417109
Fbxo28	217.095	0.303295	0.0672778	4.50811	6.54087e-06	5.2441e-05
Fbxo30	78.9076	-0.60616	0.148492	-4.08211	4.46288e-05	0.000309901
Fbxo31	175.072	0.236203	0.0781587	3.02209	0.00251035	0.0114738
Fbxo32	87.2726	0.880915	0.146253	6.02321	1.70992e-09	2.26924e-08
Fbxo33	274.776	0.199271	0.0738392	2.69871	0.00696081	0.0275251
Fbxo7	111.907	0.428834	0.108673	3.94611	7.94326e-05	0.000525283
Fbxw10	4.45398	-1.02173	0.395103	-2.58599	0.00971001	0.0364736
Fbxw7	1197.42	0.58415	0.0582828	10.0227	1.21165e-23	5.78612e-22
Fcer1g	4.87879	-1.54713	0.440734	-3.51034	0.000447532	0.00250326
Fcgr1	2.00399	-4.57435	0.700945	-6.52598	6.75583e-11	1.05591e-09
Fcgr2b	3.08509	-2.2945	0.582652	-3.93802	8.21556e-05	0.000540021
Fcgr3	4.822	-2.73723	0.478878	-5.71592	1.09113e-08	1.30622e-07
Fcgrt	3.25959	-4.51594	0.649489	-6.95308	3.57407e-12	6.33545e-11
Fchsd2	410.975	-0.766455	0.0788744	-9.71741	2.54158e-22	1.08346e-20
Fcrl1	0.610996	-3.02414	0.98357	-3.07466	0.00210746	0.00986716
Fcrls	15.3569	-6.05127	0.44611	-13.5645	6.50029e-42	1.1476e-39
Fdxr	46.1609	-0.404107	0.145029	-2.78638	0.00532998	0.0219338
Fermt3	2.94081	-3.26398	0.539416	-6.05096	1.43982e-09	1.93281e-08
Fes	4.73289	-3.93169	0.439482	-8.94619	3.67957e-19	1.20208e-17
Fez1	238.303	0.215003	0.0780117	2.75604	0.00585055	0.0237473
Fezf2	325.213	0.562087	0.0998335	5.63024	1.79958e-08	2.10389e-07
Fgd2	14.8318	-3.21278	0.319569	-10.0535	8.86647e-24	4.32872e-22
Fgd4	689.825	-0.261894	0.0698059	-3.75175	0.000175605	0.00107957
Fgd5	12.3503	-3.38396	0.324505	-10.4281	1.84589e-25	1.03405e-23
Fgd6	77.5321	-2.56828	0.273822	-9.37939	6.6355e-21	2.55452e-19
Fgf11	229.397	-0.239697	0.0864406	-2.77296	0.00555482	0.0226945
Fgf12	347.158	-0.317722	0.0869063	-3.65591	0.000256269	0.00151422
Fgf9	64.1175	-0.529509	0.138009	-3.83678	0.000124658	0.00078998
Fgfr1op	242.543	0.267648	0.0654766	4.08768	4.35699e-05	0.000303272
Fgfr1op2	576.5	0.232279	0.0575034	4.0394	5.35885e-05	0.00036644
Fgfr2	367.37	1.04636	0.138097	7.57701	3.53603e-14	7.47311e-13
Fgfr3	118.97	-3.62069	0.294095	-12.3113	7.87564e-35	8.34245e-33
Fgfrl1	20.6572	-1.83212	0.250645	-7.30961	2.67915e-13	5.13446e-12
Fgl2	8.12045	-1.91925	0.321186	-5.97552	2.29356e-09	3.00726e-08
Fhdc1	23.3121	1.12714	0.179089	6.29375	3.09877e-10	4.52467e-09
Fhl1	925.898	-0.383902	0.0862543	-4.45082	8.55421e-06	6.73774e-05
Fhl2	120.541	0.696351	0.102865	6.76956	1.29173e-11	2.17294e-10
Fhl3	1.96036	-1.25171	0.490254	-2.55319	0.0106741	0.0395761
Fhl4	14.3321	-0.586966	0.2364	-2.48294	0.0130303	0.0464592
Fhod1	5.85557	-2.36635	0.340786	-6.94381	3.81665e-12	6.75177e-11
Fibin	4.88541	-2.14497	0.395789	-5.41949	5.97685e-08	6.52081e-07
Fibp	110.231	-0.235841	0.0878316	-2.68515	0.0072497	0.0284742
Fign	52.1701	0.707904	0.179216	3.95	7.81503e-05	0.000517979
Fignl1	2.32964	-1.41175	0.542184	-2.60382	0.00921904	0.0349599
Fignl2	2.28783	-2.18743	0.681319	-3.21058	0.00132468	0.00660001
Filip1	36.1291	-0.532963	0.157902	-3.37528	0.000737398	0.00390198
Firre	1057.25	-0.216025	0.0730415	-2.95756	0.0031008	0.0137658
Fjx1	57.7108	-0.880681	0.199049	-4.42445	9.6689e-06	7.51748e-05
Fkbp10	2.71629	-3.66309	0.730609	-5.01374	5.3381e-07	5.10111e-06
Fkbp9	23.6314	-0.65431	0.22903	-2.85688	0.00427827	0.0181055
Fli1	3.67508	-3.64414	0.514808	-7.07865	1.45565e-12	2.67528e-11
Flii	247.48	-0.367742	0.0772305	-4.76162	1.92045e-06	1.68333e-05
Flrt1	251.91	0.225374	0.0885064	2.54642	0.0108834	0.0401648
Flrt2	722.295	0.427072	0.0843317	5.06419	4.10139e-07	3.998e-06
Fmn1	416.336	0.457999	0.0747479	6.12725	8.94116e-10	1.2305e-08
Fmnl3	20.0641	-2.08837	0.214365	-9.74216	1.99271e-22	8.57849e-21
Fmo1	5.93634	-4.38638	0.49392	-8.88074	6.64155e-19	2.11056e-17
Fmo5	3.94591	-1.21306	0.375768	-3.22822	0.00124561	0.0062488
Fmod	3.41623	-2.93565	0.493965	-5.94303	2.79796e-09	3.6305e-08
Fn1	1018.64	1.14351	0.156406	7.31115	2.64861e-13	5.08708e-12
Fnbp1	1615.81	0.524436	0.0751074	6.98248	2.9002e-12	5.183e-11
Fndc1	88.6416	-0.780979	0.104317	-7.48662	7.06719e-14	1.44977e-12
Fndc9	7.27532	1.08413	0.432087	2.50905	0.0121057	0.0437157
Fnip1	928.066	0.170581	0.0555007	3.07349	0.00211569	0.00990306
Fnip2	238.767	-0.227801	0.071975	-3.165	0.00155082	0.00757553
Focad	1345.02	0.326461	0.0786301	4.15185	3.29795e-05	0.000234563
Folh1	117.277	0.458085	0.177036	2.58753	0.0096668	0.0363269
Fos	26.309	1.37562	0.416242	3.30487	0.00095022	0.00490923
Fosb	11.3944	1.29239	0.384359	3.36246	0.00077251	0.00406562
Fosl2	213.228	0.635021	0.11148	5.6963	1.22437e-08	1.45774e-07
Foxc1	6.0686	-2.71563	0.416182	-6.52509	6.79602e-11	1.06054e-09
Foxc2	1.45729	-3.85703	0.790404	-4.87982	1.06181e-06	9.70622e-06
Foxd1	2.51654	-4.31234	0.761131	-5.6657	1.46427e-08	1.72806e-07
Foxf2	0.830445	-2.77045	1.03769	-2.66983	0.00758888	0.0296068
Foxg1	1259.03	0.173022	0.0445418	3.88449	0.000102545	0.000662339
Foxk1	343.348	-0.310443	0.0800094	-3.88008	0.000104422	0.000673215
Foxo1	141.505	-0.73079	0.125622	-5.81736	5.97849e-09	7.39505e-08
Foxo6	35.6526	-0.374687	0.143238	-2.61583	0.00890103	0.0339415
Foxp1	725.8	0.678829	0.0581247	11.6788	1.63521e-31	1.32316e-29
Foxq1	0.852712	-2.62508	0.857069	-3.06286	0.00219233	0.0102098
Foxred2	86.9388	-0.779809	0.114949	-6.78397	1.16916e-11	1.97245e-10
Fras1	1434.61	0.952262	0.0665421	14.3107	1.87666e-46	4.10003e-44
Frem1	98.0867	-5.13345	0.257527	-19.9337	2.07744e-88	2.59354e-85
Frem2	31.3105	-5.56494	0.474575	-11.7261	9.36226e-32	7.79207e-30
Frmd4a	512.67	-0.472831	0.0688514	-6.86742	6.53742e-12	1.12795e-10
Frmd4b	258.093	0.345424	0.122962	2.8092	0.00496654	0.0205944
Frmd6	282.709	0.494751	0.0786988	6.28664	3.24416e-10	4.72119e-09
Frmd7	43.126	-0.531277	0.137289	-3.86977	0.000108938	0.000700267
Frmd8	50.8582	0.703634	0.138686	5.07358	3.90401e-07	3.80984e-06
Frmpd1	21.3747	-2.46249	0.396002	-6.21838	5.023e-10	7.13755e-09
Frrs1	8.97807	-2.20966	0.356254	-6.20247	5.55828e-10	7.84714e-09
Frrs1l	770.831	0.307777	0.116049	2.65214	0.00799842	0.0309215
Frzb	48.1469	-0.85867	0.200753	-4.27726	1.89211e-05	0.000140307
Fsd1l	920.106	0.338881	0.0429364	7.89261	2.95926e-15	6.97062e-14
Fst	2.58674	-2.23944	0.603655	-3.7098	0.000207423	0.00125531
Fstl4	93.9869	0.380351	0.125896	3.02114	0.00251822	0.0114974
Fstl5	207.495	-0.596743	0.106994	-5.57738	2.44172e-08	2.80213e-07
Fth1	608.548	0.472478	0.166423	2.83901	0.00452536	0.0190131
Fubp1	2443.56	-0.169015	0.0653882	-2.58479	0.00974389	0.0365694
Furin	160.04	-0.258366	0.0857728	-3.01221	0.00259354	0.0117893
Fut10	16.1917	-0.978311	0.278262	-3.51579	0.000438447	0.0024593
Fut11	166.932	0.294766	0.0961364	3.06612	0.00216855	0.0101153
Fut9	1622.69	0.304279	0.104562	2.91004	0.00361385	0.0156732
Fuz	47.0827	-0.651446	0.149725	-4.35094	1.35555e-05	0.000102921
Fxr2	322.586	-0.191858	0.0614372	-3.12284	0.00179117	0.00857698
Fxyd1	4.44072	-1.79268	0.525698	-3.4101	0.000649387	0.00348266
Fxyd6	84.8	-0.548113	0.157666	-3.47642	0.000508149	0.00280348
Fxyd7	59.1906	0.510058	0.139438	3.65796	0.000254232	0.0015032
Fyb	13.9109	-4.74235	0.412486	-11.497	1.36571e-30	1.03782e-28
Fyco1	1162.57	-0.285656	0.0852627	-3.3503	0.000807243	0.00423694
Fyn	366.815	-0.185818	0.0589381	-3.15277	0.00161731	0.00785422
Fzd1	27.5704	-1.61764	0.222722	-7.26305	3.78465e-13	7.17443e-12
Fzd2	5.41512	-4.50953	0.598689	-7.53234	4.98394e-14	1.04073e-12
Fzd4	21.9163	-0.733962	0.231434	-3.17136	0.00151724	0.00743645
Fzd6	4.75695	-2.25618	0.478473	-4.71537	2.41277e-06	2.07736e-05
Fzd7	27.4305	-0.558398	0.209844	-2.66102	0.00779053	0.0302517
Fzd9	3.58799	-4.70308	0.605124	-7.7721	7.71967e-15	1.74547e-13
G2e3	572.18	0.224531	0.0505439	4.4423	8.90031e-06	6.98203e-05
G6pc3	129.961	-0.297961	0.0906614	-3.28652	0.00101432	0.00520198
Gab1	200.471	1.04444	0.154292	6.76927	1.29432e-11	2.17521e-10
Gab2	86.7872	-0.307914	0.0951404	-3.23642	0.00121038	0.00609656
Gabpb1	213.506	0.216031	0.0674144	3.20453	0.00135284	0.00672689
Gabra1	1853.99	0.402803	0.123398	3.26424	0.00109756	0.00558626
Gabra5	747.903	0.456286	0.0961161	4.74724	2.06211e-06	1.79579e-05
Gabrb2	1719.26	0.292944	0.106577	2.74865	0.00598421	0.0241887
Gabrb3	2721.32	0.283713	0.0841747	3.37052	0.000750257	0.00395924
Gabrg1	74.4235	-0.845831	0.222513	-3.80126	0.00014396	0.000899906
Gabrg2	1191.31	0.281911	0.0823491	3.42337	0.000618507	0.00333033
Gabrr2	8.99211	1.89232	0.353075	5.35953	8.34383e-08	8.9304e-07
Gad1	287.608	-2.8947	0.184076	-15.7255	1.01121e-55	3.53477e-53
Gad2	212.369	-3.90258	0.238124	-16.3888	2.29846e-60	9.34246e-58
Gadd45g	12.155	-0.757752	0.272771	-2.77798	0.00546987	0.0224366
Gadl1	1.13573	-2.2527	0.789676	-2.85269	0.00433508	0.0183281
Gal3st1	44.7818	0.916153	0.222324	4.1208	3.77555e-05	0.000265978
Gal3st4	3.11174	-3.67545	0.581809	-6.31727	2.66225e-10	3.91343e-09
Galc	354.116	0.191552	0.0608255	3.1492	0.00163715	0.00792636
Galm	9.58349	0.79501	0.236369	3.36343	0.00076981	0.00405263
Galns	67.1591	-0.490048	0.0987794	-4.96104	7.01171e-07	6.61364e-06
Galnt1	198.333	-0.391382	0.0873257	-4.48186	7.39938e-06	5.88918e-05
Galnt10	19.4159	-1.90311	0.222505	-8.5531	1.19826e-17	3.47318e-16
Galnt11	252.914	0.19542	0.0687125	2.84403	0.00445466	0.0187837
Galnt13	281.662	0.376618	0.0989842	3.80482	0.000141905	0.000888329
Galnt18	307.81	0.342747	0.0699628	4.89898	9.63355e-07	8.88992e-06
Galnt6	81.4698	2.09016	0.229541	9.10585	8.55911e-20	2.97408e-18
Galnt7	213.373	0.244858	0.0621423	3.94028	8.13882e-05	0.000535984
Galnt9	462.176	0.730122	0.0721988	10.1127	4.85473e-24	2.4019e-22
Galr1	3.16393	-2.04498	0.463618	-4.41092	1.02932e-05	7.97095e-05
Ganab	430.291	-0.185107	0.0685041	-2.70213	0.0068896	0.0272991
Garem	337.899	0.223964	0.0659702	3.39493	0.000686451	0.00366233
Gareml	17.4175	-1.64903	0.34112	-4.83417	1.33704e-06	1.20086e-05
Garnl3	371.879	0.303423	0.111676	2.717	0.00658762	0.0263208
Gas1	20.5486	-1.54194	0.240515	-6.41098	1.44589e-10	2.19178e-09
Gas2	87.6061	0.280089	0.10699	2.6179	0.00884721	0.0337875
Gatm	686.673	1.18703	0.141264	8.40292	4.35527e-17	1.19688e-15
Gatsl3	1.31177	-2.73255	0.715839	-3.81726	0.000134941	0.000848425
Gbf1	539.492	-0.133321	0.052922	-2.5192	0.0117623	0.0427403
Gbgt1	2.00202	-3.76406	0.604265	-6.22915	4.68979e-10	6.69674e-09
Gbp11	15.1629	1.98523	0.26167	7.58676	3.27997e-14	6.94877e-13
Gbp2	0.886416	-2.49717	0.922047	-2.70829	0.00676307	0.0268949
Gbp3	1.37848	-2.94447	0.720362	-4.08748	4.36076e-05	0.000303413
Gbp7	3.87061	-3.34773	0.484254	-6.91316	4.73961e-12	8.3005e-11
Gbp9	1.95599	-3.05989	0.766789	-3.99053	6.59257e-05	0.000443685
Gck	6.05167	-1.78035	0.375187	-4.74522	2.08277e-06	1.81018e-05
Gcn1l1	551.396	-0.19994	0.062537	-3.19715	0.00138794	0.00689162
Gcnt1	9.92765	-1.07425	0.335647	-3.20054	0.00137172	0.00681686
Gcnt2	112.486	0.369556	0.112954	3.27175	0.00106886	0.00545127
Gcnt4	55.2012	1.14086	0.304915	3.74156	0.000182882	0.0011188
Gde1	332.041	0.373108	0.101255	3.68485	0.000228835	0.00137301
Gdf10	22.9159	-1.4802	0.239329	-6.1848	6.21805e-10	8.68737e-09
Gdf11	17.5455	-1.13857	0.213128	-5.34217	9.1838e-08	9.7696e-07
Gdi1	1499.63	-0.137918	0.0546526	-2.52353	0.0116183	0.042314
Gdpd2	45.9154	-2.6228	0.236285	-11.1002	1.25205e-28	8.48192e-27
Gdpd3	10.5193	-0.794929	0.229765	-3.45975	0.000540671	0.0029577
Gdpd5	117.371	0.477654	0.0946807	5.04489	4.53791e-07	4.40142e-06
Gem	1.54339	-3.45755	0.611012	-5.65872	1.5251e-08	1.7962e-07
Gfap	33.1161	-2.54844	0.36446	-6.99236	2.70305e-12	4.83562e-11
Gfod2	18.5248	-0.604579	0.177924	-3.39795	0.000678919	0.00362546
Gfpt2	25.5478	-1.50855	0.206669	-7.29935	2.89163e-13	5.52953e-12
Gga1	177.452	-0.271799	0.0911087	-2.98324	0.00285218	0.0128051
Gga3	432.811	-0.240591	0.0960531	-2.50477	0.0122531	0.0441932
Ggnbp1	17.0576	-0.592032	0.223223	-2.6522	0.00799687	0.0309215
Ggt5	1.74446	-4.1686	0.633084	-6.5846	4.56111e-11	7.26039e-10
Ggta1	3.36302	-3.39005	0.527918	-6.42155	1.34892e-10	2.05191e-09
Ghr	101.332	-0.839966	0.121133	-6.93426	4.08344e-12	7.20913e-11
Gigyf1	453.638	-0.373719	0.0927604	-4.02887	5.6046e-05	0.000381422
Gipc2	2.57347	-1.46118	0.47894	-3.05086	0.00228186	0.0105705
Gipr	20.1823	0.791696	0.252598	3.13421	0.00172316	0.00829221
Git2	314.694	-0.165722	0.0573139	-2.89148	0.00383435	0.0164834
Gja1	213.926	-5.0882	0.35141	-14.4794	1.63569e-47	3.76165e-45
Gja6	89.223	0.498062	0.158948	3.1335	0.00172737	0.00830792
Gjb1	24.1219	1.67042	0.298976	5.58713	2.30857e-08	2.65805e-07
Gjb2	3.837	-3.77808	0.566759	-6.66612	2.62649e-11	4.28225e-10
Gjb6	52.9059	-5.72259	0.441741	-12.9546	2.21227e-38	3.06873e-36
Gjc2	28.2671	1.71059	0.270648	6.32035	2.60963e-10	3.8458e-09
Gjc3	493.418	1.11021	0.161459	6.87611	6.15086e-12	1.06335e-10
Gjd2	14.7823	-1.91362	0.260957	-7.33307	2.24943e-13	4.35388e-12
Gjd3	2.29576	1.44279	0.570112	2.53071	0.011383	0.0416023
Glb1l	86.7266	-0.371164	0.11053	-3.35803	0.000784997	0.00412761
Glb1l2	4.4448	-1.34251	0.377601	-3.55537	0.000377453	0.00215522
Glcci1	361.368	0.241008	0.0671829	3.58734	0.000334065	0.00192699
Gldc	29.3835	-3.9442	0.4187	-9.42009	4.50693e-21	1.75439e-19
Gli1	6.23174	-5.52871	0.639605	-8.64394	5.43092e-18	1.63096e-16
Gli2	16.0756	-3.92621	0.452198	-8.68252	3.87096e-18	1.17053e-16
Gli3	31.6853	-6.29937	0.539449	-11.6774	1.66261e-31	1.33913e-29
Glipr2	2.21446	-1.20783	0.491665	-2.45662	0.0140252	0.0495016
Glis1	10.363	-1.46388	0.281408	-5.20198	1.97172e-07	2.01531e-06
Glis3	154.758	-1.85985	0.198593	-9.36513	7.59586e-21	2.91373e-19
Glp1r	2.30758	-1.66458	0.604501	-2.75364	0.00589359	0.0238887
Glp2r	10.4949	-0.800742	0.299458	-2.67397	0.00749586	0.0292766
Glra2	32.7243	-1.16887	0.184888	-6.32204	2.58133e-10	3.8073e-09
Glrb	826.741	0.306141	0.116367	2.63083	0.00851758	0.0326972
Gls	5075.12	0.167264	0.0518199	3.22781	0.00124744	0.00625616
Gls2	96.0859	0.50795	0.112838	4.5016	6.74424e-06	5.39972e-05
Glt1d1	82.4737	0.308553	0.10116	3.05016	0.00228721	0.0105845
Glt8d1	408.125	-0.348071	0.0783243	-4.44396	8.83162e-06	6.93437e-05
Glt8d2	88.3876	0.987691	0.147483	6.69697	2.12783e-11	3.50852e-10
Gltp	37.3735	0.552283	0.186774	2.95696	0.00310692	0.0137894
Gltscr1	204.165	-0.242942	0.0819926	-2.96297	0.00304685	0.0135642
Glud1	278.43	-0.661372	0.112555	-5.87598	4.20343e-09	5.28543e-08
Glyr1	516.797	-0.138256	0.0500534	-2.76216	0.00574197	0.023387
Gm10125	33.7741	-0.442024	0.131347	-3.36532	0.000764549	0.00402615
Gm10400	6.0732	-4.16244	0.489558	-8.50244	1.85646e-17	5.26742e-16
Gm10432	10.6117	0.755877	0.291011	2.59742	0.00939265	0.0355181
Gm10677	2.59093	2.41986	0.887967	2.72517	0.00642679	0.0257219
Gm10754	58.1013	0.499508	0.125297	3.98661	6.70246e-05	0.000449868
Gm10790	6.87325	-6.27461	0.509734	-12.3096	8.04461e-35	8.4701e-33
Gm10791	2.94093	1.70931	0.601524	2.84163	0.0044883	0.0189119
Gm10863	10.4263	1.44501	0.289095	4.99838	5.78128e-07	5.50056e-06
Gm11128	0.728195	-3.26079	1.15286	-2.82845	0.00467745	0.0195533
Gm11149	1.77054	2.36152	0.880514	2.68198	0.00731889	0.0286879
Gm11744	7.29084	-1.5406	0.313542	-4.91353	8.94507e-07	8.28583e-06
Gm12130	16.6773	0.726656	0.233035	3.11823	0.00181942	0.0086871
Gm12216	15.7801	-0.516176	0.18803	-2.74518	0.00604773	0.0243834
Gm12522	21.5889	1.13107	0.217075	5.21047	1.88358e-07	1.92973e-06
Gm12530	2.38801	2.40018	0.558959	4.29402	1.75467e-05	0.000130948
Gm12992	7.62737	2.0121	0.373136	5.3924	6.95236e-08	7.5101e-07
Gm13293	28.0572	1.73542	0.21438	8.09505	5.7241e-16	1.43744e-14
Gm13315	274.257	0.558888	0.198277	2.81872	0.00482159	0.0200631
Gm13629	20.1213	-2.14769	0.322731	-6.65475	2.8379e-11	4.60119e-10
Gm13889	17.6604	-1.09468	0.258499	-4.23475	2.28805e-05	0.000167115
Gm14204	36.619	-4.97467	0.387463	-12.8391	9.9055e-38	1.28243e-35
Gm14827	118.491	-0.327717	0.115116	-2.84683	0.00441567	0.0186373
Gm15417	4.62562	-1.31401	0.451511	-2.91025	0.00361144	0.0156666
Gm15663	21.3505	-0.585292	0.221007	-2.64829	0.0080899	0.0312454
Gm15800	3554.19	-0.189237	0.05431	-3.48439	0.000493266	0.00272805
Gm15997	4.61992	1.07065	0.313672	3.41329	0.000641839	0.00344747
Gm1604b	7.48401	-0.900525	0.242061	-3.72024	0.00019903	0.00120828
Gm1653	6.20718	1.82382	0.431216	4.22948	2.34233e-05	0.000170937
Gm16551	1.58831	-2.43715	0.875506	-2.78371	0.00537411	0.0220957
Gm16701	19.7711	0.604913	0.1502	4.02738	5.64019e-05	0.000383577
Gm16998	11.2832	1.20674	0.235233	5.12996	2.89801e-07	2.89437e-06
Gm17660	2.98246	-1.51253	0.46476	-3.25443	0.00113621	0.00576448
Gm17750	4.79098	-0.970603	0.364662	-2.66165	0.00777584	0.0302148
Gm17751	1.77838	1.45965	0.549774	2.655	0.00793084	0.030701
Gm1966	0.92784	-2.88906	0.811793	-3.55886	0.000372461	0.0021288
Gm1976	116.659	0.298604	0.115159	2.59297	0.00951499	0.0358953
Gm20743	1.09856	-3.22925	0.754772	-4.27844	1.88206e-05	0.000139621
Gm2115	219.481	1.1003	0.0848634	12.9655	1.91995e-38	2.70621e-36
Gm266	14.7431	-1.91368	0.369081	-5.18498	2.16037e-07	2.19147e-06
Gm2694	7.0132	0.918555	0.340056	2.70119	0.00690929	0.0273709
Gm29683	10.1103	-3.73769	0.372555	-10.0326	1.09611e-23	5.26315e-22
Gm2a	77.4862	-0.747073	0.159756	-4.67635	2.92023e-06	2.47886e-05
Gm32014	49.8822	0.647588	0.16947	3.82126	0.00013277	0.000836539
Gm3279	9.09313	1.25433	0.257511	4.87096	1.11056e-06	1.01201e-05
Gm3414	295.992	-0.295487	0.10156	-2.90946	0.00362049	0.0156942
Gm38403	4.88258	1.09868	0.379585	2.89444	0.00379835	0.0163556
Gm38413	135.647	0.71421	0.132624	5.38521	7.23587e-08	7.79564e-07
Gm4265	0.993416	-1.76898	0.690459	-2.56203	0.0104062	0.0387391
Gm4285	23.1454	0.518267	0.182932	2.83311	0.00460969	0.0193024
Gm4861	5.68039	3.22019	0.553726	5.81549	6.04553e-09	7.47268e-08
Gm4980	10.9711	-3.01283	0.361655	-8.33069	8.03727e-17	2.15784e-15
Gm5069	10.3014	-0.95318	0.269958	-3.53085	0.000414229	0.00234149
Gm5087	11.7897	-1.81561	0.234975	-7.72684	1.10253e-14	2.44544e-13
Gm5089	8.78496	-4.79936	0.542698	-8.84352	9.27506e-19	2.92089e-17
Gm5136	82.2851	0.466943	0.159654	2.92473	0.00344759	0.015053
Gm5468	20.1868	0.678186	0.212977	3.18431	0.00145098	0.00716187
Gm5535	8.85537	1.63145	0.327486	4.98172	6.30201e-07	5.97648e-06
Gm5577	236.809	-0.272073	0.0826525	-3.29177	0.000995591	0.00511491
Gm5607	42.6956	-6.01669	0.306135	-19.6537	5.37226e-86	5.86853e-83
Gm6150	1.22874	1.65321	0.648492	2.54931	0.0107937	0.0399435
Gm6251	45.8467	0.658579	0.168009	3.9199	8.8585e-05	0.000579233
Gm6260	10.5312	1.37777	0.365769	3.76676	0.000165377	0.00102353
Gm6277	4.29746	-1.62923	0.406554	-4.0074	6.13898e-05	0.000414916
Gm6938	1.44029	-2.49252	0.732013	-3.40502	0.000661603	0.0035384
Gm8369	0.990007	-2.16714	0.854886	-2.53501	0.0112445	0.0411581
Gm9079	11.9931	0.954099	0.292796	3.25858	0.00111972	0.00568745
Gm973	14.147	-5.42839	0.52968	-10.2484	1.20278e-24	6.20123e-23
Gm9866	97.5405	0.284807	0.112572	2.52999	0.0114064	0.0416623
Gm9895	6.59903	1.35029	0.338426	3.98992	6.60962e-05	0.000444331
Gm9899	32.8927	0.464432	0.165384	2.80821	0.00498184	0.0206511
Gmcl1	337.412	0.188164	0.0626002	3.0058	0.00264881	0.0120218
Gmip	60.0169	-0.644383	0.154137	-4.18059	2.90751e-05	0.000208696
Gmnc	29.8793	-1.97406	0.322369	-6.12359	9.149e-10	1.25811e-08
Gmppa	174.613	-0.328968	0.123149	-2.6713	0.00755578	0.0294908
Gmpr	69.463	0.472606	0.112836	4.18844	2.80875e-05	0.000202188
Gna12	72.0367	0.540902	0.152179	3.55439	0.000378858	0.00216183
Gna13	170.985	-0.406894	0.0992639	-4.09911	4.14734e-05	0.00028937
Gna14	2.65825	-3.6042	0.706599	-5.10078	3.38258e-07	3.34204e-06
Gna15	2.47599	-4.47815	0.578531	-7.74055	9.89897e-15	2.21529e-13
Gnal	256.1	-0.636553	0.09248	-6.88314	5.85471e-12	1.01516e-10
Gnb5	214.423	0.212785	0.0654294	3.25214	0.0011454	0.0058027
Gng11	9.20934	1.61835	0.41041	3.94326	8.03805e-05	0.000530147
Gng2	325.956	-0.29272	0.102596	-2.85314	0.00432889	0.0183064
Gnl2	526.931	-0.198165	0.0657394	-3.0144	0.00257486	0.0117196
Gnl3	402.429	-0.230577	0.0822347	-2.80389	0.00504898	0.0208916
Gnptab	947.684	0.358911	0.043523	8.24646	1.6315e-16	4.26238e-15
Golga7b	103.045	0.267489	0.0976876	2.73821	0.00617738	0.0248546
Golim4	178.911	-0.422378	0.0971458	-4.34788	1.37461e-05	0.000104277
Golm1	314.736	-0.62104	0.0723118	-8.58837	8.82154e-18	2.60005e-16
Golt1b	232.146	0.217071	0.0773218	2.80737	0.00499477	0.0206918
Gp1bb	12.453	-0.859092	0.239441	-3.5879	0.000333346	0.00192411
Gpam	215.932	-0.690105	0.119596	-5.77029	7.91342e-09	9.67208e-08
Gpc2	5.27967	-2.37414	0.363569	-6.53008	6.57332e-11	1.02854e-09
Gpc3	19.4485	-1.79256	0.240092	-7.46614	8.25834e-14	1.67836e-12
Gpc4	157.135	-0.526539	0.152972	-3.44206	0.000577303	0.00313552
Gpc5	92.8806	-1.29866	0.206294	-6.29523	3.06954e-10	4.48948e-09
Gpcpd1	1334.35	0.233438	0.0570003	4.09538	4.21481e-05	0.00029396
Gpld1	108.756	-1.54295	0.13139	-11.7433	7.6434e-32	6.42266e-30
Gpm6b	3255.81	0.370281	0.0597671	6.1954	5.81383e-10	8.17492e-09
Gpn3	31.4183	-0.430478	0.123619	-3.48229	0.000497146	0.00274711
Gpr108	108.871	-0.278283	0.100365	-2.77272	0.00555895	0.0227061
Gpr146	30.357	-0.852795	0.172018	-4.95759	7.13748e-07	6.72138e-06
Gpr149	3.66954	-3.88563	0.503168	-7.72232	1.14231e-14	2.52406e-13
Gpr156	6.84844	-2.38594	0.392469	-6.0793	1.20706e-09	1.63289e-08
Gpr158	1144.04	0.230843	0.0893725	2.58293	0.00979646	0.0367273
Gpr161	150.787	0.766207	0.0905022	8.46618	2.53579e-17	7.10266e-16
Gpr17	95.1232	-5.94954	0.298887	-19.9057	3.63274e-88	4.23287e-85
Gpr176	41.5899	-0.670807	0.173697	-3.86193	0.000112494	0.000718894
Gpr180	116.81	0.267921	0.0884366	3.02952	0.0024494	0.0112334
Gpr183	3.37739	-3.50704	0.682301	-5.14001	2.74721e-07	2.75004e-06
Gpr22	1262.88	0.287769	0.100651	2.85908	0.00424875	0.0179936
Gpr26	308.119	0.72355	0.0675817	10.7063	9.50808e-27	5.81057e-25
Gpr34	15.3971	-5.98494	0.62252	-9.61406	6.97404e-22	2.87482e-20
Gpr37	351.763	1.15932	0.16507	7.02317	2.16886e-12	3.89593e-11
Gpr37l1	71.2204	-5.3713	0.36426	-14.7458	3.27523e-49	8.17779e-47
Gpr4	2.28182	-2.78362	0.69093	-4.0288	5.60633e-05	0.000381422
Gpr62	34.459	1.61227	0.235005	6.86057	6.85858e-12	1.18103e-10
Gpr63	196.81	0.31176	0.105641	2.95112	0.00316629	0.0140102
Gpr68	63.7252	0.36217	0.12753	2.83989	0.00451296	0.0189746
Gpr84	0.905525	-3.27133	0.948017	-3.45071	0.000559115	0.00304715
Gpr85	170.642	0.235209	0.0811275	2.89925	0.00374057	0.0161587
Gpr88	16.2024	1.67102	0.451543	3.70069	0.000215011	0.00129809
Gprasp1	2239.84	-0.220395	0.0646226	-3.4105	0.000648446	0.00347975
Gprasp2	824.467	-0.45545	0.0667656	-6.82162	9.00199e-12	1.53499e-10
Gprc5b	343.75	0.509114	0.124457	4.09067	4.30124e-05	0.00029951
Gprin3	95.6072	0.557181	0.109165	5.10403	3.32503e-07	3.2889e-06
Gps2	131.248	-0.296625	0.116775	-2.54014	0.0110807	0.0407381
Gpsm1	107.17	-0.464957	0.0867975	-5.35681	8.47047e-08	9.04932e-07
Gpx2-ps1	24.4512	0.572828	0.197755	2.89665	0.00377171	0.016261
Gpx3	3.19106	-2.22186	0.509141	-4.36394	1.27743e-05	9.72853e-05
Gpx8	3.62165	-2.28903	0.506176	-4.5222	6.11994e-06	4.93378e-05
Gramd1b	678.146	0.160791	0.0422121	3.80912	0.000139464	0.000874614
Gramd3	42.6709	-0.90131	0.244809	-3.68168	0.0002317	0.00138877
Gramd4	154.234	-0.396909	0.0834683	-4.75521	1.98239e-06	1.73432e-05
Grasp	77.5391	0.555705	0.140455	3.95646	7.60691e-05	0.000505719
Grb14	194.156	0.201696	0.0787793	2.56027	0.0104591	0.0389109
Grb7	5.4847	1.8922	0.415845	4.55025	5.35828e-06	4.3681e-05
Greb1	2.78174	-1.98965	0.632938	-3.14352	0.00166929	0.00805961
Greb1l	301.034	-0.535992	0.0906645	-5.91182	3.38354e-09	4.31067e-08
Grhl3	4.26388	-1.63084	0.344861	-4.72897	2.25663e-06	1.95254e-05
Gria2	17836.8	0.156281	0.0446267	3.50197	0.00046184	0.00256907
Gria3	4036.71	0.293277	0.042601	6.88428	5.80797e-12	1.00906e-10
Gria4	1010.08	-0.474283	0.0962014	-4.93011	8.21843e-07	7.64944e-06
Grid2ip	11.1844	-2.00836	0.261661	-7.67542	1.64879e-14	3.59321e-13
Grik1	231.936	-3.00918	0.144557	-20.8167	3.05825e-96	7.636e-93
Grik3	349.944	-0.323531	0.115132	-2.81008	0.00495293	0.0205428
Grik5	1027.42	-0.177755	0.0702379	-2.53075	0.0113817	0.0416023
Grin2a	1387.39	0.299532	0.0814374	3.67806	0.000235014	0.00140574
Grin2b	4651.06	0.211773	0.0712711	2.97138	0.00296466	0.0132421
Grin2c	68.4457	-6.98073	0.496475	-14.0606	6.6334e-45	1.33263e-42
Grin2d	40.238	-3.40602	0.217269	-15.6765	2.19013e-55	7.36137e-53
Grin3a	363.662	-0.696782	0.11825	-5.89243	3.80555e-09	4.81632e-08
Grina	1008.16	-0.403018	0.0824212	-4.88973	1.00974e-06	9.27391e-06
Grip1	408.882	-0.644355	0.0776665	-8.29643	1.07282e-16	2.854e-15
Grip2	64.1462	-1.51763	0.170406	-8.90594	5.29347e-19	1.70072e-17
Grk5	29.2359	-0.461898	0.148257	-3.11553	0.00183616	0.00875406
Grk6	236.899	-0.195577	0.076802	-2.54651	0.0108807	0.0401648
Grm1	652.969	-0.433047	0.0682144	-6.34832	2.17676e-10	3.23791e-09
Grm2	227.827	0.482572	0.151005	3.19574	0.00139473	0.00691941
Grm3	401.511	0.553119	0.135118	4.09361	4.24712e-05	0.000296095
Grm4	93.965	0.694231	0.149476	4.64444	3.40996e-06	2.86535e-05
Grm5	4452.67	0.309718	0.0522008	5.93321	2.97064e-09	3.83463e-08
Grm7	1195	0.486162	0.0587072	8.28113	1.22009e-16	3.24085e-15
Grm8	216.546	1.16351	0.114528	10.1591	3.01801e-24	1.52014e-22
Grn	105.45	-0.361508	0.122133	-2.95994	0.00307696	0.0136773
Grp	82.7351	0.610797	0.172877	3.53312	0.000410684	0.00232597
[truncated: 2,961 more rows]

## Sheet: Positive_vs_Negative_PFC
Gene	baseMean	log2FoldChange	lfcSE	stat	pvalue	padj
0610009L18Rik	17.4417	-0.815948	0.241028	-3.38529	0.000711042	0.00317717
0610009O20Rik	144.807	-0.229202	0.0924194	-2.48002	0.0131373	0.0390417
0610010F05Rik	1015.06	0.300068	0.0628713	4.77273	1.81744e-06	1.58849e-05
0610011F06Rik	59.2492	-0.344775	0.139751	-2.46706	0.0136226	0.0402378
0610037L13Rik	127.574	-0.411159	0.103394	-3.97661	6.9906e-05	0.000415636
1110007C09Rik	13.5971	-0.767151	0.234611	-3.26989	0.00107591	0.0045873
1110008P14Rik	73.7624	0.551931	0.13994	3.94404	8.01197e-05	0.000469345
1110015O18Rik	1.62795	-3.24244	0.860813	-3.76672	0.000165404	0.000886172
1110032F04Rik	101.071	0.615799	0.159104	3.87041	0.000108652	0.000615273
1300002E11Rik	231.538	0.24457	0.0910367	2.6865	0.00722057	0.0235105
1500026H17Rik	26.3584	0.523035	0.217227	2.40778	0.0160497	0.0461373
1700006F04Rik	21.1346	0.683896	0.272091	2.51349	0.0119545	0.036022
1700007B14Rik	9.8729	1.24531	0.355707	3.50095	0.000463598	0.00220017
1700007F19Rik	36.4425	0.947268	0.161146	5.87832	4.14446e-09	6.01324e-08
1700007P06Rik	7.29619	2.06391	0.404936	5.0969	3.45268e-07	3.52685e-06
1700010I14Rik	7.10986	-1.7861	0.375475	-4.75692	1.9657e-06	1.70024e-05
1700017B05Rik	45.7029	-0.876407	0.189167	-4.63297	3.60457e-06	2.95508e-05
1700021F05Rik	29.4422	0.429726	0.174416	2.46381	0.013747	0.0405299
1700029I15Rik	6.47624	-1.30725	0.388062	-3.36867	0.000755313	0.00334978
1700029J07Rik	97.4856	-0.536825	0.144523	-3.71447	0.00020363	0.00106712
1700030J22Rik	48.8696	0.382934	0.12646	3.02809	0.00246103	0.00939215
1700030K09Rik	55.1667	-0.355257	0.14235	-2.49565	0.0125726	0.0375996
1700066M21Rik	199.691	0.285042	0.0969451	2.94024	0.00327958	0.0120029
1700071K01Rik	84.4967	0.64385	0.170605	3.77393	0.000160695	0.000865446
1700084C01Rik	5.40517	-3.16466	0.622231	-5.086	3.65703e-07	3.72039e-06
1700094D03Rik	89.7587	-0.571865	0.126511	-4.52028	6.1759e-06	4.76902e-05
1700096K18Rik	19.4168	-0.556534	0.213408	-2.60784	0.00911161	0.0286136
1700109K24Rik	2.16016	1.58448	0.647714	2.44626	0.0144346	0.0423077
1810010H24Rik	6.65631	-1.02019	0.382557	-2.66677	0.00765843	0.0247291
1810011H11Rik	2.30339	-4.35203	1.41836	-3.06834	0.00215248	0.00837354
1810011O10Rik	1.51596	-3.75766	1.05032	-3.57764	0.000346714	0.00170129
1810043G02Rik	101.761	-0.361638	0.123658	-2.92449	0.00345019	0.0125538
2010109I03Rik	6.69394	1.10575	0.42359	2.61044	0.00904268	0.0284329
2010111I01Rik	999.957	0.240978	0.065063	3.70377	0.000212423	0.00110558
2210013O21Rik	48.1089	-0.482775	0.148809	-3.24425	0.0011776	0.00497712
2210018M11Rik	1047.71	0.227834	0.0462415	4.92706	8.34776e-07	7.87434e-06
2210404O09Rik	112.063	0.31246	0.111589	2.80009	0.00510881	0.0174905
2210408F21Rik	157.498	0.382662	0.100538	3.80614	0.000141153	0.000770636
2210408I21Rik	502.214	0.404639	0.0859803	4.70618	2.524e-06	2.14289e-05
2310015A10Rik	50.557	-0.682805	0.178547	-3.82423	0.00013118	0.000725012
2310015D24Rik	5.92152	1.16328	0.410035	2.83702	0.00455373	0.0159076
2310033P09Rik	78.2139	-0.392866	0.112844	-3.48151	0.000498604	0.0023384
2310036O22Rik	95.5868	-0.366855	0.0957519	-3.83131	0.000127462	0.000707594
2310061I04Rik	121.744	-0.435702	0.115079	-3.7861	0.000153029	0.000827216
2310067B10Rik	624.285	-0.493518	0.0871838	-5.66066	1.50794e-08	1.97988e-07
2410002F23Rik	142.769	-0.428718	0.102727	-4.17337	3.00127e-05	0.000196322
2410127L17Rik	47.6288	0.532255	0.131909	4.035	5.46016e-05	0.000334296
2610005L07Rik	100.019	0.344204	0.0989572	3.47831	0.000504592	0.00236112
2610020H08Rik	8.94956	-1.21033	0.332641	-3.63854	0.000274192	0.00138505
2610044O15Rik8	199.318	0.412322	0.0901481	4.57383	4.78893e-06	3.8211e-05
2610100L16Rik	461.639	0.246843	0.0655284	3.76696	0.000165249	0.000885884
2610305D13Rik	1.30486	-2.26353	0.881003	-2.56927	0.0101913	0.031429
2610307P16Rik	5.12613	-1.15962	0.423775	-2.7364	0.00621159	0.0206872
2610318N02Rik	2.71496	-2.02735	0.598985	-3.38464	0.000712706	0.00318379
2610507B11Rik	1436.47	-0.222236	0.0640371	-3.47043	0.000519634	0.00242274
2700038G22Rik	19.9133	-0.615121	0.245908	-2.50143	0.0123695	0.0370999
2700046A07Rik	2.46368	1.99287	0.647038	3.07999	0.00207009	0.00809802
2700060E02Rik	119.097	0.267325	0.0868508	3.07798	0.0020841	0.00814189
2700069I18Rik	11.6009	0.980131	0.30584	3.20472	0.00135195	0.00560473
2810032G03Rik	88.2192	0.346575	0.134548	2.57584	0.00999979	0.0309474
2810049E08Rik	84.2662	-0.459817	0.116727	-3.93923	8.17425e-05	0.000477573
2810404M03Rik	3.92921	1.4682	0.429169	3.42103	0.000623836	0.00283382
2810408A11Rik	1.41585	-1.89954	0.78748	-2.41217	0.0158577	0.0456905
2810410L24Rik	17.6903	-0.581452	0.238791	-2.43498	0.0148927	0.043349
2900005J15Rik	60.4338	-0.4789	0.130602	-3.66686	0.000245548	0.00125705
2900026A02Rik	318.021	0.258897	0.0881927	2.93558	0.00332921	0.0121566
2900052N01Rik	14.3023	-2.24419	0.380444	-5.89888	3.65978e-09	5.34547e-08
2900055J20Rik	341.957	0.265501	0.0772869	3.43527	0.000591971	0.00270664
2900060B14Rik	23.8691	0.491226	0.204965	2.39663	0.0165466	0.0473825
2900076A07Rik	99.06	-0.315456	0.0949086	-3.32378	0.000888049	0.00386544
2900092D14Rik	340.296	0.495868	0.0987234	5.0228	5.09229e-07	5.03133e-06
3110002H16Rik	208.12	-0.255096	0.0768403	-3.31982	0.00090076	0.00391154
3110035E14Rik	1672.74	0.603146	0.0944189	6.38798	1.6809e-10	3.07339e-09
3110039I08Rik	1848.49	-0.283299	0.0688547	-4.11445	3.88108e-05	0.000246233
3110040N11Rik	31.7835	-0.423528	0.146743	-2.88619	0.00389931	0.0139444
3110043O21Rik	249.637	0.270265	0.0762303	3.54538	0.000392055	0.0018977
3110056K07Rik	151.993	-0.229546	0.0798902	-2.87327	0.00406246	0.0144364
3110082J24Rik	1.62577	-3.77465	1.10171	-3.42617	0.000612168	0.00278733
3632451O06Rik	185.76	0.384919	0.094512	4.0727	4.64707e-05	0.000289272
3632454L22Rik	72.5146	-0.365509	0.132045	-2.76806	0.00563915	0.019038
4632415L05Rik	131.361	0.277955	0.104102	2.67001	0.00758482	0.0245277
4632428N05Rik	30.463	-5.38	0.52141	-10.3182	5.83118e-25	4.41705e-23
4732471J01Rik	243.633	0.255738	0.0748631	3.41607	0.000635318	0.00288149
4833420G17Rik	708.449	-0.213512	0.0579782	-3.68263	0.000230836	0.00118974
4833422C13Rik	59.4773	-0.599692	0.139644	-4.29443	1.75142e-05	0.000121709
4921534H16Rik	2.07581	2.62802	0.730128	3.5994	0.000318953	0.00157924
4930426D05Rik	4.92755	-3.84287	0.562712	-6.82919	8.53929e-12	1.94305e-10
4930429F24Rik	4.45782	1.2033	0.467457	2.57414	0.0100489	0.0310717
4930447K03Rik	1.1052	-3.51647	1.13257	-3.10485	0.00190375	0.00752811
4930511M06Rik	2.1636	1.43432	0.591376	2.42539	0.0152919	0.044301
4930515L03Rik	1.83256	-2.35052	0.845643	-2.77957	0.00544313	0.0184644
4930523C07Rik	2.03399	-2.36842	0.735557	-3.21991	0.00128233	0.00535518
4930581F22Rik	22.6438	-1.05943	0.198244	-5.34409	9.08699e-08	1.03924e-06
4930594C11Rik	160.204	0.385461	0.1098	3.51059	0.00044711	0.00213001
4931428F04Rik	136.364	-0.275518	0.0960976	-2.86706	0.00414301	0.0146658
4932438A13Rik	6088.89	0.255729	0.0673473	3.79717	0.000146359	0.00079633
4932441J04Rik	6.77997	0.875574	0.316564	2.76587	0.0056771	0.0191587
4933405O20Rik	35.4956	0.518564	0.195859	2.64764	0.00810567	0.025892
4933406I18Rik	159.464	0.563894	0.130471	4.32199	1.54626e-05	0.000108617
4933412E12Rik	16.7663	0.819939	0.227576	3.60292	0.000314664	0.0015611
4933424G05Rik	2.15584	1.55374	0.645546	2.40686	0.0160902	0.0462308
4933427I22Rik	1.66079	-3.10969	0.983882	-3.16063	0.00157426	0.00638388
4933431E20Rik	303.294	-0.168091	0.0688285	-2.44216	0.0145995	0.0426979
4933439C10Rik	366.199	-0.558524	0.118334	-4.71989	2.35968e-06	2.01119e-05
5031414D18Rik	41.1455	-0.416398	0.164362	-2.53342	0.0112954	0.0343137
5031426D15Rik	3056.39	0.418236	0.127766	3.27345	0.00106241	0.00453418
5031434O11Rik	38.4419	-0.488392	0.150671	-3.24145	0.00118924	0.00501793
5031439G07Rik	567.031	-0.448417	0.0759917	-5.90086	3.6161e-09	5.29494e-08
5330417C22Rik	419.705	0.222483	0.05872	3.78887	0.000151331	0.000819813
5430427O19Rik	2.70285	-4.04163	0.782176	-5.16716	2.37674e-07	2.50381e-06
5730408K05Rik	45.7769	-0.541771	0.185069	-2.92741	0.00341799	0.0124574
5730422E09Rik	59.6088	0.438269	0.16261	2.69521	0.00703435	0.0229854
5730508B09Rik	43.1512	0.762514	0.168429	4.52721	5.97673e-06	4.63568e-05
5730559C18Rik	7.74051	-1.17234	0.348572	-3.36327	0.000770238	0.0034045
5830416P10Rik	18.5414	-2.49563	0.305834	-8.1601	3.34761e-16	1.3046e-14
5930403L14Rik	18.5305	-3.56415	0.489211	-7.28551	3.20455e-13	8.81655e-12
5930438M14Rik	12.3538	1.33551	0.279034	4.78618	1.69985e-06	1.49467e-05
6030407O03Rik	2.12116	-3.26855	0.733686	-4.45497	8.39037e-06	6.30647e-05
6030458C11Rik	350.592	-0.188056	0.064418	-2.9193	0.00350814	0.0127303
6330407A03Rik	4.63276	-5.24506	0.829869	-6.32035	2.6098e-10	4.68372e-09
6330415B21Rik	505.44	0.329219	0.128929	2.55348	0.0106651	0.0326884
6330549D23Rik	15.9385	0.636345	0.2543	2.50234	0.0123375	0.0370105
6430503K07Rik	4.06152	-1.32373	0.534588	-2.47616	0.0132803	0.0393863
6430573F11Rik	58.7689	-0.997922	0.164128	-6.08013	1.20086e-09	1.92248e-08
6530402F18Rik	201.454	0.93547	0.0927845	10.0822	6.62355e-24	4.65457e-22
6820408C15Rik	15.9138	-0.543494	0.220696	-2.46263	0.0137921	0.0406424
8030442B05Rik	2.419	-2.55301	0.917359	-2.783	0.00538584	0.01831
8030462N17Rik	459.161	0.219963	0.0609535	3.6087	0.000307739	0.00153108
8430419L09Rik	565.738	0.277732	0.107827	2.57572	0.010003	0.0309519
8430429K09Rik	110.272	0.312014	0.104681	2.98061	0.00287678	0.0107262
8430431K14Rik	216.654	0.420727	0.149255	2.81884	0.0048197	0.0166407
8430436N08Rik	1.80253	1.74848	0.662155	2.64059	0.00827612	0.0263661
9030025P20Rik	12.1841	-0.780632	0.322371	-2.42154	0.0154551	0.0446849
9030624J02Rik	295.124	-0.175568	0.0698643	-2.51299	0.0119713	0.0360664
9130024F11Rik	475.152	0.357534	0.0724864	4.93243	8.1212e-07	7.69382e-06
9130227L01Rik	9.1773	1.34746	0.317102	4.24928	2.14454e-05	0.000145334
9230102K24Rik	1.44653	2.70445	0.821877	3.29058	0.000999812	0.00429318
9330102E08Rik	128.092	0.247508	0.0838167	2.95297	0.00314735	0.0115844
9330151L19Rik	329.368	-0.291427	0.0884859	-3.29349	0.000989528	0.00425424
9330159F19Rik	1784.13	0.184634	0.0620828	2.97399	0.00293954	0.0109113
9330175M20Rik	10.6594	0.900473	0.312988	2.87702	0.00401454	0.0143068
9430020K01Rik	768.354	0.638397	0.0779093	8.19411	2.52463e-16	9.9272e-15
9430076C15Rik	5.84511	-1.22948	0.451465	-2.72331	0.00646305	0.0213641
9430083A17Rik	114.083	0.54784	0.136406	4.01624	5.9135e-05	0.000359016
9530026P05Rik	3.6062	-2.64657	0.67231	-3.93654	8.26642e-05	0.000482314
9530059O14Rik	720.328	0.392321	0.0956787	4.1004	4.1244e-05	0.00025988
9530068E07Rik	201.111	0.386637	0.119293	3.24106	0.00119087	0.00502118
9630013A20Rik	27.0837	-4.50528	0.310917	-14.4903	1.39561e-47	4.07006e-45
9830147E19Rik	135.299	0.380337	0.147296	2.58212	0.00981952	0.0304865
9930012K11Rik	8.80667	-1.05787	0.307295	-3.44251	0.000576333	0.00264343
9930104L06Rik	145.345	-0.280019	0.0857399	-3.26591	0.00109113	0.00464765
A230050P20Rik	527.58	-0.428939	0.105237	-4.07594	4.58294e-05	0.000285694
A230070E04Rik	156.636	0.387888	0.0942944	4.11358	3.89565e-05	0.000246979
A2m	3.99441	-5.35347	0.751958	-7.11937	1.08423e-12	2.80235e-11
A330033J07Rik	1.09057	-2.61317	1.06905	-2.44439	0.0145097	0.0424921
A330040F15Rik	11.926	0.769586	0.314051	2.45051	0.0142654	0.0418538
A330041J22Rik	68.9163	0.441076	0.138741	3.17914	0.00147714	0.00605316
A330050F15Rik	13.7962	-1.59878	0.299184	-5.34379	9.10235e-08	1.04032e-06
A330102I10Rik	208.168	0.494822	0.101366	4.88155	1.05257e-06	9.70385e-06
A430033K04Rik	159.225	0.264337	0.0840702	3.14424	0.0016652	0.00671066
A430035B10Rik	25.3128	0.620305	0.246739	2.51401	0.0119367	0.0359809
A430090L17Rik	1.00891	2.39385	0.943065	2.53838	0.0111368	0.033873
A430105I19Rik	50.9339	-0.46849	0.142453	-3.28875	0.00100634	0.00431699
A530058N18Rik	31.8064	-1.66368	0.214756	-7.74685	9.42001e-15	3.14564e-13
A530072M11Rik	6.67809	1.22851	0.411081	2.98849	0.00280357	0.0104845
A630001G21Rik	4.54754	-5.75927	1.29794	-4.43725	9.11149e-06	6.78437e-05
A630019I02Rik	16.5484	0.957009	0.267134	3.58251	0.000340315	0.00167271
A630089N07Rik	165.207	0.568257	0.112968	5.03024	4.8987e-07	4.85651e-06
A730090H04Rik	1.57795	3.33011	0.791755	4.20598	2.59951e-05	0.000172101
A830010M20Rik	1760.7	0.443551	0.0608052	7.29463	2.99489e-13	8.26572e-12
A830018L16Rik	1063.76	0.206582	0.0815402	2.5335	0.0112928	0.0343118
A830080D01Rik	353.823	0.199239	0.0808548	2.46416	0.0137336	0.0404974
A830082K12Rik	352.244	0.331231	0.112364	2.94784	0.00319999	0.0117436
A830082N09Rik	400.794	0.27824	0.0654615	4.25044	2.13353e-05	0.000144709
A930002C04Rik	26.9321	0.744557	0.21406	3.47827	0.000504663	0.00236112
A930009A15Rik	1.39372	-3.2637	0.877389	-3.71978	0.000199394	0.00104806
A930011G23Rik	159.446	0.715369	0.122745	5.82809	5.60668e-09	7.91175e-08
A930015D03Rik	46.5279	0.540572	0.137246	3.9387	8.19245e-05	0.000478157
AA387883	18.5084	-2.12443	0.315501	-6.7335	1.65633e-11	3.61377e-10
AA465934	28.2716	-0.502236	0.179656	-2.79554	0.00518125	0.0177281
AF251705	3.39831	-4.83781	1.10414	-4.38152	1.17852e-05	8.52841e-05
AF357359	550.933	0.325029	0.0893639	3.63714	0.000275679	0.00139216
AF357425	132.692	-0.263297	0.108086	-2.43599	0.014851	0.0432599
AF529169	20.361	-4.39123	0.358174	-12.26	1.48431e-34	1.95281e-32
AI115009	37.5601	0.496172	0.180155	2.75414	0.00588467	0.0197715
AI413582	57.434	-0.413653	0.140296	-2.94844	0.00319385	0.0117284
AI414108	1572.89	0.711346	0.0743327	9.56976	1.07158e-21	6.53328e-20
AI464131	33.6749	-2.97975	0.259327	-11.4903	1.47568e-30	1.55551e-28
AI593442	1705.71	0.697075	0.10972	6.35325	2.10819e-10	3.83463e-09
AI847159	2.71942	1.69888	0.587866	2.88991	0.00385347	0.0137889
AK010878	27.057	0.452745	0.174308	2.59738	0.00939371	0.0293516
AU022754	36.1096	-0.721671	0.177563	-4.0643	4.81769e-05	0.000298724
AU022793	1.53376	-3.01144	0.963718	-3.12481	0.00177919	0.00709487
AU023762	25.4081	0.535136	0.188933	2.83242	0.00461976	0.0160933
AU041133	255.337	0.281249	0.0732155	3.84139	0.000122338	0.000683922
AV051173	0.859906	2.43941	0.868569	2.80853	0.00497676	0.0170953
AW046200	34.7257	-0.563275	0.212971	-2.64484	0.00817287	0.0260727
AW495222	16.0765	0.698397	0.274438	2.54483	0.0109331	0.0333988
AW549877	879.404	-0.204664	0.0618367	-3.30975	0.000933785	0.0040364
AW551984	8.04608	-2.73292	0.409665	-6.67111	2.53879e-11	5.37168e-10
AW822252	43.6463	0.475246	0.175112	2.71396	0.00664839	0.0219043
Aacs	190.473	-0.28582	0.093792	-3.04738	0.00230842	0.00889709
Aamp	103.19	-0.496126	0.105016	-4.72429	2.30922e-06	1.9701e-05
Aars	260.98	-0.308318	0.0824396	-3.73992	0.000184078	0.000973697
Aars2	145.604	-0.332355	0.129421	-2.56802	0.0102281	0.0315201
Aasdh	307.751	-0.391972	0.0893208	-4.38836	1.14206e-05	8.28515e-05
Aasdhppt	286.311	0.207222	0.0659407	3.14255	0.00167485	0.00674021
Aass	4.55464	-4.35526	0.706254	-6.16671	6.97263e-10	1.16865e-08
Aatk	720.966	-0.221885	0.0891843	-2.48794	0.0128484	0.0383197
Abat	204.432	-0.992954	0.101564	-9.77661	1.41889e-22	9.22963e-21
Abca1	263.463	-1.71495	0.109503	-15.6612	2.78457e-55	1.28222e-52
Abca17	53.8077	0.417391	0.173304	2.40843	0.0160212	0.0460705
Abca2	2025.26	-0.232808	0.0878482	-2.65012	0.00804642	0.0257343
Abca4	61.6176	0.963339	0.181096	5.3195	1.0405e-07	1.17843e-06
Abca7	283.753	-0.334228	0.105507	-3.16783	0.00153584	0.00624688
Abca9	59.6257	-2.05404	0.372143	-5.51949	3.39981e-08	4.22813e-07
Abcb10	113.032	-0.377523	0.10737	-3.5161	0.000437938	0.00209434
Abcb1a	5.19919	-3.98598	0.947485	-4.2069	2.58895e-05	0.000171532
Abcb1b	81.047	0.650291	0.118558	5.48501	4.13443e-08	5.03449e-07
Abcb6	157.446	-0.38244	0.11138	-3.43365	0.000595523	0.00271862
Abcb7	155.871	0.345233	0.119316	2.89345	0.00381036	0.0136543
Abcc10	142.704	-0.544418	0.10334	-5.26822	1.37752e-07	1.52075e-06
Abcc2	3.22859	-3.40666	0.625693	-5.44462	5.19167e-08	6.23927e-07
Abcc3	14.1828	-2.57511	0.389784	-6.60651	3.93476e-11	8.10658e-10
Abcc4	188.878	0.536375	0.0797141	6.72874	1.71142e-11	3.72006e-10
Abcc5	2811.96	-0.20481	0.056806	-3.60543	0.000311631	0.00154758
Abcc8	355.905	0.286631	0.0960172	2.98521	0.00283387	0.010591
Abcc9	5.26242	-3.1721	0.568279	-5.58194	2.37845e-08	3.03782e-07
Abcd1	142.333	-0.357699	0.0875591	-4.08523	4.40334e-05	0.00027567
Abcd2	288.274	0.493059	0.10379	4.75055	2.02861e-06	1.75292e-05
Abcd3	254.846	-0.216132	0.0693611	-3.11604	0.001833	0.00728949
Abcd4	80.0856	-0.90329	0.128043	-7.0546	1.73099e-12	4.3581e-11
Abcf3	257.122	-0.421103	0.0974036	-4.32328	1.53728e-05	0.000108073
Abcg2	68.9684	0.490725	0.13977	3.51093	0.000446535	0.00212785
Abcg3	0.698058	-3.00032	1.25383	-2.39292	0.0167148	0.0477354
Abcg4	233.9	-0.559768	0.0858825	-6.51784	7.13286e-11	1.4008e-09
Abhd1	42.6555	-0.619852	0.172774	-3.58765	0.00033367	0.00164374
Abhd11	70.1998	-0.412362	0.146663	-2.81163	0.00492914	0.0169717
Abhd12	428.822	0.358921	0.105945	3.38781	0.000704532	0.0031505
Abhd12b	3.57689	-1.69619	0.486301	-3.48793	0.000486774	0.00229213
Abhd13	333.722	0.30961	0.0932568	3.31997	0.000900268	0.00391127
Abhd14b	77.7635	-0.617502	0.132327	-4.6665	3.06377e-06	2.5525e-05
Abhd15	1.60418	-2.89479	0.88932	-3.25505	0.00113371	0.00481379
Abhd2	596.801	0.223633	0.0683038	3.27409	0.00106002	0.00452507
Abi2	2039.04	0.229552	0.0546338	4.20165	2.64972e-05	0.000175094
Abi3	12.3632	-4.7933	0.5759	-8.32315	8.56557e-17	3.51832e-15
Abi3bp	286.703	0.958769	0.111382	8.60793	7.43909e-18	3.32913e-16
Ablim1	1180.72	0.40759	0.0470798	8.65744	4.82488e-18	2.19287e-16
Ablim3	200.861	-0.391947	0.0923058	-4.24618	2.17446e-05	0.00014702
Abra	1.91126	1.95761	0.666129	2.93879	0.00329493	0.0120516
Abracl	20.7788	0.796737	0.214813	3.70898	0.000208093	0.00108661
Abtb1	185.137	-0.231848	0.0885182	-2.61921	0.00881334	0.0278117
Abtb2	12.9976	-2.27667	0.266693	-8.53669	1.38126e-17	6.08796e-16
Acaa2	14.222	-1.15782	0.261055	-4.43515	9.20074e-06	6.83728e-05
Acacb	11.8361	-1.69803	0.297719	-5.70346	1.17399e-08	1.56813e-07
Acadl	21.8289	-0.693896	0.241083	-2.87825	0.00399893	0.014257
Acadvl	119.576	-0.517988	0.114564	-4.52137	6.14413e-06	4.74867e-05
Acan	10.8209	-3.08772	0.354986	-8.69815	3.37338e-18	1.55335e-16
Acap2	2446.28	0.148313	0.0362433	4.09215	4.2739e-05	0.000268623
Acap3	549.565	-0.424081	0.101088	-4.19515	2.72692e-05	0.000179923
Acat3	10.2304	-3.85139	0.433654	-8.88125	6.61124e-19	3.22238e-17
Acbd4	94.0107	-0.390935	0.134152	-2.91411	0.00356699	0.012909
Acbd6	151.817	0.306495	0.0838629	3.65472	0.000257466	0.00131345
Accs	22.3805	-1.14102	0.230478	-4.95066	7.39611e-07	7.08359e-06
Acd	123.172	-0.412397	0.118453	-3.48153	0.000498564	0.0023384
Ace	37.5007	-1.06148	0.167148	-6.35056	2.14534e-10	3.8941e-09
Acer3	313.892	0.320672	0.0854104	3.75449	0.000173697	0.000925222
Ache	150.252	-0.604169	0.105538	-5.72463	1.03657e-08	1.39737e-07
Ackr3	44.2528	0.634413	0.188529	3.36507	0.000765243	0.00338785
Aco2	512.575	-0.248273	0.054182	-4.5822	4.601e-06	3.68459e-05
Acot10	1.1005	2.04804	0.736131	2.78216	0.0053998	0.0183457
Acot11	19.2165	-1.43953	0.24172	-5.95538	2.59474e-09	3.90058e-08
Acot12	6.2633	-1.22077	0.453015	-2.69477	0.00704366	0.0230116
Acox1	413.957	-0.225083	0.0615156	-3.65896	0.000253246	0.00129419
Acox3	146.831	-0.274439	0.0678964	-4.04202	5.2992e-05	0.000325924
Acrbp	110.976	-0.726986	0.125615	-5.7874	7.14841e-09	9.88797e-08
Acsbg1	34.2747	-2.78126	0.286493	-9.70794	2.78908e-22	1.78767e-20
Acsf2	6.82758	-2.50697	0.488372	-5.13332	2.84683e-07	2.94756e-06
Acsf3	116.19	-0.268487	0.10448	-2.56975	0.0101771	0.0313905
Acsl4	906.947	0.561432	0.095679	5.86787	4.4143e-09	6.37831e-08
Acsl5	251.478	0.414514	0.0967525	4.28427	1.83342e-05	0.000126304
Acsm5	1.32043	-3.76652	1.13241	-3.32612	0.000880653	0.00383603
Acss1	49.2066	-1.14509	0.150596	-7.60372	2.87747e-14	9.08844e-13
Acss2	286.418	-0.267033	0.0639892	-4.1731	3.00482e-05	0.000196481
Actb	1028.24	-0.259399	0.107635	-2.41	0.0159526	0.0459186
Actl6b	294.56	-0.377398	0.114012	-3.31017	0.000932398	0.00403513
Actn2	105.894	-0.470336	0.0968553	-4.85607	1.1974e-06	1.09012e-05
Actn4	615.611	0.185608	0.0698738	2.65633	0.00789959	0.0253464
Actr1b	512.837	-0.291257	0.0919736	-3.16675	0.00154155	0.0062672
Actr2	642.377	0.256039	0.0895683	2.85858	0.00425538	0.0149881
Actr3b	264.809	0.299422	0.0847063	3.53482	0.000408049	0.00196587
Acvr1	315.53	0.56979	0.0744547	7.65285	1.96578e-14	6.35688e-13
Acvr1b	433.063	0.340689	0.098514	3.45828	0.000543639	0.00251789
Acvr1c	394.936	1.11631	0.128936	8.65791	4.80488e-18	2.18947e-16
Acvr2a	809.332	-0.202498	0.0562345	-3.60095	0.000317061	0.00157076
Acvrl1	9.42625	-1.51781	0.395926	-3.83355	0.000126305	0.000702954
Acy1	16.0715	-0.982889	0.271851	-3.61554	0.000299721	0.0014963
Adam10	840.503	0.405844	0.0767663	5.28675	1.24506e-07	1.3912e-06
Adam12	16.9438	-3.76396	0.299205	-12.5798	2.72551e-36	4.07615e-34
Adam15	549.027	-0.770048	0.111269	-6.9206	4.49745e-12	1.06635e-10
Adam22	4057.92	0.315469	0.0406917	7.75265	8.99962e-15	3.02357e-13
Adam23	2135.48	0.542779	0.0767508	7.07197	1.52747e-12	3.88483e-11
Adam4	156.877	0.405125	0.131104	3.0901	0.00200088	0.00785361
Adam8	57.3171	-0.794243	0.155817	-5.09728	3.44567e-07	3.5238e-06
Adam9	414.822	0.482607	0.0748411	6.44842	1.13023e-10	2.13572e-09
Adamts1	46.2402	-0.592205	0.175233	-3.37953	0.000726101	0.00323702
Adamts10	219.892	-0.620287	0.130578	-4.75031	2.03105e-06	1.75416e-05
Adamts12	2.3835	-4.61846	0.806385	-5.72736	1.02003e-08	1.3772e-07
Adamts15	26.9835	-3.00683	0.276272	-10.8836	1.38045e-27	1.30569e-25
Adamts16	120.601	-0.568234	0.127032	-4.47316	7.70715e-06	5.83667e-05
Adamts17	160.257	-0.309808	0.0965773	-3.20788	0.00133717	0.0055537
Adamts18	121.953	-0.663813	0.113086	-5.86997	4.3587e-09	6.3084e-08
Adamts2	52.3337	-0.809511	0.166098	-4.87371	1.09524e-06	1.00548e-05
Adamts6	72.0633	-1.49459	0.172526	-8.66299	4.59547e-18	2.10502e-16
Adamts8	13.5267	-1.18783	0.242165	-4.90506	9.33977e-07	8.71148e-06
Adamts9	10.3525	-3.42314	0.403476	-8.48413	2.17346e-17	9.43702e-16
Adamtsl3	9.23486	-1.7063	0.462792	-3.68697	0.000226936	0.00117206
Adamtsl5	15.1706	-1.64955	0.270248	-6.10386	1.03539e-09	1.66826e-08
Adap2	10.4195	-6.23138	0.845024	-7.3742	1.65334e-13	4.73487e-12
Adarb1	755.315	0.118919	0.0433958	2.74033	0.00613784	0.0204844
Adarb2	175.533	-3.22744	0.168449	-19.1598	8.02496e-82	7.39057e-79
Adck4	106.062	-0.422905	0.110485	-3.8277	0.000129344	0.00071577
Adcy1	3513.57	0.355036	0.0789862	4.49492	6.95974e-06	5.32333e-05
Adcy2	1773.8	0.160977	0.0673993	2.38842	0.0169212	0.0482384
Adcy6	467.062	-0.219138	0.0739465	-2.96346	0.00304198	0.0112439
Adcy7	71.2739	-1.24132	0.143084	-8.67543	4.11976e-18	1.89206e-16
Adcy8	304.734	-0.244336	0.0951351	-2.56831	0.0102196	0.0315091
Adcy9	1111.81	0.511704	0.083107	6.15717	7.40567e-10	1.23531e-08
Adcyap1r1	496.316	-0.663168	0.0834158	-7.95015	1.8628e-15	6.74852e-14
Add2	1595.72	0.173082	0.0553183	3.12884	0.00175499	0.00700796
Add3	519.984	-0.157853	0.0653556	-2.41529	0.0157226	0.0453237
Adgb	20.8286	-1.2203	0.24838	-4.91302	8.9683e-07	8.40082e-06
Adgra3	38.6125	-1.19581	0.156761	-7.62825	2.37971e-14	7.6264e-13
Adgrb3	3329.29	0.149581	0.0527651	2.83485	0.00458471	0.0159903
Adgrd1	71.0224	0.854681	0.135627	6.30169	2.94413e-10	5.22405e-09
Adgre1	7.82205	-5.48251	0.987901	-5.54966	2.86229e-08	3.59543e-07
Adgre5	6.95484	-2.33257	0.519936	-4.48626	7.24828e-06	5.51197e-05
Adgrf2	50.2427	0.400843	0.14784	2.71133	0.00670131	0.0220537
Adgrf4	49.2803	0.523187	0.148804	3.51595	0.00043819	0.00209493
Adgrf5	7.04948	-2.44618	0.927282	-2.63802	0.00833928	0.0265359
Adgrg1	96.7398	-1.96049	0.151562	-12.9352	2.84836e-38	4.93471e-36
Adgrg6	116.378	-0.425553	0.134029	-3.17509	0.00149791	0.00612393
Adgrl2	2529.61	0.430187	0.0478974	8.98141	2.67321e-19	1.35976e-17
Adgrl3	2039.78	0.204339	0.0617929	3.30684	0.000943554	0.00407561
Adgrl4	3.88759	-4.3558	1.42419	-3.05844	0.00222492	0.0086189
Adgrv1	26.2283	-1.70871	0.225835	-7.56619	3.8434e-14	1.19241e-12
Adhfe1	31.984	-1.35098	0.232891	-5.8009	6.59587e-09	9.20371e-08
Adm	3.22636	-4.18417	0.727047	-5.75502	8.66315e-09	1.18613e-07
Ado	154.345	0.323419	0.102895	3.14321	0.00167106	0.00672808
Adora1	382.745	0.741419	0.106876	6.93721	3.99915e-12	9.54668e-11
Adora2b	3.43792	-3.79853	0.73222	-5.18769	2.12916e-07	2.26618e-06
Adprm	114.071	0.446438	0.10774	4.14367	3.41788e-05	0.000220362
Adra1a	198.65	-0.680694	0.0907975	-7.49684	6.53754e-14	1.96891e-12
Adra1b	71.9485	0.658635	0.163792	4.02117	5.79105e-05	0.000352581
Adra1d	83.7656	0.459526	0.158412	2.90083	0.00372175	0.0133916
Adrb1	228.545	0.364591	0.103342	3.52801	0.000418704	0.00201221
Adrb2	14.0462	-2.19835	0.331774	-6.62605	3.448e-11	7.1825e-10
Adrb3	16.1401	-0.794485	0.25002	-3.17769	0.00148455	0.00607498
Adrbk1	281.537	-0.296105	0.0977773	-3.02837	0.00245879	0.0093886
Adrbk2	1021.41	-0.707884	0.0576746	-12.2737	1.25327e-34	1.66134e-32
Adrm1	78.4182	-0.294485	0.117194	-2.51279	0.011978	0.0360804
Aebp2	714.568	0.273125	0.0581248	4.69894	2.61515e-06	2.21276e-05
Afap1	158.996	-2.51286	0.136722	-18.3793	1.92294e-75	1.60227e-72
Afap1l1	147.814	0.473803	0.101668	4.66031	3.1573e-06	2.62204e-05
Afap1l2	13.1447	-3.78194	0.404707	-9.34489	9.19861e-21	5.27729e-19
Aff1	109.571	-0.348769	0.103165	-3.38068	0.000723054	0.00322508
Aff2	277.077	0.179358	0.0717992	2.49805	0.0124878	0.0373972
Afmid	14.7577	-1.27296	0.258858	-4.91761	8.76068e-07	8.22395e-06
Aftph	629.154	0.279522	0.0499692	5.59388	2.22054e-08	2.84861e-07
Agap2	1697.66	-0.265281	0.0900429	-2.94616	0.00321746	0.0118052
Agap3	475.858	-0.188496	0.0765831	-2.46133	0.0138425	0.0407702
Agbl2	4.71501	-2.25983	0.529535	-4.26757	1.97611e-05	0.000135334
Agbl3	76.5947	-0.30002	0.120462	-2.49057	0.0127539	0.0380704
Agbl4	342.21	0.317412	0.0953078	3.33038	0.000867261	0.00378437
Agbl5	117.282	-0.507149	0.113766	-4.45782	8.27984e-06	6.22875e-05
Agl	346.652	-0.458467	0.0800762	-5.72539	1.03196e-08	1.39223e-07
Agmo	11.4765	-2.55382	0.32268	-7.9144	2.48446e-15	8.90841e-14
Ago1	546.67	-0.274336	0.0565975	-4.84714	1.25253e-06	1.13499e-05
Ago2	545.776	-0.195829	0.0701243	-2.79259	0.00522874	0.0178731
Agpat6	267.983	0.233476	0.0880198	2.65254	0.00798882	0.0255788
Agrn	1792.3	-0.530717	0.0901957	-5.88406	4.00326e-09	5.82287e-08
Ahctf1	1614.46	0.12429	0.0455242	2.73019	0.00632983	0.021001
Ahcyl1	1662.8	-0.229273	0.0392664	-5.83891	5.25429e-09	7.4445e-08
Ahcyl2	613.681	0.220534	0.0591744	3.72684	0.000193893	0.0010216
Ahi1	8193.43	-0.186567	0.0700735	-2.66245	0.00775739	0.0249979
Ahsa2	245.949	-0.453115	0.0855588	-5.29594	1.18403e-07	1.33065e-06
Aifm2	17.5162	-1.39723	0.224693	-6.21838	5.02318e-10	8.65547e-09
Aig1	104.893	0.515995	0.127586	4.04429	5.24824e-05	0.000323244
Aim1	4.90998	-3.88442	0.589438	-6.59003	4.39732e-11	8.96787e-10
Airn	7.04009	-1.29252	0.41553	-3.11053	0.00186753	0.00740161
Ajuba	1.81454	-2.65558	0.792566	-3.35061	0.000806338	0.00354416
Ak2	165.931	-0.424994	0.0951231	-4.46783	7.90168e-06	5.96478e-05
Akap11	2803.15	0.321928	0.0731199	4.40275	1.06889e-05	7.81588e-05
Akap17b	507.094	0.304485	0.0691739	4.40174	1.07388e-05	7.84912e-05
Akap5	741.573	0.281984	0.07947	3.54831	0.000387712	0.00188084
Akap6	5468.55	1.21694	0.103654	11.7404	7.91384e-32	8.93397e-30
Akap8	1434.91	-0.307642	0.0765605	-4.01829	5.86227e-05	0.000356421
Akap8l	2099.48	-0.445016	0.108789	-4.09064	4.30185e-05	0.000269992
Akirin2	265.142	0.222398	0.0727089	3.05875	0.00222261	0.00861377
Akna	13.8832	-3.58531	0.357394	-10.0318	1.10448e-23	7.66913e-22
Akr1b10	22.9397	-0.717744	0.231624	-3.09875	0.00194339	0.00766234
Akr1c18	1.72618	-2.91352	0.857593	-3.39732	0.000680501	0.00305945
Akt1	167.38	-0.445869	0.0868879	-5.13154	2.8738e-07	2.97197e-06
Akt3	1362.79	0.325178	0.0659784	4.92855	8.28409e-07	7.82272e-06
Aldh1a3	3.21556	-1.69338	0.545787	-3.10264	0.00191804	0.00757944
Aldh1l1	32.8539	-1.08419	0.188971	-5.73731	9.61901e-09	1.3041e-07
Aldh1l2	62.743	-2.31033	0.168317	-13.726	7.09143e-43	1.67684e-40
Aldh2	64.64	-0.410725	0.126866	-3.23748	0.00120591	0.0050797
Aldh4a1	72.0349	-0.773998	0.122798	-6.30301	2.91913e-10	5.19094e-09
Aldh6a1	186.919	-0.583427	0.0777411	-7.50474	6.15494e-14	1.86654e-12
Aldh9a1	98.3135	-0.468395	0.107441	-4.35957	1.30316e-05	9.28074e-05
Aldoc	92.181	-0.800913	0.231963	-3.45276	0.000554882	0.00256115
Alg10b	299.374	0.369239	0.120949	3.05285	0.00226677	0.00875915
Alg2	499.73	0.30238	0.111739	2.70612	0.0068075	0.0223443
Alg6	261.695	0.198715	0.077053	2.57895	0.00991021	0.0307354
Alk	60.3203	-2.37693	0.157128	-15.1274	1.06893e-51	4.25093e-49
Alkbh6	80.8386	-0.49404	0.141429	-3.4932	0.000477275	0.0022553
Alox5ap	5.86774	-1.13334	0.403204	-2.81083	0.00494135	0.017007
Aloxe3	24.43	-0.926011	0.205658	-4.50268	6.71019e-06	5.14301e-05
Alpk1	48.3295	-0.623143	0.1954	-3.18906	0.00142736	0.00587669
Alpl	6.34156	-4.27926	0.598676	-7.14787	8.81324e-13	2.31553e-11
Als2cl	24.059	-4.17879	0.314756	-13.2763	3.17645e-40	6.10786e-38
Amigo2	64.3432	-0.662919	0.12863	-5.1537	2.55394e-07	2.67118e-06
Amot	52.2469	-0.477356	0.161351	-2.9585	0.00309142	0.0114074
Amotl1	70.2975	-1.35272	0.124567	-10.8593	1.80122e-27	1.67647e-25
Amotl2	37.514	-0.818265	0.175826	-4.65385	3.25801e-06	2.69927e-05
Ampd2	289.845	-0.605641	0.10363	-5.84428	5.08772e-09	7.22604e-08
Ampd3	142.359	-0.389333	0.0959555	-4.05743	4.96147e-05	0.000306878
Amph	670.726	0.213203	0.0574388	3.71183	0.000205763	0.00107572
Amy1	296.14	-0.831179	0.0941468	-8.82855	1.06044e-18	5.08373e-17
Amz1	23.6317	-0.759105	0.205411	-3.69555	0.000219414	0.00113757
Anapc1	1234.62	-0.182103	0.0428508	-4.24969	2.14066e-05	0.000145127
Anapc2	251.885	-0.508213	0.0901392	-5.63809	1.7195e-08	2.24201e-07
Anapc4	595.67	-0.156198	0.056304	-2.77419	0.00553389	0.0187332
Anapc5	1445.24	-0.360179	0.0797032	-4.519	6.21318e-06	4.79357e-05
Ank	709.549	0.497605	0.101032	4.92522	8.42652e-07	7.94436e-06
Ank1	227.097	-1.31926	0.112028	-11.7762	5.17827e-32	5.92218e-30
Ank2	4789.04	0.148333	0.0559734	2.65006	0.00804766	0.0257343
Ank3	4347.84	0.263581	0.0496264	5.31131	1.0884e-07	1.23028e-06
Ankfn1	46.1828	0.437675	0.168583	2.59619	0.00942633	0.0294119
Ankle2	464.081	0.281371	0.0643372	4.37339	1.22333e-05	8.79814e-05
Ankrd10	659.137	-0.199853	0.0586617	-3.40688	0.000657111	0.00296802
Ankrd11	3283.59	0.290374	0.0676491	4.29236	1.76781e-05	0.000122653
Ankrd12	3069.47	0.248054	0.0894506	2.77308	0.00555282	0.0187864
Ankrd13a	155.961	-0.295233	0.0875752	-3.37119	0.00074843	0.00332556
Ankrd13b	438.126	-0.553681	0.11959	-4.62983	3.65968e-06	2.99099e-05
Ankrd13c	262.237	0.202316	0.0696557	2.90452	0.0036782	0.0132549
Ankrd13d	275.989	-0.503038	0.0971687	-5.17695	2.25539e-07	2.38891e-06
Ankrd24	319.311	-0.500906	0.114217	-4.38555	1.15692e-05	8.38599e-05
Ankrd28	1101.51	0.14819	0.0599673	2.47118	0.0134666	0.0398578
Ankrd32	555.156	0.358222	0.073277	4.8886	1.01557e-06	9.41231e-06
Ankrd33b	925.286	0.563987	0.103894	5.4285	5.68286e-08	6.76453e-07
Ankrd34b	79.0485	-0.480548	0.167414	-2.87043	0.00409919	0.0145356
Ankrd34c	46.128	0.685978	0.166131	4.12915	3.64112e-05	0.000232527
Ankrd39	57.6289	-0.396799	0.109494	-3.62393	0.000290158	0.00145687
Ankrd44	141.48	-0.568478	0.145458	-3.90819	9.29892e-05	0.00053612
Ankrd52	644.429	-0.29151	0.0804438	-3.62378	0.000290334	0.00145692
Ankrd55	17.1305	-3.98758	0.351968	-11.3294	9.38816e-30	9.60666e-28
Ankrd6	167.274	-0.784046	0.102454	-7.65263	1.96904e-14	6.35688e-13
Anks1	248.595	-0.428168	0.0991072	-4.32025	1.5585e-05	0.000109301
Anks3	345.256	-0.273063	0.0850238	-3.21161	0.00131992	0.00549121
Anks6	146.444	-0.267084	0.101558	-2.62987	0.00854186	0.0271016
Ankzf1	347.585	-0.320928	0.0999228	-3.21176	0.00131922	0.00548961
Ano1	3.5993	-4.88432	0.708505	-6.89384	5.43063e-12	1.26869e-10
Ano3	2317.52	1.02615	0.0843155	12.1704	4.46841e-34	5.70717e-32
Ano5	37.961	-0.653155	0.230121	-2.83832	0.00453524	0.0158588
Ano6	436.096	-0.257826	0.0502529	-5.13057	2.88869e-07	2.9856e-06
Ano8	372.422	-0.374358	0.0945644	-3.95876	7.53399e-05	0.000443722
Anpep	2.95517	-4.92425	0.762986	-6.45391	1.08997e-10	2.06634e-09
Antxr1	214.514	0.710135	0.090186	7.87411	3.43167e-15	1.21553e-13
Anxa3	11.284	-4.2824	0.52165	-8.20934	2.22409e-16	8.82475e-15
Anxa4	42.1668	1.17397	0.369693	3.17553	0.00149564	0.00611609
Anxa5	95.6329	0.522593	0.110331	4.73658	2.17356e-06	1.86345e-05
Anxa9	15.6576	-0.882436	0.221435	-3.98508	6.74579e-05	0.000403173
Aox1	30.8907	-4.31601	0.405532	-10.6428	1.88318e-26	1.62917e-24
Ap1ar	270.222	0.304845	0.0656872	4.64085	3.46973e-06	2.85271e-05
Ap1g2	56.2828	-0.593656	0.13497	-4.39841	1.09044e-05	7.95688e-05
Ap1m1	224.456	-0.247123	0.0938008	-2.63455	0.00842499	0.0267794
Ap2a1	635.394	-0.223335	0.0725294	-3.07923	0.00207534	0.00811673
Ap3b2	821.884	-0.426956	0.079961	-5.33956	9.3173e-08	1.0635e-06
Ap3d1	919.194	-0.38924	0.0805821	-4.83035	1.36291e-06	1.22929e-05
Ap3m2	286.395	0.38845	0.0716012	5.42519	5.78928e-08	6.88185e-07
Ap4b1	114.937	-0.240158	0.0981672	-2.44642	0.0144282	0.0422959
Ap4s1	153.923	0.21159	0.0886006	2.38814	0.0169341	0.0482594
Ap5z1	157.362	-0.535686	0.09969	-5.37352	7.7216e-08	8.95379e-07
Apaf1	121.2	-0.399512	0.100688	-3.96784	7.25277e-05	0.000429472
Apba3	95.5296	-0.49501	0.127233	-3.89058	0.000100007	0.000572804
Apbb1ip	20.3057	-2.36987	0.442641	-5.35392	8.60679e-08	9.90149e-07
Apbb2	623.373	0.380388	0.0582264	6.53292	6.45008e-11	1.27529e-09
Apbb3	174.81	-0.338179	0.097979	-3.45154	0.000557397	0.00257005
Apc2	598.712	-0.298498	0.0695561	-4.29147	1.77494e-05	0.000123032
Apcdd1	46.0347	0.79587	0.244128	3.26006	0.0011139	0.00473658
Apeh	73.6455	-0.678321	0.154018	-4.40416	1.06195e-05	7.77165e-05
Aph1b	182.366	0.266619	0.0972005	2.74298	0.00608849	0.0203401
Apln	7.28292	-1.36353	0.366072	-3.72477	0.000195493	0.0010291
Apobec1	3.2492	-4.20259	0.795966	-5.27987	1.29279e-07	1.43809e-06
Apobec3	10.9629	-5.81142	0.605539	-9.5971	8.22242e-22	5.04828e-20
Apoe	179.737	-1.6666	0.163167	-10.2141	1.71536e-24	1.26647e-22
Apol7a	2.41663	1.75974	0.612569	2.87272	0.00406951	0.0144527
Apool	19.8225	0.578362	0.217052	2.66462	0.00770761	0.0248742
Appbp2	258.208	0.246039	0.0654151	3.7612	0.000169102	0.000904325
Appl2	562.079	-1.24509	0.105035	-11.8541	2.04951e-32	2.39082e-30
Aqp4	76.4428	-3.46532	0.330673	-10.4796	1.07215e-25	8.72577e-24
Aqp9	2.18719	-4.19279	0.862308	-4.86229	1.16035e-06	1.0597e-05
Ar	170.375	0.290264	0.101956	2.84696	0.00441385	0.0154746
Araf	355.304	-0.401587	0.0643256	-6.24303	4.29171e-10	7.47227e-09
Arap1	70.9042	-0.881402	0.14637	-6.02175	1.72538e-09	2.68362e-08
Arap2	2066.5	0.431372	0.0772865	5.58147	2.38489e-08	3.04383e-07
Arap3	18.0184	-1.85563	0.343033	-5.40947	6.32115e-08	7.4333e-07
Arc	581.47	1.11305	0.292545	3.80472	0.000141965	0.000774588
Arf2	99.9691	0.310849	0.0912546	3.40639	0.000658285	0.00297256
Arf6	142.882	0.269015	0.100584	2.67453	0.00748344	0.0242536
Arfgap1	383.274	-0.236886	0.0677292	-3.49755	0.000469545	0.00222478
Arfgap2	231.313	-0.226144	0.0779874	-2.89974	0.00373468	0.0134298
Arfgef1	1889.86	0.184568	0.0535427	3.44712	0.000566597	0.00260629
Arfgef3	1717.99	0.19818	0.0522092	3.79588	0.00014712	0.00079997
Arfip2	201.212	-0.360867	0.081997	-4.40098	1.07761e-05	7.87309e-05
Arglu1	2375.57	-0.318473	0.0839723	-3.7926	0.000149079	0.000809366
Arhgap10	341.663	0.515976	0.0837811	6.15862	7.33824e-10	1.22523e-08
Arhgap12	214.811	-0.933265	0.090336	-10.331	5.10016e-25	3.89706e-23
Arhgap15	92.636	0.751354	0.117344	6.40299	1.52359e-10	2.8004e-09
Arhgap18	95.0243	-0.513783	0.145059	-3.54188	0.000397279	0.0019198
Arhgap20	1057.76	0.460305	0.0877915	5.24317	1.57843e-07	1.71549e-06
Arhgap24	8.96678	-2.07625	0.31256	-6.64274	3.07915e-11	6.45257e-10
Arhgap25	152.231	0.696483	0.157981	4.40865	1.04018e-05	7.6315e-05
Arhgap27os3	2.56927	-4.54883	0.890881	-5.10599	3.29063e-07	3.36987e-06
Arhgap29	324.685	0.620747	0.084015	7.38853	1.48458e-13	4.28668e-12
Arhgap30	7.49277	-4.49967	0.682352	-6.59435	4.27137e-11	8.72118e-10
Arhgap31	88.3551	-0.719386	0.157795	-4.55898	5.1403e-06	4.06689e-05
Arhgap32	3108.69	0.176279	0.0564049	3.12524	0.00177662	0.00708785
Arhgap33	634.367	-0.433066	0.116537	-3.71611	0.000202312	0.00106181
Arhgap35	947.891	0.190826	0.0759798	2.51153	0.0120208	0.0361781
Arhgap39	597.256	-0.160867	0.0666011	-2.41539	0.0157184	0.0453189
Arhgap4	44.5999	-1.15241	0.189223	-6.09024	1.1274e-09	1.80984e-08
Arhgap42	492.533	0.711554	0.109267	6.51206	7.41252e-11	1.45246e-09
Arhgap6	52.5239	-1.10727	0.179012	-6.18547	6.19196e-10	1.04987e-08
Arhgap9	1.73224	-2.80256	0.810014	-3.45989	0.000540406	0.00250491
Arhgef1	523.637	-0.54316	0.105003	-5.17282	2.30588e-07	2.43649e-06
Arhgef10l	174.574	-0.345816	0.0948261	-3.64684	0.000265486	0.00134574
Arhgef11	401.886	-0.339372	0.0594237	-5.71106	1.12277e-08	1.50546e-07
Arhgef15	58.7694	0.364744	0.125299	2.91099	0.00360285	0.0130254
Arhgef19	18.6162	-3.31524	0.350445	-9.46009	3.07687e-21	1.81277e-19
Arhgef26	40.6186	-2.63106	0.21496	-12.2398	1.90559e-34	2.46993e-32
Arhgef28	323.604	-0.783008	0.0846314	-9.25198	2.20367e-20	1.22025e-18
Arhgef40	53.6958	-2.95094	0.203029	-14.5346	7.31882e-48	2.20801e-45
Arhgef5	1.51669	-4.01596	0.954293	-4.20831	2.57289e-05	0.000170661
Arhgef6	54.4774	-4.36772	0.251491	-17.3673	1.45987e-67	1.02179e-64
Arhgef9	1918.74	0.272467	0.0622448	4.37734	1.20134e-05	8.66132e-05
Arid1a	814.68	-0.249111	0.0642047	-3.87995	0.00010448	0.000594724
Arid1b	888.535	0.241977	0.0619581	3.90549	9.40332e-05	0.000541782
Arid3a	72.6923	-0.380888	0.128118	-2.97295	0.00294957	0.0109439
Arid3b	165.2	0.375276	0.0977794	3.83799	0.000124045	0.000692136
Arid4a	650.779	0.271539	0.0711354	3.81722	0.000134966	0.000741951
Arid4b	1737.28	0.179611	0.063173	2.84316	0.00446682	0.0156352
Arid5a	17.7015	-1.12322	0.232654	-4.82787	1.38004e-06	1.24346e-05
Arid5b	298.752	0.176906	0.0679551	2.60329	0.00923349	0.0289406
Arl1	85.752	0.469951	0.126944	3.70203	0.000213883	0.00111219
Arl13b	169.669	0.220975	0.067985	3.25036	0.0011526	0.00488216
Arl2bp	313.959	-0.236241	0.05422	-4.35709	1.31802e-05	9.3713e-05
Arl4c	92.7239	-1.29365	0.139764	-9.25598	2.12269e-20	1.17913e-18
Arl5b	141.654	0.350801	0.123258	2.84607	0.00442628	0.0155088
Arl6ip4	66.1687	-0.393583	0.130765	-3.00984	0.00261386	0.00989534
Arl6ip5	164.948	0.518961	0.134443	3.86007	0.000113354	0.000639417
Arl6ip6	93.419	0.361278	0.0979574	3.68812	0.000225918	0.0011674
Arl8b	401.405	0.321639	0.11849	2.71448	0.00663794	0.0218781
Armc1	260.787	0.255445	0.0769124	3.32125	0.000896149	0.00389682
Armc2	148.827	0.375232	0.0908361	4.13087	3.61396e-05	0.000231045
Armc4	7.71295	1.33599	0.365901	3.65123	0.00026099	0.00132756
Armc5	41.732	-0.844646	0.17924	-4.71237	2.44851e-06	2.08284e-05
Armcx2	232.703	-0.218364	0.0850996	-2.56598	0.0102884	0.031667
Arnt	916.836	0.193131	0.067274	2.87082	0.00409413	0.0145283
Arntl	419.771	0.256509	0.0940305	2.72793	0.00637334	0.0211213
Arpc1b	11.3831	-1.06769	0.335176	-3.18545	0.00144531	0.00593245
Arpc5	131.241	-0.259196	0.0879191	-2.94812	0.0031971	0.0117355
Arpp19	1353.63	0.565673	0.0760054	7.44254	9.87701e-14	2.90467e-12
Arpp21	9900.84	0.50906	0.0802318	6.34487	2.22608e-10	4.02812e-09
Arrb1	794.189	-0.183272	0.0611463	-2.99728	0.00272404	0.0102506
Arrb2	149.384	-0.643751	0.12054	-5.34055	9.26627e-08	1.05836e-06
Arrdc1	64.1446	-0.582646	0.129238	-4.50832	6.53442e-06	5.01488e-05
Arrdc3	441.006	0.318485	0.099772	3.19213	0.00141228	0.0058247
Arsa	130.499	-0.336685	0.106599	-3.15841	0.00158631	0.00642826
Arsb	485.066	0.363862	0.106033	3.43161	0.000600015	0.00273627
Arsj	18.4555	-0.61821	0.242638	-2.54787	0.0108384	0.0331344
Arv1	94.7408	-0.377201	0.125222	-3.01226	0.00259308	0.00982752
Arvcf	157.913	-0.320627	0.0988591	-3.24327	0.00118165	0.00499192
Arx	22.3118	-4.07692	0.334021	-12.2056	2.90178e-34	3.73348e-32
As3mt	9.61089	-1.188	0.318794	-3.72653	0.00019413	0.00102224
Asah2	118.769	0.431617	0.128779	3.35162	0.000803411	0.00353485
Asap1	1744.15	0.315037	0.0513175	6.13897	8.30561e-10	1.3659e-08
Asap2	594.242	0.212568	0.0860624	2.46993	0.0135141	0.0399848
Asap3	23.1776	-1.54552	0.213614	-7.23508	4.65249e-13	1.25826e-11
Asb11	24.9966	0.663759	0.223002	2.97647	0.00291588	0.0108327
Asb13	189.098	0.293111	0.0678825	4.31792	1.57505e-05	0.000110285
Asb6	77.9792	-0.380461	0.121254	-3.13771	0.00170274	0.00682881
Ascc3	1288.48	0.315693	0.062704	5.03465	4.78724e-07	4.75949e-06
Ascl1	12.465	-0.806894	0.308376	-2.61659	0.00888124	0.0279806
Ash1l	3616.89	0.38024	0.0510027	7.45529	8.96733e-14	2.64159e-12
Asic1	288.997	-0.275301	0.0899296	-3.0613	0.00220381	0.00854472
Asic2	339.768	0.294204	0.0854826	3.44168	0.000578111	0.00264888
Asic4	10.0977	-2.52106	0.383748	-6.56957	5.04602e-11	1.02194e-09
Asl	51.6581	-0.748043	0.163163	-4.58464	4.54767e-06	3.64522e-05
Asns	272.932	-0.208332	0.078591	-2.65084	0.00802917	0.0256939
Aspdh	15.3627	-1.0314	0.232432	-4.43743	9.10383e-06	6.78156e-05
Asph	1038.14	0.524619	0.0918232	5.71336	1.10767e-08	1.48635e-07
Aspscr1	96.9459	-0.530374	0.124819	-4.24913	2.14599e-05	0.000145376
Asrgl1	78.1859	-0.451704	0.118364	-3.81624	0.000135503	0.000743971
Astn2	555.178	0.634364	0.105622	6.00601	1.90149e-09	2.94706e-08
Asxl2	939.5	0.291306	0.0555735	5.24181	1.59009e-07	1.72602e-06
Atad1	789.578	0.52825	0.0940858	5.61456	1.97067e-08	2.5462e-07
Atad2	390.447	0.295441	0.116154	2.54353	0.0109738	0.0334879
Atad3a	293.342	-0.482775	0.104025	-4.64094	3.46835e-06	2.85271e-05
Atat1	193.879	-0.681907	0.0865566	-7.87817	3.32222e-15	1.17915e-13
Atf2	901.018	0.413015	0.0752687	5.48721	4.08329e-08	4.97906e-07
Atf5	6.66665	-1.03092	0.351062	-2.93658	0.00331856	0.0121304
Atf6	980.406	0.759726	0.0845353	8.98708	2.53879e-19	1.29515e-17
Atf7ip	755.884	0.189095	0.057236	3.30377	0.000953927	0.00411636
Atg12	239.645	0.176476	0.0740206	2.38414	0.017119	0.0487307
Atg2a	376.25	-0.554695	0.115599	-4.79844	1.59903e-06	1.41823e-05
Atg4c	713.57	0.347233	0.068272	5.08603	3.65643e-07	3.72039e-06
Atg5	129.933	0.341931	0.0975033	3.50687	0.000453415	0.00215652
Atg9b	9.43762	-1.06172	0.287565	-3.6921	0.000222411	0.00115106
Athl1	11.9175	-1.005	0.284515	-3.53233	0.000411908	0.00198174
Atl1	775.469	0.269519	0.0569772	4.73029	2.24203e-06	1.91745e-05
Atl3	591.415	0.2198	0.0653914	3.36129	0.000775784	0.00342708
Atmin	234.104	0.323109	0.110401	2.92669	0.00342591	0.0124811
Atn1	494.886	-0.44377	0.0792083	-5.60257	2.11199e-08	2.71733e-07
Atp10a	79.2501	-0.84162	0.141957	-5.92869	3.05367e-09	4.53978e-08
Atp10d	76.934	-0.582984	0.1531	-3.80786	0.000140174	0.000766008
Atp11a	973.141	-0.257381	0.0630756	-4.08051	4.49373e-05	0.000280857
Atp11b	5039.87	-0.271266	0.0644188	-4.21098	2.54268e-05	0.000169203
Atp12a	3.04725	-1.86322	0.692961	-2.68879	0.00717122	0.0233778
Atp13a1	566.981	-0.312517	0.0868892	-3.59673	0.00032224	0.00159371
Atp13a2	559.066	-0.343744	0.090572	-3.79525	0.000147494	0.000801753
Atp13a4	63.0088	-5.3555	0.415228	-12.8977	4.63476e-38	7.79799e-36
Atp13a5	21.7541	-3.74958	0.331833	-11.2996	1.31796e-29	1.33304e-27
Atp1a1	2479.42	0.460672	0.105207	4.37874	1.19367e-05	8.61667e-05
Atp1a2	663.782	-3.45758	0.213614	-16.1861	6.3242e-59	3.45815e-56
Atp1b2	320.615	-1.18836	0.11671	-10.1821	2.38285e-24	1.72294e-22
Atp1b3	486.457	0.320145	0.058748	5.44947	5.05208e-08	6.07569e-07
Atp2a2	5067.83	0.443239	0.0948631	4.67241	2.97687e-06	2.48993e-05
Atp2b1	7931.82	0.603415	0.0909317	6.63592	3.22492e-11	6.74189e-10
Atp2b2	5659.52	0.886464	0.131048	6.76441	1.33853e-11	2.96476e-10
Atp2b3	996.433	0.230951	0.0686584	3.36378	0.000768839	0.00340069
Atp2c1	2242.46	0.16656	0.0456686	3.64715	0.000265169	0.00134451
Atp4a	4.41832	-1.0643	0.437637	-2.43192	0.0150192	0.0436411
Atp5f1	226.091	0.251075	0.0996996	2.51832	0.0117917	0.035599
Atp5g3	128.858	0.334339	0.099543	3.35874	0.000782988	0.00345367
Atp5sl	92.9651	-0.383471	0.105927	-3.62014	0.000294443	0.00147448
Atp6ap2	710.486	0.502208	0.157988	3.17877	0.00147902	0.00605928
Atp6v0a1	2535.69	0.167465	0.054772	3.0575	0.00223191	0.00864025
Atp6v0e2	273.921	0.478848	0.145473	3.29167	0.00099593	0.00428071
Atp6v1c2	5.89422	-1.80735	0.41285	-4.37773	1.19922e-05	8.64959e-05
Atp6v1d	483.33	0.242003	0.0926519	2.61196	0.00900253	0.0283117
Atp6v1e1	292.033	0.307906	0.129748	2.3731	0.0176394	0.0499602
Atp6v1h	572.834	0.291784	0.0690349	4.22662	2.37227e-05	0.000159042
Atp7b	42.3205	-1.02045	0.169069	-6.03571	1.58261e-09	2.47919e-08
Atp8a1	3098.27	0.244861	0.0551581	4.43926	9.027e-06	6.73293e-05
Atp8a2	765.468	0.164407	0.0659554	2.4927	0.0126775	0.0378674
Atp8b2	1059.21	-0.177416	0.0654521	-2.71063	0.00671557	0.0220965
Atp8b5	4.61544	-1.36311	0.44651	-3.05281	0.00226713	0.00875915
Atp9a	966.838	0.313147	0.121349	2.58055	0.0098642	0.0306144
Atraid	215.527	-0.310395	0.127827	-2.42825	0.0151721	0.044012
Atrn	1565.88	0.370708	0.0848313	4.36995	1.24277e-05	8.91962e-05
Atrnl1	1791.24	0.440869	0.0790134	5.57967	2.4097e-08	3.07324e-07
Atrx	4474.25	0.178274	0.0557399	3.19833	0.00138228	0.00571396
Atxn1	1203.18	0.195989	0.0694257	2.82301	0.00475757	0.0164652
Atxn2l	1848.56	-0.438484	0.0909593	-4.82066	1.43082e-06	1.28327e-05
Atxn3	440.652	0.298609	0.0619921	4.81689	1.45816e-06	1.30578e-05
Atxn7l2	231.737	-0.312579	0.127296	-2.45554	0.0140674	0.0413423
Auh	108.606	0.296086	0.104925	2.82188	0.00477433	0.0165101
Aup1	308.932	-0.357789	0.0975059	-3.6694	0.000243117	0.00124643
Avil	5.99862	-1.19212	0.400316	-2.97795	0.00290179	0.0107895
Avpr1a	1.19531	-3.39828	1.15752	-2.93584	0.0033265	0.0121492
Axl	19.0583	-3.64036	0.338716	-10.7475	6.08695e-27	5.46202e-25
Azin1	535.13	0.216243	0.0672009	3.21786	0.0012915	0.00538832
B130006D01Rik	121.658	0.525789	0.128915	4.07857	4.53142e-05	0.00028308
B130024G19Rik	5.8768	-1.58631	0.448476	-3.5371	0.000404539	0.00195057
B230312C02Rik	7.15363	-0.978462	0.322615	-3.03291	0.00242206	0.00927177
B3galnt1	213.044	0.542437	0.119641	4.53387	5.79136e-06	4.51391e-05
B3galt1	337.915	0.714085	0.125151	5.7058	1.15795e-08	1.54906e-07
B3galt2	1115.93	0.745723	0.103581	7.19939	6.04819e-13	1.62318e-11
B3gat2	22.3019	-0.912312	0.267554	-3.40982	0.00065006	0.00294225
B3gnt2	83.2132	0.444098	0.126995	3.49697	0.000470581	0.00222908
B3gnt4	4.88885	-1.07109	0.422095	-2.53755	0.0111631	0.0339414
B3gnt5	4.7334	-2.3033	0.586633	-3.9263	8.62625e-05	0.000500637
B4galnt3	16.8778	0.790404	0.283729	2.78577	0.00534004	0.0181684
B4galt1	39.2593	-0.565363	0.154852	-3.65099	0.000261226	0.00132838
B4galt6	629.894	0.305945	0.108011	2.83255	0.00461788	0.0160899
B4gat1	249.73	0.638426	0.126534	5.04549	4.52358e-07	4.51274e-06
B630005N14Rik	421.485	0.306621	0.0736455	4.16347	3.13447e-05	0.000203892
B930025P03Rik	1.56638	-2.01864	0.827567	-2.43924	0.0147181	0.0429873
BC004004	110.739	0.344421	0.122465	2.8124	0.00491733	0.016941
BC005561	1612.53	0.280882	0.0738604	3.80288	0.000143026	0.000779892
BC017158	113.884	-0.291879	0.115792	-2.52072	0.0117115	0.0353935
BC023829	80.6157	0.361902	0.14118	2.56341	0.0103648	0.0318797
BC026585	3.73196	-2.27522	0.606541	-3.75114	0.000176031	0.00093566
BC029214	65.8533	-0.370989	0.122082	-3.03886	0.00237475	0.00911656
BC030336	453.228	0.25793	0.0721419	3.57532	0.000349805	0.00171453
BC030499	474.994	-0.302179	0.120816	-2.50115	0.0123789	0.0371219
BC030500	28.7829	-0.836988	0.171047	-4.89331	9.91518e-07	9.20891e-06
BC035044	3.11725	-5.04381	0.808084	-6.24169	4.32868e-10	7.52916e-09
BC037034	224.87	-0.645896	0.0883088	-7.31406	2.59182e-13	7.21012e-12
BC048403	56.0778	0.320237	0.105853	3.02529	0.00248392	0.00946096
BC051142	48.7394	-0.42671	0.174779	-2.44142	0.0146296	0.0427573
BC065397	129.089	0.289964	0.087552	3.31191	0.000926617	0.00401435
Baalc	285.31	0.356849	0.10578	3.37351	0.000742152	0.00330017
Bace2	24.1428	0.930592	0.221172	4.20754	2.58166e-05	0.000171178
Bach1	75.6299	-0.807367	0.160987	-5.0151	5.30071e-07	5.22252e-06
Bad	23.5397	-0.482669	0.194458	-2.48213	0.01306	0.0388447
Bag3	4.86385	-2.58034	0.522302	-4.94032	7.79938e-07	7.41704e-06
Bag6	480.835	-0.531499	0.103479	-5.13629	2.80208e-07	2.90295e-06
Bahcc1	184.3	-0.508066	0.0806162	-6.30229	2.93289e-10	5.21012e-09
Baiap2l2	7.70575	-0.947097	0.33395	-2.83605	0.00456756	0.0159456
Baiap3	14.322	-4.86337	0.488972	-9.94612	2.62217e-23	1.78532e-21
Bap1	256.604	-0.238796	0.0745638	-3.20258	0.00136204	0.00563828
Bard1	6.09236	-1.54945	0.413658	-3.74573	0.000179867	0.000954307
Bax	76.987	-0.512535	0.134222	-3.81855	0.000134237	0.000738643
Bbs1	313.235	-0.222124	0.087224	-2.54659	0.010878	0.0332361
Bbs2	339.209	-0.218825	0.0902496	-2.42467	0.0153225	0.0443748
Bbs9	293.677	0.254613	0.0795762	3.19961	0.00137614	0.0056899
Bcam	3.74297	-1.52513	0.522334	-2.91984	0.00350213	0.0127138
Bcan	353.352	-3.67611	0.132564	-27.7308	2.96657e-169	2.59545e-165
Bcap29	213.161	0.606441	0.112953	5.36897	7.91866e-08	9.17013e-07
Bcar1	133.588	-0.241171	0.0888568	-2.71415	0.0066446	0.0218959
Bcas1	94.7161	-0.654377	0.240121	-2.72519	0.00642641	0.021257
Bcat1	292.331	-0.277868	0.0770841	-3.60474	0.00031247	0.00155109
Bckdhb	122.386	-0.300554	0.0983223	-3.05683	0.00223692	0.00865392
Bcl11a	1071.5	0.398222	0.0702441	5.66912	1.43533e-08	1.8955e-07
Bcl2l11	30.0129	-1.79756	0.224184	-8.01824	1.07272e-15	3.98524e-14
Bcl2l12	2.91079	-1.84933	0.577239	-3.20375	0.00135651	0.00561671
Bcl2l2	198.272	-0.262958	0.0893041	-2.94452	0.00323451	0.0118628
Bcl6	84.5357	-1.31024	0.123456	-10.6131	2.59127e-26	2.19044e-24
Bcl7a	277.181	0.189714	0.0713109	2.66038	0.00780523	0.0251078
Bcl9	287.919	-0.357555	0.0790256	-4.52454	6.05264e-06	4.68417e-05
Bcl9l	109.869	-0.410399	0.0971154	-4.22589	2.37996e-05	0.000159374
Bco2	3.94893	-3.10647	0.614663	-5.05394	4.32796e-07	4.33489e-06
Bcor	276.221	0.377281	0.0966647	3.90299	9.50118e-05	0.000546739
Bcr	507.501	-0.315107	0.0486329	-6.47931	9.21458e-11	1.77573e-09
Bdnf	199.042	0.927593	0.14947	6.20589	5.43879e-10	9.28468e-09
Bdp1	1647.75	0.215477	0.0668689	3.22237	0.00127133	0.00531628
Begain	315.989	-0.510622	0.106999	-4.77222	1.82206e-06	1.59173e-05
Bend4	170.224	-0.234783	0.0944824	-2.48494	0.0129573	0.0385871
Bend6	254.515	0.253524	0.0883173	2.8706	0.00409688	0.0145322
Bend7	24.6876	-0.71192	0.168973	-4.2132	2.51772e-05	0.000167829
Best1	6.66712	1.07138	0.384844	2.78393	0.0053704	0.0182646
Bfar	248.701	0.236384	0.0660771	3.5774	0.000347027	0.00170235
Bgn	4.04125	-2.91664	0.596277	-4.89141	1.00114e-06	9.2884e-06
Bhlhb9	324.767	-0.260791	0.0821518	-3.1745	0.00150094	0.00613201
Bhlhe22	57.6739	-0.408173	0.160732	-2.53947	0.011102	0.0337788
Bicd1	1981.69	0.344114	0.0536977	6.40836	1.47093e-10	2.71215e-09
Bid	33.1382	-0.520369	0.1791	-2.90546	0.00366711	0.0132276
Bin1	840.71	-0.287285	0.0754105	-3.80961	0.000139186	0.0007618
Bin2	5.44476	-5.3179	0.771982	-6.88863	5.63307e-12	1.31074e-10
Blnk	75.3588	0.385565	0.14018	2.7505	0.00595039	0.0199693
Bloc1s6	97.5947	0.424346	0.155368	2.73122	0.00630995	0.020943
Bmf	5.76644	-1.9296	0.517372	-3.72962	0.000191771	0.00101103
Bmp1	863.665	-0.764435	0.157112	-4.86554	1.14148e-06	1.04464e-05
Bmp2k	119.063	-0.698274	0.148853	-4.69102	2.71851e-06	2.29578e-05
Bmp4	3.51006	-3.8541	0.656226	-5.87313	4.27653e-09	6.19973e-08
Bmp6	3.8543	-3.23399	0.675317	-4.78885	1.67736e-06	1.47787e-05
Bmp7	8.11044	-2.63144	0.394055	-6.67785	2.4247e-11	5.16149e-10
Bmper	71.8525	0.77855	0.129836	5.9964	2.01737e-09	3.11012e-08
Bmpr1a	382.063	0.340667	0.0825647	4.12606	3.69035e-05	0.000235442
Bmpr1b	99.3519	-0.424456	0.155608	-2.72773	0.00637721	0.0211282
Bmpr2	2515.1	0.582502	0.13344	4.36526	1.26974e-05	9.08709e-05
Bms1	530.133	-0.238186	0.0793837	-3.00044	0.00269592	0.0101579
Bnc2	3.01309	-2.6939	0.725512	-3.7131	0.000204733	0.00107194
Bnip3	93.8368	0.38251	0.110834	3.45119	0.000558111	0.00257266
Bnip3l	242.483	0.258357	0.0784141	3.29478	0.000985004	0.00423583
Bod1l	1967.42	0.157181	0.0624029	2.51882	0.011775	0.0355547
Bola3	25.3653	-0.505096	0.180744	-2.79454	0.00519729	0.0177795
Bora	75.5212	0.30504	0.12268	2.48647	0.0129018	0.0384528
Bpifc	0.80673	2.60553	0.923124	2.82251	0.00476495	0.0164875
Brat1	130.244	-0.449323	0.11091	-4.05123	5.09481e-05	0.000314458
Brca2	342.532	0.347205	0.100741	3.44652	0.000567854	0.00261069
Brd2	464.39	-0.221148	0.0657542	-3.36326	0.000770283	0.0034045
Brd3	356.975	-0.155855	0.0622529	-2.50358	0.0122943	0.0368999
Brd8	521.387	-0.181408	0.0653234	-2.77707	0.00548514	0.0185934
Brd9	858.259	-0.259211	0.0860654	-3.01179	0.00259708	0.00983844
Brdt	266.063	0.340023	0.0887762	3.83011	0.000128086	0.000710379
Brf1	199.571	-0.290947	0.0759905	-3.82873	0.000128806	0.000713242
Bri3bp	510.83	0.319602	0.126333	2.52984	0.0114115	0.0346362
Brinp1	857.601	0.976865	0.11147	8.76347	1.89331e-18	8.85807e-17
Brinp2	689.631	0.312414	0.0639049	4.88872	1.01492e-06	9.41124e-06
Brinp3	350.695	0.941145	0.118716	7.92772	2.23208e-15	8.05297e-14
Brip1os	28.6671	-0.591082	0.208754	-2.83148	0.00463326	0.0161307
Brpf1	329.421	-0.224784	0.0751077	-2.99283	0.00276406	0.0103565
Brwd3	510.17	0.350714	0.055607	6.30701	2.84473e-10	5.07412e-09
Btbd10	462.76	0.198278	0.067731	2.92744	0.00341769	0.0124574
Btbd11	74.2857	-4.46478	0.281787	-15.8445	1.5334e-56	7.6391e-54
Btbd17	6.23213	-3.51689	0.465966	-7.54752	4.43624e-14	1.36664e-12
Btc	8.0421	-1.12116	0.334754	-3.34922	0.000810394	0.00355841
Btk	1.94374	-4.11799	0.887859	-4.63811	3.51608e-06	2.88576e-05
Btn2a2	8.88435	-4.18088	0.53828	-7.7671	8.03005e-15	2.72835e-13
Btrc	737.432	0.134985	0.0464692	2.90483	0.00367452	0.0132465
Bub1b	24.4533	-1.03228	0.409416	-2.52135	0.0116905	0.0353423
Bves	14.2038	0.891608	0.276072	3.22962	0.00123955	0.00520259
Bzrap1	2985.16	-0.346979	0.111764	-3.10455	0.00190567	0.00753398
C030006K11Rik	34.4135	-0.39652	0.160233	-2.47466	0.0133364	0.0395326
C030018K13Rik	24.0438	-7.28674	0.582788	-12.5032	7.16676e-36	1.00323e-33
C030023E24Rik	877.33	0.236653	0.0828101	2.85778	0.00426617	0.015014
C030039L03Rik	203.534	0.242991	0.0888256	2.7356	0.00622671	0.0207257
C130026L21Rik	71.9207	-0.347592	0.13029	-2.66784	0.00763407	0.0246641
C130030K03Rik	259.27	-0.386436	0.0947036	-4.08048	4.49423e-05	0.000280857
C130074G19Rik	49.3855	0.617185	0.170055	3.62933	0.000284156	0.00143043
C1d	85.6854	0.350816	0.115757	3.03062	0.00244054	0.00933229
C1galt1c1	99.0727	0.636771	0.122689	5.19015	2.10129e-07	2.23788e-06
C1qa	5.61733	-4.57954	1.00429	-4.55997	5.11606e-06	4.05071e-05
C1qb	8.39489	-3.5503	0.599236	-5.92472	3.12838e-09	4.63117e-08
C1qc	16.1264	-3.48466	0.585716	-5.9494	2.69129e-09	4.03878e-08
C1ql1	6.18262	-5.69773	0.584237	-9.75243	1.80104e-22	1.1629e-20
C1ql3	904.889	0.298351	0.116178	2.56806	0.010227	0.0315201
C1ra	5.88841	1.53905	0.420915	3.65645	0.000255732	0.00130613
C230014O12Rik	10.6752	-1.00218	0.338923	-2.95697	0.0031068	0.0114581
C230035I16Rik	3.19325	-2.4478	0.667177	-3.66889	0.000243609	0.00124822
C230091D08Rik	2311.31	0.306397	0.10981	2.79024	0.00526691	0.017965
C2cd3	359.988	0.178674	0.0668381	2.67324	0.00751234	0.0243158
C2cd4c	57.2395	-0.419831	0.118132	-3.55392	0.000379535	0.00184475
C3ar1	6.78966	-4.74162	0.960726	-4.93545	7.99664e-07	7.58402e-06
C430049B03Rik	8.94518	-3.22274	0.423898	-7.60263	2.90175e-14	9.13215e-13
C4b	8.29747	-2.34019	0.386857	-6.04923	1.45544e-09	2.29228e-08
C530008M17Rik	272.696	-0.514401	0.0798233	-6.44424	1.16178e-10	2.19253e-09
C5ar1	1.7094	-3.97866	1.07804	-3.69065	0.000223681	0.00115695
C5ar2	2.34499	-4.41777	0.97614	-4.52576	6.01787e-06	4.65932e-05
C7	55.435	0.496904	0.135194	3.67549	0.000237396	0.00122068
C730002L08Rik	510.74	0.36657	0.113275	3.2361	0.00121175	0.00510182
C77080	85.385	0.418954	0.125229	3.34552	0.000821289	0.00359903
C77370	495.398	0.449174	0.115542	3.88756	0.000101257	0.000579021
C920009B18Rik	2.02413	2.28738	0.837215	2.73213	0.00629255	0.0209051
C920021L13Rik	22.9564	-0.654878	0.168664	-3.88274	0.000103284	0.000589391
Caap1	174.995	0.368016	0.109415	3.36349	0.000769638	0.00340337
Cabin1	1282.79	-0.168782	0.0473265	-3.56633	0.000362014	0.00176599
Cables2	218.446	-0.264626	0.0752711	-3.51563	0.000438707	0.00209683
Cabp1	367.899	0.526896	0.0835361	6.30741	2.83748e-10	5.06634e-09
Cabyr	8.15036	-1.02365	0.406628	-2.51742	0.0118216	0.035683
Cacfd1	177.448	-0.209931	0.0697298	-3.01064	0.00260701	0.00987391
Cachd1	39.469	-0.966704	0.16871	-5.72999	1.00438e-08	1.35816e-07
Cacna1a	3381.7	0.198137	0.0517046	3.8321	0.000127055	0.000706002
Cacna1c	1444.75	-0.233267	0.0615224	-3.79159	0.000149688	0.000812169
Cacna1d	2614.87	0.199143	0.0502877	3.96006	7.49297e-05	0.000441752
Cacna1e	5164.4	0.271679	0.0501941	5.41258	6.21244e-08	7.33009e-07
Cacna1g	1273.03	-0.253734	0.0700715	-3.62107	0.000293385	0.00147054
Cacna1h	585.387	-1.26003	0.10716	-11.7585	6.38944e-32	7.2599e-30
Cacna1i	852.121	0.410768	0.0845976	4.85555	1.20054e-06	1.09241e-05
Cacna2d1	4429.15	0.600841	0.0649749	9.24728	2.30283e-20	1.26714e-18
Cacna2d2	215.297	-2.36912	0.145585	-16.2731	1.53095e-59	8.92949e-57
Cacna2d3	1099.56	0.433737	0.0694072	6.24918	4.12624e-10	7.1985e-09
Cacnb3	405.825	-0.262179	0.100692	-2.60376	0.00922078	0.0289182
Cacnb4	2425.02	0.362449	0.0532496	6.8066	9.99312e-12	2.25335e-10
Cacng2	226.894	0.312795	0.114588	2.72974	0.00633846	0.0210217
Cacng4	17.4969	-1.96959	0.277005	-7.1103	1.1579e-12	2.98392e-11
Cacng5	22.3701	-1.66397	0.302357	-5.50334	3.72666e-08	4.58895e-07
Cad	134.871	-0.6624	0.116239	-5.69862	1.20781e-08	1.61207e-07
Cadm1	1256.1	-0.279217	0.0596328	-4.68228	2.83707e-06	2.38554e-05
Cadm2	3597.35	0.589212	0.0948148	6.21435	5.15385e-10	8.85874e-09
Cadm3	1045.88	0.330326	0.087333	3.78238	0.000155338	0.000838285
Cadm4	231.922	0.498181	0.141268	3.52649	0.000421114	0.00202269
Cadps	3551.61	0.343904	0.0531881	6.46581	1.00756e-10	1.9226e-09
Cadps2	821.906	1.09784	0.0975098	11.2588	2.09614e-29	2.0959e-27
Calb1	306.241	-0.484348	0.111655	-4.3379	1.43852e-05	0.000101825
Calb2	3.98382	-1.82263	0.619739	-2.94096	0.00327195	0.0119851
Calcoco1	321.093	-0.42291	0.091869	-4.6034	4.15656e-06	3.35014e-05
Calcrl	20.2059	-4.22318	0.349327	-12.0895	1.20048e-33	1.50043e-31
Cald1	74.7743	-0.998022	0.213206	-4.68103	2.85439e-06	2.39895e-05
Calm2	1152.96	0.463606	0.16933	2.73789	0.00618346	0.0206052
Calr	760.945	0.261841	0.0945066	2.77061	0.00559512	0.0189076
Caly	207.054	-0.294942	0.108084	-2.72883	0.00635597	0.0210718
Camk1	226.88	-0.340666	0.077852	-4.37582	1.20979e-05	8.71152e-05
Camk1g	144.07	-0.736742	0.142877	-5.1565	2.51612e-07	2.63683e-06
Camk2b	1902.68	-0.208788	0.064417	-3.24119	0.00119032	0.00502008
Camk2d	501.167	-1.0198	0.0746491	-13.6612	1.72997e-42	3.83177e-40
Camk2g	990.735	0.137408	0.0578407	2.37563	0.0175189	0.0496672
Camk4	2164.65	0.784945	0.0874046	8.98059	2.69322e-19	1.36597e-17
Camkk2	1077.61	0.38424	0.0728821	5.27208	1.34889e-07	1.49291e-06
Camkv	1351.83	-0.549762	0.100075	-5.49352	3.93992e-08	4.82778e-07
Camsap2	1389.07	0.246218	0.0576099	4.27388	1.92103e-05	0.000131924
Camsap3	148.883	-0.252047	0.0976991	-2.57983	0.0098849	0.0306677
Camta1	1673.04	0.347845	0.0629479	5.52593	3.27748e-08	4.0818e-07
Camta2	688.207	-0.187038	0.0768469	-2.43391	0.0149369	0.0434596
Cand2	20.7602	-1.294	0.24703	-5.23824	1.62119e-07	1.75759e-06
Capn15	219.88	-0.34989	0.0928108	-3.76992	0.000163298	0.000877038
Capn2	256.105	-0.463809	0.0691712	-6.70524	2.01075e-11	4.33836e-10
Capn3	21.2192	-2.26921	0.307207	-7.38658	1.50658e-13	4.33588e-12
Capns1	170.38	-0.469435	0.0975094	-4.81425	1.47755e-06	1.31977e-05
Caps2	2.45808	-2.64762	0.701946	-3.77183	0.000162058	0.000870911
Capza1	180.673	0.223543	0.0814605	2.74419	0.00606609	0.0202953
Capzb	193.215	-0.241106	0.087343	-2.76045	0.00577219	0.0194421
Car10	555.613	0.953019	0.0998542	9.54411	1.37287e-21	8.31228e-20
Car11	412.783	-0.290494	0.111809	-2.59813	0.00937338	0.0293158
Car4	106.727	-0.770721	0.125346	-6.14876	7.8093e-10	1.29769e-08
Car8	10.6779	-2.8165	0.385919	-7.29816	2.91723e-13	8.0641e-12
Card9	7.62338	-3.2511	0.538583	-6.03639	1.57599e-09	2.47103e-08
Carm1	294.877	-0.370069	0.0847605	-4.36605	1.26514e-05	9.05787e-05
Cars	375.436	-0.257648	0.0586891	-4.39005	1.13326e-05	8.23074e-05
Casc3	417.683	-0.291473	0.0759143	-3.83951	0.000123282	0.000688758
Casc4	1122.22	0.341386	0.0691328	4.93812	7.88792e-07	7.4931e-06
Casc5	6.57913	-1.75739	0.472621	-3.7184	0.000200488	0.00105287
Casd1	487.16	0.54671	0.118457	4.61524	3.92637e-06	3.17926e-05
Cask	1015.72	0.293171	0.0479708	6.11144	9.87337e-10	1.59377e-08
Caskin1	657.744	-0.782677	0.0986589	-7.93316	2.13643e-15	7.72383e-14
Caskin2	45.0442	-2.37669	0.187432	-12.6803	7.60699e-37	1.17794e-34
Casp3	46.0921	-0.622151	0.148639	-4.18566	2.84343e-05	0.000186976
Casp7	12.175	-0.772041	0.294777	-2.61907	0.00881703	0.0278133
Casp8	4.80633	-5.62191	0.807921	-6.95849	3.43933e-12	8.25533e-11
Casp8ap2	283.561	0.37985	0.0742625	5.11497	3.13798e-07	3.23181e-06
Cass4	1.62584	-2.71304	0.934494	-2.90321	0.00369353	0.013301
Cast	62.064	0.393361	0.151448	2.59733	0.00939527	0.0293516
Casz1	26.0202	-0.436627	0.176533	-2.47334	0.0133857	0.0396652
Catsperd	19.7025	-0.756806	0.229036	-3.30431	0.000952106	0.00411052
Catsperg1	24.6137	-0.719899	0.235389	-3.05833	0.00222571	0.00862006
Cav1	9.83248	-1.15039	0.340283	-3.38069	0.000723053	0.00322508
Cav2	63.6452	0.524096	0.173558	3.01971	0.00253016	0.00961451
Cbfb	90.244	-0.97904	0.118548	-8.2586	1.4739e-16	5.96998e-15
Cblb	590.321	0.173651	0.0607531	2.85831	0.00425903	0.0149949
Cbln2	264.284	0.786754	0.121026	6.50072	7.99388e-11	1.55419e-09
Cbln4	38.8183	1.21108	0.183304	6.60693	3.92367e-11	8.09627e-10
Cbr1	76.5263	-0.270412	0.11359	-2.38059	0.0172847	0.0491306
Cbs	32.767	-5.09598	0.36598	-13.9242	4.51539e-44	1.12872e-41
Cbx7	144.47	-0.382002	0.0887145	-4.30597	1.66257e-05	0.000115949
Cc2d1a	226.052	-0.612009	0.111034	-5.51189	3.5501e-08	4.3963e-07
Cc2d1b	336.241	-0.260932	0.109677	-2.3791	0.017355	0.0492984
Ccar2	331.107	-0.255243	0.065636	-3.88877	0.000100752	0.000576526
Ccbe1	103.829	-0.51941	0.116153	-4.47178	7.75728e-06	5.86843e-05
Ccbl1	44.0962	-0.636725	0.156253	-4.07495	4.60235e-05	0.000286591
Ccdc106	83.1495	-0.680865	0.110713	-6.14982	7.7572e-10	1.29026e-08
Ccdc108	154.407	-0.420734	0.145287	-2.89589	0.00378088	0.0135764
Ccdc113	19.7276	0.673007	0.256804	2.6207	0.00877491	0.0277061
Ccdc114	3.36278	-2.52054	0.563261	-4.4749	7.64483e-06	5.79589e-05
Ccdc127	429.438	0.302937	0.078031	3.88226	0.000103488	0.000590234
Ccdc129	16.0515	1.48843	0.282286	5.27277	1.3438e-07	1.48885e-06
Ccdc130	84.278	-0.335199	0.125437	-2.67226	0.00753423	0.0243821
Ccdc132	744.068	0.156273	0.0590609	2.64596	0.00814594	0.026001
Ccdc136	455.408	-0.297516	0.0675734	-4.40285	1.06836e-05	7.8153e-05
Ccdc137	116.687	-0.267498	0.0945605	-2.82886	0.00467145	0.0162346
Ccdc141	55.7582	-2.45754	0.237905	-10.3299	5.15927e-25	3.92509e-23
Ccdc142	121.479	-0.476505	0.119281	-3.9948	6.47496e-05	0.000388808
Ccdc159	150.099	-0.543183	0.119792	-4.5344	5.77677e-06	4.50519e-05
Ccdc176	431.505	0.207178	0.086599	2.39239	0.0167391	0.0477971
Ccdc186	398.792	0.238841	0.0970693	2.46052	0.0138735	0.0408451
Ccdc25	160.025	0.285824	0.0997499	2.86541	0.00416475	0.0147162
Ccdc28b	94.4027	-0.360116	0.130065	-2.76874	0.00562733	0.0190017
Ccdc40	11.963	-0.650812	0.238634	-2.72724	0.00638668	0.0211455
Ccdc47	754.839	0.303371	0.0773433	3.92239	8.7674e-05	0.000508155
Ccdc55	127.216	0.236442	0.093645	2.52487	0.011574	0.0350445
Ccdc60	7.34043	-2.19723	0.414121	-5.30578	1.12195e-07	1.26576e-06
Ccdc68	1.60848	3.55484	0.805322	4.41419	1.0139e-05	7.4606e-05
Ccdc74a	59.155	-0.503034	0.132769	-3.78879	0.000151384	0.000819844
Ccdc79	82.4649	0.476704	0.147871	3.22379	0.00126505	0.00529568
Ccdc8	4.52001	-1.30705	0.490714	-2.66358	0.00773141	0.0249326
Ccdc84	150.705	-0.455922	0.11755	-3.87853	0.000105088	0.000597606
Ccdc88b	7.94574	-2.30828	0.429453	-5.37492	7.66158e-08	8.89008e-07
Ccdc9	138.252	-0.285562	0.106037	-2.69303	0.00708061	0.0231237
Ccdc91	81.3175	0.292686	0.1186	2.46785	0.0135927	0.0401698
Cck	540.408	0.826099	0.187525	4.40526	1.05655e-05	7.74508e-05
Cckbr	496.674	0.224535	0.0753745	2.97892	0.00289264	0.0107698
Ccna1	6.78767	-1.22585	0.413602	-2.96383	0.00303837	0.0112353
Ccnc	601.238	0.236154	0.0496359	4.75772	1.95791e-06	1.69434e-05
Ccng1	280.006	0.441823	0.0899226	4.91337	8.9523e-07	8.39032e-06
Ccnjl	20.527	-0.772117	0.246284	-3.13506	0.00171816	0.00687972
Ccnl2	987.031	-0.448626	0.0705641	-6.35771	2.04788e-10	3.73269e-09
Ccpg1	1058.12	0.199787	0.0523349	3.81747	0.000134827	0.000741652
Ccr5	18.0955	-5.41717	0.811387	-6.67644	2.44817e-11	5.1925e-10
Cd14	2.57674	-4.10107	0.969677	-4.22932	2.34404e-05	0.00015727
Cd163	1.78857	-2.31491	0.82962	-2.79032	0.00526556	0.0179639
Cd180	9.89532	-6.51938	1.06065	-6.14657	7.91774e-10	1.31322e-08
Cd1d1	1.29645	-3.10219	1.05782	-2.93263	0.00336106	0.0122652
Cd200	268.51	0.307849	0.113202	2.71947	0.00653874	0.0215877
Cd200r1	10.119	2.11757	0.312301	6.78053	1.19735e-11	2.67918e-10
Cd200r4	5.94616	2.30412	0.456863	5.04335	4.57463e-07	4.55847e-06
Cd247	1.01342	2.7041	0.881949	3.06605	0.00216909	0.00842501
Cd24a	4.79001	-1.63643	0.51551	-3.17439	0.0015015	0.00613289
Cd2ap	949.047	0.238468	0.0672687	3.54501	0.000392601	0.00189982
Cd2bp2	184.276	-0.315278	0.0841194	-3.74798	0.000178264	0.000946092
Cd300a	2.95304	-2.72077	0.855249	-3.18126	0.00146635	0.00601176
Cd302	29.6977	0.80871	0.188333	4.29405	1.75446e-05	0.000121872
Cd320	109.164	0.259813	0.105066	2.47285	0.013404	0.0396857
Cd33	23.6733	-5.90252	0.758002	-7.78695	6.86472e-15	2.34607e-13
Cd34	336.241	0.745913	0.078344	9.52099	1.7154e-21	1.03033e-19
Cd37	6.62779	-3.10325	0.579745	-5.35279	8.66068e-08	9.94387e-07
Cd44	22.9417	-0.933452	0.227336	-4.10604	4.02501e-05	0.000254442
Cd47	793.778	0.608374	0.0892615	6.81564	9.38481e-12	2.1299e-10
Cd53	9.25866	-3.24913	0.529877	-6.13186	8.68588e-10	1.42442e-08
Cd63	27.6241	-1.23526	0.185209	-6.66952	2.56638e-11	5.41696e-10
Cd68	13.41	-1.11958	0.249219	-4.49237	7.04349e-06	5.37961e-05
Cd7	1.71113	2.11421	0.709109	2.98149	0.00286845	0.0107065
Cd80	2.47417	-3.72114	0.825638	-4.50699	6.57551e-06	5.0442e-05
Cd81	386.355	-0.368726	0.117772	-3.13084	0.00174306	0.00696541
Cd84	18.7441	-3.74676	0.532613	-7.03467	1.99736e-12	4.94339e-11
Cd86	6.40843	-5.05378	1.04758	-4.82422	1.40554e-06	1.26383e-05
Cd9	37.3927	-1.07669	0.237067	-4.54172	5.57978e-06	4.37237e-05
Cd99l2	362.433	0.30575	0.0931008	3.28407	0.00102318	0.0043817
Cdadc1	614.336	0.230806	0.0651859	3.54073	0.000399025	0.00192611
Cdan1	350.653	-0.413049	0.0907809	-4.54996	5.36567e-06	4.2254e-05
Cdc14a	19.8262	-2.01194	0.239004	-8.41802	3.82911e-17	1.6145e-15
Cdc27	1010.33	0.282617	0.0520069	5.43421	5.50389e-08	6.57386e-07
Cdc42bpa	4746.2	0.184315	0.0543962	3.38838	0.000703072	0.00314638
Cdc42bpb	1251.76	-0.220667	0.0417177	-5.28952	1.22639e-07	1.37297e-06
Cdc42bpg	12.2986	-0.823089	0.290478	-2.83357	0.00460319	0.0160451
Cdc42ep4	8.76624	-1.45705	0.371068	-3.92665	8.61381e-05	0.000500247
Cdc73	379.854	0.275634	0.0820914	3.35765	0.000786079	0.00346643
Cdca7	7.85149	-3.95604	0.575771	-6.87085	6.38204e-12	1.4752e-10
Cdh10	1102.93	0.420814	0.0722808	5.82193	5.81707e-09	8.19542e-08
Cdh11	1513.08	0.431723	0.0593205	7.2778	3.39303e-13	9.27676e-12
Cdh12	576.102	1.0449	0.0973529	10.7332	7.11204e-27	6.28517e-25
Cdh13	200.243	-1.09615	0.118099	-9.28159	1.66961e-20	9.30409e-19
Cdh18	406.238	0.809218	0.0936056	8.64497	5.38192e-18	2.4209e-16
Cdh19	47.2269	-0.680008	0.203941	-3.33435	0.000855004	0.00373461
Cdh2	833.326	0.402866	0.0931763	4.32369	1.53439e-05	0.000107913
Cdh23	6.32836	-2.57467	0.510287	-5.04554	4.5224e-07	4.51274e-06
Cdh4	115.045	-0.39592	0.124829	-3.17171	0.00151544	0.00618116
Cdh5	4.70228	-4.24353	1.06427	-3.98728	6.68345e-05	0.000399819
Cdh6	191.584	0.51357	0.107676	4.76958	1.8461e-06	1.60792e-05
Cdh7	282.221	-0.458495	0.0878446	-5.21939	1.79513e-07	1.933e-06
Cdh9	402.301	1.05537	0.113207	9.32252	1.13608e-20	6.47528e-19
Cdip1	347.031	-0.219235	0.0692034	-3.16797	0.00153506	0.00624516
Cdipt	202.853	0.352814	0.133257	2.64763	0.00810588	0.025892
Cdk10	232.681	-0.636847	0.128662	-4.94977	7.4303e-07	7.10855e-06
Cdk16	514.887	-0.382964	0.0666536	-5.74558	9.16061e-09	1.24936e-07
Cdk17	1267.4	0.297811	0.0515356	5.77875	7.52588e-09	1.03773e-07
Cdk18	149.805	-0.461348	0.114535	-4.028	5.6254e-05	0.000343692
Cdk2	5.14605	-3.28507	0.55148	-5.95683	2.57174e-09	3.86933e-08
Cdk4	115.064	-0.503268	0.109607	-4.59159	4.39884e-06	3.53402e-05
Cdk5	347.611	-0.210307	0.0816286	-2.57638	0.00998401	0.0309095
Cdk5r2	170.014	0.327263	0.133002	2.46059	0.0138708	0.0408451
Cdk5rap3	80.8884	-0.367385	0.138601	-2.65067	0.00803335	0.0257026
Cdk7	450.466	0.169905	0.0477578	3.55763	0.000374212	0.00182141
Cdk9	636.391	-0.449975	0.150183	-2.99618	0.00273382	0.0102786
Cdkal1	229.996	0.249883	0.0799586	3.12516	0.00177711	0.0070882
Cdkl5	662.411	0.532686	0.0824039	6.46433	1.0175e-10	1.93947e-09
Cdkn1c	7.02144	-1.05434	0.414379	-2.54438	0.0109471	0.0334238
Cdnf	5.82523	1.2867	0.483066	2.66361	0.00773074	0.0249326
Cdo1	33.0899	-0.602445	0.155048	-3.88554	0.000102101	0.000583652
Cdr1	15.4642	0.940434	0.356871	2.63522	0.00840816	0.0267356
Cds1	694.233	0.182468	0.0678278	2.69016	0.00714184	0.0233062
Cdyl	74.8561	0.37786	0.126193	2.9943	0.00275078	0.0103224
Cdyl2	233.095	0.294484	0.106881	2.75524	0.00586498	0.0197091
Ceacam1	3.01671	-2.73779	0.656888	-4.16782	3.0753e-05	0.00020049
Ceacam9	2.85664	2.53014	0.642363	3.9388	8.18904e-05	0.000478118
Cecr2	53.6154	-1.26033	0.140817	-8.95018	3.54902e-19	1.77431e-17
Cecr6	448.363	0.333069	0.0944663	3.52579	0.000422217	0.00202687
Celf2	8205.84	0.164745	0.0510708	3.22581	0.00125616	0.00526347
Celf3	953.49	-0.597627	0.0968795	-6.16876	6.88274e-10	1.1558e-08
Celf4	2374.73	-0.185913	0.0528573	-3.51726	0.00043602	0.00208798
Celf5	2196.84	-0.360413	0.0917944	-3.92631	8.62591e-05	0.000500637
Celf6	86.0546	-0.72	0.123901	-5.81108	6.20701e-09	8.69578e-08
Celrr	8.84045	-3.95164	0.593475	-6.65848	2.7667e-11	5.81172e-10
Celsr1	13.792	-4.83031	0.460172	-10.4968	8.93969e-26	7.30966e-24
Celsr3	2543.05	-0.40983	0.10444	-3.92408	8.7062e-05	0.000504775
Cemip	258.853	-0.980994	0.0924975	-10.6056	2.80574e-26	2.36033e-24
Cenpa	4.40279	-2.75962	0.524874	-5.25767	1.4589e-07	1.59579e-06
Cenpf	3.92895	-2.6329	0.762087	-3.45485	0.000550601	0.00254408
Cenpn	7.06515	-1.0588	0.375965	-2.81623	0.0048591	0.0167668
Cenpt	97.498	-0.536245	0.129805	-4.13118	3.60911e-05	0.000230819
Cenpw	25.8898	0.486608	0.173554	2.80378	0.00505067	0.017322
Cep126	456.551	0.483002	0.0622713	7.75642	8.73638e-15	2.95685e-13
Cep131	294.487	-0.307092	0.110012	-2.79145	0.00524727	0.0179088
Cep162	451.752	0.365236	0.0781246	4.67504	2.93902e-06	2.46652e-05
Cep164	283.939	-0.189011	0.0779639	-2.42434	0.0153362	0.0443999
Cep192	383.064	-0.226845	0.0750088	-3.02424	0.00249258	0.00948568
Cep250	368.936	-0.289532	0.0950906	-3.0448	0.00232831	0.00896585
Cep350	2059.4	0.143069	0.0386215	3.70439	0.0002119	0.00110385
Cep68	187.861	-0.227812	0.0851393	-2.67575	0.00745615	0.0241831
Cep83os	213.038	0.194278	0.0763634	2.54412	0.0109553	0.0334425
Cep85l	350.146	0.438232	0.0916194	4.78318	1.72544e-06	1.51565e-05
Cep89	230.557	0.228919	0.0860947	2.65892	0.00783918	0.0251919
Cept1	318.596	0.228208	0.0749034	3.0467	0.0023137	0.00891352
Cerk	175.282	-0.345686	0.111811	-3.0917	0.00199013	0.00781666
Cers2	234.069	-0.534375	0.145021	-3.6848	0.000228882	0.00118071
Cers6	721.269	0.244664	0.0761192	3.21422	0.00130799	0.00545063
Cfap36	361.063	0.200392	0.0756068	2.65045	0.00803847	0.0257143
Cfap44	118.694	-0.858808	0.12636	-6.79649	1.07195e-11	2.41403e-10
Cfap46	122.565	-0.696931	0.108015	-6.45217	1.10257e-10	2.08571e-09
Cfap57	11.5625	-0.61804	0.240803	-2.56658	0.0102708	0.0316239
Cfap74	263.287	-0.299428	0.0764217	-3.9181	8.9249e-05	0.000516087
Cfap97	173.871	0.187966	0.0759085	2.47622	0.0132784	0.0393863
Cfh	36.8378	-4.33522	0.513265	-8.44637	3.00503e-17	1.28878e-15
Cflar	49.9176	-1.12279	0.168454	-6.66527	2.64185e-11	5.56282e-10
Cfp	120.072	-0.454815	0.113091	-4.02166	5.77902e-05	0.000352094
Cftr	14.0146	1.06277	0.303433	3.50249	0.000460927	0.00218809
Cgn	58.7665	-1.13524	0.165875	-6.84391	7.70607e-12	1.7717e-10
Cgrrf1	86.4855	0.595155	0.129599	4.59227	4.38457e-06	3.52417e-05
Ch25h	1.70057	-2.84029	0.946081	-3.00216	0.00268068	0.0101114
Chadl	23.0549	-0.83679	0.197215	-4.24304	2.2051e-05	0.000148861
Chat	1.54041	-2.81114	1.00027	-2.81039	0.00494821	0.017024
Chchd6	68.9882	0.464449	0.0973358	4.77162	1.82752e-06	1.59411e-05
Chd3	1498.49	-0.334455	0.0737897	-4.53254	5.8279e-06	4.53834e-05
Chd4	2158.83	0.34532	0.103821	3.3261	0.000880697	0.00383603
Chd5	2070.49	-0.379908	0.0780799	-4.86563	1.14092e-06	1.04464e-05
Chd6	3486.57	0.243711	0.0576256	4.22922	2.34501e-05	0.000157275
Chd7	241.665	-0.367442	0.132044	-2.78273	0.00539037	0.0183218
Chd9	2589.88	0.141186	0.0563233	2.50671	0.0121861	0.0366191
Cherp	338.913	-0.357405	0.0958075	-3.73045	0.00019114	0.00100861
Chgb	1536	0.986086	0.174201	5.66062	1.50828e-08	1.97988e-07
Chia1	8.40271	-0.956534	0.365328	-2.61829	0.00883729	0.0278622
Chic1	567.336	0.168286	0.0540555	3.1132	0.0018507	0.00735156
Chid1	242.07	0.28097	0.0759786	3.69801	0.000217295	0.00112826
Chil1	5.64959	-1.97474	0.507546	-3.89076	9.99301e-05	0.000572553
Chka	681.442	0.139443	0.0586194	2.37878	0.01737	0.0493328
Chkb	14.1059	-0.607791	0.250686	-2.42451	0.0153289	0.0443861
Chl1	1558.33	-0.358996	0.0744627	-4.82115	1.42736e-06	1.28148e-05
Chm	514.232	0.220166	0.0609438	3.61261	0.000303129	0.0015103
Chmp2a	137.316	-0.219878	0.0903973	-2.43235	0.015001	0.0436099
Chmp2b	104.878	0.408884	0.130421	3.1351	0.00171795	0.00687972
Chn1	1503.42	0.436148	0.0990293	4.40423	1.06162e-05	7.77165e-05
Chodl	3.50122	-3.52502	0.792877	-4.44586	8.75426e-06	6.55184e-05
Chpf2	505.617	-0.269329	0.0882102	-3.05326	0.00226369	0.00874972
Chrd	360.229	-0.692709	0.124515	-5.56324	2.64814e-08	3.35049e-07
Chrdl1	23.6806	-3.53713	0.357564	-9.89227	4.49695e-23	3.00334e-21
Chrm1	882.702	0.438372	0.0814006	5.38537	7.22956e-08	8.43352e-07
Chrm2	55.5068	0.616181	0.186584	3.30243	0.000958506	0.00413204
Chrm3	400.413	0.756731	0.0944792	8.0095	1.15177e-15	4.26984e-14
Chrm4	157.632	0.267778	0.110059	2.43305	0.0149723	0.0435408
Chrna2	1.7466	-2.25977	0.841504	-2.68539	0.00724454	0.0235623
Chrna4	333.888	0.572763	0.114504	5.00212	5.67031e-07	5.54606e-06
Chrna5	49.5154	0.623226	0.168985	3.68806	0.000225968	0.0011674
Chrna7	140.685	0.278285	0.105146	2.64665	0.00812942	0.025953
Chst15	296.762	0.315399	0.0851275	3.70502	0.000211372	0.00110143
Chst5	1.87104	-4.02137	1.00413	-4.00484	6.20597e-05	0.000374326
Chst7	1.95892	-2.51076	0.817903	-3.06976	0.00214234	0.00833965
Chsy3	600.227	0.432101	0.0759504	5.68925	1.27597e-08	1.70045e-07
Ciapin1	210.088	0.187603	0.0750087	2.50108	0.0123815	0.0371234
Ciart	52.7946	-0.657489	0.173694	-3.78533	0.000153503	0.000829525
Cib2	15.1031	-0.855038	0.268387	-3.18584	0.00144335	0.00592579
Cic	454.58	-0.341944	0.0843055	-4.056	4.99194e-05	0.000308544
Cirbp	198.903	-0.512677	0.0932073	-5.5004	3.78936e-08	4.65307e-07
Cisd1	64.3977	0.530903	0.184202	2.88218	0.0039493	0.0141059
Cisd2	371.637	0.28835	0.0644389	4.47478	7.64915e-06	5.79666e-05
Cit	1242.63	-0.380612	0.0654349	-5.81666	6.00358e-09	8.4378e-08
Ciz1	481.025	-0.413604	0.116251	-3.55786	0.00037389	0.00182035
Cklf	19.843	-0.543365	0.207233	-2.62201	0.0087414	0.0276179
Clasrp	845.999	-0.349288	0.103455	-3.37622	0.000734901	0.00327126
Clca4c-ps	2.21582	1.92929	0.665034	2.90104	0.00371926	0.0133854
Clcc1	302.996	0.163388	0.0686679	2.3794	0.0173409	0.0492742
Clcn2	627.055	-0.718228	0.108242	-6.63538	3.23662e-11	6.75827e-10
Clcn3	1302.86	0.367338	0.10478	3.50579	0.000455255	0.00216297
Clcn7	310.545	-0.315525	0.0851856	-3.70396	0.000212257	0.00110538
Cldn1	4.3959	-2.17239	0.527642	-4.11716	3.83574e-05	0.000244065
Cldn10	14.1847	-1.25528	0.321896	-3.89964	9.63369e-05	0.000553416
Cldn12	302.969	0.399353	0.0858569	4.65138	3.29728e-06	2.72794e-05
Clec11a	40.504	0.451223	0.140167	3.21919	0.00128553	0.005366
Clec2d	4.58555	-3.59221	0.730234	-4.91926	8.68736e-07	8.16826e-06
Clec4a2	2.87959	-5.10441	0.926732	-5.50797	3.62995e-08	4.47932e-07
Clec4a3	1.66085	-3.87798	1.10378	-3.51338	0.000442448	0.00211183
Clec5a	2.17343	-4.32703	1.57028	-2.75558	0.00585877	0.0196996
Clgn	139.787	0.409589	0.0947641	4.32219	1.54486e-05	0.000108562
Clhc1	8.23573	0.858258	0.358382	2.39481	0.0166288	0.0475598
Clip1	1547.89	0.212955	0.0444758	4.78812	1.6835e-06	1.48253e-05
Clip3	557.273	-0.183063	0.0750139	-2.44039	0.0146715	0.0428586
Clip4	333.619	-0.476313	0.076669	-6.21259	5.21173e-10	8.94068e-09
Clk1	3432.5	-0.322613	0.0722099	-4.46771	7.90595e-06	5.96543e-05
Clk2	84.1317	-0.434298	0.124579	-3.48613	0.000490071	0.0023058
Clmn	437.114	-0.787402	0.109975	-7.15981	8.0786e-13	2.13857e-11
Clmp	134.726	0.289085	0.110364	2.61937	0.00880919	0.0278036
Cln5	76.6363	0.366677	0.11965	3.06457	0.00217981	0.00846291
Clock	1567.66	0.263472	0.0468396	5.62499	1.8552e-08	2.41011e-07
Clspn	4.03334	-1.82009	0.549214	-3.31399	0.000919741	0.00398653
Clstn1	3378.51	0.517053	0.143581	3.60111	0.000316856	0.00157038
Clstn2	695.297	0.645693	0.100369	6.43316	1.24976e-10	2.33635e-09
Clu	335.819	-0.422452	0.135556	-3.11644	0.00183052	0.00728128
Cluh	478.416	-0.42257	0.0757557	-5.57806	2.4322e-08	3.09518e-07
Clvs1	293.77	0.223748	0.0784813	2.85097	0.00435861	0.0152993
Clvs2	168.289	0.438827	0.101209	4.33585	1.45201e-05	0.000102614
Cmas	217.282	0.185762	0.0715926	2.5947	0.00946723	0.0295176
Cmc1	34.2304	0.468038	0.156004	3.00016	0.00269834	0.0101648
Cmklr1	4.45799	-1.6101	0.61297	-2.62672	0.00862113	0.0272938
Cml3	1.51971	-3.44145	1.07538	-3.20021	0.00137326	0.00567936
Cml5	4.13273	-5.07411	0.721067	-7.03694	1.96502e-12	4.87025e-11
Cmpk2	46.4165	0.500657	0.195594	2.55968	0.0104769	0.0321791
Cmtm3	8.1289	-2.04355	0.356709	-5.7289	1.01083e-08	1.36583e-07
Cmtm4	463.642	0.257818	0.102158	2.52371	0.0116123	0.0351482
Cmtm5	25.4862	-0.502659	0.211737	-2.37398	0.0175975	0.0498578
Cmtm7	2.16282	-2.72915	0.754973	-3.61489	0.000300471	0.00149876
Cmtr1	35.8638	0.413949	0.143174	2.89124	0.00383724	0.013745
Cnih1	167.628	0.620074	0.1187	5.22389	1.75207e-07	1.88779e-06
Cnih3	215.569	0.319662	0.0779048	4.10325	4.07395e-05	0.000257072
Cnih4	117.907	0.238522	0.0864209	2.76	0.00578005	0.0194648
Cnksr2	3303.73	0.41384	0.0808637	5.11775	3.09203e-07	3.18823e-06
Cnn3	36.1493	-1.25441	0.22088	-5.67917	1.35354e-08	1.79425e-07
Cnnm1	661.69	-0.144752	0.0596174	-2.42802	0.0151816	0.0440324
Cnnm3	248.461	-0.254719	0.0675629	-3.7701	0.000163184	0.000876693
Cnot10	695.864	-0.255776	0.0789207	-3.24092	0.00119144	0.00502235
Cnot3	330.275	-0.390466	0.0829989	-4.70448	2.54516e-06	2.15876e-05
Cnot6l	905.109	0.203008	0.0525788	3.86102	0.000112916	0.000637355
Cnppd1	109.766	-0.297151	0.108607	-2.73603	0.00621847	0.0207062
Cnr1	1296.97	-0.327932	0.080283	-4.0847	4.41342e-05	0.000276103
Cnrip1	199.426	0.193052	0.0698668	2.76314	0.00572483	0.0192974
Cntfr	128.757	-1.12311	0.114584	-9.80164	1.10767e-22	7.2865e-21
Cntln	750.726	0.293514	0.0872858	3.36268	0.000771909	0.00341083
Cntn1	2127.12	0.305393	0.117291	2.60372	0.00922182	0.0289182
Cntn4	1260.79	0.535066	0.0629458	8.50043	1.88898e-17	8.24272e-16
Cntn5	446.656	-0.267215	0.0865317	-3.08805	0.00201471	0.00789905
Cntn6	280.514	-0.417217	0.0983985	-4.24008	2.23444e-05	0.000150552
Cntnap3	87.8823	-2.31633	0.184573	-12.5496	3.99322e-36	5.77466e-34
Cntnap4	352.788	-0.680838	0.0987488	-6.89465	5.39972e-12	1.26316e-10
Cntnap5a	375.871	-0.39177	0.0891499	-4.3945	1.11026e-05	8.09133e-05
Cntnap5c	125.727	-1.64572	0.131406	-12.5239	5.52749e-36	7.80001e-34
Coasy	89.3869	-0.41937	0.135583	-3.09309	0.00198081	0.00778533
Cobl	1064.03	0.288379	0.0620355	4.64862	3.34169e-06	2.76123e-05
Coch	204.269	0.373486	0.132389	2.82114	0.0047854	0.0165386
Cog1	369.751	-0.335819	0.0913273	-3.67709	0.000235906	0.00121373
Col11a2	71.0417	-1.9221	0.166864	-11.519	1.05883e-30	1.12972e-28
Col12a1	1299.82	0.364628	0.0819293	4.45052	8.56639e-06	6.43049e-05
Col14a1	15.3689	-2.35844	0.280822	-8.39835	4.52808e-17	1.89099e-15
Col16a1	208.072	-0.607751	0.196392	-3.09458	0.00197093	0.00775868
Col19a1	1536.85	-0.979395	0.081449	-12.0246	2.63729e-33	3.20467e-31
Col1a1	17.8039	-2.53154	0.341087	-7.42198	1.15384e-13	3.3594e-12
Col1a2	12.6327	-3.13152	0.404405	-7.74351	9.67063e-15	3.22069e-13
Col22a1	40.0659	-1.00868	0.155195	-6.49945	8.06163e-11	1.56562e-09
Col23a1	74.5909	-0.834365	0.154252	-5.4091	6.33434e-08	7.4438e-07
Col25a1	371.226	-0.52775	0.0975268	-5.41133	6.25571e-08	7.36625e-07
Col26a1	52.0392	-0.631012	0.160573	-3.92974	8.50381e-05	0.000495095
Col27a1	46.2276	-1.48097	0.200761	-7.3768	1.6214e-13	4.65102e-12
Col2a1	11.5882	-0.989617	0.323563	-3.0585	0.00222446	0.0086189
Col3a1	3.36318	-3.9162	0.871231	-4.49502	6.95647e-06	5.32333e-05
Col4a3bp	875.01	0.143421	0.051062	2.80876	0.00497332	0.0170868
Col4a5	10.0897	-3.75069	0.553224	-6.77969	1.2043e-11	2.68787e-10
Col4a6	2.3774	-3.39945	0.95867	-3.546	0.000391121	0.00189475
Col5a2	40.6882	-0.777472	0.215072	-3.61494	0.000300421	0.00149876
Col5a3	20.3671	-0.867665	0.248694	-3.48888	0.000485041	0.00228644
Col6a1	1341.81	-0.626554	0.141158	-4.43867	9.05148e-06	6.74831e-05
Col6a2	230.896	-0.73375	0.123962	-5.91915	3.23611e-09	4.77046e-08
Col6a5	8.66257	-1.05345	0.425174	-2.4777	0.0132231	0.0392432
Col7a1	24.9209	-1.05794	0.232907	-4.54234	5.56335e-06	4.36536e-05
Col9a1	7.4881	-0.852382	0.32166	-2.64995	0.00805039	0.0257383
Col9a3	23.4447	-2.06625	0.235277	-8.78221	1.60297e-18	7.56033e-17
Colec12	6.41983	-2.91429	0.505737	-5.76245	8.29016e-09	1.13684e-07
Colgalt1	530.344	-0.341458	0.0848025	-4.02651	5.66102e-05	0.000345626
Colgalt2	57.1076	-1.02751	0.196495	-5.22922	1.70227e-07	1.83866e-06
Colq	6.12332	1.47221	0.349667	4.21033	2.55e-05	0.000169464
Commd4	156.778	-0.455624	0.106335	-4.2848	1.82903e-05	0.000126101
Comtd1	37.1917	-0.429994	0.171591	-2.50592	0.0122134	0.0366948
Copa	908.055	-0.115101	0.0434064	-2.65171	0.0080085	0.0256372
Cope	158.41	-0.413322	0.0973095	-4.2475	2.16169e-05	0.000146326
Copg1	664.868	-0.164931	0.0561689	-2.93635	0.00332101	0.0121368
Copg2	412.796	0.190856	0.063761	2.9933	0.00275977	0.010345
Cops2	499.31	0.184304	0.0599681	3.07337	0.00211655	0.00825392
Copz1	142.39	-0.224666	0.0749977	-2.99563	0.00273875	0.0102949
Copz2	1.45206	-2.35708	0.79746	-2.95573	0.00311926	0.0115004
Coq6	107.095	-0.315308	0.116328	-2.71051	0.00671803	0.0221004
Corin	3.31964	-4.20888	0.677983	-6.20794	5.36835e-10	9.18234e-09
Coro1a	208.431	-0.250747	0.0975735	-2.56983	0.010175	0.0313896
Coro1b	230.022	-0.635792	0.103311	-6.15418	7.54685e-10	1.25766e-08
Coro1c	186.013	-0.508611	0.0970089	-5.24293	1.58045e-07	1.71662e-06
Coro6	580.171	-1.16256	0.111544	-10.4224	1.95892e-25	1.54402e-23
Coro7	419.666	-0.38042	0.0615426	-6.18141	6.35327e-10	1.07514e-08
Cort	3.66509	-2.42825	0.531217	-4.57112	4.85128e-06	3.86732e-05
Cotl1	25.8902	-0.708907	0.210693	-3.36465	0.000766413	0.00339141
Cox11	174.141	0.172662	0.072393	2.38507	0.017076	0.0486321
Cox16	29.4754	0.49394	0.175569	2.81337	0.00490258	0.0169002
Cox20	61.2344	-0.296164	0.101206	-2.92634	0.00342976	0.0124889
Cox5a	92.4165	0.335381	0.136322	2.46021	0.0138857	0.0408701
Cox7c	55.9314	0.439504	0.148493	2.95976	0.00307879	0.0113679
Cp	23.9197	-3.86776	0.360832	-10.719	8.28866e-27	7.25175e-25
Cpa6	19.2857	0.696107	0.213559	3.25956	0.00111587	0.00474265
Cpd	1178.97	0.188196	0.0707825	2.6588	0.00784197	0.0251962
Cpe	1917.73	0.502133	0.168318	2.98325	0.00285209	0.0106545
Cpeb1	1236.68	-0.175963	0.0577131	-3.04892	0.00229667	0.00885373
Cpeb3	768.126	0.230323	0.0625489	3.68229	0.00023115	0.00119066
Cped1	12.9313	-1.62212	0.345826	-4.69058	2.72431e-06	2.29956e-05
Cplx2	912.528	0.692354	0.150258	4.60775	4.07047e-06	3.28681e-05
Cplx3	7.90852	-1.78159	0.347606	-5.12533	2.97021e-07	3.06443e-06
Cpne2	13.7721	-2.69004	0.31094	-8.65129	5.09193e-18	2.30825e-16
Cpne4	206.388	-0.284932	0.0989556	-2.87939	0.0039844	0.0142139
Cpne6	532.607	-1.63522	0.119735	-13.657	1.83316e-42	4.00957e-40
Cpne7	218.872	-1.74276	0.129242	-13.4845	1.92873e-41	4.06613e-39
Cpne9	469.062	0.452705	0.124198	3.64502	0.000267367	0.00135409
Cpped1	71.2698	0.426144	0.132692	3.21152	0.00132035	0.00549167
Cpq	8.21406	-3.17353	0.442852	-7.16611	7.7157e-13	2.0487e-11
Cpsf1	521.359	-0.368855	0.0933808	-3.95001	7.81479e-05	0.000459024
Cpsf3	299.203	-0.183477	0.0633098	-2.89808	0.00375454	0.0134929
Cpsf4	132.528	-0.334512	0.10814	-3.09333	0.00197926	0.0077822
Cpsf7	640.473	-0.216545	0.0675717	-3.20467	0.00135218	0.00560473
Cpt1a	22.4138	-2.2384	0.263158	-8.50589	1.80201e-17	7.88291e-16
Cpt1c	490.242	-0.250367	0.0789245	-3.17223	0.00151271	0.00617146
Cpt2	5.27874	-1.69254	0.485379	-3.48705	0.000488389	0.00229912
Cr2	3.65267	-4.08847	0.768424	-5.32059	1.0343e-07	1.17217e-06
Cracr2b	1.652	-3.28905	0.900681	-3.65174	0.000260471	0.00132569
Crat	247.472	-0.402646	0.0947749	-4.24845	2.15256e-05	0.000145764
Crb1	10.6256	-1.30383	0.309329	-4.21503	2.49749e-05	0.000166608
Crbn	508.775	0.153822	0.06051	2.54209	0.0110192	0.0335797
Creb1	514.612	0.16737	0.0643306	2.60172	0.00927583	0.0290459
Creb3l2	25.3152	-1.29314	0.228066	-5.67001	1.42786e-08	1.88707e-07
Crebzf	1624.31	-0.229437	0.0639137	-3.58979	0.000330946	0.0016317
Creg2	722.302	0.643043	0.122703	5.24063	1.60025e-07	1.73597e-06
Crem	124.805	0.385781	0.12759	3.02359	0.00249796	0.00950408
Crh	9.37815	-3.33077	0.482199	-6.90746	4.93423e-12	1.16204e-10
Crhbp	24.0146	-3.37591	0.320702	-10.5266	6.51229e-26	5.3751e-24
Crhr2	2.48242	-1.94832	0.593084	-3.28507	0.00101958	0.00436947
Crim1	313.133	-0.283299	0.100376	-2.82238	0.00476684	0.0164908
Crispld1	55.4973	-0.499052	0.130632	-3.82028	0.000133302	0.00073442
Crispld2	2.76432	-3.62127	0.910091	-3.97902	6.92004e-05	0.000412702
Crk	591.863	0.278867	0.0635959	4.38498	1.15997e-05	8.4046e-05
Crlf2	37.5948	-0.421393	0.176181	-2.39182	0.0167652	0.0478638
Crlf3	77.3536	-0.760082	0.120919	-6.28587	3.2603e-10	5.74509e-09
Crls1	144.294	0.318762	0.0908053	3.51038	0.000447459	0.00213109
Crocc	689.066	-0.517267	0.143949	-3.59341	0.000326383	0.00161238
Crot	181.739	-0.423281	0.0830449	-5.09701	3.45053e-07	3.52672e-06
Crtac1	87.4363	-0.702165	0.149783	-4.68788	2.76055e-06	2.32791e-05
Crtap	20.3339	-0.90936	0.232299	-3.9146	9.05532e-05	0.000523283
Crtc2	202.314	-0.253354	0.0970936	-2.60937	0.00907079	0.0285007
Crtc3	139.387	-0.571923	0.0888088	-6.43993	1.19528e-10	2.24451e-09
Cry2	488.271	-0.219621	0.0638104	-3.44178	0.000577894	0.00264888
Crym	111.983	-0.354083	0.101593	-3.4853	0.000491581	0.00231012
Cs	228.325	-0.246974	0.08373	-2.94965	0.00318131	0.0116852
Csad	98.8205	-0.358243	0.121451	-2.9497	0.00318081	0.0116852
Csdc2	96.058	-0.334218	0.117299	-2.8493	0.00438162	0.0153677
Csf1r	105.723	-4.91025	0.498569	-9.84869	6.94405e-23	4.58517e-21
Csf2ra	221.797	-0.923412	0.148954	-6.19932	5.67089e-10	9.67146e-09
Csf2rb	3.11916	-4.28504	0.843491	-5.08013	3.77176e-07	3.82156e-06
Csf2rb2	2.42513	-4.62145	0.965498	-4.7866	1.6963e-06	1.49289e-05
Csf3r	21.9632	-7.38098	0.996465	-7.40716	1.29029e-13	3.73798e-12
Csgalnact1	310.155	0.492669	0.072687	6.77795	1.21895e-11	2.71364e-10
Csk	68.1601	-0.790929	0.128707	-6.14518	7.98735e-10	1.32226e-08
Csmd1	4789.4	0.205876	0.0464575	4.43149	9.35859e-06	6.93884e-05
Csnk1g1	790.546	0.25542	0.0552172	4.62573	3.73274e-06	3.03369e-05
Csnk1g2	240.666	-0.256537	0.0925653	-2.77141	0.00558134	0.0188647
Csnk1g3	731.762	0.306392	0.0563035	5.4418	5.27443e-08	6.31704e-07
Csnk2b	109.683	-0.288551	0.100312	-2.87655	0.00402051	0.0143193
Cspg4	51.8585	-4.99379	0.260495	-19.1704	6.54073e-82	6.35832e-79
Cspg5	571.45	-0.262636	0.098117	-2.67677	0.00743367	0.0241281
Csrnp3	1521.29	0.312451	0.0524338	5.95895	2.5386e-09	3.82605e-08
Csrp2bp	198.207	0.231502	0.0774083	2.99066	0.00278375	0.0104215
Cst3	209.585	-0.838188	0.183888	-4.55814	5.16088e-06	4.07882e-05
Cstad	29.4687	0.512131	0.198298	2.58264	0.00980476	0.0304461
Cstf2	2068.07	-0.368635	0.0834291	-4.41854	9.93699e-06	7.32733e-05
Cstf3	773.664	0.156287	0.0615249	2.54022	0.0110783	0.0337243
Ctage5	614.926	0.225092	0.0510111	4.41262	1.02129e-05	7.50547e-05
Ctbp2	104.819	-1.27326	0.112911	-11.2767	1.71056e-29	1.7202e-27
Ctc1	172.144	-0.468713	0.0897084	-5.22485	1.74297e-07	1.87915e-06
Ctdp1	181.976	0.240105	0.0788408	3.04544	0.00232337	0.0089488
Ctdsp1	15.9236	-0.809009	0.210259	-3.84768	0.00011924	0.000668521
Ctdsp2	226.248	-0.209334	0.0722183	-2.89863	0.00374791	0.0134719
Ctdspl2	572.772	0.241212	0.0648252	3.72096	0.000198471	0.00104352
Ctgf	68.8361	-1.14048	0.278086	-4.10119	4.1103e-05	0.000259179
Cth	6.88259	-3.549	0.518034	-6.85091	7.33838e-12	1.69179e-10
Ctif	243.435	0.243194	0.0877836	2.77038	0.00559911	0.0189174
Ctla4	0.869104	2.54951	0.943549	2.70204	0.00689152	0.022582
Ctnna1	144.057	0.25252	0.0865422	2.91788	0.0035242	0.0127753
Ctnna2	792.341	0.282295	0.0720875	3.91601	9.00275e-05	0.000520417
Ctnnd2	1367.06	-0.267553	0.059583	-4.49044	7.10778e-06	5.41689e-05
Ctps	133.126	0.228404	0.0832756	2.74275	0.00609275	0.0203456
Ctsa	292.638	-0.335932	0.104651	-3.21001	0.00132732	0.00551803
Ctsb	708.358	0.506294	0.18035	2.80728	0.00499614	0.0171484
Ctsc	11.5957	-1.82155	0.410829	-4.43384	9.25691e-06	6.87218e-05
Ctsf	185.313	-0.538282	0.121479	-4.43108	9.37638e-06	6.94909e-05
Ctsh	5.18118	-4.90251	0.931989	-5.26027	1.43847e-07	1.57709e-06
Ctsk	28.3967	0.5031	0.206266	2.43908	0.0147248	0.0429999
Ctso	65.9648	-0.47015	0.143498	-3.27636	0.00105155	0.0044944
Ctss	28.5159	-3.50213	0.536054	-6.53317	6.43914e-11	1.27457e-09
Cttn	364.718	-0.274849	0.0665606	-4.12931	3.63855e-05	0.000232448
Cttnbp2	3507.55	0.306852	0.0588214	5.21668	1.82162e-07	1.96032e-06
Ctu2	95.3791	-0.301635	0.122155	-2.46928	0.0135384	0.0400499
Cuedc1	143.111	-0.522878	0.0799794	-6.53765	6.24933e-11	1.2384e-09
Cul2	612.113	0.204648	0.0477173	4.28876	1.79673e-05	0.000124266
Cul3	675.345	0.165183	0.0609962	2.70808	0.00676732	0.0222333
Cul7	118.577	-0.457111	0.125301	-3.64812	0.000264166	0.00133982
Cul9	550.214	-0.407481	0.0983774	-4.14202	3.44264e-05	0.000221755
Cuta	60.0144	-0.424347	0.13327	-3.18411	0.00145201	0.00595856
Cux1	828.954	0.403002	0.0740284	5.44388	5.21312e-08	6.25244e-07
Cux2	449.381	-0.650653	0.0841819	-7.72913	1.08281e-14	3.59524e-13
Cwh43	94.5307	0.829175	0.114171	7.26258	3.79782e-13	1.03511e-11
Cx3cl1	1796.02	0.635541	0.150926	4.21096	2.54292e-05	0.000169203
Cx3cr1	58.0175	-4.30189	0.510129	-8.43294	3.37095e-17	1.42821e-15
Cxcl14	40.5147	-3.4797	0.209368	-16.62	4.99544e-62	3.12179e-59
Cxcl16	2.02903	-2.66121	0.82827	-3.21297	0.0013137	0.00546792
Cxcr4	1.35691	-2.45038	0.955269	-2.56512	0.0103141	0.031735
Cxxc1	325.277	-0.354213	0.104435	-3.3917	0.000694594	0.00311242
Cxxc4	416.856	-0.187502	0.0626566	-2.99254	0.00276668	0.010362
Cxxc5	187.095	0.364766	0.106146	3.43645	0.000589397	0.00269769
Cyb5a	133.501	0.404839	0.0828356	4.88726	1.02247e-06	9.46619e-06
Cyb5r1	34.7705	-0.551232	0.182745	-3.0164	0.00255794	0.00971119
Cyb5r4	186.459	0.368863	0.0806637	4.57285	4.81125e-06	3.83716e-05
Cyba	0.961232	-2.97825	1.16846	-2.54887	0.0108072	0.0330546
Cybrd1	9.0143	-1.26986	0.379211	-3.34869	0.000811956	0.00356348
Cyc1	128.86	-0.611333	0.105445	-5.79764	6.72536e-09	9.36946e-08
Cyfip1	626.368	-0.234133	0.0481165	-4.86597	1.13899e-06	1.04346e-05
Cyfip2	3083.07	0.172261	0.0655297	2.62875	0.00856992	0.0271709
Cyhr1	298.191	-0.235034	0.0804245	-2.92242	0.00347326	0.0126202
Cyp11a1	19.4156	0.919933	0.272134	3.38044	0.000723692	0.0032271
Cyp1b1	3.46512	-2.85808	0.727688	-3.92761	8.57926e-05	0.000498571
Cyp2d22	22.3179	-3.99004	0.312365	-12.7736	2.30135e-37	3.76346e-35
Cyp2j6	97.6913	-0.619027	0.135803	-4.55828	5.15745e-06	4.07795e-05
Cyp2j9	38.3389	-3.55085	0.2396	-14.8199	1.08956e-49	3.89086e-47
Cyp2r1	32.7127	0.794822	0.184528	4.30732	1.65243e-05	0.00011532
Cyp2s1	18.0642	1.15516	0.276701	4.17475	2.98314e-05	0.000195356
Cyp39a1	8.15224	1.42829	0.391002	3.65289	0.000259305	0.00132052
Cyp46a1	720.836	-0.423669	0.0877611	-4.82753	1.3824e-06	1.24494e-05
Cyp4f14	6.90689	-2.75406	0.427655	-6.4399	1.1955e-10	2.24451e-09
Cyp4f15	35.2423	-6.43964	0.440238	-14.6276	1.87175e-48	6.17959e-46
Cyp4f17	6.82812	-1.43581	0.382914	-3.74968	0.000177062	0.000940285
Cyp4v3	13.4788	-1.00747	0.252638	-3.98779	6.66919e-05	0.000399239
Cyp4x1	94.4284	0.245296	0.101412	2.4188	0.0155718	0.0449629
Cyp51	510.497	0.312855	0.0733847	4.26322	2.01504e-05	0.000137839
Cysltr1	2.06456	-4.34158	1.47863	-2.93622	0.00332239	0.0121368
Cyth1	524.434	-0.214048	0.0645282	-3.31712	0.000909515	0.00394416
Cyth2	130.772	-0.251388	0.0919718	-2.73331	0.00627006	0.0208383
Cyth4	17.5802	-4.80634	0.548337	-8.76531	1.86269e-18	8.73814e-17
D10Wsu102e	243.856	0.268733	0.0802753	3.34764	0.000815034	0.0035743
D130043K22Rik	891.584	0.392686	0.0396681	9.89927	4.1931e-23	2.81114e-21
D17Wsu92e	168.493	0.343262	0.118183	2.9045	0.00367846	0.0132549
D1Ertd622e	239.349	0.549799	0.0981266	5.60295	2.1073e-08	2.71328e-07
D230025D16Rik	247.876	-0.157543	0.0623217	-2.52791	0.0114745	0.0348034
D2Wsu81e	102.164	-0.619012	0.135469	-4.5694	4.89132e-06	3.89392e-05
D3Ertd254e	380.47	0.268353	0.0645902	4.15469	3.25723e-05	0.000211327
D430036J16Rik	48.0953	-0.42739	0.14213	-3.00702	0.00263819	0.00997037
D430041D05Rik	2000.71	0.428199	0.0738703	5.79663	6.76626e-09	9.41894e-08
D5Ertd579e	937.981	0.19051	0.0614145	3.10203	0.00192197	0.00758815
D630003M21Rik	11.0776	-1.29739	0.319713	-4.05798	4.94993e-05	0.000306273
D630045J12Rik	1671.69	0.202592	0.0609788	3.32233	0.000892698	0.00388375
D6Wsu163e	183.286	0.265181	0.0672741	3.9418	8.08715e-05	0.000473274
D730005E14Rik	1.38485	-2.82524	0.910435	-3.10317	0.00191457	0.00756747
D930015E06Rik	375.744	-0.211461	0.0668561	-3.16293	0.00156188	0.00633849
D930016D06Rik	573.924	0.207965	0.0591892	3.51356	0.000442147	0.00211096
Daam1	941.061	-0.230559	0.0810907	-2.84323	0.00446591	0.0156352
Daam2	304.4	-1.694	0.169283	-10.0069	1.42099e-23	9.78916e-22
Dab2	18.5751	-3.85171	0.360059	-10.6974	1.04627e-26	9.10831e-25
Dab2ip	568.373	0.258413	0.070654	3.65744	0.000254749	0.00130149
Dach1	27.1682	-0.629304	0.223845	-2.81134	0.00493351	0.0169834
Dact1	41.2032	-0.625159	0.184085	-3.39603	0.000683714	0.00307178
Dagla	844.88	0.463777	0.102663	4.51748	6.25786e-06	4.82591e-05
Daglb	242.162	0.372543	0.103563	3.59725	0.000321594	0.00159097
Dalir	71.3079	1.18486	0.193037	6.13799	8.35736e-10	1.37312e-08
Dalrd3	426.898	-0.385891	0.115672	-3.33607	0.000849713	0.00371429
Dap3	246.221	-0.153577	0.0630734	-2.43489	0.0148964	0.043349
Dapk1	827.543	-0.327968	0.0495837	-6.61444	3.72959e-11	7.74095e-10
Dapk2	5.20371	0.862721	0.354205	2.43566	0.0148648	0.0432931
Dapk3	119.231	-0.415948	0.11392	-3.65124	0.000260973	0.00132756
Dapp1	7.51826	-3.37771	0.470687	-7.17612	7.17196e-13	1.91012e-11
Dazap1	165.284	-0.358847	0.0789221	-4.54686	5.44531e-06	4.28041e-05
Dbn1	1360.61	-0.435492	0.107076	-4.06712	4.75977e-05	0.000295762
Dbnl	158.385	-0.411073	0.0814496	-5.04696	4.48895e-07	4.48331e-06
Dbp	177.91	-0.673963	0.111217	-6.05987	1.36235e-09	2.16319e-08
Dbt	73.0089	-0.37598	0.130063	-2.89075	0.00384324	0.0137636
Dbx2	9.47404	-2.58584	0.336452	-7.68562	1.52254e-14	4.99838e-13
Dcaf11	262.918	-0.363556	0.105542	-3.44465	0.000571802	0.00262609
Dcaf15	108.99	-0.737187	0.152917	-4.82084	1.42955e-06	1.28279e-05
Dcaf7	532.772	-0.208915	0.0639456	-3.26708	0.00108664	0.00462967
Dcbld1	84.0471	0.771871	0.146809	5.25764	1.45917e-07	1.59579e-06
Dcbld2	446.992	0.210639	0.0667812	3.15416	0.00160959	0.00651301
Dcc	636.554	0.385583	0.0780993	4.93708	7.9301e-07	7.52907e-06
Dcdc2b	26.8183	-0.453492	0.172959	-2.62196	0.00874245	0.0276179
Dchs1	56.9847	-3.50709	0.194652	-18.0172	1.4278e-72	1.13562e-69
Dclk1	7586.6	0.149808	0.0523735	2.86037	0.00423145	0.0149158
Dclk2	338.488	-0.597525	0.0667583	-8.95058	3.53623e-19	1.77298e-17
Dclk3	122.793	0.382428	0.124233	3.0783	0.00208185	0.00813533
Dcn	4.26058	-2.38995	0.686519	-3.48125	0.00049907	0.00233996
Dcp2	406.202	0.230795	0.0801149	2.88081	0.00396659	0.0141619
Dctn1	985.686	-0.206753	0.0536503	-3.85371	0.00011634	0.000653942
Dctn2	416.292	-0.252439	0.058459	-4.31822	1.57293e-05	0.00011018
Dcun1d1	210.577	0.292594	0.0879847	3.32551	0.000882556	0.00384249
Dcun1d3	200.815	0.386322	0.098263	3.93151	8.44139e-05	0.000492083
Dcx	1533.39	0.239252	0.0805705	2.96948	0.00298308	0.0110542
Dcxr	2.35768	-2.24657	0.785651	-2.8595	0.00424309	0.0149478
Dda1	120.673	-0.433135	0.109908	-3.94088	8.11831e-05	0.00047478
Ddah2	1.58063	-2.18192	0.750173	-2.90855	0.0036311	0.0131139
Ddb1	492.464	-0.177975	0.0536247	-3.3189	0.000903732	0.00392297
Ddhd1	998.787	-0.258416	0.0651051	-3.96922	7.21093e-05	0.000427428
Ddhd2	718.445	-0.131345	0.0542154	-2.42265	0.015408	0.0445634
Ddi2	176.419	0.225219	0.0682898	3.298	0.000973778	0.00419371
Ddit3	29.6088	-0.727713	0.213902	-3.40208	0.000668748	0.00301203
Ddit4l	80.8728	0.447754	0.15165	2.95255	0.00315165	0.0115978
Ddo	35.0976	1.54231	0.206573	7.46617	8.25607e-14	2.44441e-12
Ddr2	30.3062	-3.04376	0.230406	-13.2104	7.63987e-40	1.42215e-37
Ddx10	438.303	0.204706	0.0733344	2.7914	0.00524801	0.0179088
Ddx11	12.3373	-1.64734	0.265351	-6.20813	5.36194e-10	9.18035e-09
Ddx17	6961.41	-0.153117	0.05474	-2.79717	0.00515531	0.0176428
Ddx23	293.328	-0.251429	0.0787002	-3.19477	0.00139943	0.0057753
Ddx24	790.817	0.340581	0.0992171	3.43268	0.000597648	0.00272689
Ddx26b	1502.44	-0.471801	0.0580191	-8.13181	4.22929e-16	1.63364e-14
Ddx39	119.349	-0.286111	0.115894	-2.46874	0.0135591	0.0400979
Ddx39b	947.6	-0.390122	0.0758142	-5.14577	2.66432e-07	2.77172e-06
Ddx41	268.76	-0.46255	0.110391	-4.1901	2.78825e-05	0.000183555
Ddx43	8.7174	-1.25667	0.334639	-3.75531	0.000173127	0.000922585
Ddx5	5119.58	-0.27818	0.0635513	-4.37725	1.20186e-05	8.66153e-05
Ddx51	223.784	-0.256416	0.0865544	-2.96248	0.00305169	0.011275
Ddx58	16.2903	-0.594265	0.246945	-2.40646	0.0161078	0.0462663
Ddx60	7.80585	-1.67841	0.460868	-3.64184	0.000270693	0.00136975
Dennd1a	589.769	-0.234886	0.0697369	-3.36817	0.000756685	0.00335456
Dennd1b	529.528	0.28229	0.0637857	4.42561	9.61705e-06	7.11539e-05
Dennd1c	6.72596	-3.10804	0.625808	-4.96645	6.81879e-07	6.572e-06
Dennd2a	89.4735	-0.231978	0.0933366	-2.48539	0.0129411	0.03855
Dennd2c	1.70499	-3.78327	0.936481	-4.03988	5.34793e-05	0.000328459
Dennd4a	1823.19	0.204688	0.0539997	3.79054	0.00015032	0.000815091
Dennd4b	323.204	-0.310229	0.0980402	-3.16431	0.00155451	0.00631696
Dennd5b	1289.28	0.422671	0.062003	6.81695	9.29923e-12	2.11322e-10
Dennd6a	643.886	0.22685	0.0577329	3.92931	8.51904e-05	0.000495721
Dennd6b	850.045	-0.5886	0.110869	-5.30899	1.10236e-07	1.24526e-06
Deptor	218.125	0.682155	0.107743	6.33134	2.43046e-10	4.37083e-09
Dffa	137.668	-0.242618	0.0845916	-2.86812	0.00412923	0.0146262
Dfna5	40.0082	0.452602	0.182037	2.48632	0.0129073	0.0384625
Dgat1	162.066	-0.440387	0.103684	-4.24741	2.16253e-05	0.000146327
Dgat2	115.335	0.379465	0.134043	2.83093	0.00464134	0.0161542
Dgcr14	139.332	-0.27882	0.080775	-3.45181	0.00055683	0.00256811
Dgcr6	66.881	-0.437006	0.135085	-3.23505	0.00121622	0.00511679
Dgka	123.451	-0.720577	0.129754	-5.55342	2.80141e-08	3.52402e-07
Dgkd	731.879	-0.454581	0.0504674	-9.00741	2.10973e-19	1.08258e-17
Dgkg	284.871	-0.49216	0.0836614	-5.88276	4.03486e-09	5.86395e-08
Dgkh	986.938	0.2064	0.0594902	3.46949	0.000521456	0.0024293
Dgki	888.053	0.288719	0.0604206	4.77849	1.76613e-06	1.54829e-05
Dgkq	533.721	-0.338118	0.0845937	-3.99696	6.41613e-05	0.000385541
Dguok	59.5344	-0.392043	0.114721	-3.41737	0.000632297	0.00287002
Dhcr24	304.304	0.416234	0.125755	3.30989	0.000933324	0.00403553
Dhrs1	73.2685	-0.398181	0.119928	-3.32018	0.000899584	0.00390981
Dhrs13	16.8218	-0.863065	0.217521	-3.96773	7.25592e-05	0.000429513
Dhrs7	44.6829	0.616402	0.18506	3.33082	0.000865912	0.00377943
Dhrs7b	36.4071	0.510998	0.178192	2.86768	0.00413495	0.0146405
Dhtkd1	150.796	-0.429573	0.0924574	-4.64617	3.38149e-06	2.78969e-05
Dhx16	282.001	-0.240589	0.0833324	-2.8871	0.00388811	0.0139072
Dhx30	552.528	-0.185885	0.059223	-3.13874	0.00169677	0.00681213
Dhx33	370.474	-0.291929	0.0808668	-3.61	0.000306199	0.00152385
Dhx35	240.973	-0.372998	0.0767607	-4.85923	1.17843e-06	1.07341e-05
Diap2	843.549	0.51447	0.0625784	8.22122	2.01451e-16	8.0479e-15
Diexf	274.778	0.28641	0.0762118	3.75807	0.000171227	0.000913456
Dio2	88.222	-3.36985	0.301158	-11.1896	4.58275e-29	4.505e-27
Dip2a	801.587	-0.47325	0.0959926	-4.93007	8.21991e-07	7.78312e-06
Diras2	534.534	0.766971	0.154786	4.95505	7.23101e-07	6.93305e-06
Dirc2	262.399	0.39081	0.091818	4.25635	2.07792e-05	0.000141586
Dis3l2	323.36	0.197607	0.0703311	2.80967	0.00495923	0.0170484
Disp2	1241.92	-0.305461	0.089084	-3.42891	0.000606014	0.00276075
Dixdc1	551.539	0.303036	0.0658067	4.60495	4.1257e-06	3.32833e-05
Dkk3	1016.55	0.978059	0.145269	6.73274	1.66497e-11	3.62811e-10
Dleu7	6.80172	-1.09803	0.355529	-3.08843	0.00201219	0.0078927
Dlg1	2545.41	0.368542	0.0466548	7.89933	2.80407e-15	9.993e-14
Dlg2	3269.56	0.257856	0.0675697	3.81616	0.000135547	0.00074398
Dlg4	608.542	-0.235391	0.0887169	-2.65328	0.00797144	0.0255279
Dlg5	249.23	-1.06941	0.075087	-14.2422	5.00917e-46	1.34847e-43
Dlgap1	2234.3	0.393675	0.0629755	6.25124	4.07197e-10	7.11092e-09
Dlgap3	354.163	0.164075	0.067168	2.44276	0.0145756	0.0426351
Dlk1	2.53825	-2.99396	0.690889	-4.33349	1.46766e-05	0.000103553
Dlk2	187.311	-0.342837	0.115084	-2.97902	0.0028917	0.0107698
Dll1	23.9968	-1.94455	0.242072	-8.03291	9.51836e-16	3.55122e-14
Dlx1	54.783	-4.66729	0.285013	-16.3757	2.8519e-60	1.72077e-57
Dlx1as	35.7193	-4.9261	0.282204	-17.4558	3.1106e-68	2.26788e-65
Dlx2	8.86869	-4.99198	0.624416	-7.99463	1.29961e-15	4.77745e-14
Dlx4	1.36719	3.1922	0.803035	3.97516	7.03305e-05	0.000417734
Dlx5	8.07373	-4.2649	0.524825	-8.12632	4.42504e-16	1.6943e-14
Dlx6	6.35574	-5.34975	0.631522	-8.4712	2.42871e-17	1.04932e-15
Dlx6os1	206.382	-5.42046	0.275124	-19.7019	2.07738e-86	2.59642e-83
Dlx6os2	6.42467	-5.87991	0.678805	-8.66215	4.62938e-18	2.11501e-16
Dmap1	94.3353	-0.425301	0.112193	-3.7908	0.000150162	0.000814486
Dmd	5946.77	0.526312	0.0824323	6.38478	1.71642e-10	3.13507e-09
Dmp1	3.4429	-2.31614	0.550668	-4.20605	2.59877e-05	0.000172101
Dmpk	100.012	-0.624491	0.124168	-5.02939	4.92038e-07	4.87249e-06
Dmrt2	10.2986	-1.02866	0.318625	-3.22843	0.00124473	0.00522147
Dmrta1	1.03278	-2.66863	1.04943	-2.54293	0.0109927	0.0335397
Dmrta2	10.6572	-0.97548	0.280282	-3.48035	0.000500757	0.00234598
Dmtf1	917.063	-0.306149	0.0621151	-4.92874	8.27605e-07	7.81935e-06
Dmwd	193.576	-0.400244	0.0704724	-5.67944	1.35133e-08	1.79269e-07
Dmxl2	5711.83	0.1997	0.0419046	4.76558	1.88314e-06	1.63448e-05
Dnaaf1	5.27999	1.12111	0.427275	2.62387	0.00869376	0.0274938
Dnah10	18.913	-1.22892	0.250797	-4.90004	9.58169e-07	8.91337e-06
Dnah2	61.5118	-0.625022	0.153747	-4.06526	4.7979e-05	0.000297708
Dnah5	207.287	-0.475017	0.14056	-3.37945	0.000726308	0.00323712
Dnah7a	22.8616	-0.545739	0.195714	-2.78845	0.0052961	0.0180505
Dnah7b	123.176	-1.02951	0.131698	-7.81719	5.40168e-15	1.88284e-13
Dnah9	153.173	-0.404427	0.11063	-3.65566	0.000256524	0.00130941
Dnaic2	3.92361	-1.12391	0.460841	-2.43882	0.0147352	0.0430226
Dnajb11	190.511	0.396715	0.104277	3.80444	0.000142127	0.000775231
Dnajb14	168.459	0.443617	0.0993983	4.46302	8.08106e-06	6.08706e-05
Dnajb2	83.1469	-0.28834	0.118871	-2.42565	0.015281	0.0442767
Dnajb6	155.603	0.266512	0.0900645	2.95913	0.00308513	0.0113865
Dnajb9	185.761	0.4069	0.15482	2.62821	0.00858359	0.0271995
Dnajc10	847.173	0.226485	0.0683797	3.31217	0.00092576	0.00401163
Dnajc11	174.041	-0.197692	0.0761275	-2.59686	0.00940816	0.0293814
Dnajc16	362.522	0.211859	0.0821527	2.57884	0.00991321	0.0307392
Dnajc21	632.481	0.389471	0.0921992	4.22424	2.39751e-05	0.000160305
Dnajc3	416.598	0.52091	0.0942438	5.52726	3.25265e-08	4.05666e-07
Dnajc4	37.2547	-0.429346	0.160224	-2.67966	0.00736966	0.0239469
Dnajc6	999.75	0.296517	0.0741554	3.99859	6.37221e-05	0.000383296
Dnal1	612.816	0.233222	0.0605858	3.84944	0.000118386	0.000664161
Dnase1l2	61.7027	-0.647396	0.171183	-3.78189	0.00015564	0.000839516
Dnase2a	2.86332	-1.94337	0.746267	-2.60413	0.00921087	0.0288942
Dner	287.169	-1.51573	0.1393	-10.881	1.41937e-27	1.33528e-25
Dnlz	77.9509	-0.33463	0.140263	-2.38573	0.0170453	0.0485606
Dnm2	486.649	-0.267937	0.0712555	-3.76023	0.000169754	0.000906702
Dnm3	1081.94	0.206593	0.0803284	2.57185	0.0101156	0.0312375
Dnmt1	402.779	-0.265943	0.0592397	-4.48926	7.14696e-06	5.44438e-05
Dnmt3b	10.6013	-0.70282	0.260154	-2.70156	0.00690158	0.0226107
Dnttip2	173.349	0.217368	0.0884534	2.45743	0.0139935	0.0411456
Doc2a	131.911	-0.670898	0.122158	-5.49205	3.97292e-08	4.86481e-07
Doc2b	17.1342	-1.71689	0.244533	-7.02111	2.20109e-12	5.4246e-11
Doc2g	26.6998	-0.692391	0.231526	-2.99055	0.00278472	0.0104229
Dock1	154.655	-0.80558	0.14958	-5.38561	7.21993e-08	8.42791e-07
Dock11	100.989	-2.78933	0.186926	-14.9221	2.36654e-50	8.62701e-48
Dock2	15.164	-6.1261	0.784191	-7.81199	5.62901e-15	1.94657e-13
Dock3	3242.53	0.24912	0.0480991	5.17931	2.22705e-07	2.36318e-06
Dock4	1429.42	-0.428542	0.0741	-5.78329	7.32542e-09	1.01089e-07
Dock6	88.2203	-1.43284	0.156047	-9.18209	4.22793e-20	2.29041e-18
Dock8	24.8833	-3.69542	0.534475	-6.91413	4.70753e-12	1.11465e-10
Dock9	2384.87	-0.203238	0.0644598	-3.15295	0.00161632	0.00653473
Dok3	52.4031	-0.536566	0.177835	-3.01721	0.00255116	0.00968755
Dok4	25.2336	-0.732961	0.200868	-3.64896	0.000263301	0.00133728
Dok5	87.0564	0.394996	0.10152	3.89082	9.9905e-05	0.000572553
Dok6	158.407	0.405641	0.106951	3.79278	0.000148971	0.000809032
Dolpp1	81.728	-0.332652	0.119313	-2.78806	0.00530244	0.0180686
Donson	391.122	-0.322114	0.0959426	-3.35736	0.000786909	0.00346922
Dopey2	1229.58	0.136197	0.052222	2.60805	0.00910603	0.0286012
Dot1l	1265.51	-0.226166	0.0849899	-2.66109	0.00778888	0.0250671
Dpagt1	60.647	-0.400116	0.141339	-2.83089	0.00464185	0.0161542
Dpf1	187.705	-0.314502	0.12671	-2.48207	0.0130622	0.0388447
Dpf3	11.2827	-1.59155	0.301848	-5.27269	1.34438e-07	1.48885e-06
Dph1	84.6492	-0.373226	0.116484	-3.2041	0.00135485	0.00561382
Dph2	39.0077	-0.388363	0.16013	-2.4253	0.0152959	0.0443052
Dph6	185.27	0.354993	0.0828983	4.28227	1.84999e-05	0.000127245
Dpp10	1411.12	0.403832	0.0681295	5.92741	3.07742e-09	4.56732e-08
Dpp3	103.025	-0.343905	0.0987552	-3.4824	0.000496935	0.00233245
Dpp4	76.4512	1.67143	0.148686	11.2413	2.55497e-29	2.54016e-27
Dpp6	1047.59	-0.241488	0.0572387	-4.21896	2.4543e-05	0.000163913
Dpp7	138.156	-0.375768	0.12379	-3.03554	0.00240107	0.00920549
Dpp9	279.262	-0.229572	0.0796679	-2.88161	0.0039565	0.0141288
Dpy19l1	1228.71	0.612485	0.0753567	8.1278	4.37143e-16	1.68113e-14
Dpy19l4	343.989	0.17818	0.0739285	2.41016	0.0159455	0.0459131
Dpyd	75.3208	-1.14242	0.128408	-8.89677	5.7495e-19	2.82597e-17
Dpysl3	119.882	-0.531247	0.0873664	-6.08068	1.19672e-09	1.91761e-08
Dpysl4	204.363	-0.638095	0.104348	-6.11507	9.65172e-10	1.56888e-08
Dpysl5	108.022	-1.4491	0.149085	-9.72001	2.47766e-22	1.5939e-20
Draxin	1.80772	-3.73395	0.956979	-3.90181	9.54766e-05	0.000549014
Drc7	4.49193	-1.34024	0.458408	-2.92369	0.00345911	0.0125794
Drg2	164.785	-0.253459	0.0792778	-3.1971	0.00138819	0.00573159
Drosha	1211.03	-0.240114	0.0467252	-5.13886	2.76409e-07	2.86529e-06
Drp2	1289.76	0.22819	0.0635064	3.59318	0.000326666	0.00161332
Dsc2	31.811	-1.12967	0.230628	-4.89824	9.67001e-07	8.99075e-06
Dscam	1116.01	0.235929	0.0637595	3.70029	0.000215353	0.00111917
Dscaml1	549.909	-0.677148	0.100721	-6.72299	1.78033e-11	3.85548e-10
Dsn1	17.4379	-0.477858	0.200611	-2.38201	0.0172182	0.0489788
Dst	15455.9	0.423589	0.0619965	6.83247	8.34668e-12	1.90503e-10
Dtl	131.981	0.303082	0.080004	3.78833	0.000151661	0.000820838
Dtwd2	53.2802	0.320519	0.133462	2.40158	0.0163243	0.0468189
Dtx1	188.169	-0.336631	0.0934718	-3.60141	0.000316492	0.00156928
Dtx3	462.814	-0.539442	0.128653	-4.19299	2.75298e-05	0.000181574
Dus3l	439.576	-0.610318	0.120683	-5.0572	4.25456e-07	4.26871e-06
Dusp10	31.8179	-1.4154	0.274342	-5.15924	2.47957e-07	2.60429e-06
Dusp12	119.155	-0.267342	0.0896778	-2.98114	0.00287175	0.0107143
Dusp18	175.214	-0.38521	0.0985612	-3.90833	9.29354e-05	0.000535987
Dusp3	480.084	0.254378	0.0962004	2.64425	0.00818716	0.0261136
Dusp7	226.857	0.295675	0.0930517	3.17754	0.00148532	0.00607672
Dvl1	541.921	-0.42013	0.0994119	-4.22616	2.37718e-05	0.000159249
Dvl2	158.05	-0.409036	0.114471	-3.57328	0.000352544	0.00172603
Dvl3	223.322	-0.391061	0.0983032	-3.97811	6.94661e-05	0.000414005
Dydc2	2.35278	2.2425	0.599483	3.74073	0.000183488	0.000971499
Dync1i1	428.527	0.238301	0.0695564	3.42602	0.000612497	0.0027881
Dynlt1b	11.5857	-1.13774	0.410254	-2.77325	0.00554993	0.0187803
Dysf	51.7726	-0.994061	0.161061	-6.17194	6.74575e-10	1.13388e-08
Dzank1	1268.99	0.173475	0.043396	3.99748	6.40216e-05	0.000384966
Dzip1l	217.163	-0.40881	0.0799872	-5.11094	3.20566e-07	3.29183e-06
Dzip3	2149.26	0.13743	0.0553127	2.48461	0.0129695	0.0386084
E130008D07Rik	33.019	-0.498639	0.20533	-2.42848	0.0151622	0.0439908
E130012A19Rik	23.2305	0.654518	0.2678	2.44405	0.0145234	0.0425177
E130114P18Rik	10.052	-2.70284	0.450621	-5.99805	1.99706e-09	3.08425e-08
E130308A19Rik	150.796	0.264753	0.0943362	2.80648	0.00500854	0.0171842
E130309D14Rik	93.9128	0.328934	0.0947233	3.47258	0.000515488	0.00240662
E230016M11Rik	111.457	0.324589	0.111638	2.90751	0.00364318	0.0131521
E230029C05Rik	28.0282	-0.669649	0.238038	-2.8132	0.00490508	0.0169055
E2f1	29.4202	0.852669	0.226559	3.76356	0.000167511	0.000897184
E2f3	183.11	0.212995	0.0792196	2.68867	0.00717367	0.023379
E2f8	1.85799	-4.26396	0.841602	-5.06648	4.05241e-07	4.08227e-06
E330009J07Rik	144.063	0.296914	0.0936918	3.16905	0.00152939	0.00622356
E330011O21Rik	4.25597	-1.63171	0.474512	-3.43871	0.000584491	0.00267734
E330033B04Rik	643.271	0.354988	0.0655251	5.41759	6.04092e-08	7.14217e-07
E4f1	255.294	-0.430498	0.108472	-3.96875	7.22504e-05	0.000428119
Eaf2	12.4973	-0.744326	0.260391	-2.85849	0.00425663	0.0149894
Ebag9	112.615	0.667227	0.134405	4.96431	6.89464e-07	6.63599e-06
Ebf1	1.83033	-2.2383	0.909118	-2.46205	0.0138145	0.0407014
Ebf3	2.40511	-4.62408	1.00495	-4.60131	4.19847e-06	3.38236e-05
Ebf4	105.071	-0.944782	0.111944	-8.43977	3.17953e-17	1.35696e-15
Ebna1bp2	197.087	-0.260079	0.099904	-2.60329	0.00923345	0.0289406
Ece1	405.327	0.312093	0.0993263	3.1421	0.00167741	0.00674898
Ece2	109.897	-2.13476	0.161985	-13.1787	1.16366e-39	2.14334e-37
Ecel1	6.81758	-1.79102	0.395597	-4.52738	5.97185e-06	4.6352e-05
Ech1	47.6505	-0.565969	0.162057	-3.4924	0.000478697	0.00226079
Echdc1	75.2361	0.377285	0.123009	3.06714	0.00216114	0.00840162
Echdc2	125.62	-0.758748	0.152354	-4.98015	6.35355e-07	6.17636e-06
Eci1	11.3309	-0.930191	0.253203	-3.67369	0.000239073	0.00122713
Eci2	49.9322	-0.882049	0.137848	-6.39869	1.56721e-10	2.87452e-09
Ecm1	20.1784	-0.633598	0.227312	-2.78734	0.00531419	0.0180943
Ecscr	3.24854	-4.05707	0.90897	-4.46337	8.06807e-06	6.07989e-05
Ecsit	86.1449	-0.233974	0.096238	-2.4312	0.0150489	0.0437055
Eda	22.3963	-0.501393	0.191918	-2.61254	0.00898716	0.0282786
Edaradd	4.38829	-3.51611	0.676308	-5.19897	2.00395e-07	2.14335e-06
Edc4	707.977	-0.319978	0.0903448	-3.54174	0.000397494	0.00192031
Edem2	103.689	-0.385508	0.116191	-3.31787	0.000907052	0.00393445
Edem3	710.011	0.26619	0.0745553	3.57037	0.000356482	0.00174433
Edil3	912.841	0.394089	0.13809	2.85385	0.00431936	0.0151823
Edn3	1.56976	-3.03064	0.867486	-3.49359	0.000476572	0.00225365
Ednra	9.97254	-1.64217	0.324776	-5.05632	4.27431e-07	4.28607e-06
Ednrb	64.7702	-4.15064	0.240572	-17.2532	1.05848e-66	7.12354e-64
Eef1d	150.199	-0.343433	0.099255	-3.46011	0.000539956	0.00250415
Eef2	727.199	-0.250484	0.0705945	-3.54821	0.000387854	0.00188101
Eepd1	61.0511	0.61751	0.13691	4.51034	6.47245e-06	4.97824e-05
Efcab1	24.2459	-0.788243	0.246199	-3.20166	0.0013664	0.00565231
Efcab14	289.208	0.224367	0.0816716	2.74719	0.0060109	0.0201338
Efcab3	25.7292	-1.30858	0.20209	-6.47524	9.46613e-11	1.8182e-09
Efemp2	29.9923	-1.66865	0.217213	-7.68206	1.56556e-14	5.12042e-13
Efhc2	22.3219	1.06217	0.19769	5.37287	7.74928e-08	8.97993e-07
Efhd2	206.004	0.378242	0.138667	2.7277	0.00637782	0.0211282
Efna5	320.102	0.533431	0.104347	5.11208	3.18625e-07	3.27381e-06
Efnb2	405.93	0.283962	0.0865782	3.27983	0.00103869	0.00444325
Efnb3	140.349	-0.622184	0.204879	-3.03684	0.00239072	0.00916785
Efr3b	1044.9	-0.151032	0.0481352	-3.13766	0.00170305	0.00682881
Efs	14.0428	-3.38167	0.320304	-10.5577	4.67994e-26	3.88103e-24
Egfem1	203.926	-0.723367	0.124624	-5.80441	6.45945e-09	9.03497e-08
Egflam	1.75819	-3.94667	1.0323	-3.82318	0.000131741	0.000727732
Egfr	69.6403	-4.79502	0.22724	-21.1012	7.75927e-99	1.50857e-95
Ehbp1l1	79.6869	-0.778856	0.119983	-6.49138	8.50549e-11	1.64816e-09
Ehmt2	674.039	-0.463423	0.10156	-4.56306	5.04142e-06	3.99849e-05
Eif1ax	69.9479	0.445791	0.154223	2.89057	0.00384548	0.0137688
Eif2a	231.861	0.259645	0.0749982	3.46202	0.000536137	0.00248776
Eif2ak2	24.9991	-0.618754	0.204268	-3.02913	0.00245261	0.00936951
Eif2ak3	284.474	0.312687	0.0750516	4.16629	3.09591e-05	0.000201527
Eif2ak4	550.994	-0.273312	0.0672291	-4.06538	4.7954e-05	0.000297691
Eif2b3	101.086	0.353543	0.0872657	4.05134	5.0925e-05	0.000314427
Eif2d	315.354	-0.222949	0.072277	-3.08464	0.00203795	0.00798122
Eif3e	292.604	0.247658	0.0670269	3.6949	0.00021997	0.00113969
Eif3g	94.2539	-0.380925	0.102218	-3.7266	0.000194081	0.00102224
Eif4a1	279.138	-0.34782	0.0954062	-3.64568	0.000266688	0.00135104
Eif4e	363.26	0.210125	0.0594577	3.53402	0.000409291	0.00197077
Eif4ebp3	73.6638	-0.448379	0.133928	-3.34791	0.000814234	0.00357259
Eif4g1	1322.94	-0.236994	0.0497055	-4.76797	1.86094e-06	1.61842e-05
Eif4g3	3009.07	-0.126502	0.0440987	-2.8686	0.00412295	0.0146098
Elac2	171.711	-0.271999	0.090805	-2.99542	0.00274066	0.0102976
Elavl4	721.743	0.313527	0.0744661	4.21033	2.55e-05	0.000169464
Elf1	26.856	-0.650225	0.228441	-2.84636	0.00442228	0.0154979
Elf4	4.4627	-4.97055	0.841904	-5.90393	3.54938e-09	5.2147e-08
Elfn1	86.1081	-2.80634	0.206671	-13.5788	5.35221e-42	1.14211e-39
Ell	209.851	-0.22857	0.0861181	-2.65414	0.007951	0.0254671
Ell2	356.698	0.632428	0.0969646	6.52226	6.92565e-11	1.36316e-09
Elmo2	691.815	-0.215821	0.0800183	-2.69715	0.00699356	0.0228778
Elmod1	1186.93	0.580707	0.102816	5.648	1.62328e-08	2.11971e-07
Elmsan1	151.016	-0.274425	0.0780083	-3.51789	0.000434988	0.00208418
Eln	8.35361	-1.09724	0.349232	-3.14186	0.0016788	0.00675273
Elovl4	247.381	0.571429	0.133262	4.288	1.80292e-05	0.000124595
Elovl5	158.004	-0.507047	0.105694	-4.79732	1.60805e-06	1.42542e-05
Elovl6	438.946	0.233058	0.0922275	2.52699	0.0115044	0.0348819
Elp4	181.16	0.292433	0.0909921	3.21383	0.00130976	0.00545542
Emb	275.515	0.49342	0.0930199	5.30446	1.13008e-07	1.27411e-06
Emc10	199.619	0.430858	0.138223	3.11711	0.00182633	0.00726792
Emc3	204.999	0.478493	0.128811	3.7147	0.000203447	0.00106648
Emc7	161.373	0.56739	0.140469	4.03926	5.36206e-05	0.000329096
Eme2	139.878	-0.396902	0.126987	-3.12552	0.00177488	0.00708253
Emid1	15.4234	-1.18051	0.265312	-4.44951	8.60649e-06	6.45229e-05
Eml2	240.7	-0.24974	0.0837627	-2.98152	0.00286823	0.0107065
Eml3	19.592	-1.43969	0.235545	-6.11218	9.82773e-10	1.5908e-08
Eml4	703.224	0.155772	0.0562393	2.76981	0.00560889	0.0189468
Eml5	3911.94	0.300859	0.0565147	5.32355	1.0176e-07	1.15473e-06
Emp2	10.1159	-3.37473	0.36267	-9.30525	1.33678e-20	7.5455e-19
Emx1	35.5447	0.911753	0.160987	5.66353	1.48292e-08	1.95246e-07
Emx2	11.0982	-1.42561	0.283762	-5.02398	5.06111e-07	5.00335e-06
Emx2os	33.2315	-1.49836	0.280016	-5.35099	8.74749e-08	1.00304e-06
Enah	1569.52	-0.148752	0.0512974	-2.89979	0.0037341	0.0134298
Eng	7.11466	-2.13706	0.445119	-4.80111	1.57789e-06	1.4008e-05
Eno2	711.461	-0.191377	0.0706231	-2.70983	0.00673169	0.022137
Eno3	38.3928	-0.695094	0.168849	-4.11665	3.84414e-05	0.000244421
Enox1	371.111	-0.277607	0.0969557	-2.86323	0.0041934	0.0148055
Enpep	1.18314	-3.0292	1.00946	-3.00081	0.00269267	0.01015
Enpp2	1501.48	0.334292	0.0889436	3.75847	0.000170956	0.000912288
Enpp4	161.927	0.572423	0.149107	3.83901	0.000123532	0.000689933
Enpp6	31.5776	-1.03929	0.233982	-4.44177	8.92239e-06	6.66627e-05
Ensa	679.001	0.217031	0.0474985	4.56922	4.89533e-06	3.89533e-05
Enthd2	90.3683	-0.466448	0.121803	-3.82953	0.00012839	0.00071184
Entpd1	46.7726	-0.882417	0.206643	-4.27026	1.95249e-05	0.000133979
Entpd2	6.07456	-5.56623	0.643616	-8.64837	5.2239e-18	2.35587e-16
Entpd6	206.337	-0.220601	0.0828877	-2.66144	0.00778066	0.0250499
Eny2	487.428	-0.106006	0.0425465	-2.49153	0.0127195	0.0379806
Eogt	191.97	-0.367875	0.0820956	-4.48105	7.42757e-06	5.64096e-05
Epas1	43.4918	-2.0387	0.26969	-7.55944	4.04822e-14	1.25151e-12
Epb4.1	773.527	0.882798	0.0829546	10.6419	1.90121e-26	1.63075e-24
Epb4.1l2	439.328	-0.765459	0.082447	-9.28426	1.62829e-20	9.12054e-19
Epb4.1l3	1230.45	0.204631	0.0482905	4.23749	2.26036e-05	0.000152122
Epb4.1l4a	8.42336	-1.38451	0.344118	-4.02337	5.73712e-05	0.000349784
Epb4.1l5	86.4483	-0.505408	0.14141	-3.57407	0.000351475	0.00172128
Epdr1	327.445	0.729349	0.165041	4.4192	9.90675e-06	7.31119e-05
Epg5	885.722	0.139246	0.055018	2.53092	0.0113763	0.0345414
Epha2	1.42292	-3.74751	1.09771	-3.41394	0.000640303	0.0029026
Epha4	2212.65	0.681726	0.090829	7.50559	6.11505e-14	1.85766e-12
Epha5	1220.01	0.141296	0.0586009	2.41115	0.0159022	0.045811
Epha6	739.195	-0.265302	0.0692186	-3.83281	0.00012669	0.000704421
Epha7	1794.98	0.547952	0.0773657	7.08262	1.41458e-12	3.61349e-11
Epha8	57.0596	-1.0228	0.165624	-6.17547	6.59676e-10	1.10991e-08
Ephb1	296.202	0.60046	0.0995891	6.02937	1.646e-09	2.56929e-08
Ephb2	174.866	0.741152	0.147236	5.03376	4.80956e-07	4.77897e-06
Ephb4	4.67849	-3.31053	0.717199	-4.61591	3.9137e-06	3.17046e-05
Ephb6	1136.64	0.18533	0.0714343	2.59441	0.00947528	0.029533
Ephx2	39.0032	-0.712759	0.150459	-4.73724	2.16647e-06	1.85828e-05
Ephx4	224.406	0.466729	0.093272	5.00396	5.61655e-07	5.49963e-06
Epn2	847.967	-0.168076	0.0531397	-3.16291	0.00156198	0.00633849
Epor	21.1862	0.642882	0.261351	2.45985	0.0138996	0.0409041
Eps15	795.003	0.200901	0.0705657	2.847	0.00441332	0.0154746
Eps15l1	749.379	-0.26049	0.0681774	-3.82076	0.000133041	0.000733214
Eps8	60.6282	-2.84367	0.194931	-14.5881	3.34531e-48	1.04529e-45
Eps8l1	24.9748	-0.747558	0.206079	-3.62754	0.000286137	0.00143874
Epsti1	1.10146	-2.51829	1.01542	-2.48003	0.013137	0.0390417
Ept1	601.927	0.31037	0.0758007	4.09455	4.22986e-05	0.000266046
Eral1	104.015	-0.280609	0.103448	-2.71257	0.00667634	0.0219839
Erap1	73.5477	0.352471	0.140214	2.51381	0.0119435	0.0359951
Erbb4	344.165	-3.61797	0.22356	-16.1834	6.60055e-59	3.49989e-56
Erc1	802.162	0.225067	0.0717205	3.13811	0.00170042	0.00682273
Erc2	2552.98	0.410537	0.0836681	4.90673	9.2609e-07	8.65637e-06
Ercc1	87.802	-0.329031	0.127303	-2.58464	0.00974812	0.030306
Ercc2	207.15	-0.430078	0.0895387	-4.80326	1.56103e-06	1.38782e-05
Ergic1	264.908	0.359513	0.110624	3.24986	0.00115462	0.00488834
Ergic2	788.273	0.222627	0.0500847	4.44502	8.7884e-06	6.57458e-05
Eri1	138.479	0.237405	0.0971382	2.44399	0.0145257	0.0425177
Erich3	64.1428	0.535135	0.127976	4.18152	2.89568e-05	0.000189983
Erlin1	276.034	0.252682	0.070335	3.59254	0.000327466	0.00161682
Erlin2	290.847	-0.177653	0.0608068	-2.92159	0.00348248	0.0126503
Ermp1	245.041	0.308556	0.115277	2.67666	0.00743609	0.0241314
Ero1l	415.412	0.186468	0.0600486	3.10528	0.001901	0.00752062
Erp29	89.67	0.395965	0.109257	3.62415	0.000289911	0.00145604
Erp44	397.118	0.28605	0.0733364	3.90052	9.59858e-05	0.000551761
Esco1	841.283	0.36052	0.0728709	4.94737	7.52212e-07	7.19246e-06
Esf1	283.512	0.294705	0.0990446	2.97548	0.00292529	0.0108654
Esr1	70.5135	0.728775	0.290347	2.51002	0.0120726	0.0363029
Esrrg	119.071	0.513861	0.115184	4.46122	8.14949e-06	6.13597e-05
Esyt2	1584.46	0.161156	0.0454078	3.54909	0.000386562	0.0018763
Esyt3	11.0648	-1.29836	0.304279	-4.267	1.98116e-05	0.000135627
Etfa	109.967	0.376105	0.096867	3.88269	0.000103307	0.000589391
Etl4	1351.79	0.354692	0.0769586	4.60886	4.04882e-06	3.27235e-05
Etnppl	11.8936	-3.52333	0.671794	-5.24465	1.5658e-07	1.70282e-06
Etohi1	386.446	0.224529	0.0714438	3.14274	0.00167372	0.00673724
Ets1	21.3004	-2.39932	0.289214	-8.29602	1.07661e-16	4.39125e-15
Etv1	175.734	-0.489813	0.101582	-4.82184	1.42237e-06	1.2783e-05
Etv4	23.8545	-1.83219	0.278932	-6.5686	5.07907e-11	1.02744e-09
Etv6	180.081	-0.332917	0.0946581	-3.51705	0.000436374	0.00208911
Eva1a	4.70425	-3.31486	0.625142	-5.30258	1.14178e-07	1.28647e-06
Evc	53.5834	-0.539604	0.130369	-4.13904	3.48757e-05	0.000224358
Evc2	152.366	-0.465456	0.0961963	-4.83861	1.30751e-06	1.18176e-05
Evi2a	36.5016	0.973808	0.281944	3.4539	0.000552539	0.00255168
Evi5	2140.11	0.147652	0.052356	2.82016	0.00479994	0.0165856
Evi5l	211.784	-0.35802	0.0750265	-4.77192	1.82481e-06	1.59255e-05
Evl	250.068	-0.401281	0.0767491	-5.22847	1.70919e-07	1.84499e-06
Ewsr1	2546.91	-0.176958	0.0652105	-2.71364	0.00665494	0.0219176
Exd2	1127.35	-0.275463	0.0788805	-3.49215	0.000479146	0.0022623
Exoc2	466.833	0.268515	0.0654738	4.1011	4.11193e-05	0.000259188
Exoc3l4	1.43005	-1.90457	0.709236	-2.68539	0.00724455	0.0235623
Exoc4	647.754	0.203147	0.0772691	2.62909	0.00856135	0.0271536
Exoc5	813.077	0.159942	0.0511481	3.12703	0.00176581	0.00704953
Exoc6	434.458	0.385892	0.0916944	4.20845	2.57127e-05	0.000170659
Exoc7	300.196	-0.235206	0.0824294	-2.85343	0.00432504	0.0151967
Exosc10	386.007	-0.254598	0.0669707	-3.80163	0.000143749	0.000783587
Exosc8	103.312	-0.258584	0.102629	-2.51959	0.0117493	0.0354892
Exosc9	165.821	0.217024	0.0717484	3.02479	0.00248804	0.00947253
Exph5	565.496	1.00525	0.108277	9.28406	1.63146e-20	9.12054e-19
Ext1	760.199	0.337274	0.0673744	5.00597	5.55801e-07	5.44536e-06
Ext2	290.362	0.219784	0.0853919	2.57382	0.0100582	0.0310952
Extl1	243.591	0.410775	0.0904724	4.54034	5.61638e-06	4.39908e-05
Extl2	270.941	0.427044	0.148624	2.87331	0.00406192	0.0144364
Extl3	571.702	0.385719	0.0977344	3.9466	7.92675e-05	0.000464664
Eya1	38.9071	-2.54057	0.172471	-14.7304	4.11087e-49	1.43864e-46
Eya2	2.11228	-1.81038	0.751514	-2.40898	0.0159971	0.0460226
Eya4	47.7699	-1.93607	0.235491	-8.22141	2.01121e-16	8.0479e-15
Ezh1	307.541	-0.15408	0.0648575	-2.37566	0.0175175	0.0496672
Ezr	19.5575	-1.6073	0.29974	-5.3623	8.21672e-08	9.50272e-07
F11r	4.32721	-3.91649	0.782045	-5.00801	5.49949e-07	5.39406e-06
F12	4.31618	-1.11445	0.451148	-2.47027	0.0135012	0.0399534
F13a1	2.46666	-2.79471	0.923073	-3.02762	0.00246488	0.00940482
F2r	8.47756	-2.69212	0.416688	-6.46077	1.04169e-10	1.98125e-09
F3	71.3772	-3.28575	0.261769	-12.5521	3.87169e-36	5.67334e-34
F630028O10Rik	0.848364	-3.15049	1.25025	-2.51988	0.0117395	0.0354657
F730043M19Rik	41.5496	-0.804361	0.143406	-5.60899	2.03516e-08	2.6262e-07
F8	130.272	0.22511	0.0923647	2.43719	0.0148018	0.0431599
F930015N05Rik	3.95588	1.56807	0.474757	3.30288	0.000956969	0.00412745
Faap100	65.2994	-0.497674	0.141528	-3.51643	0.00043739	0.00209282
Fabp7	6.87095	-1.3398	0.445898	-3.00473	0.00265815	0.0100393
Fads1	394.611	-0.212026	0.0624501	-3.39513	0.000685972	0.00308089
Fads2	76.283	-0.4106	0.152161	-2.69846	0.00696609	0.0228007
Fads3	193.941	-0.238561	0.087634	-2.72224	0.00648405	0.0214274
Faf1	738.458	0.167267	0.0604046	2.76911	0.00562093	0.0189838
Faf2	280.417	0.232592	0.0759744	3.06145	0.00220267	0.00854218
Fah	154.13	-0.398105	0.105287	-3.78114	0.000156114	0.000841812
Fahd2a	102.601	-0.54663	0.103805	-5.26595	1.39469e-07	1.53679e-06
Faim2	632.158	0.310801	0.122842	2.53009	0.0114032	0.0346173
Fam102a	157.285	-0.293696	0.1085	-2.70688	0.00679191	0.0223057
Fam102b	124.298	-0.575743	0.123624	-4.65722	3.20507e-06	2.65919e-05
Fam103a1	73.0732	0.326922	0.136838	2.38912	0.0168888	0.048154
Fam107a	54.5142	-1.76008	0.357094	-4.92891	8.26887e-07	7.81679e-06
Fam107b	8.9396	-1.42368	0.342719	-4.15407	3.26606e-05	0.000211822
Fam114a1	8.28124	-2.95897	0.378899	-7.80937	5.74727e-15	1.98355e-13
Fam117a	10.9713	-1.04378	0.307815	-3.39093	0.000696571	0.00312033
Fam118a	98.5201	-0.473224	0.117423	-4.03009	5.57554e-05	0.000340765
Fam118b	118.183	0.280312	0.103083	2.71927	0.00654255	0.0215962
Fam120a	1463.98	-0.168215	0.0392519	-4.28553	1.82304e-05	0.000125737
Fam120aos	191.95	-0.358884	0.090003	-3.98747	6.67818e-05	0.00039964
Fam126a	131.18	-0.655426	0.131149	-4.99757	5.80563e-07	5.66575e-06
Fam126b	1652.72	0.2116	0.0521809	4.05513	5.01062e-05	0.00030959
Fam129a	5.91476	-2.62745	0.457594	-5.74187	9.36362e-09	1.27506e-07
Fam129c	25.5255	-0.593529	0.217053	-2.73449	0.00624777	0.0207721
Fam131a	297.792	-0.254124	0.0878129	-2.89392	0.0038046	0.013642
Fam131b	202.723	0.291072	0.101207	2.87599	0.0040276	0.0143388
Fam132b	11.9003	0.95737	0.306516	3.1234	0.00178775	0.00712576
Fam134b	227.293	0.381481	0.13226	2.88433	0.00392251	0.0140217
Fam13c	475.31	-0.41709	0.0592391	-7.04079	1.91157e-12	4.75123e-11
Fam149a	82.8935	-0.570008	0.130585	-4.36502	1.27111e-05	9.09317e-05
Fam150a	2.84934	-1.53886	0.618059	-2.48983	0.0127805	0.0381365
Fam150b	6.53875	-2.01523	0.365361	-5.51573	3.4734e-08	4.31352e-07
Fam160a2	1016.97	0.196389	0.0567797	3.45878	0.000542625	0.00251386
Fam161b	166.598	-0.290967	0.101646	-2.86254	0.00420265	0.0148292
Fam163a	3.58162	-2.75182	0.609471	-4.5151	6.32872e-06	4.87626e-05
Fam163b	144.454	0.385991	0.142635	2.70614	0.00680703	0.0223443
Fam168a	1143.1	0.274409	0.0522471	5.25213	1.5035e-07	1.64016e-06
Fam169a	503.727	0.201825	0.0643723	3.13528	0.0017169	0.00687782
Fam169b	1.60189	-2.22652	0.850462	-2.61801	0.00884432	0.0278793
Fam171a1	516.618	0.432928	0.0936572	4.62247	3.79196e-06	3.07896e-05
Fam171b	1242.71	0.570464	0.117148	4.86961	1.11821e-06	1.02549e-05
Fam172a	223.836	0.240057	0.089444	2.68388	0.00727725	0.0236643
Fam173a	227.265	-0.604587	0.104188	-5.80285	6.51982e-09	9.10486e-08
Fam174a	95.9523	0.491984	0.168622	2.91768	0.0035265	0.012781
Fam174b	56.0825	0.55046	0.144471	3.81016	0.000138874	0.000760331
Fam179b	694.45	0.160076	0.0539534	2.96693	0.00300793	0.0111321
Fam180a	0.982972	-2.53765	1.00479	-2.52556	0.0115514	0.0350004
Fam181a	1.42628	-3.43726	0.923079	-3.72369	0.000196329	0.00103319
Fam181b	5.08796	-2.38813	0.509841	-4.68408	2.81224e-06	2.36726e-05
Fam184a	421.773	-0.224637	0.0748551	-3.00096	0.00269128	0.0101469
Fam184b	148.272	-0.429509	0.106468	-4.03417	5.4795e-05	0.000335246
Fam189a2	51.3704	-0.551361	0.14241	-3.87165	0.000108099	0.000612934
Fam192a	101.012	0.261459	0.099451	2.62902	0.00856306	0.0271541
Fam193b	1032.93	-0.463941	0.0859373	-5.39859	6.71652e-08	7.87178e-07
Fam195a	15.0283	-0.677983	0.231933	-2.92319	0.00346463	0.0125959
Fam196a	78.2667	0.522599	0.139324	3.75097	0.000176153	0.000936023
Fam196b	4.30764	-2.67895	0.620576	-4.31687	1.58254e-05	0.000110721
Fam198a	24.3786	-0.844168	0.2297	-3.67509	0.000237765	0.00122221
Fam198b	85.0122	0.882553	0.202407	4.36028	1.29896e-05	9.25458e-05
Fam199x	306.23	0.319849	0.0730565	4.37811	1.19715e-05	8.63823e-05
Fam19a1	197.599	-0.398858	0.143145	-2.78639	0.00532991	0.018141
Fam208b	1532.8	0.255816	0.0486141	5.26218	1.42357e-07	1.56369e-06
Fam21	756.606	-0.210929	0.0615389	-3.42758	0.000608984	0.00277356
Fam210b	23.062	-1.06544	0.265516	-4.0127	6.0027e-05	0.000363444
Fam212b	586.632	0.507377	0.0649028	7.81749	5.38866e-15	1.88205e-13
Fam214a	743.076	-0.158248	0.0483049	-3.27603	0.00105278	0.00449744
Fam214b	147.619	-0.390991	0.116104	-3.36759	0.000758286	0.00336081
Fam217b	65.8126	0.316314	0.125279	2.52489	0.0115736	0.0350445
Fam228b	216.252	-0.257888	0.0914854	-2.8189	0.00481883	0.0166407
Fam3c	223.238	0.368342	0.122397	3.00941	0.00261752	0.00990301
Fam43a	46.6905	1.52198	0.196221	7.75644	8.73467e-15	2.95685e-13
Fam46a	28.5775	-1.63006	0.310454	-5.25056	1.51637e-07	1.65215e-06
Fam49a	1074.8	0.161964	0.0654265	2.47551	0.0133047	0.0394453
Fam53b	274.038	0.429236	0.107174	4.00503	6.20104e-05	0.000374158
Fam63a	41.0259	-0.407523	0.153926	-2.64752	0.00810849	0.0258957
Fam63b	845.59	0.220111	0.0616932	3.56784	0.000359938	0.0017578
Fam65a	508.935	-0.190817	0.0767654	-2.48571	0.0129293	0.0385215
Fam65b	423.156	-0.487895	0.079416	-6.14354	8.07031e-10	1.33221e-08
Fam69a	166.058	0.296601	0.121811	2.43493	0.0148947	0.043349
Fam69c	5.62137	-3.2338	0.515948	-6.2677	3.66428e-10	6.43105e-09
Fam72a	9.81203	-0.74796	0.276627	-2.70385	0.00685404	0.0224718
Fam73b	399.257	-0.415962	0.0718223	-5.79154	6.97429e-09	9.67006e-08
Fam78a	69.6777	0.526558	0.132448	3.97559	7.02055e-05	0.000417133
Fam78b	219.574	0.534442	0.0750003	7.12587	1.03428e-12	2.68912e-11
Fam84b	88.6574	-0.47401	0.127436	-3.71958	0.000199557	0.0010486
Fam89b	24.0226	-0.532964	0.193963	-2.74776	0.00600038	0.0201101
Fam8a1	107.469	0.23493	0.0961598	2.44312	0.0145609	0.0425994
Fam98c	62.0399	-0.336392	0.125727	-2.67557	0.00746024	0.0241919
Fance	49.4847	-0.300015	0.125267	-2.39501	0.0166198	0.0475419
Fancg	120.543	-0.40002	0.119059	-3.35985	0.000779858	0.00344334
Fancm	470.342	0.357641	0.0633795	5.64286	1.67253e-08	2.18239e-07
Fap	113.96	1.37992	0.10387	13.285	2.82794e-40	5.55991e-38
Far1	3112.46	0.130886	0.0536006	2.44187	0.0146112	0.0427181
Farp1	902.053	-0.443258	0.073494	-6.03122	1.62724e-09	2.54454e-08
Farsa	172.123	-0.377977	0.110936	-3.40718	0.00065638	0.00296549
Fasn	483.766	-0.412174	0.0887228	-4.64564	3.39025e-06	2.7956e-05
Fastk	300.765	-0.28876	0.100902	-2.8618	0.00421243	0.0148577
Fat3	5869.36	0.460026	0.0785092	5.85952	4.64206e-09	6.66339e-08
Fat4	307.265	-0.526789	0.0747336	-7.04889	1.80344e-12	4.50166e-11
Faxc	711.426	0.398304	0.0733001	5.43388	5.51421e-08	6.5817e-07
Fbf1	577.892	-0.396613	0.0857256	-4.62655	3.71816e-06	3.02466e-05
Fbln1	9.41761	-3.04477	0.390696	-7.79318	6.53456e-15	2.24199e-13
Fbrs	198.078	-0.291557	0.105967	-2.75139	0.00593436	0.0199231
Fbrsl1	358.444	-0.393598	0.0680219	-5.78635	7.19334e-09	9.93442e-08
Fbxl12	195.126	-0.233935	0.0814649	-2.8716	0.00408396	0.0144952
Fbxl17	1122.3	0.143228	0.0548811	2.60978	0.00905999	0.0284822
Fbxl21	24.217	-0.458586	0.171205	-2.67858	0.00739357	0.0240113
Fbxl4	206.439	0.27216	0.0915494	2.97282	0.00295079	0.0109461
Fbxl5	1376.34	0.206792	0.0497375	4.15765	3.21532e-05	0.000208918
Fbxl6	181.041	-0.308175	0.111793	-2.75664	0.00583981	0.0196459
Fbxl7	4.62758	-3.48567	0.559614	-6.22871	4.70282e-10	8.15559e-09
Fbxo18	645.879	-0.176887	0.0571678	-3.09416	0.00197369	0.00776606
Fbxo2	18.5623	0.586309	0.23512	2.49366	0.0126434	0.037779
Fbxo21	268.773	-0.256734	0.0616051	-4.16741	3.08082e-05	0.000200775
Fbxo32	168.785	1.08594	0.143731	7.55537	4.17668e-14	1.28895e-12
Fbxo34	283.167	0.437471	0.0782826	5.58836	2.29229e-08	2.9342e-07
Fbxo41	679.942	0.16136	0.059641	2.70552	0.00681983	0.0223764
Fbxo44	224.388	-0.310702	0.0861293	-3.60739	0.000309298	0.00153796
Fbxo5	16.8637	-0.561556	0.213225	-2.63363	0.00844764	0.0268465
Fbxw5	290.578	-0.489625	0.104101	-4.70334	2.55934e-06	2.16974e-05
Fbxw7	1978.02	0.328996	0.0761458	4.32061	1.55601e-05	0.00010917
Fbxw9	128.53	-0.348834	0.119173	-2.92712	0.00342112	0.0124662
Fcer1g	5.23263	-2.12795	0.548974	-3.87624	0.000106084	0.000602877
Fcgr1	3.23919	-4.13137	0.873929	-4.72735	2.27472e-06	1.94256e-05
Fcgr2b	4.14664	-4.43568	0.759309	-5.84173	5.16607e-09	7.32544e-08
Fcgr3	10.1989	-2.77373	0.530557	-5.22797	1.71384e-07	1.84887e-06
Fcgrt	2.02109	-2.68421	0.933682	-2.87487	0.00404199	0.0143812
Fcho1	870.535	-0.307889	0.112393	-2.7394	0.00615507	0.0205341
Fchsd1	28.1672	-0.850566	0.219767	-3.87031	0.000108699	0.000615339
Fchsd2	435.752	-0.657894	0.0843889	-7.79598	6.39096e-15	2.19704e-13
Fcrlb	1.60719	3.12811	0.717289	4.36102	1.29455e-05	9.23209e-05
Fcrls	25.3851	-4.09205	0.589382	-6.94295	3.84003e-12	9.1919e-11
Fdxr	47.8832	-0.629674	0.152026	-4.14189	3.44462e-05	0.000221758
Fem1b	616.35	0.323845	0.0792128	4.0883	4.34555e-05	0.000272344
Fem1c	173.495	0.27684	0.115628	2.39424	0.0166549	0.0476189
Fer	549.566	0.240519	0.0750693	3.20396	0.00135553	0.00561533
Fermt2	427.611	-0.176765	0.0590396	-2.99401	0.00275338	0.0103277
[truncated: 4,179 more rows]
