# Supplementary material for: Characterization of transcriptional profiles associated with stress-induced neuronal activation in Arc-GFP mice
Source: Mol Psychiatry. 2024 Apr 22;29(10):3010–23. doi: 10.1038/s41380-024-02555-z (PMC11449785; doi:10.1038/s41380-024-02555-z)
Supplement: Supplementary file 3 — Data Set 2 [file 41380_2024_2555_MOESM3_ESM.xlsx]

## Sheet: Upregulated_GFP+_vhip
Supplementary Table 2. GO terms analysis of the GFP+ and GFP- DEGs.
Analaysis was performed by ToppGene (Chen et al. 2009)
Category	ID	Name	Source	p-value	q-value Bonferroni	q-value FDR B&H	q-value FDR B&Y	Hit Count in Query List	Hit Count in Genome	Hit in Query List
GO: Molecular Function	GO:0046873	metal ion transmembrane transporter activity		4.606e-13	8.507e-10	8.507e-10	6.889e-09	98	532	KCNH7,ASIC2,SLC24A4,KCNAB2,ATP1B3,ATP2A2,ATP2B1,ATP2B2,FXYD7,HCN2,CACNA1G,NIPA1,CACNA1E,CACNA2D1,CACNB2,NIPAL4,CACNB4,HCN1,PKD2L1,P2RX4,KCNB2,SLC38A2,SLC24A2,PKP2,SLC4A8,CPOX,PRKCZ,PRSS8,KCNK4,PTPN3,DLG1,SGK2,CACNG8,ENSA,MAGT1,RYR3,CACNG3,SCN1B,SCN2A,SCN4B,SCN8A,SCNN1G,TRPV6,SGK1,SLC1A1,LRRC55,SLC6A6,SLC6A9,SLC8A1,SLC9A2,ATP2C1,SLC12A2,SLC20A1,KCNIP4,SNAP25,CACNA2D3,KCNH5,SLC9A9,ARPP19,TMEM165,TR…
GO: Molecular Function	GO:0005216	ion channel activity		6.051e-12	1.118e-08	5.588e-09	4.526e-08	95	531	KCNH7,ASIC2,SLC24A4,STX7,CALHM5,KCNAB2,FXYD7,HCN2,CACNA1G,CACNA1E,CACNA2D1,CACNB2,CACNB4,HCN1,PKD2L1,P2RX4,KCNB2,CHRNA4,CHRNA5,SLC24A2,PKP2,CLIC4,PRKCZ,TMEM63A,PRSS8,KCNK4,PTPN3,DLG1,SGK2,CACNG8,ENSA,RYR3,CACNG3,SCN1B,GJD3,SCN2A,SCN4B,SCN8A,SCNN1G,TRPV6,LRRC8C,SGK1,PEX5L,SLC1A1,LRRC55,KCNIP4,SNAP25,UNC80,CACNA2D3,GABRA1,KCNH5,GABRA5,GABRB2,GABRB3,GABRG2,GABRR2,ARPP19,GLRB,TMEM150C,TRPV3,ANO4,GRIA…
GO: Molecular Function	GO:0022836	gated channel activity		3.329e-11	6.149e-08	2.05e-08	1.66e-07	71	360	KCNH7,ASIC2,KCNAB2,HCN2,CACNA1G,CACNA1E,CACNA2D1,CACNB2,CACNB4,HCN1,PKD2L1,P2RX4,KCNB2,CHRNA4,CHRNA5,CLIC4,TMEM63A,KCNK4,CACNG8,RYR3,CACNG3,SCN1B,SCN2A,SCN4B,SCN8A,SCNN1G,TRPV6,PEX5L,LRRC55,KCNIP4,SNAP25,CACNA2D3,GABRA1,KCNH5,GABRA5,GABRB2,GABRB3,GABRG2,GABRR2,GLRB,TMEM150C,ANO4,GRIA2,GRIA3,GRIN2A,GRIN2B,GRM7,KCNH4,KCNQ5,HTR1B,KCNK13,KCNK12,CACNA2D4,ITPR1,KCNA1,KCNA4,KCNA6,KCNB1,KCND2,KCNF1,KCNJ2…
GO: Molecular Function	GO:0015267	channel activity		1.058e-10	1.955e-07	3.579e-08	2.898e-07	103	624	KCNH7,ASIC2,SLC24A4,STX7,CALHM5,KCNAB2,LYNX1,FXYD7,HCN2,CACNA1G,CACNA1E,CACNA2D1,CACNB2,CACNB4,HCN1,PKD2L1,P2RX4,GJC3,KCNB2,CHRNA4,CHRNA5,SLC24A2,PKP2,CLIC4,PRKCB,PRKCZ,TMEM63A,PRSS8,KCNK4,PTPN3,DLG1,SGK2,CACNG8,ENSA,RYR3,CACNG3,SCN1B,GJD3,SCN2A,SCN4B,SCN8A,SCNN1G,TRPV6,LRRC8C,SGK1,PEX5L,SLC1A1,LRRC55,TSPAN13,KCNIP4,SNAP25,UNC80,CACNA2D3,GABRA1,KCNH5,GABRA5,GABRB2,GABRB3,GABRG2,GABRR2,ARPP19,GJB1…
GO: Molecular Function	GO:0005261	cation channel activity		1.105e-10	2.041e-07	3.579e-08	2.898e-07	78	423	KCNH7,ASIC2,SLC24A4,CALHM5,KCNAB2,FXYD7,HCN2,CACNA1G,CACNA1E,CACNA2D1,CACNB2,CACNB4,HCN1,PKD2L1,P2RX4,KCNB2,CHRNA4,CHRNA5,SLC24A2,PKP2,PRKCZ,TMEM63A,PRSS8,KCNK4,PTPN3,DLG1,SGK2,CACNG8,ENSA,RYR3,CACNG3,SCN1B,SCN2A,SCN4B,SCN8A,SCNN1G,TRPV6,SGK1,PEX5L,LRRC55,KCNIP4,SNAP25,UNC80,CACNA2D3,KCNH5,ARPP19,TRPV3,GRIA2,GRIA3,GRIN2A,GRIN2B,GRM7,KCNH4,TRPC1,TRPC4,TRPC5,SGK3,KCNQ5,HTR1B,KCNK13,KCNK12,CACNA2D4,…
GO: Molecular Function	GO:0022803	passive transmembrane transporter activity		1.163e-10	2.147e-07	3.579e-08	2.898e-07	103	625	KCNH7,ASIC2,SLC24A4,STX7,CALHM5,KCNAB2,LYNX1,FXYD7,HCN2,CACNA1G,CACNA1E,CACNA2D1,CACNB2,CACNB4,HCN1,PKD2L1,P2RX4,GJC3,KCNB2,CHRNA4,CHRNA5,SLC24A2,PKP2,CLIC4,PRKCB,PRKCZ,TMEM63A,PRSS8,KCNK4,PTPN3,DLG1,SGK2,CACNG8,ENSA,RYR3,CACNG3,SCN1B,GJD3,SCN2A,SCN4B,SCN8A,SCNN1G,TRPV6,LRRC8C,SGK1,PEX5L,SLC1A1,LRRC55,TSPAN13,KCNIP4,SNAP25,UNC80,CACNA2D3,GABRA1,KCNH5,GABRA5,GABRB2,GABRB3,GABRG2,GABRR2,ARPP19,GJB1…
GO: Molecular Function	GO:0022890	inorganic cation transmembrane transporter activity		1.51e-10	2.788e-07	3.984e-08	3.226e-07	111	695	KCNH7,ASIC2,SLC24A4,CALHM5,KCNAB2,ATP1B3,ATP2A2,ATP2B1,ATP2B2,FXYD7,HCN2,CACNA1G,NIPA1,CACNA1E,CACNA2D1,CACNB2,NIPAL4,CACNB4,HCN1,PKD2L1,P2RX4,KCNB2,CHRNA4,CHRNA5,SLC38A2,SLC24A2,PKP2,SLC4A8,CPOX,PRKCZ,TMEM63A,PRSS8,KCNK4,PTPN3,DLG1,SGK2,SLC17A5,CACNG8,ENSA,MAGT1,RYR3,CACNG3,SLC41A2,ATP8A1,SCN1B,SCN2A,SCN4B,SCN8A,SCNN1G,TRPV6,SGK1,PEX5L,SLC1A1,LRRC55,SLC6A6,SLC6A9,SLC8A1,SLC9A2,ATP2C1,SLC12A2,SLC…
GO: Molecular Function	GO:0015079	potassium ion transmembrane transporter activity		6.824e-10	1.26e-06	1.576e-07	1.276e-06	45	194	KCNH7,SLC24A4,KCNAB2,ATP1B3,HCN2,HCN1,PKD2L1,KCNB2,SLC24A2,CPOX,PRKCZ,KCNK4,DLG1,SGK2,ENSA,SGK1,LRRC55,SLC9A2,SLC12A2,KCNIP4,SNAP25,KCNH5,SLC9A9,ARPP19,GRIA2,KCNH4,SGK3,KCNQ5,KCNK13,KCNK12,KCNA1,KCNA4,KCNA6,KCNB1,KCND2,KCNF1,KCNJ2,KCNJ3,KCNJ4,KCNJ9,KCNMA1,KCNN2,KCNQ2,KCNQ3,KCNS1
GO: Molecular Function	GO:0022843	voltage-gated cation channel activity		8.299e-10	1.533e-06	1.703e-07	1.379e-06	38	149	KCNH7,KCNAB2,HCN2,CACNA1G,CACNA1E,CACNA2D1,CACNB2,CACNB4,HCN1,KCNB2,CACNG8,CACNG3,LRRC55,SNAP25,CACNA2D3,KCNH5,GRIN2A,GRIN2B,GRM7,KCNH4,KCNQ5,HTR1B,KCNK13,CACNA2D4,KCNA1,KCNA4,KCNA6,KCNB1,KCND2,KCNF1,KCNJ2,KCNJ3,KCNJ4,KCNJ9,KCNMA1,KCNQ2,KCNQ3,KCNS1
GO: Molecular Function	GO:0005244	voltage-gated ion channel activity		1.948e-09	3.598e-06	3.384e-07	2.741e-06	46	207	KCNH7,KCNAB2,HCN2,CACNA1G,CACNA1E,CACNA2D1,CACNB2,CACNB4,HCN1,KCNB2,CLIC4,KCNK4,CACNG8,CACNG3,SCN1B,SCN2A,SCN4B,SCN8A,LRRC55,KCNIP4,SNAP25,CACNA2D3,KCNH5,GRIN2A,GRIN2B,GRM7,KCNH4,KCNQ5,HTR1B,KCNK13,KCNK12,CACNA2D4,KCNA1,KCNA4,KCNA6,KCNB1,KCND2,KCNF1,KCNJ2,KCNJ3,KCNJ4,KCNJ9,KCNMA1,KCNQ2,KCNQ3,KCNS1
GO: Molecular Function	GO:0015318	inorganic molecular entity transmembrane transporter activity		2.015e-09	3.722e-06	3.384e-07	2.741e-06	138	965	KCNH7,ASIC2,SLC24A4,STX7,CALHM5,KCNAB2,ATP1B3,ATP2A2,ATP2B1,ATP2B2,FXYD7,HCN2,CACNA1G,NIPA1,CACNA1E,CACNA2D1,CACNB2,NIPAL4,CACNB4,HCN1,SLC25A14,PKD2L1,P2RX4,SLC16A3,SLC16A7,SLC26A4,KCNB2,CHRNA4,CHRNA5,SLC38A2,SLC24A2,PKP2,SLC4A8,CLIC4,CPOX,SLC25A44,PRKCZ,TMEM63A,PRSS8,KCNK4,PTPN3,DLG1,SGK2,SLC17A5,CACNG8,SLC25A13,ENSA,SLC43A2,MAGT1,RYR3,CACNG3,SLC41A2,ATP8A1,SCN1B,GJD3,SCN2A,SCN4B,SCN8A,SCNN1G,TR…
GO: Molecular Function	GO:0008092	cytoskeletal protein binding		2.656e-09	4.906e-06	4.088e-07	3.311e-06	154	1115	ABL1,MAP6,MAPT,PICALM,ADCY8,ERMN,MRTFB,MTUS1,KIF17,MOBP,DIP2B,KIF6,BIN1,KLHL1,ANK3,APBB1,JAKMIP3,SHTN1,MYLIP,CTNNA3,PHACTR1,MYO1D,MYO1E,MYO6,MYO9A,BBS4,BICD1,DRG1,NEFM,NF2,CDK5R2,CACNB2,NRAP,NRCAM,PKD2L1,PSTPIP2,PDLIM1,PDE4B,CFL2,TMOD2,ANLN,PLS1,HOMER2,ROCK2,AKAP5,STXBP5L,SPAG6,CRYAB,PPP2R2A,FEZ1,ARHGEF10,MICAL2,SIPA1L1,CSRP1,PTK2,PTPN3,VILL,STMN3,DLG1,DMD,DYNC1I1,DUSP3,ARPC5,TTLL7,CCDC88C,ABI2,S…
GO: Molecular Function	GO:0005267	potassium channel activity		3.357e-09	6.2e-06	4.763e-07	3.857e-06	38	156	KCNH7,KCNAB2,HCN2,HCN1,PKD2L1,KCNB2,PRKCZ,KCNK4,DLG1,SGK2,ENSA,SGK1,LRRC55,KCNIP4,SNAP25,KCNH5,ARPP19,GRIA2,KCNH4,SGK3,KCNQ5,KCNK13,KCNK12,KCNA1,KCNA4,KCNA6,KCNB1,KCND2,KCNF1,KCNJ2,KCNJ3,KCNJ4,KCNJ9,KCNMA1,KCNN2,KCNQ2,KCNQ3,KCNS1
GO: Molecular Function	GO:0022832	voltage-gated channel activity		3.72e-09	6.872e-06	4.763e-07	3.857e-06	46	211	KCNH7,KCNAB2,HCN2,CACNA1G,CACNA1E,CACNA2D1,CACNB2,CACNB4,HCN1,KCNB2,CLIC4,KCNK4,CACNG8,CACNG3,SCN1B,SCN2A,SCN4B,SCN8A,LRRC55,KCNIP4,SNAP25,CACNA2D3,KCNH5,GRIN2A,GRIN2B,GRM7,KCNH4,KCNQ5,HTR1B,KCNK13,KCNK12,CACNA2D4,KCNA1,KCNA4,KCNA6,KCNB1,KCND2,KCNF1,KCNJ2,KCNJ3,KCNJ4,KCNJ9,KCNMA1,KCNQ2,KCNQ3,KCNS1
GO: Molecular Function	GO:0008324	cation transmembrane transporter activity		3.868e-09	7.144e-06	4.763e-07	3.857e-06	112	743	KCNH7,ASIC2,SLC24A4,CALHM5,KCNAB2,ATP1B3,ATP2A2,ATP2B1,ATP2B2,FXYD7,HCN2,CACNA1G,NIPA1,CACNA1E,CACNA2D1,CACNB2,NIPAL4,CACNB4,HCN1,PKD2L1,P2RX4,KCNB2,CHRNA4,CHRNA5,SLC38A2,SLC24A2,PKP2,SLC4A8,CPOX,PRKCZ,TMEM63A,PRSS8,KCNK4,PTPN3,DLG1,SGK2,SLC17A5,CACNG8,ENSA,MAGT1,RYR3,CACNG3,SLC41A2,ATP8A1,SCN1B,SCN2A,SCN4B,SCN8A,SCNN1G,TRPV6,SGK1,PEX5L,SLC1A1,LRRC55,SLC6A6,SLC6A9,SLC8A1,SLC9A2,ATP2C1,SLC12A2,SLC…
GO: Molecular Function	GO:0016301	kinase activity		1.451e-08	2.681e-05	1.675e-06	1.357e-05	143	1041	MAK,ABL1,SPRED2,ACVR1B,MAP3K5,MET,MAP3K9,MNAT1,DYRK3,CDC42BPA,CDKL4,DGKE,WDR91,PGM2L1,BCR,NRP1,SOCS2,SKAP2,CDK5R2,DDR1,KALRN,CDKL2,CAMK4,CAMK2A,RUNX1T1,PAPSS1,GUCY2GP,CCKBR,PKMYT1,CCNG1,CCNT2,PAK1,DGKI,MAP3K13,DCLK1,CDK17,CDKN2D,CDK18,PDK1,CHKA,SGMS1,PIK3C2B,PIK3R1,PIP4K2A,EIF2AK3,AKAP6,ROCK2,PIM3,AATK,CSNK1A1,CSNK1G3,PRKAA2,PRKAB2,PRKCA,PRKCB,PRKCG,PRKCQ,PRKCZ,MAPK4,MAPK11,MAPK10,THAP12,RASSF2,P…
GO: Molecular Function	GO:0015075	ion transmembrane transporter activity		1.717e-08	3.171e-05	1.865e-06	1.511e-05	148	1090	KCNH7,ASIC2,MCL1,SLC24A4,STX7,CALHM5,KCNAB2,ATP1B3,ATP2A2,ATP2B1,ATP2B2,FXYD7,HCN2,CACNA1G,NIPA1,CACNA1E,CACNA2D1,CACNB2,NIPAL4,CACNB4,HCN1,SLC25A14,PKD2L1,SLCO4C1,P2RX4,SLC16A3,SLC16A7,SLC26A4,KCNB2,CHRNA4,CHRNA5,SLC38A2,SLC24A2,PKP2,SLC4A8,MFSD4A,CLIC4,CPOX,SLC25A44,PRKCZ,TMEM63A,PRSS8,SIDT1,KCNK4,PTPN3,DLG1,SGK2,SLC17A5,SLC25A36,CACNG8,SLC25A13,ENSA,SLC43A2,MAGT1,RYR3,CACNG3,SLC41A2,ATP8A1,SCN…
GO: Molecular Function	GO:0030165	PDZ domain binding		3.931e-08	7.26e-05	4.033e-06	3.266e-05	31	123	ADRB1,ATP2B1,ATP2B2,ADGRB1,HCN2,LIN7A,SYNJ2,TAMALIN,TMEM88B,CXADR,NOS1AP,DOCK4,PTEN,DLG1,DLG2,DMD,LPAR1,CCDC88C,PLEKHA1,CRIM1,CACNG3,NLGN1,SSTR2,ADGRL2,GRIA2,GRIA3,GRM5,GRM7,NKD1,KCNJ4,KCNJ9
GO: Molecular Function	GO:0016773	phosphotransferase activity, alcohol group as acceptor		4.397e-08	8.121e-05	4.274e-06	3.462e-05	128	921	MAK,ABL1,SPRED2,ACVR1B,MAP3K5,MET,MAP3K9,MNAT1,DYRK3,CDC42BPA,CDKL4,DGKE,PGM2L1,BCR,NRP1,SOCS2,CDK5R2,DDR1,KALRN,CDKL2,CAMK4,CAMK2A,RUNX1T1,PAPSS1,GUCY2GP,CCKBR,PKMYT1,CCNG1,CCNT2,PAK1,DGKI,MAP3K13,DCLK1,CDK17,CDKN2D,CDK18,PDK1,CHKA,PIK3C2B,PIK3R1,PIP4K2A,EIF2AK3,ROCK2,PIM3,AATK,CSNK1A1,CSNK1G3,PRKAA2,PRKAB2,PRKCA,PRKCB,PRKCG,PRKCQ,PRKCZ,MAPK4,MAPK11,MAPK10,RASSF2,PRAG1,PTK2,TLK1,MYLK3,NUAK1,AKT3…
GO: Molecular Function	GO:0005215	transporter activity		5.531e-08	0.0001022	5.108e-06	4.137e-05	175	1366	ABCA2,KCNH7,ASIC2,MCL1,GRAMD1B,SLC24A4,OSBPL1A,OSBPL6,OSBPL10,STX7,CALHM5,KCNAB2,APOD,LYNX1,ATP1B3,ATP2A2,ATP2B1,ATP2B2,FXYD7,HCN2,CACNA1G,NIPA1,CACNA1E,CACNA2D1,CACNB2,NIPAL4,CACNB4,HCN1,SLC25A14,PKD2L1,SLCO4C1,P2RX4,SLC16A3,GJC3,SLC16A7,SLC26A4,ATP8B1,KCNB2,CHRNA4,CHRNA5,SLC38A2,SLC24A2,PKP2,SLC4A8,MFSD4A,CLIC4,CPOX,SLC25A44,PRKCB,PRKCZ,TMEM63A,PRSS8,SIDT1,KCNK4,PTPN3,SV2B,DLG1,CERT1,SGK2,SLC17…
GO: Molecular Function	GO:0022857	transmembrane transporter activity		8.468e-08	0.0001564	7.448e-06	6.032e-05	162	1250	ABCA2,KCNH7,ASIC2,MCL1,SLC24A4,STX7,CALHM5,KCNAB2,LYNX1,ATP1B3,ATP2A2,ATP2B1,ATP2B2,FXYD7,HCN2,CACNA1G,NIPA1,CACNA1E,CACNA2D1,CACNB2,NIPAL4,CACNB4,HCN1,SLC25A14,PKD2L1,SLCO4C1,P2RX4,SLC16A3,GJC3,SLC16A7,SLC26A4,KCNB2,CHRNA4,CHRNA5,SLC38A2,SLC24A2,PKP2,SLC4A8,MFSD4A,CLIC4,CPOX,SLC25A44,PRKCB,PRKCZ,TMEM63A,PRSS8,SIDT1,KCNK4,PTPN3,SV2B,DLG1,SGK2,SLC17A5,SLC25A36,CACNG8,SLC25A13,ENSA,SLC43A2,MAGT1,RY…
GO: Molecular Function	GO:0005249	voltage-gated potassium channel activity		1.666e-07	0.0003078	1.399e-05	0.0001133	25	92	KCNH7,KCNAB2,HCN2,HCN1,KCNB2,LRRC55,SNAP25,KCNH5,KCNH4,KCNQ5,KCNK13,KCNA1,KCNA4,KCNA6,KCNB1,KCND2,KCNF1,KCNJ2,KCNJ3,KCNJ4,KCNJ9,KCNMA1,KCNQ2,KCNQ3,KCNS1
GO: Molecular Function	GO:0005005	transmembrane-ephrin receptor activity		2.539e-07	0.000469	2.039e-05	0.0001652	10	17	EFNA3,EFNB3,EPHA10,EPHA3,EPHA4,EPHA5,EPHB1,EPHB2,EPHB3,EPHA6
GO: Molecular Function	GO:0030695	GTPase regulator activity		3.063e-07	0.0005657	2.357e-05	0.0001909	77	495	RALGAPA1,ADRB1,SRGAP1,RASAL1,ARHGAP23,MYO9A,ADGRB3,BCR,NRP1,ASAP2,DENND5B,KALRN,ERRFI1,DGKI,CYTH1,CHM,CHN1,CHN2,CHRM4,RASGRP3,STXBP5L,ARHGEF10,PLEKHG3,RALGPS1,SIPA1L1,RASGEF1B,DAB2IP,DOCK4,ARHGAP32,TBC1D5,SIRPA,ELMO1,ASAP1,RABGAP1L,ARHGAP44,CPEB2,DOCK3,IQSEC3,RANBP2,RASGRF1,ARHGAP10,RGS3,RGS4,RGS7,CCDC88C,RASGRP1,DENND4A,LRRK2,RTKN,ANKRD27,DOCK5,CDC42EP2,FNIP1,ARAP2,GARNL3,ARHGEF15,RAB3GAP1,GNB5,…
GO: Molecular Function	GO:0004672	protein kinase activity		4.388e-07	0.0008105	3.242e-05	0.0002626	111	802	MAK,ABL1,SPRED2,ACVR1B,MAP3K5,MET,MAP3K9,MNAT1,DYRK3,CDC42BPA,CDKL4,BCR,NRP1,CDK5R2,DDR1,KALRN,CDKL2,CAMK4,CAMK2A,RUNX1T1,GUCY2GP,PKMYT1,CCNG1,CCNT2,PAK1,MAP3K13,DCLK1,CDK17,CDKN2D,CDK18,PDK1,EIF2AK3,ROCK2,PIM3,AATK,CSNK1A1,CSNK1G3,PRKAA2,PRKAB2,PRKCA,PRKCB,PRKCG,PRKCQ,PRKCZ,MAPK4,MAPK11,MAPK10,RASSF2,PRAG1,PTK2,TLK1,MYLK3,NUAK1,AKT3,RAP1B,SGK2,HIPK3,EFNA3,EFNB3,ABI2,SPRED1,SRPK3,PEAK1,EPHA10,EPH…
GO: Molecular Function	GO:0098632	cell-cell adhesion mediator activity		5.019e-07	0.000927	3.565e-05	0.0002888	19	61	LRRC4C,CNTN5,CNTN4,NRCAM,PDLIM1,CNTN3,PKP2,PLXNB3,CXADR,SIRPA,JAM3,DSG2,EMB,NTNG1,NPTN,NFASC,ROBO3,CNTN2,CDC42EP1
GO: Molecular Function	GO:0016772	transferase activity, transferring phosphorus-containing groups		5.25e-07	0.0009697	3.591e-05	0.0002909	154	1209	MAK,ABL1,SPRED2,ACVR1B,MAP3K5,MET,MAP3K9,MNAT1,DYRK3,CDC42BPA,CDKL4,DGKE,WDR91,PGM2L1,BCR,NRP1,SOCS2,SKAP2,CDK5R2,DDR1,KALRN,CDKL2,CAMK4,CAMK2A,POLE3,RUNX1T1,PAPSS1,GUCY2GP,CCKBR,PKMYT1,CCNG1,CCNT2,PAK1,DGKI,MAP3K13,DCLK1,CDK17,CDKN2D,CDK18,CDS1,PDK1,CHKA,SGMS1,PIK3C2B,PIK3R1,PIP4K2A,MED21,EIF2AK3,AKAP6,ROCK2,GNPTAB,POT1,PIM3,AATK,CSNK1A1,CSNK1G3,PRKAA2,PRKAB2,PRKCA,PRKCB,PRKCG,PRKCQ,PRKCZ,MAPK4,…
GO: Molecular Function	GO:0004714	transmembrane receptor protein tyrosine kinase activity		9.197e-07	0.001699	6.066e-05	0.0004913	20	69	MET,NRP1,DDR1,EFNA3,EFNB3,EPHA10,EPHA3,EPHA4,EPHA5,EPHB1,EPHB2,EPHB3,ERBB3,CRIM1,FGFR2,LMTK2,EPHA6,TYRO3,KIT,LTK
GO: Molecular Function	GO:0005003	ephrin receptor activity		1.026e-06	0.001894	6.532e-05	0.000529	10	19	EFNA3,EFNB3,EPHA10,EPHA3,EPHA4,EPHA5,EPHB1,EPHB2,EPHB3,EPHA6
GO: Molecular Function	GO:0005516	calmodulin binding		1.603e-06	0.002962	9.684e-05	0.0007843	43	233	MAP6,MBP,ADCY8,AEBP1,ATP2B1,ATP2B2,MYO1D,MYO1E,MYO6,CAMK4,CAMK2A,PDE1A,PIK3R1,AKAP5,PPP3CA,CEP97,RGS4,RIT2,MAP6D1,RYR3,TRPV6,UNC13B,SLC8A1,KCNH5,ENKUR,ARPP21,IQGAP2,MYO5C,STRN,TRPV3,YWHAQ,GRM4,GRM5,GRM7,DAPK2,KCNQ5,WFS1,ITPKA,KCNN2,KCNQ2,KCNQ3,CAMK1D,CAMK1G
GO: Molecular Function	GO:0042578	phosphoric ester hydrolase activity		1.625e-06	0.003002	9.684e-05	0.0007843	74	490	PPP1R14A,PPP4R4,PLPP2,MTM1,PHACTR1,PPP1R12A,MTMR1,BMP2,SYNJ2,MTMR2,MTMR7,CDC25B,PDE1A,PDE4B,PDE8A,ENPP1,ENPP2,CHRM1,CHRM3,ENOPH1,PLCL1,CNP,PPM1K,PPM1B,PPP1R1A,PPP1R7,PPP2R2A,PPP2R2C,PPP2R5A,PPP2R5C,PPP3CA,PPP1R16B,PTEN,PTPN1,PTPN3,PTPN11,PTPRD,PTPRG,PLPPR4,PTPRN2,PTPRR,PTPRQ,DLG1,PPP4R1,ACP7,DUSP1,DUSP3,DUSP4,DUSP5,DUSP6,DUSP7,PLPP6,ENSA,LRRK2,F2RL2,SMPD3,PPM1E,LMTK2,INPP5F,NT5DC3,GDE1,ARPP19,PDE…
GO: Molecular Function	GO:0005096	GTPase activator activity		1.726e-06	0.003188	9.963e-05	0.0008068	50	289	RALGAPA1,SRGAP1,RASAL1,ARHGAP23,MYO9A,ADGRB3,BCR,NRP1,ASAP2,ERRFI1,CHM,CHN1,CHN2,RASGRP3,STXBP5L,SIPA1L1,DAB2IP,DOCK4,ARHGAP32,TBC1D5,ASAP1,RABGAP1L,ARHGAP44,DOCK3,RANBP2,RASGRF1,ARHGAP10,RGS3,RGS4,RGS7,LRRK2,ANKRD27,DOCK5,CDC42EP2,ARAP2,GARNL3,ARHGEF15,RAB3GAP1,GNB5,RAPGEF6,IQGAP2,ARHGAP26,TBC1D1,TBCD,ADAP1,THY1,ACAP2,CAVIN4,AGFG1,TBC1D15
GO: Molecular Function	GO:0019904	protein domain specific binding		2.278e-06	0.004208	0.0001275	0.001033	118	895	NCOA3,ABL1,KCTD13,MAPT,MCL1,PICALM,MAP3K5,ADRB1,APP,BHLHE40,ARR3,ATP2B1,ATP2B2,MYO1D,ADGRB1,HCN2,LIN7A,BMP2,BOK,NF2,SYNJ2,CACNB2,RUNX2,TAMALIN,TMEM88B,LDB2,ERRFI1,LRRFIP2,PIK3R1,HOMER2,PLXNB3,CABP1,AKAP5,LITAF,NDFIP2,IPCEF1,CXADR,NOS1AP,DAB2IP,DOCK4,DAB1,SIRPA,PTEN,PTK2,ELMO1,PTPN11,STMN3,DLG1,DLG2,DMD,SH3BGRL2,DOCK3,RAP2B,PDCD6IP,KHDRBS2,LPAR1,CCDC88C,RNF2,EGR2,ABI2,PLEKHA1,EPHA4,CTTNBP2,CRIM1,E…
GO: Molecular Function	GO:0060589	nucleoside-triphosphatase regulator activity		2.749e-06	0.005078	0.0001494	0.00121	79	541	RALGAPA1,ADRB1,SRGAP1,RASAL1,ARHGAP23,ATP1B3,MYO9A,ADGRB3,BCR,NRP1,ASAP2,DENND5B,KALRN,ERRFI1,DGKI,CYTH1,CHM,CHN1,CHN2,CHRM4,RASGRP3,STXBP5L,ARHGEF10,PLEKHG3,RALGPS1,SIPA1L1,RASGEF1B,DAB2IP,DOCK4,ARHGAP32,TBC1D5,SIRPA,ELMO1,ASAP1,RABGAP1L,ARHGAP44,CPEB2,DOCK3,IQSEC3,RANBP2,RASGRF1,ARHGAP10,RGS3,RGS4,RGS7,CCDC88C,RASGRP1,DENND4A,LRRK2,RTKN,ANKRD27,DOCK5,CDC42EP2,FNIP1,ARAP2,GARNL3,ARHGEF15,RAB3GAP…
GO: Molecular Function	GO:0004725	protein tyrosine phosphatase activity		4.219e-06	0.007792	0.0002226	0.001803	25	108	MTM1,MTMR1,MTMR2,MTMR7,CDC25B,PTEN,PTPN1,PTPN3,PTPN11,PTPRD,PTPRG,PTPRN2,PTPRR,PTPRQ,DUSP1,DUSP3,DUSP4,DUSP5,DUSP6,DUSP7,DUSP14,DUSP16,PTPDC1,SSH2,PTP4A1
GO: Molecular Function	GO:0050839	cell adhesion molecule binding		4.539e-06	0.008384	0.0002329	0.001886	84	593	TENM2,PICALM,ESYT2,MRTFB,ANK3,SEMA7A,BZW2,LRRC4C,APP,SHTN1,ADAM22,CTNNA3,ADAM23,ADAM18,NF2,CNTN5,CNTN4,NRCAM,CAMLG,P2RX4,PDLIM1,CNTN3,SEPTIN7,CDH6,CDH8,CDH10,CDH11,PCMT1,CDH18,ANLN,PKP2,PLXNB3,AKAP5,NECTIN3,PPL,TENM4,PRKCA,CXADR,DAB2IP,SIRPA,PTK2,ASAP1,PTPN1,PTPN11,PTPRD,DLG1,DMD,JAM3,DSG2,EDIL3,SH3GLB1,PLIN3,FAP,NDRG1,CX3CL1,FN1,EMB,COBLL1,NTNG1,NLGN1,NPTN,TENM3,SPTBN2,CDH23,NFASC,ROBO3,CNTN2,DO…
GO: Molecular Function	GO:0031267	small GTPase binding		4.695e-06	0.008672	0.0002344	0.001898	50	299	KCTD13,PICALM,SRGAP1,YBX3,BICD1,TAMALIN,ERRFI1,PAK1,DGKI,CHM,RASGRP3,ROCK2,MAPKAP1,POT1,RAB11FIP3,DOCK4,SYTL2,RABGAP1L,ARHGAP44,RANBP2,RASGRF1,RANBP9,ABI2,IPO11,LRRK2,RTKN,ANKRD27,NDRG1,CDC42EP2,UNC13B,PEX5L,EXOC5,RAB3GAP1,DAAM1,SORL1,RAPGEF6,IQGAP2,BRK1,CDKL5,XPO6,DENND5A,BICD2,DOCK9,RAPGEF4,AKAP13,ACAP2,MICALL1,ITPKA,KPNB1,TNPO1
GO: Molecular Function	GO:0003924	GTPase activity		6.013e-06	0.01111	0.0002899	0.002348	106	800	RALGAPA1,ADRB1,SRGAP1,RASAL1,ARHGAP23,SEC14L3,RHOB,RHOG,RAB40C,RASL11B,MYO9A,ADGRB3,BCR,DRG1,NRP1,ASAP2,DENND5B,KALRN,ERRFI1,DGKI,SEPTIN7,CYTH1,CHM,CHN1,CHN2,CHRM4,RHOU,RASGRP3,SEPTIN4,STXBP5L,ARHGEF10,PLEKHG3,RALGPS1,SIPA1L1,RASGEF1B,DIRAS2,DAB2IP,DOCK4,ARHGAP32,TBC1D5,SIRPA,ELMO1,ASAP1,RABGAP1L,ARHGAP44,CPEB2,DOCK3,IQSEC3,RANBP2,RAP1B,RAP2B,RASGRF1,ARHGAP10,RGS3,RGS4,RGS7,ATL1,RIT2,CCDC88C,RASG…
GO: Molecular Function	GO:0019199	transmembrane receptor protein kinase activity		6.122e-06	0.01131	0.0002899	0.002348	22	90	ACVR1B,MET,NRP1,DDR1,EFNA3,EFNB3,EPHA10,EPHA3,EPHA4,EPHA5,EPHB1,EPHB2,EPHB3,ERBB3,CRIM1,FGFR2,LMTK2,EPHA6,TYRO3,ACVR1C,KIT,LTK
GO: Molecular Function	GO:0098631	cell adhesion mediator activity		6.324e-06	0.01168	0.000292	0.002365	19	71	LRRC4C,CNTN5,CNTN4,NRCAM,PDLIM1,CNTN3,PKP2,PLXNB3,CXADR,SIRPA,JAM3,DSG2,EMB,NTNG1,NPTN,NFASC,ROBO3,CNTN2,CDC42EP1
GO: Molecular Function	GO:0034483	heparan sulfate sulfotransferase activity		1.146e-05	0.02117	0.0005164	0.004182	8	15	HS6ST2,HS6ST3,NDST3,HS6ST1,HS3ST2,HS3ST1,NDST4,NDST1
GO: Molecular Function	GO:0003779	actin binding		1.305e-05	0.02411	0.0005741	0.00465	71	492	ABL1,MAPT,ADCY8,ERMN,MRTFB,MOBP,BIN1,KLHL1,SHTN1,CTNNA3,PHACTR1,MYO1D,MYO1E,MYO6,MYO9A,NF2,CDK5R2,CACNB2,NRAP,PSTPIP2,PDLIM1,CFL2,TMOD2,ANLN,PLS1,HOMER2,AKAP5,MICAL2,SIPA1L1,PTK2,VILL,DMD,ARPC5,LRRK2,IMPACT,FMN1,COBLL1,ARPC1A,DAAM1,ABLIM2,IQGAP2,SPTBN2,GAS2,CLASP2,EPB41L3,MYO5C,ARC,COBL,PDLIM2,KLHL4,GSN,LDB3,TMOD1,TNNI1,TNNT2,KLHL2,TRPC5,SYNPO,HNRNPU,HPCA,SHROOM1,DIXDC1,FHDC1,SSH2,SCIN,ZNF185,IPP…
GO: Molecular Function	GO:0004674	protein serine/threonine kinase activity		1.605e-05	0.02965	0.0006896	0.005585	71	495	MAK,SPRED2,ACVR1B,MAP3K5,MAP3K9,DYRK3,CDC42BPA,CDKL4,BCR,KALRN,CDKL2,CAMK4,CAMK2A,RUNX1T1,PKMYT1,PAK1,MAP3K13,DCLK1,CDK17,CDKN2D,CDK18,PDK1,EIF2AK3,ROCK2,PIM3,AATK,CSNK1A1,CSNK1G3,PRKAA2,PRKAB2,PRKCA,PRKCB,PRKCG,PRKCQ,PRKCZ,MAPK4,MAPK11,MAPK10,TLK1,MYLK3,NUAK1,AKT3,SGK2,HIPK3,SPRED1,SRPK3,RPS6KA3,LRRK2,HUNK,MAP2K4,SGK1,LMTK2,NLK,PLK2,CDK19,INKA2,CDKL5,MAST4,STK39,SIK3,MAP4K5,IRAK3,AKAP13,DAPK2,SG…
GO: Molecular Function	GO:0004721	phosphoprotein phosphatase activity		1.95e-05	0.03601	0.0008184	0.006628	41	240	PPP1R14A,MTM1,PHACTR1,PPP1R12A,MTMR1,MTMR2,MTMR7,CDC25B,PPM1K,PPM1B,PPP1R1A,PPP2R5A,PPP3CA,PTEN,PTPN1,PTPN3,PTPN11,PTPRD,PTPRG,PTPRN2,PTPRR,PTPRQ,DLG1,PPP4R1,DUSP1,DUSP3,DUSP4,DUSP5,DUSP6,DUSP7,ENSA,LRRK2,PPM1E,LMTK2,ARPP19,PHLPP1,DUSP14,DUSP16,PTPDC1,SSH2,PTP4A1
GO: Molecular Function	GO:0033549	MAP kinase phosphatase activity		2.118e-05	0.03913	0.0008695	0.007042	8	16	DUSP1,DUSP3,DUSP4,DUSP5,DUSP6,DUSP7,DUSP14,DUSP16
GO: Molecular Function	GO:0098988	G protein-coupled glutamate receptor activity		2.786e-05	0.05146	0.001095	0.008867	6	9	GRM2,GRM3,GRM4,GRM5,GRM7,GRM8
GO: Molecular Function	GO:0001640	adenylate cyclase inhibiting G protein-coupled glutamate receptor activity		2.786e-05	0.05146	0.001095	0.008867	6	9	GRM2,GRM3,GRM4,GRM5,GRM7,GRM8
GO: Molecular Function	GO:0015085	calcium ion transmembrane transporter activity		2.909e-05	0.05373	0.001119	0.009065	30	157	SLC24A4,ATP2A2,ATP2B1,ATP2B2,CACNA1G,CACNA1E,CACNA2D1,CACNB2,CACNB4,PKD2L1,P2RX4,SLC24A2,CACNG8,RYR3,CACNG3,TRPV6,SLC8A1,ATP2C1,CACNA2D3,TMEM165,TRPV3,GRIN2A,GRIN2B,GRM7,TRPC1,TRPC4,TRPC5,HTR1B,CACNA2D4,ITPR1
GO: Molecular Function	GO:0051020	GTPase binding		3.343e-05	0.06174	0.00126	0.0102	52	338	KCTD13,PICALM,SRGAP1,BIN1,YBX3,BICD1,TAMALIN,ERRFI1,PAK1,DGKI,CHM,RASGRP3,ROCK2,MAPKAP1,POT1,RAB11FIP3,DOCK4,SYTL2,RABGAP1L,ARHGAP44,RANBP2,RASGRF1,RANBP9,ABI2,IPO11,LRRK2,RTKN,ANKRD27,NDRG1,CDC42EP2,UNC13B,PEX5L,EXOC5,RAB3GAP1,DAAM1,SORL1,RAPGEF6,IQGAP2,BRK1,CDKL5,XPO6,DENND5A,BICD2,DOCK9,RAPGEF4,AKAP13,ACAP2,MICALL1,MFF,ITPKA,KPNB1,TNPO1
GO: Molecular Function	GO:0098960	postsynaptic neurotransmitter receptor activity		4.163e-05	0.07689	0.001538	0.01245	20	87	ADRB1,LYNX1,CHRM1,CHRM3,CHRM4,CHRNA4,CHRNA5,DRD5,GABRA1,GABRA5,GABRB2,GABRB3,GABRG2,GABRR2,GLRB,GRIA2,GRIA3,GRIN2A,GRIN2B,GRM5
GO: Molecular Function	GO:0008066	glutamate receptor activity		4.909e-05	0.09067	0.001778	0.0144	10	27	GRIA2,GRIA3,GRIN2A,GRIN2B,GRM2,GRM3,GRM4,GRM5,GRM7,GRM8
GO: Molecular Function	GO:0016791	phosphatase activity		5.473e-05	0.1011	0.001944	0.01574	57	388	PPP1R14A,PPP4R4,PLPP2,MTM1,PHACTR1,PPP1R12A,MTMR1,BMP2,SYNJ2,MTMR2,MTMR7,CDC25B,ENOPH1,PPM1K,PPM1B,PPP1R1A,PPP1R7,PPP2R2A,PPP2R2C,PPP2R5A,PPP2R5C,PPP3CA,PPP1R16B,PTEN,PTPN1,PTPN3,PTPN11,PTPRD,PTPRG,PLPPR4,PTPRN2,PTPRR,PTPRQ,DLG1,PPP4R1,ACP7,DUSP1,DUSP3,DUSP4,DUSP5,DUSP6,DUSP7,PLPP6,ENSA,LRRK2,PPM1E,LMTK2,INPP5F,NT5DC3,ARPP19,PHLPP1,DUSP14,DUSP16,SGPP2,PTPDC1,SSH2,PTP4A1
GO: Molecular Function	GO:0099529	neurotransmitter receptor activity involved in regulation of postsynaptic membrane potential		5.795e-05	0.107	0.00202	0.01636	15	56	ADRB1,CHRM1,CHRNA4,CHRNA5,GABRA1,GABRA5,GABRB2,GABRB3,GABRG2,GABRR2,GLRB,GRIA2,GRIA3,GRIN2A,GRIN2B
GO: Molecular Function	GO:0046875	ephrin receptor binding		6.382e-05	0.1179	0.002167	0.01755	11	33	ABL1,APP,CHN1,SIPA1L1,PTPN1,EFNA1,EFNA3,EFNB2,EFNB3,EPHA4,ANKS1B
GO: Molecular Function	GO:0019911	structural constituent of myelin sheath		6.452e-05	0.1192	0.002167	0.01755	6	10	MAL,MBP,MOBP,PLP1,PLLP,MAL2
GO: Molecular Function	GO:0017017	MAP kinase tyrosine/serine/threonine phosphatase activity		7.155e-05	0.1321	0.002331	0.01887	7	14	DUSP1,DUSP4,DUSP5,DUSP6,DUSP7,DUSP14,DUSP16
GO: Molecular Function	GO:0015276	ligand-gated ion channel activity		7.192e-05	0.1328	0.002331	0.01887	28	149	KCNH7,ASIC2,HCN2,HCN1,P2RX4,CHRNA4,CHRNA5,RYR3,SCNN1G,PEX5L,GABRA1,GABRA5,GABRB2,GABRB3,GABRG2,GABRR2,GLRB,GRIA2,GRIA3,GRIN2A,GRIN2B,ITPR1,KCNJ2,KCNJ3,KCNJ4,KCNJ9,KCNMA1,SLC17A7
GO: Molecular Function	GO:0004713	protein tyrosine kinase activity		8.125e-05	0.1501	0.002587	0.02095	28	150	ABL1,MET,DYRK3,NRP1,DDR1,AATK,PTK2,HIPK3,EFNA3,EFNB3,PEAK1,EPHA10,EPHA3,EPHA4,EPHA5,EPHB1,EPHB2,EPHB3,ERBB3,CRIM1,FGFR2,MAP2K4,LMTK2,EPHA6,TYRO3,JAK2,KIT,LTK
GO: Molecular Function	GO:0022834	ligand-gated channel activity		0.0001032	0.1906	0.003231	0.02617	28	152	KCNH7,ASIC2,HCN2,HCN1,P2RX4,CHRNA4,CHRNA5,RYR3,SCNN1G,PEX5L,GABRA1,GABRA5,GABRB2,GABRB3,GABRG2,GABRR2,GLRB,GRIA2,GRIA3,GRIN2A,GRIN2B,ITPR1,KCNJ2,KCNJ3,KCNJ4,KCNJ9,KCNMA1,SLC17A7
GO: Molecular Function	GO:0015081	sodium ion transmembrane transporter activity		0.0001064	0.1965	0.003274	0.02652	34	200	ASIC2,SLC24A4,ATP1B3,FXYD7,HCN2,CACNA1G,HCN1,PKD2L1,SLC38A2,SLC24A2,PKP2,SLC4A8,CPOX,PRSS8,PTPN3,SGK2,SCN1B,SCN2A,SCN4B,SCN8A,SCNN1G,SGK1,SLC1A1,SLC6A6,SLC6A9,SLC8A1,SLC9A2,SLC12A2,SLC20A1,SLC9A9,GRIA2,SGK3,SLC17A7,SLC4A10
GO: Molecular Function	GO:0008188	neuropeptide receptor activity		0.0001197	0.2211	0.003624	0.02935	14	53	SORCS1,NPY1R,NPY5R,NPSR1,SORT1,SORCS3,SSTR2,SSTR3,SSTR4,TACR3,NPBWR1,PRLHR,MCHR1,GPR37
GO: Molecular Function	GO:0044325	transmembrane transporter binding		0.0001304	0.2408	0.003856	0.03123	28	154	ANK3,KCNAB2,ATP2A2,PDE4B,KCNB2,PKP2,HOMER1,AKAP6,CABP1,CNTNAP2,TCAF1,DLG1,CRBN,LRRK2,SCN1B,SCN4B,LRRC55,NPTN,SLC8A1,SNAP25,KCNH5,STAC,PACS2,YWHAQ,TRPC1,ITPR1,KCNB1,KCNQ3
GO: Molecular Function	GO:0008330	protein tyrosine/threonine phosphatase activity		0.0001315	0.2429	0.003856	0.03123	6	11	DUSP1,DUSP4,DUSP5,DUSP6,DUSP7,DUSP16
GO: Molecular Function	GO:0016595	glutamate binding		0.0001554	0.287	0.00442	0.0358	11	36	SLC1A1,GRIA2,GRIA3,GRIN2A,GRIN2B,GRM2,GRM3,GRM4,GRM5,GRM7,GRM8
GO: Molecular Function	GO:0005543	phospholipid binding		0.0001559	0.2879	0.00442	0.0358	70	522	MAPT,PICALM,GRAMD1B,SNX30,ESYT2,OSBPL1A,OSBPL10,CAVIN2,RASAL1,AMPH,BIN1,ANXA4,APBA2,ZFYVE28,CADPS,MTM1,MYO1E,ADGRB1,HCN1,CPNE8,ATP8B1,PIK3C2B,PLEKHA5,MAPKAP1,DAB2IP,LDLRAP1,ARHGAP32,SYT12,SYTL2,DAB1,ASAP1,VILL,ARHGAP44,TRMT12,WIPI1,CERT1,LPAR1,SYT16,RASGRP1,SYT14,GLTP,SMPD3,ARAP2,UNC13B,SGK1,RNF34,RAPGEF6,IQGAP2,ARHGAP26,SPTBN2,ARFIP1,SNX13,SYT11,SYT4,SYT5,ADAP1,ESYT1,PSD3,GRB7,GSN,THY1,ACAP2,SGK…
GO: Molecular Function	GO:0008138	protein tyrosine/serine/threonine phosphatase activity		0.0001579	0.2917	0.00442	0.0358	13	48	MTMR2,PTEN,DUSP1,DUSP3,DUSP4,DUSP5,DUSP6,DUSP7,DUSP14,DUSP16,PTPDC1,SSH2,PTP4A1
GO: Molecular Function	GO:0016247	channel regulator activity		0.0001841	0.34	0.005074	0.0411	30	173	STX7,KCNAB2,LYNX1,FXYD7,CACNB2,PKP2,PRKCB,PRKCZ,PRSS8,PTPN3,DLG1,SGK2,CACNG8,ENSA,CACNG3,SCN1B,SCN4B,SGK1,LRRC55,TSPAN13,KCNIP4,CACNA2D3,ARPP19,GRIA2,GRM2,GRM3,GRM7,SGK3,ITPR1,KCNS1
GO: Molecular Function	GO:0042923	neuropeptide binding		0.0002445	0.4515	0.00664	0.05377	15	63	SORCS1,NPY1R,NPY5R,NPSR1,SORT1,SORCS3,SORL1,SSTR2,SSTR3,SSTR4,TACR3,NPBWR1,PRLHR,MCHR1,GPR37
GO: Molecular Function	GO:0035254	glutamate receptor binding		0.0002547	0.4704	0.006818	0.05521	16	70	ATP2B2,CAMK2A,HOMER2,HOMER1,CABP1,AKAP5,PTEN,DLG1,RASGRF1,CACNG8,SYNDIG1,CACNG3,SHANK2,GRIA2,GRIN2A,GRIN2B
GO: Molecular Function	GO:0019900	kinase binding		0.0002755	0.5088	0.007268	0.05886	121	1027	MAG,ABL1,SPRED2,MAPT,BCL11A,MAP3K5,MNAT1,CAVIN2,SH3RF1,JAKMIP3,RHOB,WDR91,RHOG,CADPS,PPP1R12A,NAP1L1,BICD1,NRP1,SOCS2,NELL1,NELL2,CDK5R2,CACNB2,CACNB4,CCKBR,CCNG1,CCNT2,ERRFI1,PAK1,PAM,MAP3K13,CDC25B,CDKN2D,PDE8A,PIK3R1,RASGRP3,FBXO7,PKP2,MAPKAP1,AKAP5,ATF2,PPP2R5A,FEZ1,SIPA1L1,PRKAB2,PRKCB,PRKCZ,MAPK4,PRLR,DAB2IP,CYLD,DOCK4,HDAC9,SIRPA,PTEN,PTK2,PTPN1,PTPN11,PTPRR,DLG1,DLG2,STX17,AKT3,RASGRF1,DU…
GO: Molecular Function	GO:0005272	sodium channel activity		0.0002983	0.551	0.00776	0.06285	18	85	ASIC2,FXYD7,HCN2,CACNA1G,HCN1,PKD2L1,PKP2,PRSS8,PTPN3,SGK2,SCN1B,SCN2A,SCN4B,SCN8A,SCNN1G,SGK1,GRIA2,SGK3
GO: Molecular Function	GO:0008093	cytoskeletal anchor activity		0.0003281	0.6059	0.008416	0.06816	8	22	ANK3,BICD1,ABI2,GAS2,EPB41L3,BIN3,INSC,BICD2
GO: Molecular Function	GO:0099106	ion channel regulator activity		0.0003464	0.6398	0.008764	0.07098	25	139	STX7,KCNAB2,LYNX1,FXYD7,CACNB2,PRKCB,PRKCZ,DLG1,SGK2,CACNG8,ENSA,SCN1B,SGK1,LRRC55,TSPAN13,KCNIP4,CACNA2D3,ARPP19,GRIA2,GRM2,GRM3,GRM7,SGK3,ITPR1,KCNS1
GO: Molecular Function	GO:0010857	calcium-dependent protein kinase activity		0.0004042	0.7465	0.01009	0.0817	9	28	CAMK4,CAMK2A,PRKCA,PRKCB,PRKCG,PRKCQ,PRKCZ,PRKD3,CAMK1D
GO: Molecular Function	GO:0060090	molecular adaptor activity		0.0004265	0.7877	0.0105	0.08506	67	512	MAPT,AP2B1,STX7,SH3RF1,ANK3,PRSS12,ATP1B3,BBS4,HCN2,BICD1,SOCS2,SEPTIN7,ENPP1,ENPP2,VAMP3,PIK3R1,FBXO7,PKP2,ACKR2,HOMER2,HOMER1,AKAP6,AKAP5,SGTB,SEPTIN4,PRKAA2,OTUD4,DAB2IP,LDLRAP1,APH1B,PTPN11,DLG1,STX17,AP1M2,PRIMA1,ABI2,STX6,FBXW7,LRRK2,WWC2,MAGI3,SHANK2,SEPTIN11,SNAP25,SORL1,GAS2,EPB41L3,BIN3,SEPTIN6,STX3,INSC,VAMP1,BICD2,SUN1,GRB14,TFRC,AKAP13,SERINC5,TNNT2,TMPRSS5,FLRT2,FLRT1,VLDLR,TARM1,SE…
GO: Molecular Function	GO:0000149	SNARE binding		0.0004332	0.8001	0.01053	0.08526	25	141	ABL1,PICALM,STX7,VAMP3,STXBP5L,SYT12,STX17,STX6,LRRK2,ANKRD27,UNC13B,VPS50,VPS54,NBAS,SNAP25,STX3,STXBP3,SYT11,VAMP1,SYPL1,SYT4,SYT5,GRIA2,UVRAG,KCNB1
GO: Molecular Function	GO:1904315	transmitter-gated ion channel activity involved in regulation of postsynaptic membrane potential		0.000458	0.846	0.01099	0.08898	13	53	CHRNA4,CHRNA5,GABRA1,GABRA5,GABRB2,GABRB3,GABRG2,GABRR2,GLRB,GRIA2,GRIA3,GRIN2A,GRIN2B
GO: Molecular Function	GO:0017124	SH3 domain binding		0.0005385	0.9946	0.01275	0.1033	25	143	ABL1,MAPT,PICALM,SYNJ2,ERRFI1,AKAP5,DAB2IP,DOCK4,SIRPA,ELMO1,SH3BGRL2,DOCK3,PDCD6IP,KHDRBS2,ABI2,CTTNBP2,SOCS7,FMN1,SHANK2,KHDRBS3,ENKUR,REPS1,AFAP1L1,UVRAG,CCDC6
GO: Molecular Function	GO:0005262	calcium channel activity		0.000668	1	0.01555	0.126	24	137	SLC24A4,CACNA1G,CACNA1E,CACNA2D1,CACNB2,CACNB4,PKD2L1,P2RX4,SLC24A2,CACNG8,RYR3,CACNG3,TRPV6,CACNA2D3,TRPV3,GRIN2A,GRIN2B,GRM7,TRPC1,TRPC4,TRPC5,HTR1B,CACNA2D4,ITPR1
GO: Molecular Function	GO:0030674	protein-macromolecule adaptor activity		0.0006737	1	0.01555	0.126	45	317	MAPT,AP2B1,STX7,SH3RF1,ANK3,ATP1B3,BBS4,BICD1,SOCS2,VAMP3,PIK3R1,FBXO7,HOMER2,HOMER1,AKAP6,PRKAA2,DAB2IP,LDLRAP1,APH1B,PTPN11,STX17,AP1M2,PRIMA1,ABI2,STX6,FBXW7,LRRK2,SHANK2,SNAP25,GAS2,EPB41L3,BIN3,STX3,INSC,VAMP1,BICD2,SUN1,GRB14,AKAP13,SERINC5,TNNT2,FLRT2,FLRT1,SERINC2,LPL
GO: Molecular Function	GO:0051721	protein phosphatase 2A binding		0.0006825	1	0.01556	0.126	11	42	MAPT,ADCY8,AKAP6,CPD,PPP2R2A,DAB2IP,PTPN1,ENSA,ARPP19,STRN,HMGCR
GO: Molecular Function	GO:0044877	protein-containing complex binding		0.0007039	1	0.01563	0.1266	181	1668	NCOA3,KCNH7,ABL1,MAPT,JDP2,MCL1,ACVR1B,ERMN,ADORA1,MET,AP2B1,AEBP1,AHR,NR3C2,STX7,AMPH,BIN1,RNF169,ANK3,SEMA7A,APBB1,KCNAB2,YBX3,APP,SHTN1,ADAM22,MTM1,CTNNA3,PODN,NPAS4,NEAT1,MYO1D,MYO1E,MYO6,ADAM23,ADAM18,HCN2,BICD1,NEFM,BOK,NF2,NFYB,DDR1,CACNB2,NRAP,HCN1,PSTPIP2,INA,PAK1,MAP3K13,PCSK2,CEBPG,PDK1,ENPP1,CFL2,CHM,CHRNA4,CHRNA5,PIK3R1,PKP2,PLS1,HOMER2,HOMER1,AKAP5,ABI3BP,CLIC4,CPD,ATF2,CRHR1,CRYAB,…
GO: Molecular Function	GO:0052744	phosphatidylinositol monophosphate phosphatase activity		0.000713	1	0.01563	0.1266	7	19	MTM1,MTMR1,SYNJ2,MTMR2,MTMR7,PTEN,INPP5F
GO: Molecular Function	GO:0017095	heparan sulfate 6-O-sulfotransferase activity		0.0007154	1	0.01563	0.1266	3	3	HS6ST2,HS6ST3,HS6ST1
GO: Molecular Function	GO:0005234	extracellularly glutamate-gated ion channel activity		0.0007278	1	0.01563	0.1266	4	6	GRIA2,GRIN2A,GRIN2B,SLC17A7
GO: Molecular Function	GO:0003828	alpha-N-acetylneuraminate alpha-2,8-sialyltransferase activity		0.0007278	1	0.01563	0.1266	4	6	ST8SIA5,ST8SIA3,ST8SIA1,ST8SIA2
GO: Molecular Function	GO:0005248	voltage-gated sodium channel activity		0.0008772	1	0.01862	0.1508	8	25	ASIC2,HCN2,CACNA1G,HCN1,SCN1B,SCN2A,SCN4B,SCN8A
GO: Molecular Function	GO:0035091	phosphatidylinositol binding		0.001005	1	0.02107	0.1707	41	287	MAPT,PICALM,SNX30,ESYT2,APBA2,ZFYVE28,CADPS,MTM1,MYO1E,HCN1,PIK3C2B,PLEKHA5,MAPKAP1,DAB2IP,LDLRAP1,ARHGAP32,SYTL2,ASAP1,VILL,WIPI1,CERT1,ARAP2,SGK1,RNF34,IQGAP2,ARFIP1,SNX13,SYT5,ADAP1,ESYT1,GRB7,GSN,THY1,ACAP2,SGK3,SNX33,SCIN,ING2,ITPR1,KCNJ2,PLCZ1
GO: Molecular Function	GO:0004653	polypeptide N-acetylgalactosaminyltransferase activity		0.001016	1	0.02107	0.1707	7	20	GALNT13,GALNT9,GALNT18,GALNT11,GALNT7,GALNT17,GALNT6
GO: Molecular Function	GO:0070679	inositol 1,4,5 trisphosphate binding		0.001051	1	0.02158	0.1748	6	15	PLCL1,PLCL2,TRPC1,TRPC4,TRPC5,ITPR1
GO: Molecular Function	GO:0042165	neurotransmitter binding		0.001125	1	0.02267	0.1836	24	142	ADORA1,ADRB1,LYNX1,CHRM1,CHRM3,CHRM4,CHRNA4,CHRNA5,DRD5,GABRA1,GABRA5,GABRB2,GABRB3,GABRG2,GABRR2,GLRB,GRIA2,GRIA3,GRIN2A,GRIN2B,GRM5,HTR1B,HTR1F,IDE
GO: Molecular Function	GO:0005085	guanyl-nucleotide exchange factor activity		0.001129	1	0.02267	0.1836	33	218	ADRB1,BCR,DENND5B,KALRN,CYTH1,CHRM4,RASGRP3,ARHGEF10,PLEKHG3,RALGPS1,RASGEF1B,DOCK4,ELMO1,DOCK3,IQSEC3,RASGRF1,CCDC88C,RASGRP1,DENND4A,ANKRD27,DOCK5,FNIP1,ARHGEF15,RAB3GAP1,RAPGEF6,DENND5A,DOCK9,RAPGEF4,PSD3,ARHGEF18,AKAP13,KNDC1,DENND11
GO: Molecular Function	GO:0009931	calcium-dependent protein serine/threonine kinase activity		0.001172	1	0.02327	0.1885	8	26	CAMK4,CAMK2A,PRKCA,PRKCB,PRKCG,PRKCQ,PRKCZ,PRKD3
GO: Molecular Function	GO:0030594	neurotransmitter receptor activity		0.001399	1	0.02713	0.2198	23	136	ADORA1,ADRB1,LYNX1,CHRM1,CHRM3,CHRM4,CHRNA4,CHRNA5,DRD5,GABRA1,GABRA5,GABRB2,GABRB3,GABRG2,GABRR2,GLRB,GRIA2,GRIA3,GRIN2A,GRIN2B,GRM5,HTR1B,HTR1F
GO: Molecular Function	GO:0008373	sialyltransferase activity		0.00141	1	0.02713	0.2198	7	21	ST3GAL5,ST8SIA5,ST8SIA3,ST8SIA1,ST6GALNAC3,ST6GALNAC5,ST8SIA2
GO: Molecular Function	GO:0035259	nuclear glucocorticoid receptor binding		0.00141	1	0.02713	0.2198	7	21	NRIP1,NR4A2,ETS2,TACC1,NR4A1,NR4A3,SMAD3
GO: Molecular Function	GO:0005251	delayed rectifier potassium channel activity		0.00152	1	0.02894	0.2344	9	33	KCNB2,KCNQ5,KCNA1,KCNA4,KCNA6,KCNB1,KCNQ2,KCNQ3,KCNS1
GO: Molecular Function	GO:0019901	protein kinase binding		0.001547	1	0.02916	0.2361	106	923	MAG,ABL1,SPRED2,MAPT,BCL11A,MAP3K5,MNAT1,CAVIN2,SH3RF1,RHOB,RHOG,CADPS,PPP1R12A,BICD1,NRP1,NELL1,NELL2,CDK5R2,CACNB2,CACNB4,CCNG1,CCNT2,ERRFI1,PAK1,PAM,MAP3K13,CDC25B,CDKN2D,PIK3R1,FBXO7,PKP2,MAPKAP1,AKAP5,ATF2,FEZ1,SIPA1L1,PRKAB2,PRKCB,PRKCZ,MAPK4,PRLR,DAB2IP,CYLD,DOCK4,HDAC9,SIRPA,PTEN,PTK2,PTPN1,PTPN11,PTPRR,DLG1,STX17,AKT3,RASGRF1,DUSP1,DUSP3,DUSP4,DUSP5,DUSP6,DUSP7,ABI2,SPRED1,EPHA4,ERBB3,RP…
GO: Molecular Function	GO:0043426	MRF binding		0.001582	1	0.02951	0.239	4	7	BHLHE40,KLF5,BHLHE41,TSC22D3
GO: Molecular Function	GO:0016409	palmitoyltransferase activity		0.001743	1	0.0322	0.2607	10	40	GOLGA7B,ZDHHC23,SPTLC2,SPTSSB,ZDHHC14,ZDHHC9,ZDHHC2,ZDHHC3,ZDHHC17,ZDHHC20
GO: Molecular Function	GO:0008146	sulfotransferase activity		0.001892	1	0.03435	0.2782	12	54	HS6ST2,TPST1,HS6ST3,NDST3,HS6ST1,GAL3ST1,HS3ST2,HS3ST1,UST,CHST8,NDST4,NDST1
GO: Molecular Function	GO:0043425	bHLH transcription factor binding		0.00191	1	0.03435	0.2782	9	34	BHLHE40,ARNTL,KLF5,RUNX2,BHLHE41,TSC22D3,FHL2,SP1,SMAD3
GO: Molecular Function	GO:0099095	ligand-gated anion channel activity		0.001915	1	0.03435	0.2782	7	22	GABRA1,GABRA5,GABRB2,GABRB3,GABRG2,GLRB,SLC17A7
GO: Molecular Function	GO:0015631	tubulin binding		0.001954	1	0.03443	0.2788	54	418	MAP6,MAPT,MTUS1,KIF17,DIP2B,KIF6,JAKMIP3,BBS4,DRG1,NEFM,PDE4B,SPAG6,CRYAB,FEZ1,STMN3,DYNC1I1,TTLL7,CCDC88C,EML1,NIN,STRBP,MAP6D1,LRRK2,NDRG1,FMN1,TRIM36,KIF27,KIF21A,CCDC187,HOOK3,KIF13A,TTLL5,GAS2,CLASP2,KIF9,SYT11,MTCL1,YWHAQ,MTUS2,TBCD,KIF13B,STMN2,TPPP,AGBL4,LZTS1,CLIP2,DIXDC1,FHDC1,REEP1,STMN4,NAV3,C10orf90,STMN1,REEP3
GO: Molecular Function	GO:0005230	extracellular ligand-gated ion channel activity		0.001957	1	0.03443	0.2788	15	76	P2RX4,CHRNA4,CHRNA5,GABRA1,GABRA5,GABRB2,GABRB3,GABRG2,GABRR2,GLRB,GRIA2,GRIA3,GRIN2A,GRIN2B,SLC17A7
GO: Molecular Function	GO:0019706	protein-cysteine S-palmitoyltransferase activity		0.001995	1	0.03443	0.2788	8	28	GOLGA7B,ZDHHC23,ZDHHC14,ZDHHC9,ZDHHC2,ZDHHC3,ZDHHC17,ZDHHC20
GO: Molecular Function	GO:0019707	protein-cysteine S-acyltransferase activity		0.001995	1	0.03443	0.2788	8	28	GOLGA7B,ZDHHC23,ZDHHC14,ZDHHC9,ZDHHC2,ZDHHC3,ZDHHC17,ZDHHC20
GO: Molecular Function	GO:0022835	transmitter-gated channel activity		0.002177	1	0.0369	0.2988	13	62	CHRNA4,CHRNA5,GABRA1,GABRA5,GABRB2,GABRB3,GABRG2,GABRR2,GLRB,GRIA2,GRIA3,GRIN2A,GRIN2B
GO: Molecular Function	GO:0022824	transmitter-gated ion channel activity		0.002177	1	0.0369	0.2988	13	62	CHRNA4,CHRNA5,GABRA1,GABRA5,GABRB2,GABRB3,GABRG2,GABRR2,GLRB,GRIA2,GRIA3,GRIN2A,GRIN2B
GO: Molecular Function	GO:0086080	protein binding involved in heterotypic cell-cell adhesion		0.002235	1	0.03754	0.304	6	17	NRCAM,PKP2,CXADR,SIRPA,DSG2,NFASC
GO: Molecular Function	GO:0034452	dynactin binding		0.002279	1	0.03758	0.3044	5	12	MAPT,BBS4,BICD1,HOOK3,BICD2
GO: Molecular Function	GO:0017154	semaphorin receptor activity		0.002279	1	0.03758	0.3044	5	12	MET,NRP1,PLXNA1,PLXNB3,PLXND1
GO: Molecular Function	GO:0008889	glycerophosphodiester phosphodiesterase activity		0.002429	1	0.03867	0.3132	3	4	GDE1,GPCPD1,GDPD5
GO: Molecular Function	GO:0001565	phorbol ester receptor activity		0.002429	1	0.03867	0.3132	3	4	CHN1,CHN2,UNC13B
GO: Molecular Function	GO:0015016	[heparan sulfate]-glucosamine N-sulfotransferase activity		0.002429	1	0.03867	0.3132	3	4	NDST3,NDST4,NDST1
GO: Molecular Function	GO:0001642	group III metabotropic glutamate receptor activity		0.002429	1	0.03867	0.3132	3	4	GRM4,GRM7,GRM8
GO: Molecular Function	GO:0043548	phosphatidylinositol 3-kinase binding		0.00253	1	0.03955	0.3203	13	63	MET,WDR91,SOCS2,CCKBR,PIK3R1,DAB2IP,DAB1,PTK2,SOCS7,GSN,TYRO3,XBP1,JAK2
GO: Molecular Function	GO:0017075	syntaxin-1 binding		0.002548	1	0.03955	0.3203	8	29	VAMP3,LRRK2,UNC13B,SNAP25,STXBP3,VAMP1,SYPL1,SYT4
GO: Molecular Function	GO:0001223	transcription coactivator binding		0.002548	1	0.03955	0.3203	8	29	AHR,CCNT2,PGR,CREB1,ZBTB49,THRB,NR4A3,SMAD3
GO: Molecular Function	GO:0061630	ubiquitin protein ligase activity		0.002577	1	0.03967	0.3213	43	320	TRIM59,RNF150,HECW2,SH3RF1,MYLIP,TRIP12,ANKIB1,MED21,NEURL1B,MED27,RC3H2,AREL1,MARCHF1,ITCH,RNF220,RNF2,TRIM13,FBXW7,CBLL1,RNF148,FANCF,RNF145,RNF34,G2E3,RNF39,RNF130,HECW1,TRIM35,RNF115,DTX4,TRIM2,JADE2,COP1,RFFL,MKRN1,RNF13,UBE2D1,UBR3,RNF103,C10orf90,RNF170,C18orf25,RNF146
GO: Molecular Function	GO:0005245	voltage-gated calcium channel activity		0.00265	1	0.04045	0.3276	11	49	CACNA1G,CACNA1E,CACNA2D1,CACNB2,CACNB4,CACNG8,CACNG3,CACNA2D3,GRM7,HTR1B,CACNA2D4
GO: Molecular Function	GO:0061659	ubiquitin-like protein ligase activity		0.002848	1	0.04287	0.3472	44	331	TRIM59,RNF150,HECW2,SH3RF1,MYLIP,TRIP12,ANKIB1,MED21,NEURL1B,MED27,RC3H2,AREL1,MARCHF1,ITCH,RNF220,RNF2,EGR2,TRIM13,FBXW7,CBLL1,RNF148,FANCF,RNF145,RNF34,G2E3,RNF39,RNF130,HECW1,TRIM35,RNF115,DTX4,TRIM2,JADE2,COP1,RFFL,MKRN1,RNF13,UBE2D1,UBR3,RNF103,C10orf90,RNF170,C18orf25,RNF146
GO: Molecular Function	GO:0004842	ubiquitin-protein transferase activity		0.002855	1	0.04287	0.3472	60	483	KCTD13,TRIM59,RNF150,HECW2,KLHL42,FBXO32,SH3RF1,MYLIP,CNOT4,TRIP12,FBXO7,ANKIB1,MED21,NEURL1B,MED27,RC3H2,BCOR,FBXL3,FBXL5,AREL1,FBXO10,MARCHF1,ITCH,RNF220,RNF2,TRIM13,FBXW7,CBLL1,RNF148,FANCF,TRIM36,RNF145,UBE2E3,SEL1L,RNF34,G2E3,RNF39,RNF130,HECW1,TRIM35,RNF115,DTX4,TRIM2,JADE2,COP1,RFFL,MKRN1,RNF13,UBE2D1,UBE2E2,UBE2G1,RMND5A,UBR3,RNF103,C10orf90,RNF170,C18orf25,LMO7,HECTD2,RNF146
GO: Molecular Function	GO:0042277	peptide binding		0.002942	1	0.04382	0.3549	62	503	PICALM,SORCS1,AP2B1,APBA2,APBB1,APBB2,BCHE,NPR3,NPY1R,NPY5R,GUCY2GP,CCKBR,PIK3R1,ACKR2,TRHDE,CABP1,TMEM158,CRHR1,CRYAB,PPP3CA,CSNK1A1,PRLR,LDLRAP1,POM121,ADIPOR2,RANBP2,RXFP1,EPHA4,EPHB2,NPSR1,F2RL2,SORT1,FOLH1,NLGN1,CLSTN1,PEX5L,SORCS3,SORL1,SSTR2,SSTR3,SSTR4,GIPR,TACR3,NPBWR1,PRLHR,GPR22,MCHR1,GPR37,GRIA2,GRIA3,GRIN2A,GRIN2B,GSR,BACE1,VIPR1,IDE,INHBA,KPNA1,KPNB1,KPNA4,TNPO1,LBR
GO: Molecular Function	GO:0032559	adenyl ribonucleotide binding		0.003028	1	0.04475	0.3624	170	1607	ABCA2,MAK,ABL1,MAT1A,ACVR1B,ME1,ADCY8,ADCY9,MAP3K5,MET,MAP3K9,ALAS2,TTLL10,CARNS1,KIF17,DYRK3,KIF6,CDC42BPA,CDKL4,DGKE,TARS3,HS6ST3,ATP2A2,ATP2B1,ATP2B2,MYO1D,MYO1E,MYO6,MYO9A,HCN2,BCR,DDR1,KALRN,CDKL2,CAMK4,CAMK2A,HCN1,RUNX2,PAPSS1,GUCY2GP,PKMYT1,P2RX4,ENTPD5,PAK1,DGKI,MAP3K13,DCLK1,CDK17,CDK18,PDE4B,PDK1,ENPP1,ATP8B1,CHKA,PIK3C2B,PIP4K2A,EIF2AK3,ROCK2,PIM3,AATK,CSNK1A1,CSNK1G3,PRKAA2,PRKAB2,PRK…
GO: Molecular Function	GO:0005237	inhibitory extracellular ligand-gated ion channel activity		0.00311	1	0.04559	0.3692	6	18	GABRA1,GABRA5,GABRB2,GABRG2,GABRR2,GLRB
GO: Molecular Function	GO:0071617	lysophospholipid acyltransferase activity		0.003334	1	0.04849	0.3927	7	24	LPGAT1,ABHD5,SH3GLB1,MBOAT2,GPAT3,AGPAT4,LCLAT1
GO: Molecular Function	GO:0022851	GABA-gated chloride ion channel activity		0.003441	1	0.04966	0.4022	5	13	GABRA1,GABRA5,GABRB2,GABRB3,GABRG2
GO: Molecular Function	GO:0008047	enzyme activator activity		0.00349	1	0.04997	0.4047	71	595	RALGAPA1,MAL,SRGAP1,MNAT1,RASAL1,ARHGAP23,APP,ATP1B3,MYO9A,ADGRB3,BCR,NRP1,BMP2,ASAP2,CDK5R2,CCNT2,ERRFI1,CHM,CHN1,CHN2,RASGRP3,STXBP5L,PPP2R5A,PPP2R5C,SIPA1L1,DAB2IP,DOCK4,APH1B,ARHGAP32,TBC1D5,ASAP1,RABGAP1L,ARHGAP44,DOCK3,RANBP2,RASGRF1,ARHGAP10,RGS3,RGS4,RGS7,ABI2,PCOLCE2,PSMD14,ERBB3,LRRK2,ANKRD27,DOCK5,CDC42EP2,ARAP2,GARNL3,FN1,ARHGEF15,RAB3GAP1,GNB5,NRG3,GPRC5B,RAPGEF6,IQGAP2,ARHGAP26,PSME…
GO: Biological Process	GO:0031175	neuron projection development		5.637e-37	5.022e-33	3e-33	2.902e-32	263	1424	MAG,ABL1,KCTD13,MAP6,MAPT,MBP,MCAM,BCL11A,TENM2,PICALM,SLITRK1,PLEKHH1,MET,MRTFB,HECW2,LRRC7,SEMA6A,RASAL1,DIP2B,KLHL1,ANK3,SEMA7A,APBB1,APBB2,ZSWIM6,LRRC4C,APOD,APP,SHTN1,TMEFF1,RHOG,KLF7,MYLIP,ATP2B2,PHACTR1,MYO6,MYO9A,PPP1R12A,ADGRB1,ADGRB3,BBS4,BDNF,BICD1,NRP1,NEFM,CNTN5,NIPA1,NOVA1,CNTN4,DDR1,NRCAM,KALRN,PRICKLE1,CAMK2A,NR4A2,OMG,CCK,C21orf91,INA,CBFA2T2,PAK1,CNTN3,MAP3K13,SEPTIN7,CDH11,DCLK…
GO: Biological Process	GO:0048666	neuron development		6.736e-37	6e-33	3e-33	2.902e-32	293	1673	MAG,ABL1,KCTD13,MAP6,MAPT,MBP,MCAM,BCL11A,TENM2,PICALM,SLITRK1,PLEKHH1,MET,MRTFB,HECW2,ARL13B,LRRC7,SEMA6A,KIF17,RASAL1,DIP2B,KLHL1,ANK3,SEMA7A,APBB1,APBB2,ZSWIM6,LRRC4C,APOD,APP,SHTN1,TMEFF1,RHOG,KLF7,MYLIP,ATP2B1,ATP2B2,PHACTR1,MYO6,MYO9A,PPP1R12A,ADGRB1,ADGRB3,BBS4,BDNF,BICD1,NRP1,NEFM,NEUROD2,CNTN5,MTMR2,NIPA1,NOVA1,CNTN4,DDR1,NRCAM,KALRN,PRICKLE1,CAMK2A,HCN1,NR4A2,OMG,OPCML,CCK,C21orf91,INA,…
GO: Biological Process	GO:0032989	cellular component morphogenesis		1.751e-34	1.56e-30	5.2e-31	5.03e-30	224	1157	MAG,ABCA2,ABL1,KCTD13,MAP6,MAPT,MBP,BCL11A,TENM2,PICALM,SLITRK1,PLEKHH1,MET,HECW2,SEMA6A,MOBP,RASAL1,DIP2B,ANK3,SEMA7A,APBB1,APBB2,ZSWIM6,LRRC4C,APP,SHTN1,TMEFF1,RHOG,KLF7,MTM1,PHACTR1,MYO9A,PPP1R12A,ADGRB1,ADGRB3,BDNF,BICD1,NRP1,NEFM,CNTN5,MTMR2,NIPA1,NOVA1,CNTN4,DDR1,NRAP,NRCAM,KALRN,CAMK2A,NR4A2,OMG,CCK,INA,PAK1,CNTN3,MAP3K13,SEPTIN7,CDH11,DCLK1,NUMBL,ENPP2,CFL2,TMOD2,CHN1,CHN2,PIK3R1,PLXNA1,C…
GO: Biological Process	GO:0000902	cell morphogenesis		5.48e-33	4.882e-29	1.22e-29	1.18e-28	254	1426	MAG,ABL1,KCTD13,MAP6,MAPT,MBP,BCL11A,TENM2,PICALM,SLITRK1,ERMN,PLEKHH1,MET,HEG1,HECW2,ARL13B,AHR,SEMA6A,RASAL1,ATRN,DIP2B,ANK3,SEMA7A,APBB1,APBB2,ZSWIM6,LRRC4C,APP,SHTN1,TMEFF1,RHOB,RHOG,KLF7,ATP2B2,PHACTR1,MYO9A,PPP1R12A,ADGRB1,ADGRB3,BDNF,BICD1,NRP1,NEFM,CNTN5,NIPA1,NOVA1,CNTN4,DDR1,NRCAM,KALRN,CAMK2A,NR4A2,MAP7,OMG,CCK,INA,SH3D19,PAK1,CNTN3,MAP3K13,SEPTIN7,CDH6,CDH8,CDH10,CDH11,DCLK1,CDH18,NUM…
GO: Biological Process	GO:0048812	neuron projection morphogenesis		8.797e-33	7.836e-29	1.469e-29	1.421e-28	195	961	MAG,ABL1,KCTD13,MAP6,MAPT,MBP,BCL11A,TENM2,PICALM,SLITRK1,PLEKHH1,MET,HECW2,SEMA6A,RASAL1,DIP2B,ANK3,SEMA7A,APBB1,APBB2,ZSWIM6,LRRC4C,APP,SHTN1,TMEFF1,RHOG,KLF7,PHACTR1,MYO9A,PPP1R12A,ADGRB1,ADGRB3,BDNF,BICD1,NRP1,NEFM,CNTN5,NIPA1,NOVA1,CNTN4,DDR1,NRCAM,KALRN,CAMK2A,NR4A2,OMG,CCK,INA,PAK1,CNTN3,MAP3K13,SEPTIN7,CDH11,DCLK1,NUMBL,CHN1,PIK3R1,PLXNA1,CNP,PLXNB3,ROCK2,AKAP5,SPAG6,CREB1,AATK,PPP3CA,TEN…
GO: Biological Process	GO:0099537	trans-synaptic signaling		9.895e-33	8.815e-29	1.469e-29	1.421e-28	211	1085	MAG,NAT8L,ABL1,KCTD13,ASIC2,MAPT,MBP,TENM2,ADCY8,ADORA1,MET,ADRB1,NR3C2,STX7,TSHZ3,AMPH,ANK3,APBA2,KCNAB2,DGKE,LRRC4C,APP,BHLHE40,CADPS,LYNX1,ATP2A2,ATP2B2,NPAS4,MYO6,ADGRB1,BCHE,BCR,BDNF,LIN7A,NEUROD2,MTMR2,CACNA1G,NOVA1,CA7,DAGLB,CNTN4,CACNA1E,CACNB2,CACNB4,NPTX2,NPY5R,NRCAM,KALRN,CAMK4,CAMK2A,GPR88,CBLN1,CCKBR,P2RX4,PAK1,DGKI,CDH8,CDH11,CYTH1,PENK,TMOD2,CHRM1,CHRM3,CHRM4,CHRNA4,CHRNA5,SLC24A2,…
GO: Biological Process	GO:0099536	synaptic signaling		2.332e-32	2.077e-28	2.306e-29	2.231e-28	213	1107	MAG,NAT8L,ABL1,KCTD13,ASIC2,MAPT,MBP,TENM2,ADCY8,ADORA1,MET,ADRB1,NR3C2,STX7,TSHZ3,AMPH,ANK3,APBA2,KCNAB2,DGKE,LRRC4C,APP,BHLHE40,CADPS,LYNX1,ATP2A2,ATP2B2,NPAS4,MYO6,ADGRB1,BCHE,BCR,BDNF,LIN7A,NEUROD2,MTMR2,CACNA1G,NOVA1,CA7,DAGLB,CNTN4,CACNA1E,CACNB2,CACNB4,NPTX2,NPY5R,NRCAM,KALRN,CAMK4,CAMK2A,GPR88,CBLN1,CCKBR,P2RX4,PAK1,DGKI,CDH8,CDH11,CYTH1,PENK,TMOD2,CHRM1,CHRM3,CHRM4,CHRNA4,CHRNA5,SLC24A2,…
GO: Biological Process	GO:0098916	anterograde trans-synaptic signaling		2.433e-32	2.168e-28	2.306e-29	2.231e-28	209	1076	MAG,NAT8L,ABL1,KCTD13,ASIC2,MAPT,MBP,ADCY8,ADORA1,MET,ADRB1,NR3C2,STX7,TSHZ3,AMPH,ANK3,APBA2,KCNAB2,DGKE,LRRC4C,APP,BHLHE40,CADPS,LYNX1,ATP2A2,ATP2B2,NPAS4,MYO6,ADGRB1,BCHE,BCR,BDNF,LIN7A,NEUROD2,MTMR2,CACNA1G,NOVA1,CA7,CNTN4,CACNA1E,CACNB2,CACNB4,NPTX2,NPY5R,NRCAM,KALRN,CAMK4,CAMK2A,GPR88,CBLN1,CCKBR,P2RX4,PAK1,DGKI,CDH8,CDH11,CYTH1,PENK,TMOD2,CHRM1,CHRM3,CHRM4,CHRNA4,CHRNA5,SLC24A2,PLAT,PLCL1,P…
GO: Biological Process	GO:0007268	chemical synaptic transmission		2.433e-32	2.168e-28	2.306e-29	2.231e-28	209	1076	MAG,NAT8L,ABL1,KCTD13,ASIC2,MAPT,MBP,ADCY8,ADORA1,MET,ADRB1,NR3C2,STX7,TSHZ3,AMPH,ANK3,APBA2,KCNAB2,DGKE,LRRC4C,APP,BHLHE40,CADPS,LYNX1,ATP2A2,ATP2B2,NPAS4,MYO6,ADGRB1,BCHE,BCR,BDNF,LIN7A,NEUROD2,MTMR2,CACNA1G,NOVA1,CA7,CNTN4,CACNA1E,CACNB2,CACNB4,NPTX2,NPY5R,NRCAM,KALRN,CAMK4,CAMK2A,GPR88,CBLN1,CCKBR,P2RX4,PAK1,DGKI,CDH8,CDH11,CYTH1,PENK,TMOD2,CHRM1,CHRM3,CHRM4,CHRNA4,CHRNA5,SLC24A2,PLAT,PLCL1,P…
GO: Biological Process	GO:0048858	cell projection morphogenesis		2.706e-32	2.41e-28	2.306e-29	2.231e-28	197	984	MAG,ABL1,KCTD13,MAP6,MAPT,MBP,BCL11A,TENM2,PICALM,SLITRK1,PLEKHH1,MET,HECW2,SEMA6A,RASAL1,DIP2B,ANK3,SEMA7A,APBB1,APBB2,ZSWIM6,LRRC4C,APP,SHTN1,TMEFF1,RHOG,KLF7,PHACTR1,MYO9A,PPP1R12A,ADGRB1,ADGRB3,BDNF,BICD1,NRP1,NEFM,CNTN5,NIPA1,NOVA1,CNTN4,DDR1,NRCAM,KALRN,CAMK2A,NR4A2,OMG,CCK,INA,PAK1,CNTN3,MAP3K13,SEPTIN7,CDH11,DCLK1,NUMBL,ENPP2,CHN1,PIK3R1,PLXNA1,CNP,PLXNB3,ROCK2,AKAP5,SPAG6,CREB1,AATK,PPP3…
GO: Biological Process	GO:0120039	plasma membrane bounded cell projection morphogenesis		2.969e-32	2.645e-28	2.306e-29	2.231e-28	196	977	MAG,ABL1,KCTD13,MAP6,MAPT,MBP,BCL11A,TENM2,PICALM,SLITRK1,PLEKHH1,MET,HECW2,SEMA6A,RASAL1,DIP2B,ANK3,SEMA7A,APBB1,APBB2,ZSWIM6,LRRC4C,APP,SHTN1,TMEFF1,RHOG,KLF7,PHACTR1,MYO9A,PPP1R12A,ADGRB1,ADGRB3,BDNF,BICD1,NRP1,NEFM,CNTN5,NIPA1,NOVA1,CNTN4,DDR1,NRCAM,KALRN,CAMK2A,NR4A2,OMG,CCK,INA,PAK1,CNTN3,MAP3K13,SEPTIN7,CDH11,DCLK1,NUMBL,ENPP2,CHN1,PIK3R1,PLXNA1,CNP,PLXNB3,ROCK2,AKAP5,SPAG6,CREB1,AATK,PPP3…
GO: Biological Process	GO:0032990	cell part morphogenesis		3.107e-32	2.768e-28	2.306e-29	2.231e-28	200	1008	MAG,ABL1,KCTD13,MAP6,MAPT,MBP,BCL11A,TENM2,PICALM,SLITRK1,PLEKHH1,MET,HECW2,SEMA6A,RASAL1,DIP2B,ANK3,SEMA7A,APBB1,APBB2,ZSWIM6,LRRC4C,APP,SHTN1,TMEFF1,RHOG,KLF7,MTM1,PHACTR1,MYO9A,PPP1R12A,ADGRB1,ADGRB3,BDNF,BICD1,NRP1,NEFM,CNTN5,NIPA1,NOVA1,CNTN4,DDR1,NRCAM,KALRN,CAMK2A,NR4A2,OMG,CCK,INA,PAK1,CNTN3,MAP3K13,SEPTIN7,CDH11,DCLK1,NUMBL,ENPP2,CHN1,PIK3R1,PLXNA1,CNP,PLXNB3,ROCK2,AKAP5,SPAG6,CREB1,AATK…
GO: Biological Process	GO:0048667	cell morphogenesis involved in neuron differentiation		2.631e-30	2.344e-26	1.803e-27	1.744e-26	183	909	MAG,ABL1,KCTD13,MAP6,MAPT,MBP,BCL11A,TENM2,PICALM,SLITRK1,PLEKHH1,MET,HECW2,SEMA6A,DIP2B,ANK3,SEMA7A,APBB1,APBB2,ZSWIM6,LRRC4C,APP,SHTN1,TMEFF1,RHOG,KLF7,ATP2B2,PHACTR1,MYO9A,PPP1R12A,ADGRB1,ADGRB3,BDNF,BICD1,NRP1,NEFM,CNTN5,NIPA1,NOVA1,CNTN4,NRCAM,KALRN,CAMK2A,NR4A2,OMG,CCK,PAK1,CNTN3,MAP3K13,SEPTIN7,CDH11,DCLK1,NUMBL,CHN1,PIK3R1,PLS1,PLXNA1,CNP,PLXNB3,ROCK2,AKAP5,CREB1,AATK,PPP3CA,TENM4,FEZ1,SI…
GO: Biological Process	GO:0000904	cell morphogenesis involved in differentiation		4.65e-30	4.142e-26	2.959e-27	2.862e-26	207	1100	MAG,ABL1,KCTD13,MAP6,MAPT,MBP,BCL11A,TENM2,PICALM,SLITRK1,PLEKHH1,MET,HEG1,HECW2,ARL13B,SEMA6A,ATRN,DIP2B,ANK3,SEMA7A,APBB1,APBB2,ZSWIM6,LRRC4C,APP,SHTN1,TMEFF1,RHOG,KLF7,ATP2B2,PHACTR1,MYO9A,PPP1R12A,ADGRB1,ADGRB3,BDNF,BICD1,NRP1,NEFM,CNTN5,NIPA1,NOVA1,CNTN4,NRCAM,KALRN,CAMK2A,NR4A2,OMG,CCK,PAK1,CNTN3,MAP3K13,SEPTIN7,CDH11,DCLK1,NUMBL,ENPP2,COL22A1,CHN1,VAMP3,PIK3R1,PLS1,PLXNA1,CNP,PLXNB3,ROCK2,…
GO: Biological Process	GO:0007610	behavior		4.602e-27	4.099e-23	2.733e-24	2.643e-23	180	940	ABCA2,ABL1,MAPT,PICALM,SLITRK1,ADCY8,MEIS1,MEIS2,ADORA1,MET,ADRB1,ARRDC3,FBXO32,AMPH,KLHL1,APBA2,APBB1,APP,BHLHE40,ADAM22,MTM1,ATP2B2,NPAS4,MYO6,MYO9A,ADGRB3,BBS4,BCHE,BDNF,NEUROD2,NOVA1,NPAS2,CACNA1E,CACNB4,NPTX2,NPY1R,NPY5R,KALRN,CAMK4,HCN1,NTS,NR4A2,PKD2L1,GPR88,CCK,CCKBR,P2RX4,PAK1,DGKI,PBX3,PENK,TMOD2,CHRNA4,CHRNA5,PGR,SLC24A2,HOMER2,HOMER1,CNP,CREB1,CRHR1,CRYAB,MICAL2,CNTNAP2,SLITRK5,PRKCA,…
GO: Biological Process	GO:0061564	axon development		6.447e-26	5.743e-22	3.589e-23	3.472e-22	159	797	MAG,ABL1,KCTD13,MAP6,MAPT,MBP,MCAM,BCL11A,TENM2,PICALM,SLITRK1,PLEKHH1,SEMA6A,DIP2B,ANK3,SEMA7A,APBB1,APBB2,ZSWIM6,LRRC4C,APOD,APP,SHTN1,TMEFF1,RHOG,KLF7,MYO9A,PPP1R12A,ADGRB1,BDNF,BICD1,NRP1,NEFM,CNTN5,NIPA1,NOVA1,CNTN4,DDR1,NRCAM,KALRN,NR4A2,OMG,CCK,PAK1,CNTN3,MAP3K13,SEPTIN7,CDH11,DCLK1,NUMBL,CHN1,NREP,PIK3R1,PLP1,PLXNA1,CNP,PLXNB3,CERS2,CREB1,AATK,TENM4,FEZ1,SIPA1L1,SLITRK5,PRKCA,FAM53B,PRKCQ…
GO: Biological Process	GO:0034330	cell junction organization		4.544e-24	4.048e-20	2.381e-21	2.303e-20	168	899	ABL1,ASIC2,MAPT,PICALM,SLITRK1,HEG1,ANK3,PPFIBP2,APBB1,APBB2,LRRC4C,APOD,APP,TMEFF1,MTM1,ATP2B2,NPAS4,CADM3,MYO6,MYO9A,ADGRB1,ADGRB3,BCR,BDNF,NRP1,NEUROD2,NF2,CNTN5,MTMR2,PLEKHA7,CACNB2,CACNB4,NRCAM,KALRN,CBLN1,CLDN1,CLDN11,INA,PAK1,SEPTIN7,CDH6,CDH8,CDH10,CDH11,CDH18,IGFN1,NUMBL,ENPP2,PIK3R1,PKP2,HOMER1,ROCK2,CABP1,NECTIN3,SIPA1L1,SLITRK5,PRKCA,PRKCG,CXADR,NOS1AP,SEMA3E,DAB2IP,TANC2,MYADM,PTEN,P…
GO: Biological Process	GO:0007409	axonogenesis		2.27e-23	2.023e-19	1.124e-20	1.087e-19	145	732	MAG,ABL1,KCTD13,MAP6,MAPT,MBP,BCL11A,TENM2,PICALM,SLITRK1,PLEKHH1,SEMA6A,DIP2B,ANK3,SEMA7A,APBB1,APBB2,ZSWIM6,LRRC4C,APP,SHTN1,TMEFF1,RHOG,KLF7,MYO9A,PPP1R12A,ADGRB1,BDNF,BICD1,NRP1,NEFM,CNTN5,NIPA1,NOVA1,CNTN4,NRCAM,KALRN,NR4A2,OMG,CCK,PAK1,CNTN3,MAP3K13,SEPTIN7,CDH11,DCLK1,NUMBL,CHN1,PIK3R1,PLXNA1,CNP,PLXNB3,CREB1,AATK,TENM4,FEZ1,SIPA1L1,SLITRK5,PRKCA,FAM53B,PRKCQ,SEMA3E,DAB1,PTEN,PTK2,KIAA0319…
GO: Biological Process	GO:0031344	regulation of cell projection organization		3.669e-22	3.268e-18	1.681e-19	1.626e-18	165	911	MAG,MAK,ABL1,MAP6,MAPT,MBP,BCL11A,TENM2,PICALM,SLITRK1,ERMN,MET,HECW2,LRRC7,SEMA6A,DIP2B,SEMA7A,APBB1,LRRC4C,APP,SHTN1,RHOG,MYLIP,MYO9A,ADGRB3,BBS4,BDNF,NRP1,NEFM,KLF5,NRCAM,KALRN,OMG,P2RX4,CBFA2T2,PAK1,MAP3K13,SEPTIN7,NUMBL,ENPP2,ATP8B1,CHN1,ANLN,PIK3R1,FBXO7,PLS1,HOMER1,PLXNA1,PLXNB3,CERS2,MAPKAP1,AKAP5,FAT3,FAM98A,MIR132,AATK,PPP3CA,TENM4,FEZ1,SIPA1L1,PPP1R16B,MIR212,PRKCQ,MIR222,RTN4RL2,SEMA3…
GO: Biological Process	GO:0007417	central nervous system development		3.775e-22	3.363e-18	1.681e-19	1.626e-18	256	1694	MAG,RALGAPA1,ABCA2,MAL,ABL1,KCTD13,ASIC2,MAPT,MBP,BCL11A,ACVR1B,TENM2,MEIS1,MEIS2,MET,MRTFB,ARL13B,MNAT1,MOBP,RECK,MOG,ATRN,KIF6,BIN1,KLHL1,SEMA7A,APLP1,ZSWIM6,APOD,APP,LMO4,ADAM22,MTF1,ASPA,ATP2B1,ATP2B2,NPAS4,PHACTR1,MYO1D,ADAM23,PPP1R12A,BBS4,HCN2,BCR,BDNF,NRP1,NEFM,BMP2,NEUROD2,BOK,NF2,SYNJ2,MYRF,CDK5R2,IL33,NOVA1,NPAS2,CNTN4,NRCAM,KALRN,PRICKLE1,NR4A2,CBLN1,OMG,CCNG1,C21orf91,INA,PAK1,PAM,PB…
GO: Biological Process	GO:0050804	modulation of chemical synaptic transmission		1.063e-21	9.471e-18	4.51e-19	4.362e-18	136	691	ABL1,KCTD13,MAPT,ADCY8,ADORA1,MET,ADRB1,NR3C2,TSHZ3,APBA2,DGKE,LRRC4C,APP,BHLHE40,ATP2A2,ATP2B2,NPAS4,MYO6,ADGRB1,BCHE,BCR,BDNF,NEUROD2,MTMR2,CA7,CNTN4,CACNB2,CACNB4,NPTX2,NPY5R,KALRN,CAMK2A,CBLN1,CCKBR,PAK1,DGKI,CDH11,CYTH1,CHRNA4,CHRNA5,SLC24A2,PLAT,PLCL1,HOMER1,CABP1,AKAP5,SLC4A8,STXBP5L,CREB1,PREPL,CRHR1,MIR128-2,MIR129-1,MIR128-1,MIR132,PPP3CA,MIR15A,SIPA1L1,PRKCA,PRKCB,PRKCG,PRKCZ,MIR222,BH…
GO: Biological Process	GO:0099177	regulation of trans-synaptic signaling		1.219e-21	1.086e-17	4.937e-19	4.775e-18	136	692	ABL1,KCTD13,MAPT,ADCY8,ADORA1,MET,ADRB1,NR3C2,TSHZ3,APBA2,DGKE,LRRC4C,APP,BHLHE40,ATP2A2,ATP2B2,NPAS4,MYO6,ADGRB1,BCHE,BCR,BDNF,NEUROD2,MTMR2,CA7,CNTN4,CACNB2,CACNB4,NPTX2,NPY5R,KALRN,CAMK2A,CBLN1,CCKBR,PAK1,DGKI,CDH11,CYTH1,CHRNA4,CHRNA5,SLC24A2,PLAT,PLCL1,HOMER1,CABP1,AKAP5,SLC4A8,STXBP5L,CREB1,PREPL,CRHR1,MIR128-2,MIR129-1,MIR128-1,MIR132,PPP3CA,MIR15A,SIPA1L1,PRKCA,PRKCB,PRKCG,PRKCZ,MIR222,BH…
GO: Biological Process	GO:0120035	regulation of plasma membrane bounded cell projection organization		1.568e-21	1.397e-17	6.073e-19	5.873e-18	161	891	MAG,MAK,ABL1,MAP6,MAPT,MBP,BCL11A,TENM2,PICALM,SLITRK1,MET,HECW2,LRRC7,SEMA6A,DIP2B,SEMA7A,APBB1,LRRC4C,APP,SHTN1,RHOG,MYLIP,ADGRB3,BBS4,BDNF,NRP1,NEFM,KLF5,NRCAM,KALRN,OMG,P2RX4,CBFA2T2,PAK1,MAP3K13,SEPTIN7,NUMBL,ENPP2,ATP8B1,CHN1,ANLN,PIK3R1,FBXO7,PLS1,HOMER1,PLXNA1,PLXNB3,CERS2,AKAP5,FAT3,FAM98A,MIR132,AATK,PPP3CA,TENM4,FEZ1,SIPA1L1,PPP1R16B,MIR212,PRKCQ,MIR222,RTN4RL2,SEMA3E,DAB2IP,TANC2,CYLD…
GO: Biological Process	GO:0010975	regulation of neuron projection development		5.746e-21	5.119e-17	2.133e-18	2.063e-17	126	627	MAG,ABL1,MAP6,MAPT,MBP,BCL11A,PICALM,SLITRK1,MET,HECW2,LRRC7,SEMA6A,DIP2B,SEMA7A,APBB1,LRRC4C,SHTN1,MYLIP,ADGRB3,BDNF,NRP1,NEFM,NRCAM,KALRN,OMG,CBFA2T2,PAK1,MAP3K13,NUMBL,CHN1,FBXO7,PLXNA1,PLXNB3,CERS2,AKAP5,FAT3,MIR132,AATK,PPP3CA,TENM4,FEZ1,SIPA1L1,MIR212,MIR222,RTN4RL2,SEMA3E,DAB2IP,TANC2,TOX,DAB1,PTEN,PRAG1,PTK2,KIAA0319,LRIG2,PTPRD,PTPRG,ARHGAP44,DMD,UST,LPAR1,RIT2,EFNA1,EFNB2,SH3GLB1,EFNB3,…
GO: Biological Process	GO:0016358	dendrite development		2.027e-20	1.806e-16	7.223e-18	6.986e-17	84	336	ABL1,MAP6,BCL11A,PICALM,MET,HECW2,KLHL1,APP,TMEFF1,KLF7,PHACTR1,MYO6,ADGRB3,BBS4,BDNF,NRP1,KALRN,CAMK2A,C21orf91,PAK1,SEPTIN7,DCLK1,NUMBL,ROCK2,AKAP5,FAT3,MIR132,PPP3CA,SIPA1L1,SLITRK5,MIR212,DAB2IP,TANC2,DAB1,PTEN,ASAP1,KIAA0319,PTPRD,ARHGAP44,FEZF2,LPAR1,EFNA1,SH3GLB1,ABI2,FBXO31,PRMT3,EPHA4,EPHA5,EPHB1,EPHB2,EPHB3,LRRK2,DTNBP1,ANKRD27,FMN1,SGK1,CPEB3,LLPH,NLGN1,ZNF365,SHANK2,TENM3,PLK2,HECW1,F…
GO: Biological Process	GO:0050808	synapse organization		2.131e-20	1.899e-16	7.302e-18	7.062e-17	118	576	ABL1,ASIC2,MAPT,PICALM,SLITRK1,ANK3,PPFIBP2,APBB1,APBB2,LRRC4C,APP,TMEFF1,MTM1,ATP2B2,NPAS4,MYO6,MYO9A,ADGRB1,ADGRB3,BDNF,NRP1,NEUROD2,CNTN5,MTMR2,CACNB2,CACNB4,NRCAM,KALRN,CBLN1,INA,PAK1,SEPTIN7,CDH8,IGFN1,PIK3R1,HOMER1,ROCK2,CABP1,SIPA1L1,SLITRK5,PRKCA,PRKCG,NOS1AP,SEMA3E,DAB2IP,TANC2,PTEN,PTK2,PTPRD,ARHGAP44,DLG1,DLG2,IQSEC3,SEZ6L2,EFNA1,EFNB2,ABI2,PRMT3,EPHA3,EPHA4,EPHA5,EPHB1,EPHB2,EPHB3,ZDH…
GO: Biological Process	GO:0051960	regulation of nervous system development		3.386e-19	3.017e-15	1.117e-16	1.081e-15	122	626	MAG,MAN2A1,MAP6,ASIC2,MAPT,MBP,BCL11A,PICALM,SLITRK1,MET,SEMA6A,DIP2B,BIN1,SEMA7A,SHTN1,BHLHE40,ARNTL,ASPA,ADGRB1,ADGRB3,NAP1L1,BDNF,NRP1,BMP2,NF2,MTMR2,MYRF,IL33,KALRN,CBLN1,OMG,PAK1,MAP3K13,ELAPOR2,NUMBL,ENPP2,PIK3R1,PLAG1,EIF2AK3,PLXNA1,PLXNB3,CERS2,AKAP5,MIR132,AATK,PPP3CA,TENM4,TMEM98,SLITRK5,PRKCA,MIR222,SEMA3E,BHLHE41,DAB1,BRINP1,PTEN,PTK2,KIAA0319,PTPRD,DLG1,FEZF2,SH3GLB1,EFNB3,EGR2,FBXO3…
GO: Biological Process	GO:0042391	regulation of membrane potential		1.422e-17	1.266e-13	4.523e-15	4.375e-14	109	554	MAG,KCNH7,ABL1,ASIC2,MAPT,ADORA1,MET,ADRB1,NR3C2,BIN1,ANK3,KCNAB2,APP,SHTN1,CTNNA3,ATP1B3,ATP2A2,NPAS4,HCN2,BDNF,BNIP3L,BOK,MTMR2,CACNA1G,CACNA1E,CACNA2D1,CACNB2,CACNB4,NRCAM,HCN1,GPR88,CBLN1,CCK,P2RX4,PAK1,DGKI,CHRM1,CHRNA4,CHRNA5,PKP2,PMAIP1,AKAP6,SLC4A8,PPP3CA,CNTNAP2,PRKCZ,CXADR,NOS1AP,PTEN,KCNK4,PTPN3,DLG1,DMD,JAM3,DRD5,DSG2,RGS4,RGS7,SLC25A36,CACNG8,LRRK2,CACNG3,SCN1B,SCN2A,SCN4B,SCN8A,CX3C…
GO: Biological Process	GO:0007420	brain development		1.124e-15	1.001e-11	3.451e-13	3.338e-12	191	1289	MAG,RALGAPA1,ABL1,KCTD13,MAPT,MBP,BCL11A,MEIS1,MEIS2,MET,MRTFB,ARL13B,MNAT1,ATRN,KLHL1,SEMA7A,APLP1,ZSWIM6,APOD,APP,LMO4,ATP2B1,ATP2B2,NPAS4,PHACTR1,MYO1D,PPP1R12A,BBS4,HCN2,BCR,BDNF,NRP1,NEFM,BMP2,NEUROD2,BOK,NF2,SYNJ2,CDK5R2,CNTN4,PRICKLE1,NR4A2,CBLN1,CCNG1,C21orf91,INA,PAK1,PBX3,PCDH9,DCLK1,PCSK1,NUMBL,ENPP1,MED14,SLC38A2,PKNOX1,PLP1,CNP,MAPKAP1,AKAP5,SEPTIN4,POU3F1,PPM1K,CREB1,CRHR1,AATK,PPP3…
GO: Biological Process	GO:0007611	learning or memory		1.246e-15	1.11e-11	3.701e-13	3.579e-12	79	362	ABL1,MAPT,PICALM,ADCY8,MEIS2,ADRB1,AMPH,APBB1,APP,NPAS4,ADGRB3,BCHE,BDNF,NEUROD2,CACNA1E,NPTX2,KALRN,CAMK4,NTS,GPR88,CCK,PAK1,DGKI,TMOD2,SLC24A2,CREB1,CRHR1,CNTNAP2,PRKCA,PRKCG,PRKCZ,APH1B,BRINP1,PTEN,PTGS2,KCNK4,DRD5,RASGRF1,EGR1,EGR2,ABI2,EPHB2,ESR2,ATP8A1,SCN2A,SGK1,FOS,FOSL2,CPEB3,SLC1A1,NPTN,SHANK2,SORCS3,SNAP25,TBR1,GABRA5,GABRB3,PLK2,GATM,SYT11,ARC,SYT4,CNTN2,GRIN2A,GRIN2B,GRM4,GRM5,GRM7,K…
GO: Biological Process	GO:0050890	cognition		2.136e-15	1.903e-11	6.139e-13	5.937e-12	85	409	ABL1,MAPT,PICALM,ADCY8,MEIS2,ADORA1,ADRB1,AMPH,APBB1,APP,NPAS4,ADGRB3,BBS4,BCHE,BDNF,NEUROD2,CACNA1E,NPTX2,KALRN,CAMK4,NTS,GPR88,CCK,PAK1,DGKI,TMOD2,CHRM1,CHRNA4,SLC24A2,CREB1,CRHR1,CNTNAP2,PRKCA,PRKCG,PRKCZ,APH1B,BRINP1,PTEN,PTGS2,KCNK4,DRD5,RASGRF1,EGR1,EGR2,ABI2,EPHB2,ESR2,MAGT1,ATP8A1,SCN2A,SGK1,FOS,FOSL2,CPEB3,SLC1A1,NPTN,SHANK2,SORCS3,SNAP25,TBR1,GABRA5,GABRB3,PLK2,GATM,SYT11,ARC,SYT4,CNTN2…
GO: Biological Process	GO:0060322	head development		3.647e-15	3.249e-11	1.015e-12	9.82e-12	197	1359	MAG,RALGAPA1,ABL1,KCTD13,MAPT,MBP,BCL11A,MEIS1,MEIS2,MET,MRTFB,ARL13B,MNAT1,ATRN,KLHL1,SEMA7A,APLP1,ZSWIM6,APOD,APP,LMO4,ASPH,ATP2B1,ATP2B2,NPAS4,PHACTR1,MYO1D,PPP1R12A,BBS4,HCN2,BCR,BDNF,NRP1,NEFM,BMP2,NEUROD2,BOK,NF2,SYNJ2,CDK5R2,CNTN4,PRICKLE1,NR4A2,CBLN1,CLDN1,CCNG1,C21orf91,INA,PAK1,PBX3,PCDH9,DCLK1,PCSK1,NUMBL,ENPP1,MED14,SLC38A2,PKNOX1,PLP1,CNP,MAPKAP1,SCHIP1,AKAP5,SEPTIN4,POU3F1,PPM1K,CRE…
GO: Biological Process	GO:0007411	axon guidance		9.959e-15	8.872e-11	2.688e-12	2.6e-11	86	427	TENM2,PLEKHH1,SEMA6A,ANK3,SEMA7A,APBB1,APBB2,ZSWIM6,APP,TMEFF1,RHOG,KLF7,PPP1R12A,BDNF,BICD1,NRP1,CNTN5,NIPA1,NOVA1,CNTN4,NRCAM,KALRN,CNTN3,CDH11,CHN1,PIK3R1,PLXNA1,PLXNB3,TENM4,FEZ1,PRKCA,PRKCQ,SEMA3E,DAB1,PTK2,PTPN11,FEZF2,RANBP9,ATL1,EFNA1,EFNA3,EFNB2,EFNB3,EGR2,EPHA10,EPHA3,EPHA4,EPHA5,EPHB1,EPHB2,EPHB3,ETV1,ETV5,EXT1,SEMA6D,SCN1B,SCN8A,FOXG1,SEMA3F,EMB,LMTK2,DZIP1,CYFIP2,NPTN,TENM3,FOXP1,TBR…
GO: Biological Process	GO:0097485	neuron projection guidance		1.147e-14	1.022e-10	2.987e-12	2.889e-11	86	428	TENM2,PLEKHH1,SEMA6A,ANK3,SEMA7A,APBB1,APBB2,ZSWIM6,APP,TMEFF1,RHOG,KLF7,PPP1R12A,BDNF,BICD1,NRP1,CNTN5,NIPA1,NOVA1,CNTN4,NRCAM,KALRN,CNTN3,CDH11,CHN1,PIK3R1,PLXNA1,PLXNB3,TENM4,FEZ1,PRKCA,PRKCQ,SEMA3E,DAB1,PTK2,PTPN11,FEZF2,RANBP9,ATL1,EFNA1,EFNA3,EFNB2,EFNB3,EGR2,EPHA10,EPHA3,EPHA4,EPHA5,EPHB1,EPHB2,EPHB3,ETV1,ETV5,EXT1,SEMA6D,SCN1B,SCN8A,FOXG1,SEMA3F,EMB,LMTK2,DZIP1,CYFIP2,NPTN,TENM3,FOXP1,TBR…
GO: Biological Process	GO:0043269	regulation of ion transport		1.173e-14	1.045e-10	2.987e-12	2.889e-11	228	1665	NAT8L,ABCA2,KCNH7,ABL1,ASIC2,PICALM,ADCY8,ADORA1,MET,ADRB1,HECW2,OSBPL6,AHR,LRRC7,BIN1,ANK3,APBB1,KCNAB2,APOD,APP,ARNTL,KLF7,ASPH,VAMP4,ATP1B3,ATP2B1,ATP2B2,FXYD7,HCN2,BNIP3L,CACNA1G,CA7,DENND5B,CACNA1E,CACNA2D1,CACNB2,CACNB4,NPY5R,KALRN,CAMK4,CAMK2A,HCN1,TAMALIN,CCK,CCKBR,P2RX4,PAK1,PAM,PCSK1,PDE4B,ENPP1,ATP8B1,KCNB2,CHRM1,CHRM3,RHOU,CHRNA4,VAMP3,PIK3R1,PKP2,PLP1,HOMER2,HOMER1,PMAIP1,AKAP6,CABP1…
GO: Biological Process	GO:0007626	locomotory behavior		1.651e-14	1.471e-10	4.086e-12	3.952e-11	73	335	ABCA2,MAPT,ADCY8,MEIS1,ARRDC3,FBXO32,KLHL1,APBA2,APP,BHLHE40,ADAM22,MTM1,ATP2B2,MYO6,MYO9A,NOVA1,NPAS2,CACNA1E,CACNB4,NPY1R,KALRN,NR4A2,GPR88,PBX3,PENK,CHRNA4,CNP,CRHR1,CRYAB,MICAL2,MAPK10,APH1B,DAB1,PTEN,OXR1,FEZF2,FIGN,SEZ6L2,RGS4,EFNB3,EGR1,CRBN,EPHA4,LRRK2,ETV5,SCN8A,VPS37A,INPP5F,SLC1A1,SLC6A9,GNB5,SNAP25,GPRC5B,GABRA1,CDH23,STRN,GLRB,VPS13A,ADGRL3,CNTN2,GPR37,GRIN2A,GRM5,LDB3,TMOD1,TRH,DNAJ…
GO: Biological Process	GO:0051962	positive regulation of nervous system development		2.325e-14	2.071e-10	5.598e-12	5.414e-11	82	403	MAG,MAN2A1,MAP6,ASIC2,MAPT,BCL11A,PICALM,SLITRK1,MET,BIN1,SEMA7A,SHTN1,ASPA,ADGRB1,ADGRB3,NAP1L1,BDNF,NRP1,BMP2,IL33,KALRN,CBLN1,PAK1,MAP3K13,NUMBL,ENPP2,PIK3R1,PLAG1,PLXNA1,PLXNB3,AKAP5,TENM4,SLITRK5,PRKCA,MIR222,PTK2,PTPRD,SH3GLB1,EGR2,FBXO31,EPHA4,EPHB1,NIN,EPHB2,EPHB3,ETV5,SYNDIG1,SOX8,ANKRD27,CX3CL1,FOXG1,FN1,SGK1,NLGN1,SKIL,CLSTN1,ZNF365,NPTN,SNW1,NEUROD6,NLK,SOX10,NKX6-2,PLXND1,CDKL5,ADGRL…
GO: Biological Process	GO:0048813	dendrite morphogenesis		5.598e-14	4.987e-10	1.312e-11	1.269e-10	52	199	MAP6,PICALM,MET,HECW2,KLF7,PHACTR1,ADGRB3,NRP1,KALRN,CAMK2A,SEPTIN7,DCLK1,NUMBL,ROCK2,AKAP5,PPP3CA,SIPA1L1,SLITRK5,TANC2,PTEN,PTPRD,ARHGAP44,EFNA1,SH3GLB1,ABI2,FBXO31,PRMT3,EPHA4,EPHA5,EPHB1,EPHB2,EPHB3,LRRK2,DTNBP1,ANKRD27,FMN1,SGK1,NLGN1,ZNF365,SHANK2,TENM3,HECW1,CDKL5,DIP2A,ARC,SRCIN1,LZTS1,RBFOX2,TRPC5,VLDLR,KNDC1,ITPKA
GO: Biological Process	GO:0008366	axon ensheathment		1.324e-13	1.18e-09	2.949e-11	2.853e-10	54	216	MAG,ABCA2,MAL,MBP,MOBP,ATRN,ADAM22,DEGS1,ASPA,RAB40C,NAB1,MTMR2,MYRF,OMG,CLDN11,GJC3,PLP1,EIF2AK3,GAL3ST1,FA2H,POU3F1,TENM4,TMEM98,ARHGEF10,PTEN,DLG1,JAM3,SH3TC2,LPAR1,TSPAN2,PLLP,EGR2,EPHA4,FBXW7,ERBB3,NDRG1,SCD,SCN2A,SCN8A,SOX10,GALC,NKX6-2,NFASC,EPB41L3,GNA12,CNTN2,TPPP,LINGO1,KLK8,SERINC5,BACE1,UGT8,ITGB4,MAL2
GO: Biological Process	GO:0007272	ensheathment of neurons		1.324e-13	1.18e-09	2.949e-11	2.853e-10	54	216	MAG,ABCA2,MAL,MBP,MOBP,ATRN,ADAM22,DEGS1,ASPA,RAB40C,NAB1,MTMR2,MYRF,OMG,CLDN11,GJC3,PLP1,EIF2AK3,GAL3ST1,FA2H,POU3F1,TENM4,TMEM98,ARHGEF10,PTEN,DLG1,JAM3,SH3TC2,LPAR1,TSPAN2,PLLP,EGR2,EPHA4,FBXW7,ERBB3,NDRG1,SCD,SCN2A,SCN8A,SOX10,GALC,NKX6-2,NFASC,EPB41L3,GNA12,CNTN2,TPPP,LINGO1,KLK8,SERINC5,BACE1,UGT8,ITGB4,MAL2
GO: Biological Process	GO:0050767	regulation of neurogenesis		1.619e-13	1.442e-09	3.473e-11	3.359e-10	95	518	MAG,MAN2A1,MAP6,MAPT,MBP,BCL11A,PICALM,SLITRK1,MET,SEMA6A,DIP2B,BIN1,SEMA7A,SHTN1,BHLHE40,ARNTL,ASPA,NAP1L1,BDNF,NRP1,BMP2,NF2,IL33,KALRN,OMG,PAK1,MAP3K13,NUMBL,ENPP2,PLAG1,PLXNA1,PLXNB3,CERS2,AKAP5,MIR132,AATK,PPP3CA,TENM4,TMEM98,MIR222,SEMA3E,BHLHE41,DAB1,BRINP1,PTEN,PTK2,KIAA0319,PTPRD,FEZF2,SH3GLB1,EFNB3,EGR2,FBXO31,EPHA4,NIN,EPHB2,ETV5,SOX8,ANKRD27,SEMA6D,CX3CL1,FOXG1,SEMA3F,FN1,SGK1,SKIL,ZN…
GO: Biological Process	GO:0007612	learning		1.637e-13	1.459e-09	3.473e-11	3.359e-10	52	204	ABL1,MEIS2,AMPH,APBB1,APP,NPAS4,ADGRB3,BCHE,BDNF,NEUROD2,CACNA1E,NPTX2,KALRN,NTS,GPR88,CCK,PAK1,DGKI,SLC24A2,CREB1,CRHR1,CNTNAP2,PTGS2,DRD5,EPHB2,ATP8A1,SGK1,FOS,FOSL2,SLC1A1,NPTN,SHANK2,SORCS3,SNAP25,TBR1,GABRA5,GABRB3,SYT11,ARC,CNTN2,GRIN2A,GRIN2B,GRM4,GRM5,GRM7,CSMD1,SYNPO,HMGCR,TANC1,KIT,KRAS,PAK5
GO: Biological Process	GO:0044057	regulation of system process		1.926e-13	1.716e-09	3.99e-11	3.859e-10	130	810	MAG,ABL1,ASIC2,ADORA1,ADRB1,AHR,FBXO32,TSHZ3,BIN1,KCNAB2,APP,MLIP,ASPH,CTNNA3,ATP1B3,ATP2A2,ATP2B1,ATP2B2,FXYD7,BNIP3L,MTMR2,CACNA1G,PLEKHA7,MYRF,IL33,CACNA1E,CACNA2D1,CACNB2,CACNB4,NPTX2,NPY1R,CBLN1,CCK,CCKBR,P2RX4,ERRFI1,PAK1,GJC3,PBX3,PDE4B,KCNB2,CHRM3,CHRNA4,PGR,PIK3R1,PKP2,EIF2AK3,HOMER1,AKAP6,ROCK2,CRHR1,PPP3CA,TENM4,TMEM98,PRKCA,PRKCQ,PRKCZ,CXADR,NOS1AP,DOCK4,PTEN,PTGS2,PTK2,PTPN11,DLG1,DM…
GO: Biological Process	GO:0048167	regulation of synaptic plasticity		2.101e-13	1.872e-09	4.254e-11	4.114e-10	77	381	ABL1,MAPT,ADCY8,ADORA1,ADRB1,TSHZ3,APP,BHLHE40,ATP2B2,NPAS4,MYO6,ADGRB1,BDNF,NEUROD2,CNTN4,NPTX2,KALRN,CAMK2A,CBLN1,PAK1,DGKI,SLC24A2,PLAT,CABP1,AKAP5,CREB1,CRHR1,MIR128-2,MIR129-1,MIR128-1,MIR132,MIR15A,SIPA1L1,PRKCG,PRKCZ,MIR222,BHLHE41,SYT12,PTEN,PTGS2,DRD5,RASGRF1,EGR1,EGR2,EPHA4,EPHB2,ZDHHC2,CX3CL1,UNC13B,CPEB3,NLGN1,SLC1A1,NPTN,RAB3GAP1,SHANK2,SORCS3,SNAP25,RNF39,PLK2,STX3,ARC,SYT4,CNTN2,GR…
GO: Biological Process	GO:0042552	myelination		2.73e-13	2.432e-09	5.405e-11	5.227e-10	53	213	MAG,ABCA2,MAL,MBP,MOBP,ATRN,ADAM22,DEGS1,ASPA,RAB40C,NAB1,MTMR2,MYRF,OMG,GJC3,PLP1,EIF2AK3,GAL3ST1,FA2H,POU3F1,TENM4,TMEM98,ARHGEF10,PTEN,DLG1,JAM3,SH3TC2,LPAR1,TSPAN2,PLLP,EGR2,EPHA4,FBXW7,ERBB3,NDRG1,SCD,SCN2A,SCN8A,SOX10,GALC,NKX6-2,NFASC,EPB41L3,GNA12,CNTN2,TPPP,LINGO1,KLK8,SERINC5,BACE1,UGT8,ITGB4,MAL2
GO: Biological Process	GO:0010977	negative regulation of neuron projection development		6.301e-13	5.613e-09	1.22e-10	1.18e-09	49	191	MAG,MBP,BCL11A,SEMA6A,DIP2B,SEMA7A,MYLIP,NRP1,OMG,CBFA2T2,CERS2,FAT3,AATK,RTN4RL2,SEMA3E,DAB1,PTEN,PRAG1,PTK2,KIAA0319,LRIG2,PTPRG,LPAR1,RIT2,EFNA1,EFNB2,EFNB3,EPHA3,EPHA4,EPHB2,LRRK2,DTNBP1,SEMA6D,SEMA3F,NLGN1,INPP5F,ZNF365,FSTL4,SPART,DENND5A,STMN2,THY1,LINGO1,KLK8,WNT3,RTN4RL1,RBPJ,RTN4R,RTN4
GO: Biological Process	GO:0030029	actin filament-based process		6.44e-13	5.737e-09	1.221e-10	1.181e-09	146	964	ABL1,KCTD13,ERMN,ADORA1,MET,MRTFB,ADRB1,ATRN,BIN1,KLHL1,CDC42BPA,APBB1,APBB2,SHTN1,RHOB,RHOG,CTNNA3,ATP2A2,PHACTR1,MYO1D,MYO1E,MYO6,PPP1R12A,ADGRB1,BBS4,BCR,NRP1,NF2,CACNA1G,CACNA2D1,CACNB2,NRAP,PSTPIP2,INA,PDLIM1,PAK1,PAM,SEPTIN7,PDE4B,CFL2,TMOD2,RHOU,ANLN,PIK3R1,PKP2,PLS1,AKAP6,ROCK2,MAPKAP1,SPAG6,CRYAB,ARHGEF10,MICAL2,SIPA1L1,CSRP1,PRKCQ,CXADR,NOS1AP,SEMA3E,MYADM,SIRPA,ELMO1,PTPN1,MYLK3,VILL,A…
GO: Biological Process	GO:0034765	regulation of ion transmembrane transport		6.842e-13	6.094e-09	1.27e-10	1.228e-09	114	687	KCNH7,ABL1,ASIC2,MET,ADRB1,HECW2,AHR,LRRC7,BIN1,ANK3,KCNAB2,APP,ASPH,ATP1B3,FXYD7,HCN2,CACNA1G,CACNA1E,CACNA2D1,CACNB2,CACNB4,HCN1,PDE4B,ENPP1,KCNB2,CHRM3,CHRNA4,PIK3R1,PLP1,HOMER1,AKAP6,CABP1,CLIC4,CRHR1,PRKCA,PRKCB,MIR212,NOS1AP,TCAF1,PRSS8,PTEN,KCNK4,PTPN3,PTPN11,DLG1,DLG2,DMD,ADIPOR2,RASGRF1,RGS4,RGS7,CACNG8,TRIM13,CRBN,EPHB2,SLC43A2,ERBB3,NPSR1,CACNG3,ACSL1,SCN1B,SCN2A,SCN4B,SCN8A,CX3CL1,NLG…
GO: Biological Process	GO:0031345	negative regulation of cell projection organization		8.738e-13	7.784e-09	1.589e-10	1.536e-09	57	246	MAG,MAK,MBP,BCL11A,SEMA6A,DIP2B,SEMA7A,MYLIP,NRP1,OMG,CBFA2T2,PLXNB3,CERS2,FAT3,AATK,PPP3CA,RTN4RL2,SEMA3E,CCP110,DAB1,PTEN,PRAG1,PTK2,KIAA0319,LRIG2,PTPRG,ARHGAP44,CEP97,LPAR1,RIT2,EFNA1,EFNB2,EFNB3,EPHA3,EPHA4,EPHB2,LRRK2,DTNBP1,SEMA6D,SEMA3F,NLGN1,INPP5F,ZNF365,FSTL4,SPART,DENND5A,STMN2,GRIN2B,THY1,LINGO1,KLK8,TRPC5,WNT3,RTN4RL1,RBPJ,RTN4R,RTN4
GO: Biological Process	GO:0034762	regulation of transmembrane transport		1.013e-12	9.022e-09	1.804e-10	1.745e-09	114	691	KCNH7,ABL1,ASIC2,MET,ADRB1,HECW2,AHR,LRRC7,BIN1,ANK3,KCNAB2,APP,ASPH,ATP1B3,FXYD7,HCN2,CACNA1G,CACNA1E,CACNA2D1,CACNB2,CACNB4,HCN1,PDE4B,ENPP1,KCNB2,CHRM3,CHRNA4,PIK3R1,PLP1,HOMER1,AKAP6,CABP1,CLIC4,CRHR1,PRKCA,PRKCB,MIR212,NOS1AP,TCAF1,PRSS8,PTEN,KCNK4,PTPN3,PTPN11,DLG1,DLG2,DMD,ADIPOR2,RASGRF1,RGS4,RGS7,CACNG8,TRIM13,CRBN,EPHB2,SLC43A2,ERBB3,NPSR1,CACNG3,ACSL1,SCN1B,SCN2A,SCN4B,SCN8A,CX3CL1,NLG…
GO: Biological Process	GO:0099003	vesicle-mediated transport in synapse		1.454e-12	1.295e-08	2.539e-10	2.456e-09	62	284	PICALM,AP2B1,NR3C2,STX7,AMPH,BIN1,APBA2,CADPS,VAMP4,ATP2A2,MYO6,SYNJ2,CACNB2,CACNB4,CAMK2A,DGKI,CYTH1,CHRNA4,CHRNA5,AKAP5,SLC4A8,STXBP5L,PREPL,PRKCA,PRKCB,PRKCG,MAPK10,SYT12,PTEN,RAP1B,EFNB2,BTBD8,LRRK2,SYNDIG1,DTNBP1,NRN1,UNC13B,SH3GL2,NLGN1,CLSTN1,RAB3GAP1,SNAP25,SPTBN2,STX3,SYT11,VAMP1,ARC,SYT4,SYT5,RAPGEF4,GRM4,GRM7,GRM8,GSG1L,BACE1,HPCA,HTR1B,USP46,CADPS2,MFF,SLC17A7,SLC17A6
GO: Biological Process	GO:0050770	regulation of axonogenesis		1.588e-12	1.414e-08	2.72e-10	2.63e-09	53	222	MAG,MAP6,MAPT,MBP,BCL11A,PICALM,SLITRK1,SEMA6A,DIP2B,SEMA7A,LRRC4C,SHTN1,BDNF,NRP1,NEFM,OMG,PAK1,MAP3K13,CHN1,PLXNA1,PLXNB3,AATK,SIPA1L1,SEMA3E,DAB1,PTEN,PTK2,KIAA0319,UST,EFNA1,EFNB3,EPHA4,NIN,EPHB2,EPHB3,SEMA6D,SEMA3F,FN1,SKIL,CLSTN1,FSTL4,SPART,PLXND1,CDKL5,CNTN2,KIF13B,THY1,LINGO1,TRPC5,WNT3,DIXDC1,RTN4R,RTN4
GO: Biological Process	GO:0044087	regulation of cellular component biogenesis		2.05e-12	1.826e-08	3.446e-10	3.333e-09	165	1151	ABCA2,MAK,ABL1,ASIC2,MAPT,TENM2,SLITRK1,MET,AHR,BIN1,APOD,APP,LMO4,RHOG,MTM1,ADGRB1,ADGRB3,BBS4,BDNF,DRG1,NRP1,NF2,KLF5,LDLRAD4,CBLN1,CLDN1,CCK,LDB2,P2RX4,PAK1,SEPTIN7,ENPP2,TMOD2,ATP8B1,ANLN,PIK3R1,PIP4K2A,PKP2,PLXNB3,ROCK2,MAPKAP1,FAM98A,CREB1,CRYAB,FEZ1,ARHGEF10,SIPA1L1,PRKAA2,SLITRK5,PPP1R16B,PRKCA,XAF1,PRKCQ,PRKCZ,DAB2IP,CYLD,CCP110,MYADM,RIPOR2,MCIDAS,TBC1D5,PTEN,PTK2,ASAP1,PTPN11,PTPRD,VIL…
GO: Biological Process	GO:0034329	cell junction assembly		2.351e-12	2.095e-08	3.879e-10	3.752e-09	92	517	ABL1,ASIC2,MAPT,SLITRK1,HEG1,APOD,APP,NPAS4,MYO6,MYO9A,ADGRB1,ADGRB3,BCR,BDNF,NRP1,CNTN5,NRCAM,CBLN1,CLDN1,CLDN11,CDH6,CDH8,CDH10,CDH11,CDH18,IGFN1,ENPP2,PIK3R1,PKP2,ROCK2,SIPA1L1,SLITRK5,PRKCA,PTEN,PTK2,PTPN11,PTPRD,DLG1,JAM3,RAP1B,PDCD6IP,DSC3,DUSP3,CLDN23,EFNB2,ABI2,PEAK1,PATJ,EPHA3,EPHB1,EPHB2,EPHB3,SYNDIG1,FMN1,LRFN5,GJD3,FN1,NLGN1,CLSTN1,NPTN,SHANK2,SNAP25,GABRA1,GABRB2,GABRB3,GABRG2,SPTBN2…
GO: Biological Process	GO:0060284	regulation of cell development		9.011e-12	8.027e-08	1.459e-09	1.412e-08	112	697	MAG,ABL1,MAN2A1,MAP6,MAPT,MBP,BCL11A,PICALM,SLITRK1,MET,SEMA6A,RECK,DIP2B,BIN1,SEMA7A,SHTN1,BHLHE40,ARNTL,ASPA,PPP1R12A,NAP1L1,BDNF,NRP1,BMP2,NF2,IL33,KALRN,OMG,PAK1,MAP3K13,NUMBL,ENPP2,PLAG1,PLXNA1,PLXNB3,ROCK2,CERS2,AKAP5,CLOCK,MIR132,AATK,PPP3CA,TENM4,TMEM98,MIR212,MIR222,SEMA3E,BHLHE41,HDAC9,MYADM,DAB1,BRINP1,PTEN,PTK2,KIAA0319,PTPRD,FEZF2,SH3GLB1,EFNB3,EGR2,FBXO31,EPHA4,FBXW7,NIN,EPHB2,LRRK2…
GO: Biological Process	GO:0007264	small GTPase mediated signal transduction		1.065e-11	9.488e-08	1.694e-09	1.639e-08	97	572	RALGAPA1,ABL1,KCTD13,MET,HEG1,ADRB1,SRGAP1,LRRC7,RASAL1,CDC42BPA,ARHGAP23,SHTN1,RHOB,RHOG,MYO9A,BCR,NRP1,KALRN,PAK1,DGKI,CYTH1,CHM,CHN1,CHN2,RHOU,RASGRP3,ROCK2,MAPKAP1,AATK,ARHGEF10,PLEKHG3,RALGPS1,SIPA1L1,RASGEF1B,DEPDC7,MAPK11,DAB2IP,DOCK4,ARHGAP32,RIPOR2,DAB1,PRAG1,ELMO1,STMN3,ARHGAP44,DOCK3,IQSEC3,RAP1B,RAP2B,RASGRF1,ARHGAP10,LPAR1,RIT2,CCDC88C,RASGRP1,ABI2,EPHB2,DENND4A,RTKN,F2RL2,RSU1,DOCK5…
GO: Biological Process	GO:0001508	action potential		1.093e-11	9.736e-08	1.708e-09	1.652e-08	50	212	MAG,BIN1,ANK3,KCNAB2,CTNNA3,ATP2A2,HCN2,CACNA1G,CACNA1E,CACNA2D1,CACNB2,CACNB4,NRCAM,HCN1,GPR88,P2RX4,PAK1,CHRNA4,PKP2,AKAP6,CNTNAP2,CXADR,NOS1AP,PTPN3,DLG1,DMD,JAM3,DRD5,DSG2,CACNG8,CACNG3,SCN1B,SCN2A,SCN4B,SCN8A,SLC8A1,FOXP1,NFASC,RAPGEF4,GRIN2A,GRIN2B,GRM7,KCNA1,KCNB1,KCND2,KCNJ2,KCNJ3,KCNMA1,KCNN2,KCNQ2
GO: Biological Process	GO:0010648	negative regulation of cell communication		1.166e-11	1.039e-07	1.791e-09	1.733e-08	232	1818	ABL1,SPRED2,KCTD13,MAPT,MCL1,TRIM59,ADCY8,ADCY9,ADORA1,MET,HEG1,MLLT3,SEMA6A,ARRDC3,RASAL1,DYRK3,SH3RF1,APLP1,YBX3,APOD,APP,ZFYVE28,ARNTL,ARR3,SCUBE2,KLF7,MTM1,MYLIP,RASL11B,DDIT4L,BCHE,BDNF,BICD1,NRP1,SOCS2,BMP2,BOK,NF2,BTC,MTMR2,VWC2L,LDLRAD4,NPR3,NPY1R,NPY5R,KALRN,PRICKLE1,NR4A2,RUNX2,CBLN1,LDB2,CBFA2T2,ERRFI1,DGKI,CDKN2D,PDE4B,NUMBL,ENPP1,CHRM1,CHRM3,CHRM4,OVOL2,SGMS1,SLC24A2,PIP4K2A,HOMER2,M…
GO: Biological Process	GO:0023057	negative regulation of signaling		1.302e-11	1.16e-07	1.965e-09	1.901e-08	232	1820	ABL1,SPRED2,KCTD13,MAPT,MCL1,TRIM59,ADCY8,ADCY9,ADORA1,MET,HEG1,MLLT3,SEMA6A,ARRDC3,RASAL1,DYRK3,SH3RF1,APLP1,YBX3,APOD,APP,ZFYVE28,ARNTL,ARR3,SCUBE2,KLF7,MTM1,MYLIP,RASL11B,DDIT4L,BCHE,BDNF,BICD1,NRP1,SOCS2,BMP2,BOK,NF2,BTC,MTMR2,VWC2L,LDLRAD4,NPR3,NPY1R,NPY5R,KALRN,PRICKLE1,NR4A2,RUNX2,CBLN1,LDB2,CBFA2T2,ERRFI1,DGKI,CDKN2D,PDE4B,NUMBL,ENPP1,CHRM1,CHRM3,CHRM4,OVOL2,SGMS1,SLC24A2,PIP4K2A,HOMER2,M…
GO: Biological Process	GO:0042063	gliogenesis		1.343e-11	1.196e-07	1.994e-09	1.929e-08	86	484	MAG,ABCA2,ABL1,MAPT,MET,MOBP,BIN1,APP,ADAM22,ASPA,MYO6,NAB1,NAP1L1,BMP2,BOK,NF2,MYRF,CDK5R2,IL33,CACNB2,OMG,P2RX4,ENPP2,PENK,CHRM1,PLAG1,PLP1,CNP,CERS2,FA2H,POU3F1,CREB1,MIR132,TENM4,TMEM98,ARHGEF10,MIR222,DAB2IP,DAB1,PTEN,PTK2,PTPN11,DMD,QDPR,SH3TC2,LPAR1,TSPAN2,PRMT6,EGR1,EGR2,EMX1,EPHA4,HDAC11,ERBB3,ETV5,SOX8,SOCS7,NDRG1,CX3CL1,FOXG1,FN1,ZNF365,SNW1,SOX5,SOX10,NKX6-2,NFASC,GJB1,GNA12,CNTN2,SUN…
GO: Biological Process	GO:0007010	cytoskeleton organization		2.248e-11	2.003e-07	3.283e-09	3.175e-08	244	1949	MAK,ABL1,KCTD13,MAP6,MAPT,MCAM,ERMN,MET,MRTFB,ARL13B,SEMA6A,CEP126,BFSP2,KIF17,MACIR,ATRN,BIN1,KLHL1,CDC42BPA,ANK3,SHTN1,RHOB,RHOG,MTM1,CTNNA3,VAMP4,PHACTR1,MYO1D,MYO1E,MYO6,PPP1R12A,ADGRB1,BBS4,BCR,BICD1,DRG1,NRP1,NEFM,NF2,NRAP,PRICKLE1,PSTPIP2,MAP7,INA,PDLIM1,SH3D19,PAK1,PAM,SEPTIN7,ENPP2,CFL2,TMOD2,RHOU,ANLN,PIK3R1,PKP2,PLS1,CNP,ROCK2,MAPKAP1,ONECUT2,CLIC4,SPAG6,PPL,CRYAB,ARHGEF10,CSNK1A1,MICA…
GO: Biological Process	GO:0050807	regulation of synapse organization		2.739e-11	2.44e-07	3.935e-09	3.806e-08	59	281	ABL1,ASIC2,PICALM,SLITRK1,APP,ADGRB1,ADGRB3,BDNF,NEUROD2,NRCAM,KALRN,CBLN1,CDH8,PIK3R1,HOMER1,SIPA1L1,SLITRK5,PRKCA,DAB2IP,TANC2,PTEN,PTK2,PTPRD,ARHGAP44,EFNA1,ABI2,EPHA4,EPHB1,EPHB2,EPHB3,CTTNBP2,LRRK2,ETV5,SYNDIG1,DTNBP1,LRFN5,SEMA3F,NLGN1,CLSTN1,ARHGEF15,SHANK2,SEPTIN11,SNAP25,EPB41L3,CDKL5,ARC,ADGRL2,ADGRL3,RAPGEF4,SRCIN1,GRIN2B,KLK8,ZMYND8,FLRT2,FLRT1,TANC1,ITPKA,SLITRK4,ST8SIA2
GO: Biological Process	GO:0050803	regulation of synapse structure or activity		2.871e-11	2.557e-07	4.059e-09	3.926e-08	61	296	ABL1,ASIC2,PICALM,SLITRK1,APP,ADGRB1,ADGRB3,BDNF,NEUROD2,NRCAM,KALRN,CBLN1,CDH8,PIK3R1,HOMER1,SIPA1L1,SLITRK5,PRKCA,DAB2IP,TANC2,PTEN,PTK2,PTPRD,ARHGAP44,EFNA1,ABI2,EPHA4,EPHB1,EPHB2,EPHB3,CTTNBP2,LRRK2,ETV5,SYNDIG1,DTNBP1,LRFN5,SEMA3F,NLGN1,CLSTN1,ARHGEF15,SHANK2,SEPTIN11,SNAP25,EPB41L3,CDKL5,ARC,ADGRL2,ADGRL3,RAPGEF4,SRCIN1,GRIN2B,KLK8,ZMYND8,FLRT2,FLRT1,TANC1,ITPKA,SLC17A7,SLC17A6,SLITRK4,ST8S…
GO: Biological Process	GO:0030900	forebrain development		3.616e-11	3.221e-07	5.033e-09	4.868e-08	99	601	MRTFB,ARL13B,SEMA7A,APLP1,ZSWIM6,APP,LMO4,NPAS4,PHACTR1,MYO1D,BBS4,NRP1,NEFM,BMP2,NF2,CDK5R2,NR4A2,C21orf91,PAK1,PCDH9,DCLK1,PCSK1,NUMBL,ENPP1,SLC38A2,CNP,AKAP5,POU3F1,CREB1,CRHR1,FEZ1,RBFOX1,CNTNAP2,SLITRK5,RTN4RL2,DAB2IP,TOX,DAB1,PTEN,DMD,FEZF2,ARPC5,LPAR1,EMX1,EPHA4,EPHA5,NIN,EPHB2,EPHB3,ESR2,LRRK2,ETV5,EXT1,SOCS7,PGAP1,FGFR2,ZBTB18,FOXG1,DZIP1,RAB3GAP1,SLC8A1,HOOK3,FOXP1,DAAM1,TBR1,NRG3,NEURO…
GO: Biological Process	GO:0035637	multicellular organismal signaling		3.852e-11	3.431e-07	5.279e-09	5.106e-08	53	240	MAG,BIN1,ANK3,KCNAB2,ASPH,CTNNA3,ATP1B3,ATP2A2,ATP2B1,ATP2B2,FXYD7,CACNA1G,CACNA1E,CACNA2D1,CACNB2,CACNB4,NRCAM,GPR88,P2RX4,PAK1,GJC3,PKP2,CNTNAP2,CXADR,JAM3,DRD5,DSG2,CACNG8,RYR3,CACNG3,SCN1B,GJD3,SCN2A,SCN4B,SCN8A,SLC8A1,KCNIP4,CACNA2D3,NFASC,RAPGEF4,GRM7,RBFOX2,TRPC1,CACNA2D4,ITPR1,KCNA1,KCND2,KCNJ2,KCNJ3,KCNJ4,KCNMA1,KCNN2,KCNQ2
GO: Biological Process	GO:0060078	regulation of postsynaptic membrane potential		4.032e-11	3.591e-07	5.441e-09	5.263e-08	43	172	ADORA1,MET,ADRB1,NR3C2,APP,NPAS4,BDNF,MTMR2,CBLN1,P2RX4,DGKI,CHRM1,CHRNA4,CHRNA5,PPP3CA,PRKCZ,PTEN,RGS4,RGS7,LRRK2,CX3CL1,UNC13B,NLGN1,SLC6A9,RAB3GAP1,SHANK2,IGSF9B,GABRA1,GABRA5,GABRB2,GABRB3,GABRG2,GABRR2,GLRB,GRIA2,GRIA3,GRIN2A,GRIN2B,GRM5,ZMYND8,KCNA1,KCND2,SLC17A7
GO: Biological Process	GO:0060560	developmental growth involved in morphogenesis		4.627e-11	4.121e-07	6.151e-09	5.949e-08	73	391	MAG,ABL1,MAPT,BCL11A,PICALM,AHR,SEMA6A,RASAL1,DIP2B,SEMA7A,APP,SHTN1,SEC14L3,MYO9A,PPP1R12A,BBS4,BDNF,NRP1,DDR1,NRCAM,OMG,PAK1,MAP3K13,SEPTIN7,DCLK1,PLXNA1,SPAG6,CREB1,AATK,FAM53B,PRKCZ,SEMA3E,KIAA0319,PTPN11,SH3GLB1,EMX1,EPHA4,NIN,IMPACT,EXT1,NRN1,SEMA6D,FMN1,FGFR2,SEMA3F,FN1,SH3GL2,LLPH,CLSTN1,CYFIP2,SLC12A2,LZTS2,FSTL4,SPART,CLASP2,BIN3,CDKL5,COBL,SYT4,GNA12,ROBO3,CNTN2,JADE2,TTL,TRPC5,FLRT1,W…
GO: Biological Process	GO:0048168	regulation of neuronal synaptic plasticity		5.546e-11	4.94e-07	7.265e-09	7.027e-08	28	83	APP,BHLHE40,BDNF,NPTX2,KALRN,CAMK2A,BHLHE41,RASGRF1,EGR1,EGR2,EPHB2,ZDHHC2,UNC13B,NPTN,RAB3GAP1,RNF39,ARC,SYT4,CNTN2,GRIN2A,GRIN2B,GRM5,SYNPO,VGF,KCNN2,KIT,KRAS,SLC4A10
GO: Biological Process	GO:0048588	developmental cell growth		9.474e-11	8.439e-07	1.223e-08	1.183e-07	67	350	MAG,ABL1,MAPT,BCL11A,PICALM,ADRB1,SEMA6A,RASAL1,DIP2B,SEMA7A,APP,SHTN1,MYO9A,BDNF,NRP1,DDR1,NRCAM,OMG,PAK1,MAP3K13,SEPTIN7,DCLK1,PLXNA1,AKAP6,SPAG6,AATK,FAM53B,PRKCZ,SEMA3E,KIAA0319,RGS4,SH3GLB1,EMX1,EPHA4,NIN,IMPACT,NRN1,SEMA6D,SEMA3F,MAP2K4,FN1,SH3GL2,LLPH,CLSTN1,CYFIP2,FOXP1,FSTL4,SPART,CLASP2,CDKL5,COBL,SYT4,ROBO3,CNTN2,JADE2,NR3C1,TTL,AKAP13,TRPC5,PRMT2,FLRT1,WNT3,RAPH1,RTN4R,RTN4,ST8SIA2,SM…
GO: Biological Process	GO:0099504	synaptic vesicle cycle		1.349e-10	1.202e-06	1.717e-08	1.661e-07	54	255	PICALM,AP2B1,NR3C2,STX7,AMPH,BIN1,APBA2,CADPS,VAMP4,ATP2A2,MYO6,SYNJ2,CACNB2,CACNB4,CAMK2A,DGKI,CYTH1,CHRNA4,CHRNA5,SLC4A8,STXBP5L,PREPL,PRKCA,PRKCB,PRKCG,SYT12,PTEN,RAP1B,BTBD8,LRRK2,SYNDIG1,DTNBP1,NRN1,UNC13B,SH3GL2,NLGN1,RAB3GAP1,SNAP25,SPTBN2,STX3,SYT11,VAMP1,SYT4,SYT5,RAPGEF4,GRM4,GRM7,GRM8,BACE1,HTR1B,CADPS2,MFF,SLC17A7,SLC17A6
GO: Biological Process	GO:0099643	signal release from synapse		1.482e-10	1.32e-06	1.833e-08	1.773e-07	51	234	NR3C2,STX7,APBA2,APP,CADPS,ATP2A2,MYO6,LIN7A,CACNB2,CACNB4,CAMK2A,PAK1,DGKI,CYTH1,CHRNA4,CHRNA5,SLC4A8,STXBP5L,PREPL,PRKCA,PRKCB,PRKCG,NOS1AP,SYT12,PTPRN2,RAP1B,LRRK2,DTNBP1,NRN1,UNC13B,NLGN1,SLC6A9,RAB3GAP1,SLC12A2,SNAP25,SPTBN2,STX3,STXBP3,SYT11,VAMP1,SYT4,SYT5,GRM2,GRM4,GRM7,GRM8,BACE1,HTR1B,XBP1,RAB15,CADPS2
GO: Biological Process	GO:0007269	neurotransmitter secretion		1.482e-10	1.32e-06	1.833e-08	1.773e-07	51	234	NR3C2,STX7,APBA2,APP,CADPS,ATP2A2,MYO6,LIN7A,CACNB2,CACNB4,CAMK2A,PAK1,DGKI,CYTH1,CHRNA4,CHRNA5,SLC4A8,STXBP5L,PREPL,PRKCA,PRKCB,PRKCG,NOS1AP,SYT12,PTPRN2,RAP1B,LRRK2,DTNBP1,NRN1,UNC13B,NLGN1,SLC6A9,RAB3GAP1,SLC12A2,SNAP25,SPTBN2,STX3,STXBP3,SYT11,VAMP1,SYT4,SYT5,GRM2,GRM4,GRM7,GRM8,BACE1,HTR1B,XBP1,RAB15,CADPS2
GO: Biological Process	GO:0030036	actin cytoskeleton organization		2.101e-10	1.871e-06	2.563e-08	2.479e-07	126	858	ABL1,KCTD13,ERMN,MET,MRTFB,ATRN,BIN1,KLHL1,CDC42BPA,SHTN1,RHOB,RHOG,CTNNA3,PHACTR1,MYO1D,MYO1E,MYO6,PPP1R12A,ADGRB1,BBS4,BCR,NRP1,NF2,NRAP,PSTPIP2,INA,PDLIM1,PAK1,PAM,SEPTIN7,CFL2,TMOD2,RHOU,ANLN,PIK3R1,PLS1,ROCK2,MAPKAP1,SPAG6,CRYAB,ARHGEF10,MICAL2,SIPA1L1,CSRP1,PRKCQ,CXADR,NOS1AP,SEMA3E,MYADM,SIRPA,ELMO1,PTPN1,MYLK3,VILL,ARHGAP44,DLG1,DMD,HS3ST1,JAM3,IQSEC3,PDCD6IP,ARPC5,LPAR1,RGS4,ABI2,SORBS3,…
GO: Biological Process	GO:1990778	protein localization to cell periphery		2.185e-10	1.946e-06	2.63e-08	2.544e-07	72	396	ABCA2,MAL,PICALM,GPR158,ARL13B,STX7,ANK3,ADAM22,RHOG,RAB40C,VAMP4,ATP1B3,LIN7A,CACNB2,NPTX2,KALRN,CAMK2A,MAP7,TAMALIN,ZDHHC23,KCNB2,VAMP3,PIK3R1,PKP2,PLS1,ROCK2,AKAP5,NECTIN3,PREPL,PPP2R5A,PRKCZ,MAPK10,LDLRAP1,MYADM,SYTL2,ARHGAP44,DLG1,DLG2,TSPAN5,CACNG8,EPHA3,EPHB2,ZDHHC2,ZDHHC3,CACNG3,TTC7B,CLSTN1,SLC1A1,EXOC5,KCNIP4,SNAP25,KIF13A,FAM126B,RAPGEF6,RAB8B,NFASC,CLASP2,EPB41L3,STAC,TMBIM1,EFR3A,STX…
GO: Biological Process	GO:0044089	positive regulation of cellular component biogenesis		4.369e-10	3.892e-06	5.19e-08	5.019e-07	96	602	ABL1,ASIC2,MAPT,TENM2,SLITRK1,MET,AHR,BIN1,ADGRB1,ADGRB3,BBS4,BDNF,DRG1,NRP1,NF2,CBLN1,CLDN1,CCK,LDB2,PAK1,SEPTIN7,ENPP2,ANLN,PIK3R1,PIP4K2A,ROCK2,FAM98A,CREB1,ARHGEF10,SLITRK5,PRKCA,PRKCQ,DAB2IP,CCP110,RIPOR2,ASAP1,PTPN11,PTPRD,DLG1,RAP1B,PDCD6IP,ARPC5,LPAR1,SH3GLB1,ABI2,SORBS3,PIP4K2C,CRBN,EPHB1,NIN,EPHB2,EPHB3,SYNDIG1,AP1AR,FMN1,CDC42EP2,FNIP1,SMPD3,CX3CL1,UNC13B,ARPC1A,PPM1E,NLGN1,DZIP1,CLSTN…
GO: Biological Process	GO:0060996	dendritic spine development		4.65e-10	4.142e-06	5.45e-08	5.271e-07	35	132	KALRN,CAMK2A,C21orf91,PAK1,SEPTIN7,SIPA1L1,TANC2,PTEN,ASAP1,ARHGAP44,LPAR1,EFNA1,ABI2,PRMT3,EPHA4,EPHA5,EPHB1,EPHB2,EPHB3,LRRK2,DTNBP1,CPEB3,LLPH,NLGN1,ZNF365,SHANK2,PLK2,FSTL4,CDKL5,DIP2A,ARC,SRCIN1,NR3C1,ZMYND8,ITPKA
GO: Biological Process	GO:0016079	synaptic vesicle exocytosis		4.82e-10	4.294e-06	5.576e-08	5.393e-07	39	158	NR3C2,STX7,APBA2,CADPS,ATP2A2,MYO6,CACNB2,CACNB4,CAMK2A,DGKI,CYTH1,CHRNA4,CHRNA5,SLC4A8,STXBP5L,PREPL,PRKCA,PRKCB,PRKCG,SYT12,RAP1B,LRRK2,DTNBP1,NRN1,UNC13B,NLGN1,RAB3GAP1,SNAP25,SPTBN2,STX3,VAMP1,SYT4,SYT5,GRM4,GRM7,GRM8,BACE1,HTR1B,CADPS2
GO: Biological Process	GO:0050769	positive regulation of neurogenesis		5.121e-10	4.562e-06	5.848e-08	5.656e-07	64	340	MAG,MAN2A1,MAP6,MAPT,BCL11A,PICALM,SLITRK1,MET,BIN1,SEMA7A,SHTN1,ASPA,NAP1L1,BDNF,NRP1,BMP2,IL33,KALRN,PAK1,MAP3K13,NUMBL,ENPP2,PLAG1,PLXNA1,PLXNB3,AKAP5,TENM4,MIR222,PTK2,PTPRD,SH3GLB1,EGR2,FBXO31,EPHA4,NIN,EPHB2,ETV5,SOX8,ANKRD27,CX3CL1,FOXG1,FN1,SGK1,SKIL,ZNF365,NPTN,SNW1,NEUROD6,NLK,SOX10,NKX6-2,PLXND1,CDKL5,CNTN2,JADE2,GRM5,TRPC5,WNT2,WNT3,DIXDC1,ITPKA,KIT,RTN4,GJC2
GO: Biological Process	GO:0016049	cell growth		6.559e-10	5.843e-06	7.343e-08	7.102e-07	105	685	MAG,NCOA3,ABL1,MAPT,BCL11A,ACVR1B,PICALM,ADRB1,SEMA6A,RASAL1,DIP2B,SEMA7A,APBB1,APBB2,APP,SHTN1,MYO9A,NCBP1,BDNF,NRP1,SOCS2,NF2,DDR1,NRCAM,OMG,PAK1,MAP3K13,SEPTIN7,DCLK1,CDKN2D,ENPP1,PLXNA1,AKAP6,POT1,SPAG6,CRYAB,AATK,FAM53B,PRKCQ,PRKCZ,SEMA3E,DAB2IP,SERTAD2,PTK2,KIAA0319,ADIPOR2,ITCH,RGS4,SGK2,SH3GLB1,EMX1,EPHA4,NIN,ESR2,RPS6KA3,IMPACT,NRN1,SEMA6D,IL17RB,SEMA3F,MAP2K4,FN1,SGK1,CDKN2AIP,SH3GL2,LL…
GO: Biological Process	GO:0099173	postsynapse organization		6.594e-10	5.874e-06	7.343e-08	7.102e-07	49	229	APP,ADGRB1,NRP1,MTMR2,NRCAM,KALRN,CBLN1,INA,SEPTIN7,HOMER1,ROCK2,SIPA1L1,NOS1AP,TANC2,PTEN,PTPRD,ARHGAP44,DLG1,DLG2,EFNA1,ABI2,PRMT3,EPHA4,EPHA5,EPHB1,EPHB2,EPHB3,ZDHHC2,LRRK2,ETV5,DTNBP1,NDRG1,SEMA3F,CNKSR2,NLGN1,ZNF365,SHANK2,SPTBN2,CDKL5,DIP2A,GLRB,ARC,RAPGEF4,SRCIN1,GRIN2A,GRIN2B,ZMYND8,TANC1,ITPKA
GO: Biological Process	GO:0051932	synaptic transmission, GABAergic		6.837e-10	6.09e-06	7.519e-08	7.272e-07	23	64	ADORA1,NPAS4,BDNF,CA7,CACNB4,NPY5R,CCKBR,PAK1,PLCL1,PTEN,ZDHHC3,NLGN1,GABRA1,GABRA5,GABRB2,GABRB3,GABRG2,PLCL2,PHF24,GRM4,HTR1B,USP46,KRAS
GO: Biological Process	GO:0051130	positive regulation of cellular component organization		8.16e-10	7.269e-06	8.864e-08	8.573e-07	180	1386	ABL1,MAP6,ASIC2,MAPT,JDP2,BCL11A,TENM2,PICALM,SLITRK1,MET,AP2B1,AHR,LRRC7,AMPH,BIN1,SEMA7A,APBB1,APP,SHTN1,ADGRB1,ADGRB3,BBS4,BDNF,BICD1,DRG1,NRP1,BMP2,NEUROD2,BOK,NF2,BTC,KALRN,CBLN1,CLDN1,CCK,CBFA2T2,PAK1,MAP3K13,SEPTIN7,NUMBL,ENPP2,CFL2,ANLN,PIK3R1,PIP4K2A,FBXO7,PKNOX1,PLXNA1,PLXNB3,PMAIP1,ROCK2,AKAP5,POT1,FAM98A,CREB1,PPP3CA,TENM4,FEZ1,ARHGEF10,SLITRK5,PRKCA,PRKCQ,MIR222,DAB2IP,LDLRAP1,CCP110…
GO: Biological Process	GO:0006836	neurotransmitter transport		9.703e-10	8.643e-06	1.041e-07	1.007e-06	57	291	NAT8L,NR3C2,STX7,APBA2,APP,CADPS,ATP2A2,MYO6,LIN7A,CACNB2,CACNB4,CAMK2A,PAK1,DGKI,CYTH1,CHRNA4,CHRNA5,SLC4A8,STXBP5L,PREPL,PRKCA,PRKCB,PRKCG,NOS1AP,SYT12,PTPRN2,SV2B,RAP1B,LRRK2,DTNBP1,NRN1,UNC13B,NLGN1,SLC6A6,SLC6A9,RAB3GAP1,SLC12A2,SNAP25,SPTBN2,STX3,STXBP3,SYT11,VAMP1,SYT4,SYT5,GPM6B,GRM2,GRM4,GRM7,GRM8,BACE1,HTR1B,XBP1,RAB15,CADPS2,SLC17A7,SLC17A6
GO: Biological Process	GO:0035249	synaptic transmission, glutamatergic		1.098e-09	9.777e-06	1.164e-07	1.126e-06	32	117	ADORA1,TSHZ3,CACNB4,NPTX2,KALRN,CCKBR,PAK1,DGKI,CDH8,PLAT,HOMER1,APH1B,PTGS2,CACNG8,LRRK2,EXT1,DTNBP1,CACNG3,UNC13B,NLGN1,RAB3GAP1,SHANK2,GRIA2,GRM2,GRM3,GRM4,GRM5,GRM7,GRM8,HTR1B,SLC17A7,SLC17A6
GO: Biological Process	GO:0007613	memory		1.147e-09	1.021e-05	1.202e-07	1.162e-06	41	176	MAPT,ADCY8,ADRB1,APP,NPAS4,BDNF,KALRN,CAMK4,CCK,SLC24A2,CREB1,CRHR1,PRKCZ,APH1B,BRINP1,PTEN,PTGS2,KCNK4,RASGRF1,EGR1,SCN2A,SGK1,CPEB3,SLC1A1,SHANK2,SORCS3,SNAP25,GABRB3,PLK2,SYT11,ARC,SYT4,GRIN2A,GRIN2B,GRM7,KLK8,CSMD1,BACE1,VLDLR,SLC17A7,PAK5
GO: Biological Process	GO:1990138	neuron projection extension		1.4e-09	1.247e-05	1.45e-07	1.403e-06	52	256	MAG,ABL1,MAPT,BCL11A,PICALM,SEMA6A,RASAL1,DIP2B,SEMA7A,APP,SHTN1,MYO9A,BDNF,NRP1,DDR1,NRCAM,PAK1,MAP3K13,DCLK1,PLXNA1,SPAG6,AATK,FAM53B,PRKCZ,SEMA3E,KIAA0319,SH3GLB1,EMX1,EPHA4,IMPACT,NRN1,SEMA6D,SEMA3F,FN1,SH3GL2,LLPH,CYFIP2,FSTL4,CLASP2,CDKL5,SYT4,ROBO3,CNTN2,JADE2,TTL,TRPC5,FLRT1,WNT3,RAPH1,RTN4R,RTN4,ST8SIA2
GO: Biological Process	GO:0006665	sphingolipid metabolic process		1.643e-09	1.464e-05	1.682e-07	1.627e-06	41	178	ABCA2,ESYT2,ALDH3B1,DEGS1,PLPP2,ACER2,B3GALT1,ST3GAL5,MAP7,ENPP2,SGMS1,ST8SIA5,CERS2,GAL3ST1,SPTLC2,FA2H,SPTSSB,ST8SIA3,CERT1,GLTP,ELOVL7,SMPD3,ST8SIA1,ST6GALNAC3,GALC,TEX2,ELOVL4,SUMF1,ESYT1,SERINC5,PRKD3,UGT8,CERK,ASAH2,SGPP2,ELOVL1,SAMD8,SERINC2,KIT,ST6GALNAC5,ST8SIA2
GO: Biological Process	GO:0001505	regulation of neurotransmitter levels		1.719e-09	1.531e-05	1.74e-07	1.683e-06	58	303	NAT8L,NR3C2,STX7,APBA2,APP,CADPS,ATP2A2,MYO6,LIN7A,DAGLB,CACNB2,CACNB4,CAMK2A,PAK1,DGKI,CYTH1,CHRNA4,CHRNA5,SLC4A8,STXBP5L,PREPL,PRKCA,PRKCB,PRKCG,NOS1AP,SYT12,PTPRN2,SV2B,RAP1B,PRIMA1,LRRK2,DTNBP1,NRN1,UNC13B,NLGN1,SLC6A9,RAB3GAP1,SLC12A2,SNAP25,SPTBN2,STX3,STXBP3,SYT11,VAMP1,SYT4,SYT5,GPM6B,GRM2,GRM4,GRM7,GRM8,BACE1,HTR1B,XBP1,RAB15,CADPS2,SLC17A7,SLC17A6
GO: Biological Process	GO:0050771	negative regulation of axonogenesis		2.221e-09	1.978e-05	2.223e-07	2.15e-06	26	84	MAG,MBP,BCL11A,SEMA6A,DIP2B,SEMA7A,NRP1,OMG,AATK,SEMA3E,DAB1,PTEN,PTK2,KIAA0319,EFNB3,EPHA4,EPHB2,SEMA6D,SEMA3F,FSTL4,SPART,THY1,LINGO1,WNT3,RTN4R,RTN4
GO: Biological Process	GO:0071805	potassium ion transmembrane transport		2.354e-09	2.097e-05	2.33e-07	2.253e-06	48	230	KCNH7,SLC24A4,BIN1,ANK3,KCNAB2,ATP1B3,HCN2,HCN1,PKD2L1,KCNB2,SLC24A2,AKAP6,MIR212,NOS1AP,PTEN,KCNK4,DLG1,RGS4,RGS7,TRIM13,CRBN,LRRC55,SLC9A2,SLC12A2,KCNIP4,SNAP25,KCNH5,SLC9A9,STK39,KCNH4,KCNQ5,KCNK13,KCNK12,KCNA1,KCNA4,KCNA6,KCNB1,KCND2,KCNF1,KCNJ2,KCNJ3,KCNJ4,KCNJ9,KCNMA1,KCNN2,KCNQ2,KCNQ3,KCNS1
GO: Biological Process	GO:0097061	dendritic spine organization		2.414e-09	2.15e-05	2.363e-07	2.286e-06	30	108	APP,MTMR2,KALRN,SEPTIN7,HOMER1,SIPA1L1,TANC2,PTEN,ARHGAP44,EFNA1,ABI2,PRMT3,EPHA4,EPHA5,EPHB1,EPHB2,EPHB3,LRRK2,DTNBP1,NLGN1,ZNF365,SHANK2,DIP2A,ARC,SRCIN1,GRIN2A,GRIN2B,ZMYND8,TANC1,ITPKA
GO: Biological Process	GO:0007155	cell adhesion		2.952e-09	2.63e-05	2.859e-07	2.765e-06	208	1686	MAG,ABL1,MBP,MCAM,TENM2,SLITRK1,LRRC7,SEMA6A,MOG,ATRN,JCAD,ANK3,APLP1,LRRC4C,APOD,APP,ADAM22,TMEFF1,RHOB,CTNNA3,ATP2A2,ACER2,CADM3,ADAM23,ADAM18,PPP1R12A,ADGRB1,BCR,NRP1,BMP2,NF2,CNTN5,NINJ2,PLEKHA7,CNTN4,DDR1,NRCAM,CBLN1,OMG,OPCML,CLDN1,CLDN11,PDLIM1,CD34,PAK1,CNTN3,PCDH1,CDH6,PCDH9,CDH8,CDH10,CDH11,CDH18,IGFN1,ENPP2,CYTH1,VIT,RHOU,VAMP3,SERPINB8,PIK3R1,PKP2,PLXNA1,PLXNB3,ROCK2,ONECUT2,RC3H2,ABI…
GO: Biological Process	GO:2000300	regulation of synaptic vesicle exocytosis		3.172e-09	2.825e-05	3.013e-07	2.914e-06	28	97	NR3C2,APBA2,ATP2A2,MYO6,CACNB2,CACNB4,DGKI,CYTH1,CHRNA4,CHRNA5,SLC4A8,STXBP5L,PREPL,PRKCA,PRKCB,PRKCG,RAP1B,LRRK2,DTNBP1,NRN1,NLGN1,RAB3GAP1,SYT4,GRM4,GRM7,GRM8,BACE1,HTR1B
GO: Biological Process	GO:0097120	receptor localization to synapse		3.203e-09	2.854e-05	3.013e-07	2.914e-06	24	74	LRRC7,STX7,KIF17,ADAM22,NPTX2,KALRN,CAMK2A,TAMALIN,PRKCZ,MAPK10,ARHGAP44,DLG1,DLG2,CACNG8,ZDHHC3,CACNG3,NLGN1,CLSTN1,NPTN,SNAP25,ERBIN,STX3,RAPGEF4,ANKS1B
GO: Biological Process	GO:0014047	glutamate secretion		3.213e-09	2.862e-05	3.013e-07	2.914e-06	21	58	ADORA1,MYO6,BDNF,NPY5R,CCK,PAK1,SLC38A2,DTNBP1,UNC13B,SLC1A1,RAB3GAP1,SNAP25,GLS2,GLS,SYT4,GRIN2B,NR3C1,GRM2,GRM7,TRH,SLC17A7
GO: Biological Process	GO:1902532	negative regulation of intracellular signal transduction		3.59e-09	3.198e-05	3.331e-07	3.222e-06	108	733	ABL1,SPRED2,KCTD13,MCL1,TRIM59,ADCY8,ADCY9,ADORA1,MET,HEG1,SEMA6A,RASAL1,DYRK3,YBX3,APP,ARNTL,MTM1,NF2,NPR3,NPY1R,ERRFI1,CDKN2D,CHRM1,CHRM3,CHRM4,HOMER2,MAPKAP1,AKAP5,LITAF,PPM1B,MIR132,PPP2R5C,MIR15A,PRKAA2,PRKCA,DAB2IP,CYLD,MYADM,RIPOR2,RASSF2,SIRPA,BCOR,PTEN,PTGS2,PTPN1,PTPRR,STMN3,ARHGAP44,DLG1,DMD,ITCH,DUSP1,DUSP3,DUSP4,DUSP5,DUSP6,DUSP7,RANBP9,LPAR1,RGS3,RGS4,HIPK3,EFNA1,SH3GLB1,RNF2,OTUD7A…
GO: Biological Process	GO:0007169	transmembrane receptor protein tyrosine kinase signaling pathway		3.886e-09	3.461e-05	3.568e-07	3.451e-06	124	880	ABL1,SPRED2,ADORA1,MET,AP2B1,SEMA6A,JCAD,APOD,ZFYVE28,MYO1E,NCBP1,BCR,BDNF,NRP1,SOCS2,BMP2,BTC,DDR1,KALRN,CAMLG,RUNX2,ERRFI1,PAK1,ENPP1,CHN1,PIK3R1,PIP4K2A,PLAT,EIF2AK3,ROCK2,SCHIP1,SIPA1L1,PRKCA,PRKCB,PRKCQ,LEPROT,PRKCZ,MAPK11,PRLR,DAB2IP,APH1B,RASSF2,PTEN,PTK2,ELMO1,LRIG2,PTPN1,PTPN3,PTPN11,PTPRG,PTPRR,SH3TC2,DUSP3,DUSP4,DUSP6,ARPC5,EFNA1,EFNA3,EFNB2,SH3GLB1,EFNB3,PLEKHA1,SPRED1,PIP4K2C,EPHA10,…
GO: Biological Process	GO:0008038	neuron recognition		4.341e-09	3.867e-05	3.946e-07	3.816e-06	24	75	APP,BDNF,NRP1,CNTN5,CNTN4,NRCAM,OPCML,CNTN3,CNTNAP2,FEZF2,EFNB2,EFNB3,EPHA3,EPHA4,EPHB2,EPHB3,ERBB3,EXT1,FOXG1,EMB,NPTN,ROBO3,CNTN2,RTN4
GO: Biological Process	GO:0006812	cation transport		4.921e-09	4.384e-05	4.428e-07	4.283e-06	184	1458	NAT8L,KCNH7,ABL1,ASIC2,ADORA1,ADRB1,SLC24A4,HECW2,AHR,LRRC7,BIN1,CALHM5,ANK3,KCNAB2,APP,ASPH,ATP1B3,ATP2A2,ATP2B1,ATP2B2,FXYD7,HCN2,BDNF,CACNA1G,NIPA1,CACNA1E,CACNA2D1,CACNB2,NIPAL4,CACNB4,CAMK2A,HCN1,SLC25A14,PKD2L1,CCKBR,P2RX4,PDE4B,KCNB2,CHRNA4,VAMP3,SLC38A2,SLC24A2,PKP2,PLP1,HOMER2,HOMER1,AKAP6,CABP1,AKAP5,SLC4A8,NDFIP2,CPOX,CRHR1,PPP3CA,PRKCB,MIR212,NOS1AP,TMEM63A,PRSS8,SYT12,PTEN,PTGS2,KCNK…
GO: Biological Process	GO:2000026	regulation of multicellular organismal development		5.066e-09	4.513e-05	4.469e-07	4.322e-06	223	1848	MAG,NCOA3,ABL1,MAN2A1,SPRED2,MAP6,ASIC2,MAPT,MBP,BCL11A,ACVR1B,PICALM,SLITRK1,MEIS1,MEIS2,MET,ADRB1,MITF,AHR,SEMA6A,RECK,JCAD,DIP2B,BIN1,SH3RF1,SEMA7A,SHTN1,BHLHE40,RHOB,ARNTL,KLF7,ASPA,ATP2B1,PPP1R12A,ADGRB1,ADGRB3,NAP1L1,BDNF,NRP1,NELL1,BMP2,NF2,MTMR2,MYRF,IL33,CNOT4,KALRN,CAMK4,RUNX2,CBLN1,OMG,CD34,ERRFI1,PAK1,MTURN,MAP3K13,SEPTIN7,ELAPOR2,NUMBL,ENPP1,ENPP2,TRIP12,OVOL2,PIK3R1,FBXO7,PLAG1,EIF2…
GO: Biological Process	GO:0009968	negative regulation of signal transduction		5.067e-09	4.514e-05	4.469e-07	4.322e-06	207	1687	ABL1,SPRED2,KCTD13,MCL1,TRIM59,ADCY8,ADCY9,ADORA1,MET,HEG1,MLLT3,SEMA6A,ARRDC3,RASAL1,DYRK3,SH3RF1,APLP1,YBX3,APOD,APP,ZFYVE28,ARNTL,ARR3,SCUBE2,MTM1,MYLIP,RASL11B,DDIT4L,BDNF,BICD1,NRP1,SOCS2,BMP2,BOK,NF2,BTC,MTMR2,VWC2L,LDLRAD4,NPR3,NPY1R,PRICKLE1,NR4A2,RUNX2,CBLN1,LDB2,CBFA2T2,ERRFI1,CDKN2D,PDE4B,NUMBL,ENPP1,CHRM1,CHRM3,CHRM4,OVOL2,SGMS1,PIP4K2A,HOMER2,MAPKAP1,ONECUT2,AKAP5,LITAF,CLOCK,PPM1B,M…
GO: Biological Process	GO:0048013	ephrin receptor signaling pathway		6.686e-09	5.956e-05	5.839e-07	5.648e-06	26	88	AP2B1,KALRN,PAK1,CHN1,ROCK2,SIPA1L1,APH1B,PTK2,PTPN11,ARPC5,EFNA1,EFNA3,EFNB2,EFNB3,EPHA10,EPHA3,EPHA4,EPHA5,EPHB1,EPHB2,EPHB3,ARPC1A,EPHA6,GRIN2B,RBPJ,ANKS1B
GO: Biological Process	GO:0106027	neuron projection organization		8.901e-09	7.929e-05	7.698e-07	7.446e-06	31	120	APP,MTMR2,KALRN,SEPTIN7,PLS1,HOMER1,SIPA1L1,TANC2,PTEN,ARHGAP44,EFNA1,ABI2,PRMT3,EPHA4,EPHA5,EPHB1,EPHB2,EPHB3,LRRK2,DTNBP1,NLGN1,ZNF365,SHANK2,DIP2A,ARC,SRCIN1,GRIN2A,GRIN2B,ZMYND8,TANC1,ITPKA
GO: Biological Process	GO:0007215	glutamate receptor signaling pathway		1.278e-08	0.0001138	1.094e-06	1.058e-05	21	62	APP,DAGLB,KALRN,CAMK2A,PLP1,HOMER2,HOMER1,CX3CL1,SLC1A1,GRIA2,GRIA3,GRIN2A,GRIN2B,GRM2,GRM3,GRM4,GRM5,GRM7,GRM8,FRRS1L,KCNB1
GO: Biological Process	GO:0035418	protein localization to synapse		1.298e-08	0.0001156	1.101e-06	1.065e-05	29	109	ASIC2,MAPT,LRRC7,STX7,KIF17,ADAM22,NPTX2,KALRN,CAMK2A,TAMALIN,HOMER1,PRKCZ,MAPK10,ARHGAP44,DLG1,DLG2,CACNG8,ZDHHC2,ZDHHC3,CACNG3,NLGN1,CLSTN1,NPTN,SNAP25,ERBIN,STX3,RAPGEF4,GRIN2A,ANKS1B
GO: Biological Process	GO:0051129	negative regulation of cellular component organization		1.331e-08	0.0001186	1.119e-06	1.082e-05	126	917	MAG,ABCA2,MAK,MAPT,MBP,MCL1,BCL11A,PICALM,MET,SEMA6A,MNAT1,DIP2B,SEMA7A,APOD,APP,LMO4,MTM1,MYLIP,BBS4,NRP1,NEUROD2,BOK,MTMR2,LDLRAD4,CBLN1,OMG,CBFA2T2,TMOD2,TRIP12,PIK3R1,PKNOX1,PLXNB3,ROCK2,CERS2,FAT3,POT1,CRYAB,AATK,PPP3CA,FEZ1,XAF1,PRKCZ,RTN4RL2,SEMA3E,CCP110,MYADM,DAB1,BCOR,PTEN,PRAG1,PTK2,KIAA0319,LRIG2,PTPRG,VILL,SACS,ARHGAP44,CEP97,JAM3,DUSP1,LPAR1,RIT2,PRMT6,EFNA1,EFNB2,EFNB3,CRBN,EPHA3,E…
GO: Biological Process	GO:0030534	adult behavior		1.408e-08	0.0001255	1.172e-06	1.134e-05	42	198	MAPT,SLITRK1,MET,KLHL1,APP,ADAM22,BBS4,BDNF,CACNB4,KALRN,NR4A2,PBX3,CHRNA4,CHRNA5,HOMER2,HOMER1,CNP,CRHR1,CNTNAP2,SLITRK5,DAB1,PTEN,OXR1,SEZ6L2,EFNB3,EPHA4,SCN8A,INPP5F,SLC1A1,SHANK2,GABRG2,SPTBN2,CDH23,GLRB,CNTN2,GRM2,GRM7,TMOD1,TRH,USP46,KCNMA1,NR4A3
GO: Biological Process	GO:0015800	acidic amino acid transport		1.454e-08	0.0001295	1.199e-06	1.16e-05	26	91	ADORA1,MYO6,BDNF,NPY5R,CCK,PAK1,SLC38A2,SLC25A13,DTNBP1,UNC13B,LRRC8C,SLC1A1,SLC6A6,RAB3GAP1,SLC12A2,SNAP25,GLS2,GLS,SYT4,GRIN2B,NR3C1,GRM2,GRM7,TRH,SLC17A7,SLC17A6
GO: Biological Process	GO:1903522	regulation of blood circulation		1.529e-08	0.0001362	1.247e-06	1.206e-05	67	394	ABL1,ASIC2,ADORA1,ADRB1,AHR,BIN1,APP,ASPH,CTNNA3,ATP1B3,ATP2A2,ATP2B1,ATP2B2,FXYD7,BNIP3L,CACNA1G,PLEKHA7,CACNA1E,CACNA2D1,CACNB2,CACNB4,NPY1R,P2RX4,GJC3,PDE4B,CHRM3,PIK3R1,PKP2,AKAP6,PRKCA,PRKCQ,CXADR,NOS1AP,DOCK4,PTGS2,DLG1,DMD,DSG2,DUSP5,RGS4,CACNG8,RYR3,CACNG3,DOCK5,SCN1B,GJD3,SCN4B,CX3CL1,SLC1A1,SLC8A1,CELF2,KCNIP4,CACNA2D3,TACR3,THRB,TNNT2,RBFOX2,TRPC1,CACNA2D4,ITPR1,JAK2,KCND2,KCNJ2,KCNJ3,…
GO: Biological Process	GO:0006813	potassium ion transport		1.539e-08	0.0001371	1.247e-06	1.206e-05	51	266	KCNH7,ADORA1,SLC24A4,BIN1,ANK3,KCNAB2,ATP1B3,HCN2,HCN1,PKD2L1,KCNB2,SLC24A2,AKAP6,AKAP5,CPOX,MIR212,NOS1AP,PTEN,KCNK4,DLG1,RGS4,RGS7,TRIM13,CRBN,LRRC55,SLC9A2,SLC12A2,KCNIP4,SNAP25,KCNH5,SLC9A9,STK39,KCNH4,KCNQ5,KCNK13,KCNK12,KCNA1,KCNA4,KCNA6,KCNB1,KCND2,KCNF1,KCNJ2,KCNJ3,KCNJ4,KCNJ9,KCNMA1,KCNN2,KCNQ2,KCNQ3,KCNS1
GO: Biological Process	GO:1901888	regulation of cell junction assembly		1.64e-08	0.0001461	1.316e-06	1.273e-05	47	236	ABL1,ASIC2,SLITRK1,APOD,APP,ADGRB1,ADGRB3,BDNF,NRP1,CBLN1,CLDN1,ENPP2,PIK3R1,PKP2,ROCK2,SIPA1L1,SLITRK5,PRKCA,PTEN,PTK2,PTPN11,PTPRD,RAP1B,DUSP3,PEAK1,EPHA3,EPHB1,EPHB2,EPHB3,SYNDIG1,FMN1,LRFN5,NLGN1,CLSTN1,SNAP25,CLASP2,EPB41L3,ADGRL2,ADGRL3,GPM6B,THY1,FLRT2,FLRT1,SLITRK4,LIMS1,ST8SIA2,SMAD3
GO: Biological Process	GO:0022603	regulation of anatomical structure morphogenesis		1.658e-08	0.0001477	1.318e-06	1.275e-05	167	1314	MAG,ABL1,MAP6,MAPT,MBP,BCL11A,PICALM,SLITRK1,MEIS1,ERMN,MET,AP2B1,HECW2,MLLT3,SEMA6A,RECK,RASAL1,JCAD,DIP2B,SEMA7A,LRRC4C,SHTN1,SEC14L3,RHOB,RHOG,RSPO2,MYO9A,PPP1R12A,ADGRB1,ADGRB3,BCR,BDNF,NRP1,NEFM,BMP2,KALRN,PRICKLE1,RUNX2,OMG,CD34,SH3D19,PAK1,MAP3K13,SEPTIN7,NUMBL,ENPP2,CHN1,RHOU,PLXNA1,PLXNB3,ROCK2,AKAP5,SPAG6,ATF2,MIR132,AATK,PPP3CA,TENM4,MIR15A,SIPA1L1,PPP1R16B,PRKCA,PRKCB,MIR212,MIR222,SE…
GO: Biological Process	GO:0060047	heart contraction		1.761e-08	0.0001568	1.388e-06	1.342e-05	69	412	ADORA1,MET,ADRB1,FBXO32,BIN1,ASPH,CTNNA3,ATP1B3,ATP2A2,ATP2B1,ATP2B2,FXYD7,BNIP3L,CACNA1G,PLEKHA7,CACNA1E,CACNA2D1,CACNB2,CACNB4,P2RX4,GJC3,SEPTIN7,PDE4B,CHRM3,PIK3R1,PKP2,AKAP6,CRYAB,RBFOX1,PRKCA,CXADR,NOS1AP,DLG1,DMD,HS3ST1,DSG2,RGS4,CACNG8,EXT1,RYR3,CACNG3,SCN1B,GJD3,SCN4B,SLC1A1,SLC8A1,CELF2,GNB5,KCNIP4,CACNA2D3,SGCZ,TACR3,GSN,THRB,TNNI1,TNNT2,RBFOX2,TRPC1,CACNA2D4,ITPR1,JAK2,JUNB,KCND2,KCNJ2…
GO: Biological Process	GO:0099072	regulation of postsynaptic membrane neurotransmitter receptor levels		1.819e-08	0.000162	1.421e-06	1.375e-05	27	98	AP2B1,ADAM22,MYO6,NPTX2,KALRN,CAMK2A,TAMALIN,AKAP5,PRKCZ,MAPK10,ARHGAP44,DLG1,DLG2,DRD5,CACNG8,EFNB2,CACNG3,CLSTN1,SNAP25,ERBIN,STX3,ARC,RAPGEF4,GSG1L,HPCA,FRRS1L,USP46
GO: Biological Process	GO:0003015	heart process		1.876e-08	0.0001671	1.453e-06	1.405e-05	70	421	ADORA1,MET,ADRB1,FBXO32,BIN1,ASPH,CTNNA3,ATP1B3,ATP2A2,ATP2B1,ATP2B2,FXYD7,BNIP3L,CACNA1G,PLEKHA7,CACNA1E,CACNA2D1,CACNB2,CACNB4,P2RX4,GJC3,SEPTIN7,PDE4B,CHRM3,PIK3R1,PKP2,AKAP6,CRYAB,RBFOX1,PRKCA,CXADR,NOS1AP,DLG1,DMD,HS3ST1,DSG2,RGS4,CACNG8,EXT1,RYR3,CACNG3,SCN1B,GJD3,SCN4B,SLC1A1,SLC8A1,CELF2,GNB5,KCNIP4,CACNA2D3,SGCZ,TACR3,GSN,THRB,AKAP13,TNNI1,TNNT2,RBFOX2,TRPC1,CACNA2D4,ITPR1,JAK2,JUNB,KCND…
GO: Biological Process	GO:0034220	ion transmembrane transport		2.058e-08	0.0001834	1.581e-06	1.529e-05	200	1646	KCNH7,ABL1,ASIC2,MCL1,MET,ADRB1,SLC24A4,HECW2,AHR,LRRC7,BIN1,CALHM5,ANK3,KCNAB2,APP,ASPH,ATP1B3,ATP2A2,ATP2B1,ATP2B2,FXYD7,HCN2,BCR,BDNF,CACNA1G,NIPA1,CACNA1E,CACNA2D1,CACNB2,NIPAL4,CACNB4,HCN1,SLC25A14,PKD2L1,P2RX4,SLC16A3,SLC16A7,PDE4B,ENPP1,SLC26A4,ATP8B1,KCNB2,CHRM3,CHRNA4,CHRNA5,SLC38A2,SLC24A2,PIK3R1,PLP1,HOMER1,AKAP6,CABP1,SLC4A8,MFSD4A,CLIC4,CRHR1,PRKAA2,PRKAB2,PRKCA,PRKCB,MIR212,NOS1AP,T…
GO: Biological Process	GO:0048589	developmental growth		2.64e-08	0.0002352	2.01e-06	1.944e-05	147	1128	MAG,NCOA3,ABL1,MAPT,BCL11A,ACVR1B,PICALM,SLITRK1,MEIS1,HEG1,ADRB1,AHR,SEMA6A,RASAL1,ATRN,DIP2B,SEMA7A,APBA2,YBX3,APOD,APP,SHTN1,SEC14L3,MTM1,RSPO2,MYO9A,PPP1R12A,BBS4,BDNF,DIPK2A,NRP1,SOCS2,KLF5,NINJ2,DDR1,NPR3,NPY1R,NRCAM,MAP7,OMG,INA,PAK1,MAP3K13,SEPTIN7,DCLK1,PLAG1,PLS1,PLXNA1,AKAP6,RC3H2,KLF6,CLIC4,SPAG6,CREB1,AATK,PPP3CA,TENM4,FAM53B,PRKCQ,PRKCZ,MIR222,MAPK11,PRLR,CXADR,SEMA3E,PTEN,PTK2,KIAA…
GO: Biological Process	GO:0031346	positive regulation of cell projection organization		2.721e-08	0.0002424	2.054e-06	1.986e-05	78	493	ABL1,MAP6,MAPT,BCL11A,TENM2,PICALM,SLITRK1,MET,LRRC7,SEMA7A,APBB1,SHTN1,BBS4,BDNF,NRP1,KALRN,CBFA2T2,PAK1,MAP3K13,SEPTIN7,NUMBL,ENPP2,ANLN,PIK3R1,PLXNA1,PLXNB3,AKAP5,FAM98A,TENM4,FEZ1,PRKCQ,MIR222,DAB2IP,CCP110,RIPOR2,TOX,PTPRD,DMD,RIT2,SH3GLB1,ABI2,FBXO31,EPHA3,EPHA4,NIN,ANKRD27,SCN1B,CDC42EP2,CX3CL1,FN1,SGK1,NLGN1,DZIP1,SKIL,NPTN,TENM3,FUT9,GPRC5B,BRK1,RAB8B,PLXND1,RETREG3,CDKL5,COBL,CNTN2,STMN…
GO: Biological Process	GO:1901890	positive regulation of cell junction assembly		3.078e-08	0.0002742	2.304e-06	2.229e-05	31	126	ABL1,ASIC2,SLITRK1,ADGRB1,ADGRB3,BDNF,NRP1,CBLN1,CLDN1,ENPP2,PIK3R1,SLITRK5,PRKCA,PTPN11,PTPRD,EPHB1,EPHB2,EPHB3,SYNDIG1,FMN1,NLGN1,CLSTN1,ADGRL2,ADGRL3,THY1,FLRT2,FLRT1,SLITRK4,LIMS1,ST8SIA2,SMAD3
GO: Biological Process	GO:0051050	positive regulation of transport		3.125e-08	0.0002783	2.319e-06	2.243e-05	150	1160	NAT8L,ABL1,ASIC2,PICALM,ADCY8,ADORA1,MET,ADRB1,AP2B1,AMPH,BIN1,ANK3,APBB1,APP,CADPS,ASPH,ATP1B3,ATP2B1,ATP2B2,BCR,BICD1,BMP2,NELL2,BOK,MTMR2,CACNA1G,CDK5R2,DENND5B,CACNA2D1,CACNB2,CACNB4,CAMK4,CAMK2A,HCN1,CCK,CCKBR,P2RX4,PAK1,PCSK1,CHRM1,RHOU,PIK3R1,PKP2,PLP1,HOMER1,PMAIP1,AKAP6,AKAP5,SLC4A8,STXBP5L,CREB1,CRHR1,PPP3CA,FEZ1,PRKCA,PRKCQ,LEPROT,PRKCZ,EDEM1,NOS1AP,LDLRAP1,TCAF1,PRSS8,TBC1D5,SYTL2,SIR…
GO: Biological Process	GO:0009887	animal organ morphogenesis		3.323e-08	0.000296	2.446e-06	2.366e-05	207	1727	NCOA3,ABL1,MAN2A1,HS6ST2,MEIS1,MEIS2,MET,HEG1,MRTFB,SLC24A4,AP2B1,ARL13B,AHR,MLLT3,SEMA6A,FBXO32,KIF17,ATRN,TSHZ3,APLP1,TMEFF1,LCTL,SCUBE2,RSPO2,ATP2A2,ATP2B1,ATP2B2,MYO6,NAB1,BBS4,BCR,BDNF,NRP1,BMP2,BNIP3L,NF2,CDK5R2,DDR1,CACNB2,NPY1R,NPY5R,PRICKLE1,CAMK2A,HCN1,RUNX2,CLDN1,CD34,ERRFI1,PAK1,PAM,SEPTIN7,PBX3,CDH6,IGFN1,SLC26A4,MED14,CHM,PGR,OVOL2,PKP2,PLAG1,MED27,PLS1,PLXNA1,ROCK2,ONECUT2,SCHIP1,A…
GO: Biological Process	GO:1904062	regulation of cation transmembrane transport		3.698e-08	0.0003294	2.7e-06	2.611e-05	70	428	ABL1,ASIC2,ADRB1,HECW2,AHR,LRRC7,BIN1,ANK3,KCNAB2,APP,ASPH,ATP1B3,FXYD7,CACNA2D1,CACNB2,CACNB4,HCN1,PDE4B,CHRNA4,PLP1,HOMER1,AKAP6,CABP1,CRHR1,MIR212,NOS1AP,PRSS8,PTEN,PTPN3,DLG1,DLG2,DMD,RASGRF1,RGS4,RGS7,CACNG8,TRIM13,CRBN,EPHB2,SLC43A2,NPSR1,CACNG3,SCN1B,SCN4B,CX3CL1,NLGN1,LRRC55,SLC6A9,SLC8A1,SHANK2,GNB5,TSPAN13,KCNIP4,HECW1,STAC,ARC,STK39,GRIA2,GRIA3,GRIN2A,GRIN2B,THY1,GSG1L,TRPC1,HPCA,KCNA1…
GO: Biological Process	GO:0010001	glial cell differentiation		3.788e-08	0.0003374	2.728e-06	2.638e-05	64	378	MAG,ABCA2,ABL1,MAPT,MET,MOBP,BIN1,APP,ADAM22,ASPA,MYO6,NAB1,BMP2,BOK,MYRF,IL33,CACNB2,OMG,ENPP2,PLP1,CNP,FA2H,POU3F1,TENM4,TMEM98,ARHGEF10,DAB1,PTEN,PTPN11,DMD,SH3TC2,LPAR1,TSPAN2,PRMT6,EGR1,EGR2,EMX1,EPHA4,HDAC11,ERBB3,SOX8,NDRG1,ZNF365,SOX5,SOX10,NKX6-2,NFASC,GJB1,GNA12,CNTN2,TPPP,GSN,CRB1,LINGO1,TRPC4,BACE1,OPALIN,SLC45A3,RBPJ,ITGB4,CADM2,KCNQ3,KRAS,RTN4
GO: Biological Process	GO:0006643	membrane lipid metabolic process		3.797e-08	0.0003383	2.728e-06	2.638e-05	45	227	ABCA2,ESYT2,ALDH3B1,DEGS1,PLPP2,ACER2,B3GALT1,ST3GAL5,MAP7,ENPP2,PIGA,SGMS1,ST8SIA5,CERS2,GAL3ST1,SPTLC2,FA2H,PIGG,SPTSSB,ST8SIA3,CERT1,GLTP,ELOVL7,PGAP1,SMPD3,ST8SIA1,PIGZ,ST6GALNAC3,GALC,TEX2,ELOVL4,SUMF1,ESYT1,SERINC5,PRKD3,UGT8,CERK,ASAH2,SGPP2,ELOVL1,SAMD8,SERINC2,KIT,ST6GALNAC5,ST8SIA2
GO: Biological Process	GO:0060997	dendritic spine morphogenesis		3.918e-08	0.000349	2.778e-06	2.686e-05	23	77	KALRN,SEPTIN7,SIPA1L1,TANC2,PTEN,ARHGAP44,EFNA1,ABI2,PRMT3,EPHA4,EPHA5,EPHB1,EPHB2,EPHB3,LRRK2,DTNBP1,NLGN1,ZNF365,SHANK2,DIP2A,ARC,SRCIN1,ITPKA
GO: Biological Process	GO:0043087	regulation of GTPase activity		3.929e-08	0.00035	2.778e-06	2.686e-05	82	532	RALGAPA1,PICALM,MET,ADRB1,SRGAP1,RASAL1,AMPH,BIN1,ARHGAP23,RHOG,MYO9A,ADGRB3,BBS4,BCR,NRP1,ASAP2,KALRN,ERRFI1,DGKI,CHM,CHN1,CHN2,RASGRP3,PLXNA1,PLXNB3,STXBP5L,POT1,ARHGEF10,SIPA1L1,DAB2IP,DOCK4,ARHGAP32,RIPOR2,TBC1D5,PTK2,ASAP1,PTPRN2,STMN3,RABGAP1L,ARHGAP44,CPEB2,IQSEC3,RANBP2,RASGRF1,ARHGAP10,RGS3,RGS4,RGS7,RASGRP1,EPHA3,EPHA4,EPHA5,EPHB3,LRRK2,RTKN,RSU1,ANKRD27,DOCK5,CDC42EP2,CX3CL1,ARAP2,GARN…
GO: Biological Process	GO:0010720	positive regulation of cell development		4.47e-08	0.0003982	3.136e-06	3.033e-05	70	430	MAG,ABL1,MAN2A1,MAP6,MAPT,BCL11A,PICALM,SLITRK1,MET,BIN1,SEMA7A,SHTN1,ASPA,NAP1L1,BDNF,NRP1,BMP2,IL33,KALRN,PAK1,MAP3K13,NUMBL,ENPP2,PLAG1,PLXNA1,PLXNB3,AKAP5,TENM4,MIR222,MYADM,PTK2,PTPRD,SH3GLB1,EGR2,FBXO31,EPHA4,NIN,EPHB2,ETV5,SOX8,ANKRD27,DOCK5,CX3CL1,FOXG1,FN1,SGK1,SKIL,ZNF365,NPTN,SNW1,NEUROD6,NLK,SOX10,NKX6-2,PLXND1,CDKL5,CNTN2,JADE2,GRM5,TRPC5,WNT2,WNT3,DIXDC1,ITPKA,KIT,RTN4,GJC2,LIMS1,GP…
GO: Biological Process	GO:0072659	protein localization to plasma membrane		4.854e-08	0.0004324	3.378e-06	3.267e-05	57	323	PICALM,GPR158,STX7,ANK3,RHOG,RAB40C,VAMP4,ATP1B3,CACNB2,KALRN,CAMK2A,MAP7,TAMALIN,ZDHHC23,KCNB2,VAMP3,PIK3R1,PKP2,PLS1,ROCK2,AKAP5,NECTIN3,PREPL,PPP2R5A,PRKCZ,LDLRAP1,MYADM,SYTL2,ARHGAP44,DLG1,TSPAN5,EPHA3,EPHB2,ZDHHC2,ZDHHC3,TTC7B,EXOC5,KCNIP4,KIF13A,FAM126B,RAPGEF6,RAB8B,NFASC,CLASP2,EPB41L3,STAC,TMBIM1,EFR3A,STX3,PACS2,RAB31,FYB2,RAB15,KCNB1,TSPAN14,AMN,TTC7A
GO: Biological Process	GO:0008016	regulation of heart contraction		4.893e-08	0.0004358	3.379e-06	3.268e-05	56	315	ADORA1,ADRB1,BIN1,ASPH,CTNNA3,ATP1B3,ATP2A2,ATP2B1,ATP2B2,FXYD7,BNIP3L,CACNA1G,PLEKHA7,CACNA1E,CACNA2D1,CACNB2,CACNB4,P2RX4,GJC3,PDE4B,CHRM3,PIK3R1,PKP2,AKAP6,PRKCA,CXADR,NOS1AP,DLG1,DMD,DSG2,RGS4,CACNG8,RYR3,CACNG3,SCN1B,GJD3,SCN4B,SLC1A1,SLC8A1,CELF2,KCNIP4,CACNA2D3,TACR3,THRB,TNNT2,RBFOX2,TRPC1,CACNA2D4,ITPR1,JAK2,KCND2,KCNJ2,KCNJ3,KCNJ4,KCNN2,SMAD7
GO: Biological Process	GO:0040007	growth		5.456e-08	0.000486	3.739e-06	3.616e-05	183	1496	MAG,NCOA3,ABL1,MAPT,BCL11A,ACVR1B,PICALM,SLITRK1,MEIS1,HEG1,ADRB1,AHR,SEMA6A,RASAL1,ATRN,DIP2B,SEMA7A,APBA2,APBB1,APBB2,YBX3,APOD,APP,SHTN1,SEC14L3,MTM1,RSPO2,MYO9A,PPP1R12A,BBS4,NCBP1,BDNF,DIPK2A,NRP1,SOCS2,NELL2,NF2,KLF5,NINJ2,DDR1,NPR3,NPY1R,NRCAM,MAP7,OMG,INA,PAK1,MAP3K13,SEPTIN7,DCLK1,CDKN2D,ENPP1,PLAG1,PLS1,PLXNA1,AKAP6,RC3H2,KLF6,POT1,CLIC4,SPAG6,CREB1,CRYAB,AATK,PPP3CA,TENM4,PRKCB,FAM53B,…
GO: Biological Process	GO:0030148	sphingolipid biosynthetic process		5.826e-08	0.000519	3.962e-06	3.832e-05	29	116	ABCA2,ALDH3B1,DEGS1,PLPP2,ACER2,B3GALT1,ST3GAL5,SGMS1,ST8SIA5,CERS2,GAL3ST1,SPTLC2,FA2H,SPTSSB,ST8SIA3,CERT1,ELOVL7,SMPD3,ST8SIA1,ST6GALNAC3,ELOVL4,PRKD3,UGT8,ASAH2,SGPP2,ELOVL1,SAMD8,ST6GALNAC5,ST8SIA2
GO: Biological Process	GO:0007265	Ras protein signal transduction		5.922e-08	0.0005276	3.997e-06	3.866e-05	70	433	ABL1,KCTD13,MET,HEG1,ADRB1,SRGAP1,LRRC7,RASAL1,SHTN1,RHOB,RHOG,BCR,NRP1,KALRN,DGKI,CYTH1,RHOU,RASGRP3,ROCK2,MAPKAP1,AATK,ARHGEF10,PLEKHG3,RALGPS1,MAPK11,DAB2IP,ARHGAP32,RIPOR2,PRAG1,ELMO1,STMN3,ARHGAP44,IQSEC3,RAP1B,RAP2B,RASGRF1,LPAR1,RIT2,RASGRP1,ABI2,EPHB2,DENND4A,RTKN,F2RL2,RSU1,CDC42EP2,MRAS,ARHGEF15,RAB3GAP1,PLK2,RAPGEF6,ARPP19,BRK1,ERBIN,GNA12,PSD3,ARHGEF18,CDC42EP1,AKAP13,MMD,CAVIN4,RAB15…
GO: Biological Process	GO:0051493	regulation of cytoskeleton organization		6.908e-08	0.0006153	4.627e-06	4.475e-05	89	601	ABL1,MAP6,MAPT,MET,ATRN,BIN1,RHOB,RHOG,BBS4,BICD1,DRG1,NRP1,NF2,PAK1,PAM,CFL2,TMOD2,PIK3R1,ROCK2,CLIC4,ARHGEF10,PRKAA2,PRKCQ,SEMA3E,CYLD,MYADM,RIPOR2,PTK2,MYLK3,VILL,STMN3,ARHGAP44,DLG1,CEP97,JAM3,DYNC1LI2,PDCD6IP,ARPC5,LPAR1,RGS4,ABI2,SORBS3,PATJ,EPHA3,EPHA5,NIN,MAP6D1,AP1AR,TUBB4A,FMN1,CDC42EP2,TRIM36,CX3CL1,SGK1,ARPC1A,PPM1E,ARHGEF15,CYFIP2,IQGAP2,BRK1,SPTBN2,CLASP2,ARFIP1,PHLDB1,RHOBTB2,GNA12…
GO: Biological Process	GO:0006468	protein phosphorylation		7.694e-08	0.0006854	5.115e-06	4.947e-05	221	1889	MAK,ABL1,SPRED2,ACVR1B,ADCY8,ADCY9,MAP3K5,ADORA1,MET,HEG1,MAP3K9,MNAT1,DYRK3,CDC42BPA,SEMA7A,CDKL4,DGKE,APP,ZFYVE28,ARR3,BCR,BDNF,DIPK2A,NRP1,BMP2,NF2,BTC,CDK5R2,LDLRAD4,DDR1,KALRN,CDKL2,CAMK4,CAMK2A,RUNX1T1,CCK,GUCY2GP,PKMYT1,CCNG1,CCNT2,ERRFI1,PAK1,DGKI,MAP3K13,CDC25B,DCLK1,CDK17,CDKN2D,CDK18,PDE8A,PDK1,ENPP1,ENPP2,CHRM1,WDFY2,PIK3R1,FBXO7,PLCL1,EIF2AK3,AKAP6,ROCK2,MAPKAP1,AKAP5,CREB1,MIR128-1,…
GO: Biological Process	GO:1902414	protein localization to cell junction		8.475e-08	0.000755	5.592e-06	5.409e-05	33	145	ASIC2,MAPT,HEG1,LRRC7,STX7,KIF17,ADAM22,NPTX2,KALRN,CAMK2A,TAMALIN,HOMER1,NECTIN3,PRKCZ,MAPK10,ARHGAP44,DLG1,DLG2,JAM3,CACNG8,ZDHHC2,ZDHHC3,CACNG3,NLGN1,CLSTN1,NPTN,SNAP25,ERBIN,STX3,RAPGEF4,ARHGEF18,GRIN2A,ANKS1B
GO: Biological Process	GO:0031032	actomyosin structure organization		8.68e-08	0.0007732	5.686e-06	5.499e-05	51	280	ABL1,KCTD13,MET,ATRN,CDC42BPA,PHACTR1,BBS4,NRP1,NF2,NRAP,PDLIM1,PAK1,SEPTIN7,CFL2,TMOD2,ANLN,PIK3R1,ROCK2,SPAG6,CRYAB,ARHGEF10,CSRP1,PRKCQ,MYLK3,DMD,HS3ST1,PDCD6IP,LPAR1,SORBS3,RTKN,PPM1E,ARHGEF15,SLC8A1,FOXP1,CLASP2,EPB41L3,GNA12,ARHGEF18,LDB3,TMOD1,AKAP13,TNNT2,SYNPO,TMEFF2,CAVIN4,DNAJB2,FHDC1,STMN1,FAM171A1,FRMD6,SMAD3
GO: Biological Process	GO:2001257	regulation of cation channel activity		8.785e-08	0.0007825	5.712e-06	5.525e-05	43	218	ASIC2,ADRB1,LRRC7,ANK3,APP,ASPH,CACNA2D1,CACNB2,CACNB4,HCN1,PDE4B,CHRNA4,HOMER1,AKAP6,CABP1,CRHR1,MIR212,NOS1AP,DLG1,DLG2,DMD,RASGRF1,CACNG8,TRIM13,CRBN,EPHB2,CACNG3,SCN1B,NLGN1,LRRC55,SLC6A9,SHANK2,GNB5,STAC,ARC,GRIA2,GRIA3,GRIN2A,GRIN2B,GSG1L,HPCA,KCNA1,KCNS1
GO: Biological Process	GO:0008306	associative learning		1.061e-07	0.0009455	6.852e-06	6.627e-05	29	119	ABL1,MEIS2,APBB1,APP,NEUROD2,CACNA1E,NPTX2,NTS,CCK,CREB1,CRHR1,DRD5,SGK1,FOS,FOSL2,SLC1A1,NPTN,SNAP25,TBR1,GABRA5,GRIN2A,GRIN2B,GRM7,CSMD1,SYNPO,HMGCR,TANC1,KIT,KRAS
GO: Biological Process	GO:0032412	regulation of ion transmembrane transporter activity		1.197e-07	0.001066	7.673e-06	7.421e-05	55	315	ASIC2,ADRB1,HECW2,LRRC7,ANK3,APP,ASPH,ATP1B3,FXYD7,CACNA2D1,CACNB2,CACNB4,HCN1,PDE4B,CHRM3,CHRNA4,HOMER1,AKAP6,CABP1,CRHR1,PRKCA,MIR212,NOS1AP,TCAF1,PTEN,PTPN3,DLG1,DLG2,DMD,RASGRF1,CACNG8,TRIM13,CRBN,EPHB2,CACNG3,SCN1B,SCN4B,NLGN1,LRRC55,SLC6A9,SHANK2,GNB5,HECW1,STAC,ARC,STK39,GRIA2,GRIA3,GRIN2A,GRIN2B,GRM5,GSG1L,HPCA,KCNA1,KCNS1
GO: Biological Process	GO:0043549	regulation of kinase activity		1.263e-07	0.001125	8.034e-06	7.77e-05	141	1098	ABL1,SPRED2,MAPT,ADCY8,ADCY9,MAP3K5,ADORA1,MET,HEG1,MAP3K9,MNAT1,DGKE,APP,LMO4,ZFYVE28,WDR91,BDNF,DIPK2A,SOCS2,BMP2,NF2,BTC,CDK5R2,DDR1,CCK,CCKBR,LDB2,PKMYT1,CCNG1,CCNT2,ERRFI1,PAK1,DGKI,MAP3K13,CDC25B,CDKN2D,ENPP1,CHRM1,PIK3R1,PIP4K2A,FBXO7,AKAP6,MAPKAP1,PPP2R5A,PPP2R5C,MIR15A,PRKCA,PRKCZ,MAPK11,MAPK10,DIRAS2,PRLR,DAB2IP,RASSF2,DAB1,PTEN,PTK2,PTPN1,PTPN11,PTPRQ,DLG1,DOCK3,RANBP2,DRD5,RAP2B,DUSP1…
GO: Biological Process	GO:0098655	cation transmembrane transport		1.282e-07	0.001142	8.098e-06	7.832e-05	142	1108	KCNH7,ABL1,ASIC2,ADRB1,SLC24A4,HECW2,AHR,LRRC7,BIN1,CALHM5,ANK3,KCNAB2,APP,ASPH,ATP1B3,ATP2A2,ATP2B1,ATP2B2,FXYD7,HCN2,BDNF,CACNA1G,NIPA1,CACNA1E,CACNA2D1,CACNB2,NIPAL4,CACNB4,HCN1,SLC25A14,PKD2L1,P2RX4,PDE4B,KCNB2,CHRNA4,SLC24A2,PLP1,HOMER1,AKAP6,CABP1,SLC4A8,CRHR1,MIR212,NOS1AP,TMEM63A,PRSS8,PTEN,KCNK4,PTPN3,DLG1,DLG2,DMD,RASGRF1,RGS4,RGS7,SLC17A5,CACNG8,TRIM13,CRBN,EPHB2,SLC43A2,NPSR1,MAGT1,RY…
GO: Biological Process	GO:0098742	cell-cell adhesion via plasma-membrane adhesion molecules		1.31e-07	0.001167	8.22e-06	7.95e-05	56	324	MAG,MBP,MCAM,TENM2,SLITRK1,LRRC4C,CADM3,BMP2,CNTN5,CNTN4,NRCAM,CBLN1,CLDN1,CLDN11,CNTN3,PCDH1,CDH6,PCDH9,CDH8,CDH10,CDH11,CDH18,IGFN1,PLXNB3,FAT3,NECTIN3,TENM4,CXADR,MYADM,DAB1,PTPRD,PTPRG,PTPRR,DSC3,DSG2,CLDN23,EPHA3,LRFN5,CX3CL1,EMB,NTNG1,NLGN1,CLSTN1,NPTN,ATP2C1,TENM3,IGSF9B,CDH23,ROBO3,ADGRL3,CNTN2,PCDHA12,CRB1,CDH22,IGSF21,CDH20
GO: Biological Process	GO:0007167	enzyme linked receptor protein signaling pathway		1.399e-07	0.001246	8.683e-06	8.399e-05	164	1326	ABL1,SPRED2,ACVR1B,ADORA1,MET,AP2B1,SEMA6A,JCAD,APOD,ZFYVE28,SCUBE2,RASL11B,MYO1E,NCBP1,BCR,BDNF,NRP1,SOCS2,BMP2,BTC,VWC2L,LDLRAD4,DDR1,KALRN,CAMLG,RUNX2,GUCY2GP,LDB2,ERRFI1,PAK1,ELAPOR2,ENPP1,CHN1,NREP,OVOL2,PIK3R1,PIP4K2A,PLAT,EIF2AK3,ROCK2,ONECUT2,SCHIP1,CREB1,PPM1B,SIPA1L1,PRKCA,PRKCB,MIR212,PRKCQ,LEPROT,PRKCZ,MAPK11,PRLR,DAB2IP,APH1B,RASSF2,PTEN,PTK2,ELMO1,KIAA0319,LRIG2,PTPN1,PTPN3,PTPN11,P…
GO: Biological Process	GO:0061337	cardiac conduction		1.404e-07	0.00125	8.683e-06	8.399e-05	34	155	BIN1,ASPH,CTNNA3,ATP1B3,ATP2A2,ATP2B1,ATP2B2,FXYD7,CACNA1G,CACNA2D1,CACNB2,CACNB4,GJC3,PKP2,CXADR,DSG2,CACNG8,RYR3,CACNG3,SCN1B,GJD3,SCN4B,SLC8A1,KCNIP4,CACNA2D3,RBFOX2,TRPC1,CACNA2D4,ITPR1,KCND2,KCNJ2,KCNJ3,KCNJ4,KCNN2
GO: Biological Process	GO:0048709	oligodendrocyte differentiation		1.555e-07	0.001385	9.551e-06	9.238e-05	36	170	MAG,ABCA2,MET,MOBP,ASPA,BOK,MYRF,IL33,OMG,ENPP2,PLP1,CNP,FA2H,TENM4,TMEM98,PTEN,LPAR1,TSPAN2,EGR1,HDAC11,SOX8,ZNF365,SOX5,SOX10,NKX6-2,NFASC,GNA12,CNTN2,TPPP,GSN,LINGO1,TRPC4,OPALIN,SLC45A3,KCNQ3,RTN4
GO: Biological Process	GO:0032409	regulation of transporter activity		1.705e-07	0.001518	1.04e-05	0.0001006	58	343	ASIC2,ADRB1,HECW2,LRRC7,ANK3,APP,ASPH,ATP1B3,FXYD7,CACNA2D1,CACNB2,CACNB4,HCN1,PDE4B,CHRM3,CHRNA4,HOMER1,AKAP6,CABP1,NDFIP2,CRHR1,PRKCA,MIR212,NOS1AP,TCAF1,PTEN,PTPN3,DLG1,DLG2,DMD,RASGRF1,SGK2,CACNG8,TRIM13,CRBN,EPHB2,CACNG3,SCN1B,SCN4B,SGK1,NLGN1,LRRC55,SLC6A9,SHANK2,GNB5,HECW1,STAC,ARC,STK39,GRIA2,GRIA3,GRIN2A,GRIN2B,GRM5,GSG1L,HPCA,KCNA1,KCNS1
GO: Biological Process	GO:0051056	regulation of small GTPase mediated signal transduction		1.877e-07	0.001672	1.13e-05	0.0001093	61	369	RALGAPA1,ABL1,KCTD13,MET,HEG1,SRGAP1,LRRC7,RASAL1,CDC42BPA,ARHGAP23,RHOB,RHOG,MYO9A,BCR,NRP1,KALRN,DGKI,CYTH1,CHN1,CHN2,RHOU,MAPKAP1,ARHGEF10,PLEKHG3,RALGPS1,SIPA1L1,DEPDC7,DAB2IP,ARHGAP32,RIPOR2,PRAG1,STMN3,ARHGAP44,IQSEC3,RASGRF1,ARHGAP10,LPAR1,RIT2,RASGRP1,EPHB2,DENND4A,F2RL2,ARAP2,GARNL3,ARHGEF15,RAB3GAP1,ARPP19,ARHGAP26,ERBIN,RHOBTB2,PSD3,ARHGEF18,AKAP13,MMD,CAVIN4,SCAI,RTN4R,JAK2,KRAS,RTN4,…
GO: Biological Process	GO:0051094	positive regulation of developmental process		1.877e-07	0.001672	1.13e-05	0.0001093	200	1695	MAG,NCOA3,ABL1,MAN2A1,MAP6,ASIC2,MAPT,BCL11A,ACVR1B,PICALM,SLITRK1,MEIS1,MAP3K5,MET,MRTFB,ADRB1,RASAL1,JCAD,TSHZ3,BIN1,SEMA7A,YBX3,APP,SHTN1,SEC14L3,RHOB,ARNTL,SCUBE2,MTM1,ASPA,BRINP2,ATP2B1,ADGRB1,ADGRB3,NAP1L1,BBS4,BDNF,NRP1,SOCS2,NELL1,BMP2,NEUROD2,NF2,BTC,KLF5,VWC2L,IL33,NRCAM,KALRN,RUNX2,CBLN1,C21orf91,CD34,PAK1,MTURN,MAP3K13,ELAPOR2,CDS1,NUMBL,ENPP2,WDFY2,OVOL2,PIK3R1,PLAG1,PLS1,PLXNA1,PLXN…
GO: Biological Process	GO:0050805	negative regulation of synaptic transmission		2.015e-07	0.001795	1.205e-05	0.0001165	25	96	MAPT,ADCY8,ADORA1,BCHE,BDNF,MTMR2,NPY5R,CBLN1,DGKI,SLC24A2,PTEN,PTGS2,RAP1B,DRD5,LRRK2,SHANK2,SORCS3,PLK2,SYT11,ARC,SYT4,RAPGEF4,GRM4,HTR1B,KCNB1
GO: Biological Process	GO:0003013	circulatory system process		2.058e-07	0.001833	1.222e-05	0.0001182	113	838	ABCA2,ABL1,ASIC2,ADORA1,MET,HEG1,ADRB1,AHR,FBXO32,BIN1,APP,SCUBE2,ASPH,CTNNA3,ATP1B3,ATP2A2,ATP2B1,ATP2B2,FXYD7,BBS4,BCR,BNIP3L,CACNA1G,PLEKHA7,CACNA1E,CACNA2D1,CACNB2,CACNB4,NPR3,NPY1R,NTS,P2RX4,CD34,GJC3,SEPTIN7,SLC16A7,PDE4B,CHRM3,SLC38A2,PIK3R1,PKP2,AKAP6,TRHDE,ROCK2,SLC4A8,CRYAB,RBFOX1,PRKCA,PRKCQ,CXADR,NOS1AP,DOCK4,PTGS2,MYLK3,DLG1,DMD,HS3ST1,DRD5,DSG2,DUSP5,RGS4,CACNG8,EXT1,RYR3,CACNG3,DOC…
GO: Biological Process	GO:0070571	negative regulation of neuron projection regeneration		2.117e-07	0.001885	1.249e-05	0.0001208	11	21	CERS2,PTEN,KIAA0319,LRIG2,EPHA4,INPP5F,THY1,KLK8,RTN4RL1,RTN4R,RTN4
GO: Biological Process	GO:0051961	negative regulation of nervous system development		2.363e-07	0.002105	1.372e-05	0.0001327	39	195	MAG,MBP,BCL11A,SEMA6A,DIP2B,SEMA7A,BDNF,NRP1,CBLN1,OMG,ELAPOR2,CERS2,AATK,PPP3CA,TMEM98,SEMA3E,DAB1,BRINP1,PTEN,PTK2,KIAA0319,EFNB3,EPHA4,EPHB2,SEMA6D,SEMA3F,HOOK3,SORL1,SOX10,NKX6-2,FSTL4,SPART,SYT4,THY1,LINGO1,TRPC5,WNT3,RTN4R,RTN4
GO: Biological Process	GO:0046928	regulation of neurotransmitter secretion		2.369e-07	0.00211	1.372e-05	0.0001327	32	144	NR3C2,APBA2,ATP2A2,MYO6,CACNB2,CACNB4,CAMK2A,DGKI,CYTH1,CHRNA4,CHRNA5,SLC4A8,STXBP5L,PREPL,PRKCA,PRKCB,PRKCG,SYT12,RAP1B,LRRK2,DTNBP1,NRN1,NLGN1,RAB3GAP1,SYT11,SYT4,GRM2,GRM4,GRM7,GRM8,BACE1,HTR1B
GO: Biological Process	GO:0099565	chemical synaptic transmission, postsynaptic		2.372e-07	0.002113	1.372e-05	0.0001327	31	137	ADORA1,MET,ADRB1,APP,NPAS4,BDNF,MTMR2,CBLN1,P2RX4,DGKI,CHRNA4,CHRNA5,PPP3CA,PRKCZ,PTEN,RGS4,LRRK2,CX3CL1,UNC13B,NLGN1,SLC6A9,RAB3GAP1,SHANK2,IGSF9B,GABRB3,GLRB,GRIA2,GRIN2A,GRIN2B,ZMYND8,SLC17A7
GO: Biological Process	GO:0021782	glial cell development		2.433e-07	0.002167	1.398e-05	0.0001352	42	218	MAG,ABCA2,MAPT,MET,MOBP,APP,ADAM22,ASPA,MYO6,MYRF,CACNB2,OMG,PLP1,FA2H,POU3F1,TENM4,ARHGEF10,PTEN,DMD,SH3TC2,LPAR1,TSPAN2,PRMT6,EGR1,EGR2,HDAC11,ERBB3,NDRG1,SOX10,NKX6-2,NFASC,GJB1,GNA12,CNTN2,TPPP,GSN,BACE1,RBPJ,ITGB4,CADM2,KCNQ3,KRAS
GO: Biological Process	GO:0051270	regulation of cellular component movement		2.634e-07	0.002347	1.504e-05	0.0001455	167	1369	ABL1,MAPT,MCAM,ACVR1B,ADORA1,MET,ADRB1,MTUS1,SRGAP1,MITF,SEMA6A,MACIR,RECK,JCAD,BIN1,SEMA7A,ZSWIM6,APOD,APP,LMO4,SHTN1,RHOB,RHOG,CTNNA3,PODN,ATP2A2,PHACTR1,ADGRB1,BBS4,BCR,BICD1,NRP1,BMP2,NF2,BTC,IL33,LDLRAD4,CAMK2A,CLDN1,LDB2,P2RX4,PAK1,PDE4B,ENPP2,PGR,SINHCAF,PIK3R1,PKP2,PLP1,PLXNA1,PLXNB3,AKAP6,ROCK2,CERS2,ONECUT2,KLF6,CLIC4,SPAG6,MIR129-1,MIR132,PPP3CA,MIR15A,FEZ1,PRKCA,MIR212,PRKCZ,MIR222,RT…
GO: Biological Process	GO:0072657	protein localization to membrane		2.727e-07	0.002429	1.547e-05	0.0001496	107	786	MAL,PICALM,ADORA1,AP2B1,GPR158,ARL13B,LRRC7,STX7,GOLGA7B,ANK3,ADAM22,TMEFF1,RHOG,RAB40C,VAMP4,ATP1B3,LIN7A,CACNB2,NPTX2,KALRN,CAMK2A,MAP7,TAMALIN,ZDHHC23,PAK1,KCNB2,CHM,VAMP3,OVOL2,PIK3R1,PKP2,PLS1,PMAIP1,ROCK2,AKAP5,SGTB,NECTIN3,PREPL,PPP2R5A,PRKCZ,MAPK10,LDLRAP1,MYADM,TCAF1,SYTL2,ARHGAP44,DLG1,DLG2,EMC10,ZDHHC14,TSPAN5,CACNG8,SH3GLB1,ZDHHC9,RPL10,EPHA3,EPHB2,ZDHHC2,ETV5,ZDHHC3,CACNG3,TTC7B,VPS3…
GO: Biological Process	GO:0051966	regulation of synaptic transmission, glutamatergic		2.903e-07	0.002586	1.637e-05	0.0001583	23	85	ADORA1,TSHZ3,NPTX2,KALRN,CCKBR,DGKI,HOMER1,PTGS2,CACNG8,LRRK2,DTNBP1,CACNG3,NLGN1,RAB3GAP1,SHANK2,GRIA2,GRM2,GRM3,GRM4,GRM5,GRM7,GRM8,HTR1B
GO: Biological Process	GO:1902959	regulation of aspartic-type endopeptidase activity involved in amyloid precursor protein catabolic process		3.026e-07	0.002696	1.696e-05	0.000164	8	11	PICALM,BIN1,APP,ROCK2,EFNA1,EFNA3,EPHA4,SORL1
GO: Biological Process	GO:0006687	glycosphingolipid metabolic process		3.076e-07	0.00274	1.702e-05	0.0001646	21	73	ABCA2,ESYT2,B3GALT1,ST3GAL5,MAP7,ST8SIA5,GAL3ST1,FA2H,ST8SIA3,GLTP,SMPD3,ST8SIA1,ST6GALNAC3,GALC,SUMF1,ESYT1,UGT8,CERK,KIT,ST6GALNAC5,ST8SIA2
GO: Biological Process	GO:0048008	platelet-derived growth factor receptor signaling pathway		3.076e-07	0.00274	1.702e-05	0.0001646	21	73	ABL1,APOD,MYO1E,BCR,NRP1,PLAT,SCHIP1,PTEN,LRIG2,PTPN1,PTPN11,PLEKHA1,ARID5B,SMPD3,GAB1,CLASP2,PDGFC,CSRNP1,ZFAND5,JAK2,NR4A3
GO: Biological Process	GO:0007416	synapse assembly		3.338e-07	0.002974	1.836e-05	0.0001776	44	236	ASIC2,MAPT,SLITRK1,APP,NPAS4,MYO6,ADGRB1,ADGRB3,BDNF,CNTN5,NRCAM,CBLN1,IGFN1,PIK3R1,SIPA1L1,SLITRK5,PRKCA,PTEN,PTK2,PTPRD,EFNB2,EPHB1,EPHB2,EPHB3,SYNDIG1,LRFN5,NLGN1,CLSTN1,NPTN,SHANK2,SNAP25,GABRA1,GABRB2,GABRB3,GABRG2,SPTBN2,PLXND1,EPB41L3,ADGRL2,ADGRL3,FLRT2,FLRT1,SLITRK4,ST8SIA2
GO: Biological Process	GO:0051336	regulation of hydrolase activity		3.421e-07	0.003047	1.87e-05	0.0001808	184	1546	RALGAPA1,ABCA2,ABL1,MAPT,MBP,PPP1R14A,MCL1,PICALM,MAP3K5,MET,ADRB1,SRGAP1,AHR,MNAT1,RECK,RASAL1,AMPH,BIN1,SH3RF1,ARHGAP23,APP,PPP4R4,RHOG,ASPH,ATP1B3,PHACTR1,ACER2,MYO1D,MYO9A,PPP1R12A,ADGRB3,BBS4,BCR,BDNF,BICD1,NRP1,BMP2,ASAP2,BOK,NPR3,KALRN,CAMK2A,CCK,CCKBR,PKMYT1,ERRFI1,DGKI,CDKN2D,CHM,CHN1,CHN2,CHRM1,SERPINB8,RASGRP3,EIF2AK3,HOMER1,PLXNA1,PLXNB3,PMAIP1,ROCK2,STXBP5L,POT1,CRHR1,PPP1R1A,CRYAB,P…
GO: Biological Process	GO:0097435	supramolecular fiber organization		3.604e-07	0.003211	1.958e-05	0.0001894	120	914	ABL1,KCTD13,MAPT,ERMN,MET,AEBP1,CEP126,BFSP2,BIN1,APP,SHTN1,RHOB,RHOG,MTM1,CTNNA3,PHACTR1,MYO1D,MYO1E,MYO6,PPP1R12A,BBS4,DRG1,NRP1,NEFM,NF2,NRAP,PSTPIP2,PDLIM1,P4HA1,PAK1,SEPTIN7,CFL2,TMOD2,PIK3R1,PKP2,PLS1,ROCK2,ADAMTS2,SPAG6,CRYAB,ARHGEF10,MICAL2,CSRP1,PRKCQ,MYADM,SIRPA,ELMO1,MYLK3,VILL,STMN3,DLG1,DMD,HS3ST1,RANBP9,FIGN,ARPC5,LPAR1,RGS4,CCDC88C,ABI2,SORBS3,NIN,THSD4,MAP6D1,EXT1,AP1AR,TUBB4A,FMN…
GO: Biological Process	GO:0046467	membrane lipid biosynthetic process		3.784e-07	0.003371	2.043e-05	0.0001976	33	154	ABCA2,ALDH3B1,DEGS1,PLPP2,ACER2,B3GALT1,ST3GAL5,PIGA,SGMS1,ST8SIA5,CERS2,GAL3ST1,SPTLC2,FA2H,PIGG,SPTSSB,ST8SIA3,CERT1,ELOVL7,PGAP1,SMPD3,ST8SIA1,PIGZ,ST6GALNAC3,ELOVL4,PRKD3,UGT8,ASAH2,SGPP2,ELOVL1,SAMD8,ST6GALNAC5,ST8SIA2
GO: Biological Process	GO:0043085	positive regulation of catalytic activity		4.021e-07	0.003582	2.158e-05	0.0002087	200	1713	RALGAPA1,ABL1,MAPT,MBP,PICALM,ADCY8,ADCY9,MAP3K5,ADORA1,MET,ADRB1,SRGAP1,MAP3K9,ARRDC3,MNAT1,RASAL1,AMPH,BIN1,ARHGAP23,DGKE,APP,LMO4,RHOG,ASPH,ATP1B3,ACER2,MYO9A,PPP1R12A,ADGRB3,BCR,BDNF,DIPK2A,BICD1,NRP1,BMP2,ASAP2,BOK,BTC,CDK5R2,DDR1,NPR3,KALRN,NR4A2,CCK,CCKBR,CCNT2,ERRFI1,PAK1,DGKI,MAP3K13,CDC25B,CHM,CHN1,CHN2,CHRM1,RASGRP3,EIF2AK3,HOMER1,PMAIP1,PARM1,AKAP6,ROCK2,MAPKAP1,AKAP5,STXBP5L,POT1,CRH…
GO: Biological Process	GO:0022898	regulation of transmembrane transporter activity		4.208e-07	0.003748	2.238e-05	0.0002165	55	327	ASIC2,ADRB1,HECW2,LRRC7,ANK3,APP,ASPH,ATP1B3,FXYD7,CACNA2D1,CACNB2,CACNB4,HCN1,PDE4B,CHRM3,CHRNA4,HOMER1,AKAP6,CABP1,CRHR1,PRKCA,MIR212,NOS1AP,TCAF1,PTEN,PTPN3,DLG1,DLG2,DMD,RASGRF1,CACNG8,TRIM13,CRBN,EPHB2,CACNG3,SCN1B,SCN4B,NLGN1,LRRC55,SLC6A9,SHANK2,GNB5,HECW1,STAC,ARC,STK39,GRIA2,GRIA3,GRIN2A,GRIN2B,GRM5,GSG1L,HPCA,KCNA1,KCNS1
GO: Biological Process	GO:0032970	regulation of actin filament-based process		4.221e-07	0.00376	2.238e-05	0.0002165	71	464	ABL1,ADORA1,MET,ADRB1,ATRN,BIN1,RHOB,RHOG,CTNNA3,ATP2A2,BBS4,NRP1,NF2,PAK1,PAM,PDE4B,CFL2,TMOD2,PIK3R1,PKP2,AKAP6,ROCK2,ARHGEF10,PRKCQ,SEMA3E,MYADM,MYLK3,VILL,ARHGAP44,DLG1,JAM3,DSG2,ARPC5,LPAR1,RGS4,ABI2,SORBS3,EPHA3,EPHA5,AP1AR,FMN1,CDC42EP2,CX3CL1,ARPC1A,PPM1E,ARHGEF15,CYFIP2,IQGAP2,BRK1,SPTBN2,CLASP2,ARFIP1,RHOBTB2,GNA12,GPM6B,ARHGEF18,GSN,CDC42EP1,TMOD1,AKAP13,TNNT2,SYNPO,TMEFF2,DIXDC1,SSH2,…
GO: Biological Process	GO:0051588	regulation of neurotransmitter transport		4.251e-07	0.003787	2.241e-05	0.0002167	34	162	NAT8L,NR3C2,APBA2,ATP2A2,MYO6,CACNB2,CACNB4,CAMK2A,DGKI,CYTH1,CHRNA4,CHRNA5,SLC4A8,STXBP5L,PREPL,PRKCA,PRKCB,PRKCG,SYT12,RAP1B,LRRK2,DTNBP1,NRN1,NLGN1,RAB3GAP1,SYT11,SYT4,GPM6B,GRM2,GRM4,GRM7,GRM8,BACE1,HTR1B
GO: Biological Process	GO:0019226	transmission of nerve impulse		4.688e-07	0.004176	2.456e-05	0.0002376	25	100	MAG,ANK3,KCNAB2,CACNA1G,CACNA1E,CACNB4,NRCAM,GPR88,P2RX4,PAK1,CNTNAP2,JAM3,DRD5,CACNG8,CACNG3,SCN1B,SCN2A,SCN8A,NFASC,RAPGEF4,GRM7,KCNA1,KCND2,KCNMA1,KCNQ2
GO: Biological Process	GO:0032228	regulation of synaptic transmission, GABAergic		4.877e-07	0.004345	2.541e-05	0.0002457	15	41	ADORA1,NPAS4,BDNF,CA7,NPY5R,CCKBR,PLCL1,PTEN,ZDHHC3,NLGN1,PLCL2,PHF24,HTR1B,USP46,KRAS
GO: Biological Process	GO:0055085	transmembrane transport		5.768e-07	0.005138	2.987e-05	0.0002889	216	1887	ABCA2,KCNH7,ABL1,ASIC2,MCL1,MET,ADRB1,SLC24A4,HECW2,AHR,LRRC7,BIN1,CALHM5,ANK3,KCNAB2,APP,ASPH,ATP1B3,ATP2A2,ATP2B1,ATP2B2,FXYD7,HCN2,BCR,BDNF,CACNA1G,NIPA1,CACNA1E,CACNA2D1,CACNB2,NIPAL4,CACNB4,HCN1,SLC25A14,PKD2L1,SLCO4C1,P2RX4,SLC16A3,GJC3,SLC16A7,PDE4B,ENPP1,SLC26A4,ATP8B1,KCNB2,CHRM3,CHRNA4,CHRNA5,SLC38A2,SLC24A2,PIK3R1,PLP1,HOMER1,AKAP6,CABP1,SLC4A8,MFSD4A,CLIC4,CRHR1,PRKAA2,PRKAB2,SLC25A44…
GO: Biological Process	GO:0098660	inorganic ion transmembrane transport		5.846e-07	0.005207	3.01e-05	0.0002911	136	1078	KCNH7,ABL1,ASIC2,ADRB1,SLC24A4,HECW2,AHR,BIN1,ANK3,KCNAB2,APP,ASPH,ATP1B3,ATP2A2,ATP2B1,ATP2B2,FXYD7,HCN2,BDNF,CACNA1G,NIPA1,CACNA1E,CACNA2D1,CACNB2,NIPAL4,CACNB4,HCN1,SLC25A14,PKD2L1,P2RX4,PDE4B,SLC26A4,KCNB2,SLC24A2,PLP1,AKAP6,CABP1,SLC4A8,CLIC4,CRHR1,MIR212,NOS1AP,PRSS8,PTEN,KCNK4,PTPN3,DLG1,DMD,RGS4,RGS7,SLC17A5,CACNG8,TRIM13,CRBN,NPSR1,MAGT1,RYR3,CACNG3,SCN1B,SCN2A,SCN4B,SCN8A,SCNN1G,TRPV6,C…
GO: Biological Process	GO:0051338	regulation of transferase activity		6.395e-07	0.005697	3.259e-05	0.0003153	150	1218	ABL1,SPRED2,MAPT,ADCY8,ADCY9,MAP3K5,ADORA1,MET,HEG1,MAP3K9,ARRDC3,MNAT1,DGKE,APP,LMO4,ZFYVE28,WDR91,BDNF,DIPK2A,SOCS2,BMP2,NF2,BTC,CDK5R2,DDR1,CCK,CCKBR,LDB2,PKMYT1,CCNG1,CCNT2,ERRFI1,PAK1,DGKI,MAP3K13,CDC25B,CDKN2D,ENPP1,CHRM1,PIK3R1,PIP4K2A,FBXO7,PARM1,AKAP6,MAPKAP1,POT1,PPP2R5A,PPP2R5C,MIR15A,PRKCA,PRKCQ,PRKCZ,MAPK11,MAPK10,DIRAS2,PRLR,DAB2IP,RASSF2,DAB1,PTEN,PTK2,PTPN1,PTPN11,PTPRQ,DLG1,DOCK3…
GO: Biological Process	GO:0017157	regulation of exocytosis		6.403e-07	0.005704	3.259e-05	0.0003153	51	298	NR3C2,APBA2,CADPS,ATP2A2,MYO6,BCR,CACNA1G,CDK5R2,CACNB2,CACNB4,DGKI,CYTH1,CHRNA4,CHRNA5,SLC4A8,SEPTIN4,STXBP5L,PREPL,CRHR1,PPP3CA,PRKCA,PRKCB,PRKCG,SYT12,RAP1B,PDCD6IP,LRRK2,DTNBP1,NRN1,TRPV6,SMPD3,UNC13B,NLGN1,RAB3GAP1,LGI3,RAB8B,SPTBN2,CLASP2,STXBP3,SYT11,SYT4,SYT5,RAPGEF4,GRM4,GRM7,GRM8,BACE1,HTR1B,RAB15,CADPS2,KCNB1
GO: Biological Process	GO:0023061	signal release		6.489e-07	0.005781	3.284e-05	0.0003177	94	678	ADCY8,ADORA1,ADRB1,NR3C2,STX7,APBA2,APP,ARNTL,KLF7,CADPS,ATP2A2,MYO6,LIN7A,NELL2,CACNA1E,CACNB2,CACNB4,NPY1R,KALRN,CAMK2A,CCKBR,P2RX4,PAK1,DGKI,CYTH1,CHRNA4,CHRNA5,VAMP3,SLC4A8,STXBP5L,CLOCK,CREB1,PREPL,CRHR1,PIM3,PPP3CA,PRKCA,PRKCB,PRKCG,NOS1AP,RAB11FIP3,SYT12,PTPN11,PTPRN2,RAP1B,ENSA,EPHA5,LRRK2,DTNBP1,NRN1,TRPV6,SMPD3,UNC13B,SCG5,NLGN1,PEX5L,SLC6A9,RAB3GAP1,SLC12A2,SLC16A1,SNAP25,RAB8B,SPTBN2,…
GO: Biological Process	GO:0006835	dicarboxylic acid transport		6.585e-07	0.005866	3.314e-05	0.0003206	28	122	ADORA1,MYO6,BDNF,NPY5R,SLC25A14,CCK,PAK1,SLC26A4,SLC38A2,SLC25A13,DTNBP1,UNC13B,LRRC8C,SLC19A2,SLC1A1,RAB3GAP1,SLC12A2,SNAP25,GLS2,GLS,SYT4,GRIN2B,NR3C1,GRM2,GRM7,TRH,SLC17A7,SLC17A6
GO: Biological Process	GO:1903305	regulation of regulated secretory pathway		6.699e-07	0.005967	3.352e-05	0.0003242	42	226	NR3C2,APBA2,CADPS,ATP2A2,MYO6,BCR,CACNA1G,CDK5R2,CACNB2,CACNB4,DGKI,CYTH1,CHRNA4,CHRNA5,SLC4A8,STXBP5L,PREPL,CRHR1,PPP3CA,PRKCA,PRKCB,PRKCG,SYT12,RAP1B,LRRK2,DTNBP1,NRN1,TRPV6,NLGN1,RAB3GAP1,SPTBN2,STXBP3,SYT11,SYT4,SYT5,GRM4,GRM7,GRM8,BACE1,HTR1B,RAB15,KCNB1
GO: Biological Process	GO:0048681	negative regulation of axon regeneration		7.272e-07	0.006478	3.58e-05	0.0003463	10	19	CERS2,PTEN,KIAA0319,LRIG2,EPHA4,INPP5F,KLK8,RTN4RL1,RTN4R,RTN4
GO: Biological Process	GO:0022010	central nervous system myelination		7.274e-07	0.00648	3.58e-05	0.0003463	14	37	MAG,ABCA2,MOBP,ASPA,MYRF,OMG,PLP1,FA2H,TENM4,PTEN,SOX10,NKX6-2,NFASC,CNTN2
GO: Biological Process	GO:0032291	axon ensheathment in central nervous system		7.274e-07	0.00648	3.58e-05	0.0003463	14	37	MAG,ABCA2,MOBP,ASPA,MYRF,OMG,PLP1,FA2H,TENM4,PTEN,SOX10,NKX6-2,NFASC,CNTN2
GO: Biological Process	GO:0043270	positive regulation of ion transport		7.661e-07	0.006824	3.73e-05	0.0003608	113	860	NAT8L,ABL1,ASIC2,ADCY8,ADORA1,MET,ADRB1,ANK3,APBB1,APP,ASPH,ATP1B3,ATP2B1,ATP2B2,DENND5B,CACNA2D1,CACNB2,CACNB4,CAMK4,CAMK2A,HCN1,CCK,CCKBR,P2RX4,PAK1,PCSK1,CHRM1,RHOU,PIK3R1,PKP2,PLP1,HOMER1,PMAIP1,AKAP6,AKAP5,STXBP5L,PRKCQ,LEPROT,PRKCZ,EDEM1,NOS1AP,LDLRAP1,TCAF1,PRSS8,SYTL2,PTGS2,PTPN11,DLG1,DMD,ADIPOR2,AKT3,RGS7,CACNG8,SH3GLB1,FBXW7,EPHB2,ZDHHC2,ERBB3,PRR5L,NPSR1,DTNBP1,CACNG3,ACSL1,ATP8A1,SCN…
GO: Biological Process	GO:0007015	actin filament organization		7.702e-07	0.006861	3.73e-05	0.0003608	75	507	ABL1,KCTD13,ERMN,MET,BIN1,SHTN1,RHOB,RHOG,CTNNA3,PHACTR1,MYO1D,MYO1E,MYO6,PPP1R12A,BBS4,NRP1,NF2,NRAP,PSTPIP2,PDLIM1,PAK1,CFL2,TMOD2,PIK3R1,PLS1,ROCK2,SPAG6,ARHGEF10,MICAL2,PRKCQ,MYADM,SIRPA,ELMO1,VILL,DLG1,ARPC5,LPAR1,RGS4,ABI2,SORBS3,AP1AR,FMN1,CDC42EP2,CX3CL1,ARPC1A,PPM1E,ARHGEF15,CYFIP2,IQGAP2,BRK1,SPTBN2,GAS2,CLASP2,ARFIP1,BIN3,MYO5C,RHOBTB2,COBL,GNA12,ARHGEF18,GSN,CDC42EP1,TMOD1,TNNT2,SYNPO…
GO: Biological Process	GO:0051965	positive regulation of synapse assembly		7.705e-07	0.006864	3.73e-05	0.0003608	22	83	ASIC2,SLITRK1,ADGRB1,ADGRB3,BDNF,CBLN1,PIK3R1,SLITRK5,PRKCA,PTPRD,EPHB1,EPHB2,EPHB3,SYNDIG1,NLGN1,CLSTN1,ADGRL2,ADGRL3,FLRT2,FLRT1,SLITRK4,ST8SIA2
GO: Biological Process	GO:0006935	chemotaxis		7.847e-07	0.006991	3.779e-05	0.0003655	114	870	TENM2,PLEKHH1,MET,MTUS1,SEMA6A,MACIR,ANK3,SEMA7A,APBB1,APBB2,ZSWIM6,APP,TMEFF1,RHOG,KLF7,PPP1R12A,BDNF,BICD1,NRP1,CNTN5,NIPA1,NOVA1,CNTN4,NRCAM,KALRN,P2RX4,CNTN3,CDH11,PDE4B,ENPP2,CHN1,PIK3R1,ACKR2,PLXNA1,PLXNB3,CREB1,TENM4,MIR15A,FEZ1,PRKCA,PRKCQ,CXADR,SEMA3E,DOCK4,RIPOR2,DAB1,PTK2,PTPN11,JAM3,FEZF2,DUSP1,DUSP3,RANBP9,LPAR1,ATL1,EFNA1,EFNA3,EFNB2,EFNB3,EGR2,EGR3,EPHA10,EPHA3,EPHA4,EPHA5,EPHB1,EP…
GO: Biological Process	GO:1903539	protein localization to postsynaptic membrane		8.188e-07	0.007293	3.901e-05	0.0003773	18	59	ADAM22,NPTX2,KALRN,CAMK2A,TAMALIN,PRKCZ,MAPK10,ARHGAP44,DLG1,DLG2,CACNG8,ZDHHC2,CACNG3,CLSTN1,SNAP25,STX3,RAPGEF4,GRIN2A
GO: Biological Process	GO:0014003	oligodendrocyte development		8.189e-07	0.007294	3.901e-05	0.0003773	21	77	MAG,ABCA2,MET,MOBP,ASPA,MYRF,OMG,PLP1,FA2H,TENM4,PTEN,LPAR1,HDAC11,SOX10,NKX6-2,NFASC,GNA12,CNTN2,TPPP,GSN,KCNQ3
GO: Biological Process	GO:0050768	negative regulation of neurogenesis		8.263e-07	0.00736	3.915e-05	0.0003787	37	189	MAG,MBP,BCL11A,SEMA6A,DIP2B,SEMA7A,BDNF,NRP1,OMG,CERS2,AATK,PPP3CA,TMEM98,SEMA3E,DAB1,BRINP1,PTEN,PTK2,KIAA0319,EFNB3,EPHA4,EPHB2,SEMA6D,SEMA3F,HOOK3,SORL1,SOX10,NKX6-2,FSTL4,SPART,SYT4,THY1,LINGO1,TRPC5,WNT3,RTN4R,RTN4
GO: Biological Process	GO:0062237	protein localization to postsynapse		8.506e-07	0.007577	4.009e-05	0.0003877	19	65	KIF17,ADAM22,NPTX2,KALRN,CAMK2A,TAMALIN,PRKCZ,MAPK10,ARHGAP44,DLG1,DLG2,CACNG8,ZDHHC2,CACNG3,CLSTN1,SNAP25,STX3,RAPGEF4,GRIN2A
GO: Biological Process	GO:0070507	regulation of microtubule cytoskeleton organization		8.93e-07	0.007955	4.187e-05	0.000405	34	167	ABL1,MAP6,MAPT,MET,BICD1,DRG1,PAK1,PRKAA2,CYLD,RIPOR2,STMN3,CEP97,DYNC1LI2,PDCD6IP,PATJ,EPHA3,NIN,MAP6D1,TUBB4A,TRIM36,SGK1,CLASP2,PHLDB1,YWHAQ,TBCD,BICD2,STMN2,TPPP,HNRNPU,CLIP2,DIXDC1,STMN4,NAV3,STMN1
GO: Biological Process	GO:0050773	regulation of dendrite development		1.04e-06	0.009267	4.852e-05	0.0004693	31	146	ABL1,BCL11A,MET,HECW2,ADGRB3,KALRN,NUMBL,AKAP5,FAT3,MIR132,PPP3CA,SIPA1L1,MIR212,DAB2IP,KIAA0319,PTPRD,SH3GLB1,FBXO31,EPHA4,ANKRD27,SGK1,HECW1,CDKL5,COBL,RAPGEF4,LZTS1,TRPC5,VLDLR,KNDC1,ITPKA,CAMK1D
GO: Biological Process	GO:0019220	regulation of phosphate metabolic process		1.052e-06	0.009369	4.88e-05	0.000472	217	1913	ABCA2,ABL1,SPRED2,MAPT,PPP1R14A,ACVR1B,ADCY8,ADCY9,MAP3K5,ADORA1,MET,HEG1,AHR,MAP3K9,MNAT1,SEMA7A,DGKE,APP,LMO4,PPP4R4,ZFYVE28,WDR91,ARR3,PHACTR1,MYO1D,PPP1R12A,MTMR1,BDNF,DIPK2A,NRP1,SOCS2,BMP2,NF2,BTC,MTMR2,CDK5R2,LDLRAD4,DDR1,CCK,CCKBR,LDB2,PKMYT1,CCNG1,CCNT2,ENTPD5,ERRFI1,PAK1,DGKI,MAP3K13,CDC25B,CDKN2D,PDE8A,PDK1,ENPP1,ENPP2,CHRM1,WDFY2,PIK3R1,PIP4K2A,FBXO7,PLCL1,EIF2AK3,AKAP6,ROCK2,MAPKAP1,…
GO: Biological Process	GO:0006865	amino acid transport		1.079e-06	0.009614	4.981e-05	0.0004818	37	191	ADORA1,MYO6,BDNF,CACNB4,NPY5R,CCK,PAK1,SLC38A2,SLC25A44,RGS4,SLC17A5,SLC25A13,SLC43A2,DTNBP1,UNC13B,LRRC8C,SLC1A1,SLC6A6,SLC6A9,SLC7A4,RAB3GAP1,SLC12A2,SLC15A4,SNAP25,GLS2,GLS,SYT4,GRIN2B,NR3C1,GRM2,GRM4,GRM7,TRH,TRPC4,HTR1B,SLC17A7,SLC17A6
GO: Biological Process	GO:0051174	regulation of phosphorus metabolic process		1.092e-06	0.009731	5.016e-05	0.0004851	217	1914	ABCA2,ABL1,SPRED2,MAPT,PPP1R14A,ACVR1B,ADCY8,ADCY9,MAP3K5,ADORA1,MET,HEG1,AHR,MAP3K9,MNAT1,SEMA7A,DGKE,APP,LMO4,PPP4R4,ZFYVE28,WDR91,ARR3,PHACTR1,MYO1D,PPP1R12A,MTMR1,BDNF,DIPK2A,NRP1,SOCS2,BMP2,NF2,BTC,MTMR2,CDK5R2,LDLRAD4,DDR1,CCK,CCKBR,LDB2,PKMYT1,CCNG1,CCNT2,ENTPD5,ERRFI1,PAK1,DGKI,MAP3K13,CDC25B,CDKN2D,PDE8A,PDK1,ENPP1,ENPP2,CHRM1,WDFY2,PIK3R1,PIP4K2A,FBXO7,PLCL1,EIF2AK3,AKAP6,ROCK2,MAPKAP1,…
GO: Biological Process	GO:0033555	multicellular organismal response to stress		1.104e-06	0.009837	5.045e-05	0.0004879	27	118	ADRB1,NR3C2,BDNF,NEUROD2,NPAS2,CACNA1E,KALRN,NR4A2,CCK,CCKBR,P2RX4,PENK,CRHR1,PPP3CA,PRKCG,BRINP1,PTEN,KIAA0319,ESR2,EXT1,FOS,SLC1A1,GABRA5,GRIN2B,NR3C1,GRM7,USP46
GO: Biological Process	GO:0040012	regulation of locomotion		1.172e-06	0.01044	5.327e-05	0.0005152	160	1331	ABL1,MCAM,ACVR1B,ADORA1,MET,MTUS1,SRGAP1,MITF,SEMA6A,ARRDC3,MACIR,RECK,JCAD,SEMA7A,ZSWIM6,APOD,APP,LMO4,SHTN1,RHOB,RHOG,PODN,PHACTR1,ADGRB1,BBS4,BCR,NRP1,BMP2,NF2,BTC,IL33,LDLRAD4,CAMK2A,CLDN1,LDB2,P2RX4,PAK1,ENPP2,CHRM1,CHRM4,PGR,SINHCAF,PIK3R1,FBXO7,PKP2,PLP1,PLXNA1,PLXNB3,ROCK2,CERS2,ONECUT2,KLF6,CLIC4,MIR129-1,MIR132,PPP3CA,MIR15A,PRKCA,MIR212,PRKCZ,MIR222,RTN4RL2,SEMA3E,DAB2IP,DOCK4,HDAC9,MY…
GO: Biological Process	GO:0021537	telencephalon development		1.403e-06	0.0125	6.344e-05	0.0006136	58	365	ARL13B,SEMA7A,ZSWIM6,PHACTR1,BBS4,NEFM,BMP2,NF2,CDK5R2,NUMBL,ENPP1,SLC38A2,AKAP5,FEZ1,CNTNAP2,SLITRK5,RTN4RL2,DAB2IP,DAB1,PTEN,DMD,FEZF2,LPAR1,EMX1,EPHA5,NIN,EPHB2,EPHB3,LRRK2,EXT1,SOCS7,ZBTB18,FOXG1,SLC8A1,FOXP1,TBR1,NRG3,NEUROD6,SOX10,SRD5A1,PHLPP1,TACC1,CNTN2,SUN1,GRIN2A,GRIN2B,VLDLR,RTN4RL1,ACVR1C,BCL11B,DIXDC1,INHBA,RTN4R,KCNA1,SLC17A6,RTN4,NR4A3,IFT88
GO: Biological Process	GO:0048640	negative regulation of developmental growth		1.415e-06	0.01261	6.367e-05	0.0006158	31	148	MAG,BCL11A,MEIS1,ADRB1,SEMA6A,DIP2B,SEMA7A,NRP1,SOCS2,PAK1,AATK,MAPK11,CXADR,SEMA3E,PTEN,PTK2,KIAA0319,DUSP6,RGS4,EPHA4,WWC2,SEMA6D,SEMA3F,FOXP1,FSTL4,SPART,WNT3,NKD1,RTN4R,JARID2,RTN4
GO: Biological Process	GO:0060627	regulation of vesicle-mediated transport		1.429e-06	0.01273	6.398e-05	0.0006188	96	709	ABCA2,ABL1,PICALM,AP2B1,NR3C2,AMPH,BIN1,APBA2,APP,CADPS,VAMP4,ATP2A2,MYO6,BCR,BICD1,NRP1,MTMR2,CACNA1G,CDK5R2,CACNB2,CACNB4,TAMALIN,DGKI,CYTH1,CHRNA4,CHRNA5,AKAP5,SLC4A8,SEPTIN4,STXBP5L,POT1,PREPL,CRHR1,PPP3CA,PRKCA,PRKCB,PRKCG,LDLRAP1,SYT12,TBC1D5,SIRPA,PTEN,PTK2,PTPN1,ARHGAP44,RAP1B,PDCD6IP,RIT2,PLLP,EFNB2,SH3GLB1,EPHA3,CBLL1,ZDHHC2,LRRK2,DTNBP1,NRN1,ANKRD27,PGAP1,TRPV6,SMPD3,UNC13B,SH3GL2,NLGN…
GO: Biological Process	GO:0035335	peptidyl-tyrosine dephosphorylation		1.51e-06	0.01345	6.724e-05	0.0006503	25	106	MTM1,MTMR1,MTMR2,MTMR7,CDC25B,PTEN,PTPN1,PTPN3,PTPN11,PTPRD,PTPRG,PTPRN2,PTPRR,PTPRQ,DUSP1,DUSP3,DUSP4,DUSP5,DUSP6,DUSP7,DUSP14,DUSP16,PTPDC1,SSH2,PTP4A1
GO: Biological Process	GO:0017156	calcium-ion regulated exocytosis		1.622e-06	0.01445	7.19e-05	0.0006954	21	80	CADPS,ATP2A2,CACNA1G,CDK5R2,VAMP3,PPP3CA,SYT12,RAP1B,TRPV6,UNC13B,RAB3GAP1,SNAP25,SPTBN2,STXBP3,SYT11,SYT4,SYT5,RAPGEF4,CADPS2,SCIN,KCNB1
GO: Biological Process	GO:0042596	fear response		1.836e-06	0.01635	8.056e-05	0.0007791	18	62	ADRB1,BDNF,NEUROD2,NPAS2,CACNA1E,KALRN,CCK,CCKBR,PENK,CRHR1,BRINP1,ESR2,EXT1,SLC1A1,GABRA5,GRIN2B,GRM7,USP46
GO: Biological Process	GO:0001558	regulation of cell growth		1.836e-06	0.01635	8.056e-05	0.0007791	79	555	MAG,NCOA3,ABL1,MAPT,BCL11A,ACVR1B,PICALM,ADRB1,SEMA6A,RASAL1,DIP2B,SEMA7A,APBB1,APBB2,SHTN1,NCBP1,BDNF,NRP1,SOCS2,NF2,DDR1,NRCAM,OMG,PAK1,MAP3K13,CDKN2D,ENPP1,AKAP6,POT1,CRYAB,AATK,PRKCQ,SEMA3E,DAB2IP,SERTAD2,PTK2,KIAA0319,ADIPOR2,ITCH,RGS4,SGK2,SH3GLB1,EPHA4,ESR2,RPS6KA3,SEMA6D,IL17RB,SEMA3F,FN1,SGK1,CDKN2AIP,CLSTN1,FOXP1,NRG3,FSTL4,SPART,CLASP2,EPB41L3,CDKL5,SYT4,CNTN2,CCDC85B,NR3C1,CEP43,TFRC,…
GO: Biological Process	GO:0032880	regulation of protein localization		1.861e-06	0.01658	8.126e-05	0.0007859	136	1101	ABCA2,MAPT,PICALM,ADCY8,ADRB1,AP2B1,STX7,ANK3,APBB1,KCNAB2,APOD,APP,RHOG,ARNTL,KLF7,ASPH,VAMP4,BDNF,BICD1,BNIP3L,NF2,CACNA1E,CACNB4,KALRN,CAMK4,CAMK2A,TAMALIN,PAK1,PAM,DCLK1,PCSK1,SLC26A4,CHRM1,RHOU,PIK3R1,EIF2AK3,PLS1,PMAIP1,ROCK2,CABP1,AKAP5,STXBP5L,NDFIP2,CLOCK,MIR128-1,PIM3,PPP2R5A,PPP3CA,TMEM98,PRKAA2,PRKCA,PRKCQ,LEPROT,PRKCZ,EDEM1,RAB11FIP3,CYLD,LDLRAP1,TCAF1,RIPOR2,CYP51A1,PTGS2,LRIG2,PTPN…
GO: Biological Process	GO:0045597	positive regulation of cell differentiation		1.979e-06	0.01763	8.599e-05	0.0008316	140	1142	MAG,NCOA3,ABL1,MAN2A1,MAP6,MAPT,BCL11A,ACVR1B,PICALM,SLITRK1,MAP3K5,MET,ADRB1,TSHZ3,BIN1,SEMA7A,APP,SHTN1,ARNTL,SCUBE2,ASPA,BRINP2,NAP1L1,BDNF,NRP1,SOCS2,NELL1,BMP2,NEUROD2,NF2,BTC,KLF5,VWC2L,IL33,NRCAM,KALRN,RUNX2,CD34,PAK1,MTURN,MAP3K13,CDS1,NUMBL,ENPP2,WDFY2,OVOL2,PIK3R1,PLAG1,PLXNA1,PLXNB3,AKAP6,AKAP5,CREB1,TENM4,FEZ1,PRKCA,PRKCZ,MIR222,MAPK11,CYLD,MYADM,RIPOR2,TOX,DAB1,BRINP1,PTEN,PTGS2,PTK2…
GO: Biological Process	GO:0043086	negative regulation of catalytic activity		1.999e-06	0.01781	8.644e-05	0.000836	131	1053	ABL1,SPRED2,MAPT,PPP1R14A,MCL1,PICALM,ADCY8,ADCY9,ADORA1,HEG1,AHR,MNAT1,RECK,BIN1,SH3RF1,ANXA4,APP,PPP4R4,ZFYVE28,PHACTR1,MYO1D,PPP1R12A,BBS4,BICD1,NF2,NPR3,NPY1R,CAMK2A,PKMYT1,ERRFI1,DGKI,CDKN2D,ENPP1,CHRM1,CHRM3,CHRM4,SERPINB8,PIP4K2A,FBXO7,PLXNB3,AKAP6,ROCK2,CABP1,AKAP5,POT1,PPP1R1A,CRYAB,MIR132,PPP2R5A,MIR15A,CST6,PRKCA,MIR212,PRKCZ,DAB2IP,HDAC9,SYTL2,CD55,PTEN,PTGS2,PTPN1,PTPRN2,PTPRQ,DLG2,C…
GO: Biological Process	GO:0086001	cardiac muscle cell action potential		2.019e-06	0.01799	8.677e-05	0.0008392	21	81	BIN1,ANK3,CTNNA3,ATP2A2,HCN2,CACNA1G,CACNA2D1,CACNB2,PKP2,CXADR,NOS1AP,DLG1,DMD,DSG2,SCN1B,SCN4B,SLC8A1,KCND2,KCNJ2,KCNJ3,KCNN2
GO: Biological Process	GO:1905245	regulation of aspartic-type peptidase activity		2.026e-06	0.01805	8.677e-05	0.0008392	8	13	PICALM,BIN1,APP,ROCK2,EFNA1,EFNA3,EPHA4,SORL1
GO: Biological Process	GO:0031102	neuron projection regeneration		2.205e-06	0.01964	9.399e-05	0.0009091	26	115	MAG,MCAM,APOD,NEFM,OMG,NREP,CNP,CERS2,CSRP1,MIR222,RTN4RL2,NOS1AP,PTEN,KIAA0319,LRIG2,JAM3,EPHA4,INPP5F,CNTN2,THY1,LINGO1,KLK8,RTN4RL1,RTN4R,JAK2,RTN4
GO: Biological Process	GO:0008015	blood circulation		2.34e-06	0.02084	9.926e-05	0.00096	100	755	ABL1,ASIC2,ADORA1,MET,ADRB1,AHR,FBXO32,BIN1,APP,SCUBE2,ASPH,CTNNA3,ATP1B3,ATP2A2,ATP2B1,ATP2B2,FXYD7,BBS4,BCR,BNIP3L,CACNA1G,PLEKHA7,CACNA1E,CACNA2D1,CACNB2,CACNB4,NPR3,NPY1R,NTS,P2RX4,CD34,GJC3,SEPTIN7,PDE4B,CHRM3,PIK3R1,PKP2,AKAP6,TRHDE,ROCK2,CRYAB,RBFOX1,PRKCA,PRKCQ,CXADR,NOS1AP,DOCK4,PTGS2,MYLK3,DLG1,DMD,HS3ST1,DRD5,DSG2,DUSP5,RGS4,CACNG8,EXT1,RYR3,CACNG3,DOCK5,SCN1B,GJD3,SCN4B,SMPD3,CX3CL1,S…
GO: Biological Process	GO:0007216	G protein-coupled glutamate receptor signaling pathway		2.509e-06	0.02235	0.0001059	0.001024	9	17	DAGLB,HOMER2,HOMER1,GRM2,GRM3,GRM4,GRM5,GRM7,GRM8
GO: Biological Process	GO:0051963	regulation of synapse assembly		2.533e-06	0.02257	0.0001064	0.00103	28	130	ASIC2,SLITRK1,APP,ADGRB1,ADGRB3,BDNF,CBLN1,PIK3R1,SIPA1L1,SLITRK5,PRKCA,PTK2,PTPRD,EPHB1,EPHB2,EPHB3,SYNDIG1,LRFN5,NLGN1,CLSTN1,SNAP25,EPB41L3,ADGRL2,ADGRL3,FLRT2,FLRT1,SLITRK4,ST8SIA2
GO: Biological Process	GO:0042330	taxis		2.846e-06	0.02535	0.000119	0.001151	115	903	TENM2,PLEKHH1,MET,MTUS1,SEMA6A,MACIR,ANK3,SEMA7A,APBB1,APBB2,ZSWIM6,APP,TMEFF1,RHOG,KLF7,PPP1R12A,BDNF,BICD1,NRP1,CNTN5,NIPA1,NOVA1,CNTN4,NRCAM,KALRN,P2RX4,CNTN3,CDH11,PDE4B,ENPP2,CHN1,PIK3R1,ACKR2,PLXNA1,PLXNB3,CREB1,TENM4,MIR15A,FEZ1,PRKCA,PRKCQ,CXADR,SEMA3E,DOCK4,RIPOR2,DAB1,PTK2,PTPN11,JAM3,FEZF2,DUSP1,DUSP3,RANBP9,LPAR1,ATL1,EFNA1,TRNT1,EFNA3,EFNB2,EFNB3,EGR2,EGR3,EPHA10,EPHA3,EPHA4,EPHA5,EP…
GO: Biological Process	GO:0043112	receptor metabolic process		3.063e-06	0.02729	0.0001275	0.001233	41	231	ABCA2,PICALM,AP2B1,APP,ARR3,MYLIP,RAB40C,MYO6,MTMR2,CAMLG,VAMP3,AKAP5,PRKCG,LDLRAP1,TBC1D5,PTPN1,DMD,ITCH,CACNG8,EFNB2,SH3GLB1,DTNBP1,CACNG3,AP1AR,SH3GL2,LMTK2,INPP5F,SNAP25,SORL1,ARC,CNTN2,RAB31,GRIA2,GRIA3,TFRC,GSG1L,HPCA,UVRAG,VLDLR,HTR1B,USP46
GO: Biological Process	GO:0061387	regulation of extent of cell growth		3.181e-06	0.02834	0.0001318	0.001275	32	161	MAG,ABL1,MAPT,BCL11A,SEMA6A,DIP2B,SEMA7A,SHTN1,BDNF,NRP1,NRCAM,OMG,PAK1,MAP3K13,AATK,SEMA3E,KIAA0319,EPHA4,SEMA6D,SEMA3F,FN1,CLSTN1,FSTL4,SPART,CLASP2,CDKL5,CNTN2,TTL,TRPC5,WNT3,RTN4R,RTN4
GO: Biological Process	GO:0006470	protein dephosphorylation		3.367e-06	0.02999	0.0001389	0.001343	55	349	PPP1R14A,ADORA1,PPP4R4,MTM1,PHACTR1,PPP1R12A,MTMR1,MTMR2,MTMR7,CDC25B,ROCK2,PPM1K,PPM1B,PPP1R1A,PPP1R7,PPP2R2A,PPP2R2C,PPP2R5A,PPP2R5C,PPP3CA,PPP1R16B,PTEN,PTPN1,PTPN3,PTPN11,PTPRD,PTPRG,NUAK1,PTPRN2,PTPRR,PTPRQ,DLG1,PPP4R1,DUSP1,DUSP3,DUSP4,DUSP5,DUSP6,DUSP7,CNEP1R1,ENSA,LRRK2,PPM1E,LMTK2,PPP4R3A,ARPP19,PHLPP1,DUSP14,DUSP16,PTPDC1,SSH2,TIPRL,PTP4A1,JAK2,SLC39A10
GO: Biological Process	GO:0060341	regulation of cellular localization		3.383e-06	0.03014	0.0001389	0.001343	128	1034	ABCA2,ABL1,MAPT,PICALM,ADCY8,ADRB1,AP2B1,STX7,ANK3,KCNAB2,APOD,APP,RHOG,KLF7,ASPH,VAMP4,PPP1R12A,BDNF,BICD1,BNIP3L,NF2,MTMR2,CACNA1E,CACNB4,KALRN,CAMK4,CAMK2A,TAMALIN,P2RX4,PAK1,DCLK1,CHRM1,RHOU,PIK3R1,EIF2AK3,PLS1,PMAIP1,AKAP6,ROCK2,CABP1,AKAP5,CRHR1,CRYAB,PIM3,PPP2R5A,FEZ1,TMEM98,PRKAA2,PRKCQ,LEPROT,PRKCZ,EDEM1,CYLD,LDLRAP1,TCAF1,RIPOR2,PTEN,PTGS2,LRIG2,PTPN1,PTPN11,ARHGAP44,DLG1,DMD,DYNC1LI2,S…
GO: Biological Process	GO:0098662	inorganic cation transmembrane transport		3.441e-06	0.03066	0.0001406	0.00136	123	985	KCNH7,ABL1,ASIC2,ADRB1,SLC24A4,HECW2,AHR,BIN1,ANK3,KCNAB2,APP,ASPH,ATP1B3,ATP2A2,ATP2B1,ATP2B2,FXYD7,HCN2,BDNF,CACNA1G,NIPA1,CACNA1E,CACNA2D1,CACNB2,NIPAL4,CACNB4,HCN1,SLC25A14,PKD2L1,P2RX4,PDE4B,KCNB2,SLC24A2,PLP1,AKAP6,CABP1,SLC4A8,CRHR1,MIR212,NOS1AP,PRSS8,PTEN,KCNK4,PTPN3,DLG1,DMD,RGS4,RGS7,SLC17A5,CACNG8,TRIM13,CRBN,NPSR1,MAGT1,RYR3,CACNG3,SCN1B,SCN2A,SCN4B,SCN8A,SCNN1G,TRPV6,CX3CL1,SLC1A1,L…
GO: Biological Process	GO:0051899	membrane depolarization		3.659e-06	0.03259	0.0001488	0.001439	24	104	ABL1,ANK3,SHTN1,HCN2,BOK,CACNA1G,CACNA1E,CACNA2D1,CACNB2,CACNB4,HCN1,CCK,P2RX4,CHRNA4,PRKCZ,PTPN3,LRRK2,SCN1B,SCN2A,SCN4B,SCN8A,SLC8A1,KCNJ2,SMAD7
GO: Biological Process	GO:0001764	neuron migration		3.869e-06	0.03446	0.0001567	0.001515	39	217	MAPT,MET,MRTFB,SEMA6A,SH3RF1,APBB1,APBB2,ZSWIM6,SHTN1,PHACTR1,BBS4,NRP1,CDK5R2,NRCAM,PRICKLE1,CAMK2A,NR4A2,CCK,DCLK1,FAT3,DAB2IP,DAB1,PTK2,KIAA0319,LRIG2,FEZF2,FBXO31,ESR2,CX3CL1,FOXG1,NTNG1,NRG3,CDKL5,ASTN2,ROBO3,ADGRL3,CNTN2,SATB2,FLRT2
GO: Biological Process	GO:0046777	protein autophosphorylation		3.926e-06	0.03498	0.0001583	0.001531	45	266	MAK,ABL1,ACVR1B,MET,MAP3K9,BCR,DDR1,CAMK4,CAMK2A,RUNX1T1,ERRFI1,PAK1,MAP3K13,ENPP1,EIF2AK3,PIM3,PPP2R5A,PPP2R5C,AATK,CSNK1G3,PRKCA,PRKCG,RASSF2,PTK2,RAP2B,PEAK1,EPHA4,EPHB1,EPHB3,LRRK2,IMPACT,FGFR2,LMTK2,NLK,CDKL5,STK39,PDGFC,THY1,IRAK3,DAPK2,TYRO3,TNKS1BP1,JAK2,KIT,CAMK1D
GO: Biological Process	GO:0051046	regulation of secretion		4.053e-06	0.03611	0.0001626	0.001573	110	861	ADCY8,ADORA1,ADRB1,NR3C2,APBA2,APBB1,ARNTL,KLF7,CADPS,ATP2A2,MYO6,BCR,BMP2,NELL2,CACNA1G,CDK5R2,CACNA1E,CACNB2,CACNB4,NPY1R,NPY5R,KALRN,CAMK2A,CCK,CCKBR,P2RX4,DGKI,PAM,PCSK1,CYTH1,CHRNA4,CHRNA5,VAMP3,SLC4A8,SEPTIN4,STXBP5L,CLOCK,CREB1,PREPL,CRHR1,PIM3,PPP3CA,PRKCA,PRKCB,PRKCG,PRKCQ,RAB11FIP3,SYT12,CYP51A1,SYTL2,PTPN11,RAP1B,PDCD6IP,ENSA,EPHA5,ERBB3,NPSR1,LRRK2,DTNBP1,NRN1,TRPV6,SMPD3,UNC13B,SGK1,…
GO: Biological Process	GO:0140353	lipid export from cell		4.326e-06	0.03854	0.0001728	0.001672	26	119	ADORA1,MYO6,BDNF,NPY5R,CCK,P2RX4,PAK1,SLC38A2,CRHR1,PTPN11,DTNBP1,UNC13B,SLC1A1,RAB3GAP1,SLC12A2,SNAP25,GLS2,GLS,SYT4,GRIN2B,NR3C1,GRM2,GRM7,TRH,INHBA,SLC17A7
GO: Biological Process	GO:0060537	muscle tissue development		4.611e-06	0.04108	0.0001834	0.001774	89	662	MBNL1,MEIS1,MET,HEG1,MRTFB,ADRB1,AHR,FBXO32,TSHZ3,YBX3,ARNTL,MTM1,MYO9A,BDNF,DIPK2A,BMP2,KLF5,PLEKHA7,NPR3,NRAP,CCNT2,PAK1,SEPTIN7,CFL2,CHRM3,PKP2,HOMER1,AKAP6,SCHIP1,CREB1,CRYAB,PPP3CA,TENM4,CSRP1,RBFOX1,MIR222,MAPK11,CXADR,HDAC9,RIPOR2,PTEN,MYLK3,DLG1,DMD,HS3ST1,DSG2,TSC22D3,RGS4,HIVEP3,EFNB2,EGR1,EGR2,SRPK3,EPHB1,ERBB3,ZFPM1,SOX8,FGFR2,FHL2,ZBTB18,MAP2K4,FOS,SKIL,SLC8A1,SNW1,FOXP1,BIN3,SGCZ,NR…
GO: Biological Process	GO:0050806	positive regulation of synaptic transmission		4.731e-06	0.04215	0.0001873	0.001812	52	327	ABL1,KCTD13,ADCY8,ADORA1,ADRB1,TSHZ3,APP,CA7,CACNB2,CACNB4,KALRN,CCKBR,PAK1,SLC24A2,AKAP5,SLC4A8,CREB1,CRHR1,MIR128-2,MIR129-1,MIR128-1,MIR132,MIR15A,PRKCG,PRKCZ,MIR222,SYT12,PTEN,PTGS2,PTK2,CACNG8,EGR1,EPHA4,EPHB2,ZDHHC2,DTNBP1,ZDHHC3,CACNG3,CPEB3,NLGN1,CLSTN1,SLC1A1,NPTN,RAB3GAP1,SHANK2,SNAP25,PLK2,STX3,ARC,GRIA2,GRIN2A,GRIN2B
GO: Biological Process	GO:0014048	regulation of glutamate secretion		4.886e-06	0.04352	0.0001926	0.001863	11	27	ADORA1,NPY5R,CCK,DTNBP1,RAB3GAP1,SYT4,GRIN2B,NR3C1,GRM2,GRM7,TRH
GO: Biological Process	GO:0030038	contractile actin filament bundle assembly		4.929e-06	0.04391	0.0001926	0.001863	27	127	ABL1,KCTD13,MET,PHACTR1,BBS4,NRP1,NF2,PDLIM1,PAK1,PIK3R1,ROCK2,SPAG6,ARHGEF10,PRKCQ,LPAR1,SORBS3,PPM1E,ARHGEF15,CLASP2,GNA12,ARHGEF18,SYNPO,TMEFF2,FHDC1,STMN1,FAM171A1,SMAD3
GO: Biological Process	GO:0043149	stress fiber assembly		4.929e-06	0.04391	0.0001926	0.001863	27	127	ABL1,KCTD13,MET,PHACTR1,BBS4,NRP1,NF2,PDLIM1,PAK1,PIK3R1,ROCK2,SPAG6,ARHGEF10,PRKCQ,LPAR1,SORBS3,PPM1E,ARHGEF15,CLASP2,GNA12,ARHGEF18,SYNPO,TMEFF2,FHDC1,STMN1,FAM171A1,SMAD3
GO: Biological Process	GO:0019933	cAMP-mediated signaling		5.235e-06	0.04663	0.0002036	0.001969	50	311	ADCY8,ADCY9,ADORA1,ADRB1,AHR,ARRDC3,APLP1,APP,S1PR5,ADGRB1,ADGRB3,NPR3,NPY1R,PDE4B,CHRM1,CHRM3,CHRM4,AKAP6,AKAP5,CRHR1,PRKCA,DRD5,LPAR1,RIT2,ADGRG2,RXFP1,EPHA5,PEX5L,PDE10A,SSTR2,SSTR4,GIPR,GNA12,ADGRL2,ADGRL3,MCHR1,GPR26,GPR37,RAPGEF4,GRM2,GRM3,GRM4,GRM7,GRM8,GPR161,AKAP13,VIPR1,HTR1B,HTR1F,GPR62
GO: Biological Process	GO:0032886	regulation of microtubule-based process		5.667e-06	0.05048	0.0002195	0.002123	46	278	ABL1,MAP6,MAPT,MET,KLHL42,BBS4,BICD1,DRG1,PAK1,ROCK2,SPAG6,FEZ1,PRKAA2,CYLD,RIPOR2,STMN3,CEP97,DYNC1LI2,PDCD6IP,RSPH4A,PATJ,EPHA3,NIN,MAP6D1,TUBB4A,TRIM36,SGK1,CHORDC1,PLK2,CLASP2,PHLDB1,TACC1,TACR3,YWHAQ,TBCD,BICD2,STMN2,TPPP,HNRNPU,CLIP2,XRCC3,DIXDC1,STMN4,NAV3,C10orf90,STMN1
GO: Biological Process	GO:0016311	dephosphorylation		5.914e-06	0.05268	0.0002281	0.002206	74	526	PPP1R14A,ADORA1,AHR,PPP4R4,PLPP2,MTM1,PHACTR1,MYO1D,PPP1R12A,MTMR1,BMP2,SYNJ2,MTMR2,PKMYT1,MTMR7,CDC25B,ENOPH1,ROCK2,PPM1K,PPM1B,PPP1R1A,PPP1R7,PPP2R2A,PPP2R2C,PPP2R5A,PPP2R5C,PPP3CA,PPP1R16B,SYTL2,PTEN,PTPN1,PTPN3,PTPN11,PTPRD,PTPRG,PLPPR4,NUAK1,PTPRN2,PTPRR,PTPRQ,DLG1,DLG2,PPP4R1,ACP7,DUSP1,DUSP3,DUSP4,DUSP5,DUSP6,DUSP7,PLPP6,CNEP1R1,SPRED1,ENSA,LRRK2,CSRNP3,PPM1E,LMTK2,INPP5F,NT5DC3,PPP4R3A,AR…
GO: Biological Process	GO:0090066	regulation of anatomical structure size		6.046e-06	0.05386	0.0002315	0.002239	88	657	MAG,ABL1,ASIC2,MAPT,BCL11A,PICALM,ADORA1,ADRB1,AHR,SEMA6A,DIP2B,BIN1,SEMA7A,SHTN1,ATP2B1,ATP2B2,BBS4,BDNF,NRP1,NEFM,CACNA1G,NPY1R,NRCAM,NTS,OMG,P2RX4,PAK1,MAP3K13,CFL2,TMOD2,CHRM3,PLS1,ROCK2,CREB1,AATK,PRKCQ,SEMA3E,DOCK4,MYADM,PTEN,PTGS2,KIAA0319,VILL,DLG1,AKT3,DRD5,DUSP5,ARPC5,ABI2,EPHA4,LRRK2,EXT1,DOCK5,AP1AR,SEMA6D,FMN1,CDC42EP2,SMPD3,CX3CL1,SEMA3F,FN1,ARPC1A,CLSTN1,CYFIP2,SLC8A1,SLC12A2,IQGAP…
GO: Biological Process	GO:0042325	regulation of phosphorylation		6.056e-06	0.05394	0.0002315	0.002239	189	1668	ABL1,SPRED2,MAPT,PPP1R14A,ACVR1B,ADCY8,ADCY9,MAP3K5,ADORA1,MET,HEG1,MAP3K9,MNAT1,SEMA7A,DGKE,APP,LMO4,ZFYVE28,WDR91,ARR3,PHACTR1,BDNF,DIPK2A,NRP1,SOCS2,BMP2,NF2,BTC,CDK5R2,LDLRAD4,DDR1,CCK,CCKBR,LDB2,PKMYT1,CCNG1,CCNT2,ENTPD5,ERRFI1,PAK1,DGKI,MAP3K13,CDC25B,CDKN2D,PDE8A,ENPP1,ENPP2,CHRM1,WDFY2,PIK3R1,PIP4K2A,FBXO7,PLCL1,EIF2AK3,AKAP6,ROCK2,MAPKAP1,AKAP5,MIR128-1,MIR132,PPP2R5A,PPP2R5C,MIR15A,PRKA…
GO: Biological Process	GO:0031644	regulation of nervous system process		6.127e-06	0.05458	0.0002332	0.002256	37	205	MAG,ADORA1,KCNAB2,APP,MTMR2,MYRF,IL33,NPTX2,CBLN1,CCK,CCKBR,CHRNA4,EIF2AK3,HOMER1,ROCK2,TENM4,TMEM98,PRKCZ,PTEN,RGS4,EGR2,FBXW7,LRRK2,UNC13B,NLGN1,SHANK2,IGSF9B,SOX10,RAPGEF4,TPPP,GRIN2A,GRM3,KLK8,GSG1L,ZMYND8,BACE1,RTN4
GO: Biological Process	GO:0099637	neurotransmitter receptor transport		6.214e-06	0.05535	0.0002356	0.002278	18	67	AP2B1,KIF17,MYO6,TAMALIN,AKAP5,MAPK10,ARHGAP44,CACNG8,EFNB2,CACNG3,CLSTN1,SLC1A1,SNAP25,STX3,ARC,GSG1L,HPCA,USP46
GO: Biological Process	GO:0045664	regulation of neuron differentiation		6.247e-06	0.05565	0.0002358	0.002281	46	279	MAG,BCL11A,MEIS1,BIN1,APBB1,APP,S1PR5,BRINP2,BDNF,SOCS2,BMP2,NEUROD2,VWC2L,CNTN4,NRCAM,MAP3K13,NREP,MIR132,FEZ1,MIR212,DAB1,BRINP1,PTEN,DMD,FEZF2,EFNA3,NIN,LRRK2,IMPACT,ETV5,SOX8,FOXG1,NLGN1,GPRC5B,SOX5,YWHAQ,CNTN2,THRB,MMD,TRPC5,BCL11B,DIXDC1,GDPD5,STMN4,RTN4,LTK
GO: Biological Process	GO:0034332	adherens junction organization		6.421e-06	0.0572	0.0002413	0.002334	20	80	CADM3,PLEKHA7,CLDN1,CDH6,CDH8,CDH10,CDH11,CDH18,NUMBL,PKP2,NECTIN3,JAM3,EFNB2,ABI2,EPHA4,TBCD,CDH22,CADM2,CDH20,SMAD7
GO: Biological Process	GO:0030048	actin filament-based movement		6.484e-06	0.05776	0.0002427	0.002347	33	174	ADORA1,ADRB1,BIN1,APBB1,APBB2,SHTN1,CTNNA3,ATP2A2,MYO1D,MYO1E,MYO6,CACNA1G,CACNA2D1,CACNB2,PDE4B,PKP2,AKAP6,NOS1AP,DLG1,DMD,DSG2,CCDC88C,SCN1B,SCN4B,MYO5C,GSN,TMOD1,TNNI1,TNNT2,KCNJ2,KCNJ3,KCNN2,FRMD6
GO: Biological Process	GO:0099612	protein localization to axon		6.781e-06	0.0604	0.0002522	0.002439	7	11	MAL,ANK3,CNTNAP2,NFASC,EPB41L3,CNTN2,UGT8
GO: Biological Process	GO:1903530	regulation of secretion by cell		6.794e-06	0.06052	0.0002522	0.002439	102	793	ADCY8,ADORA1,ADRB1,NR3C2,APBA2,APBB1,ARNTL,KLF7,CADPS,ATP2A2,MYO6,BCR,BMP2,NELL2,CACNA1G,CDK5R2,CACNA1E,CACNB2,CACNB4,NPY1R,NPY5R,KALRN,CAMK2A,CCK,CCKBR,P2RX4,DGKI,PAM,PCSK1,CYTH1,CHRNA4,CHRNA5,VAMP3,SLC4A8,SEPTIN4,STXBP5L,CLOCK,CREB1,PREPL,CRHR1,PIM3,PPP3CA,PRKCA,PRKCB,PRKCG,PRKCQ,RAB11FIP3,SYT12,CYP51A1,PTPN11,RAP1B,PDCD6IP,ENSA,EPHA5,LRRK2,DTNBP1,NRN1,TRPV6,SMPD3,UNC13B,SCG5,NLGN1,PEX5L,RAB3GA…
GO: Biological Process	GO:0031103	axon regeneration		7.342e-06	0.0654	0.0002711	0.002622	23	101	MAG,MCAM,APOD,NEFM,OMG,NREP,CNP,CERS2,MIR222,RTN4RL2,PTEN,KIAA0319,LRIG2,JAM3,EPHA4,INPP5F,CNTN2,LINGO1,KLK8,RTN4RL1,RTN4R,JAK2,RTN4
GO: Biological Process	GO:0007214	gamma-aminobutyric acid signaling pathway		7.364e-06	0.0656	0.0002711	0.002622	12	33	BDNF,CACNB4,PLCL1,SLC12A2,GABRA1,GABRA5,GABRB2,GABRB3,GABRG2,GABRR2,PLCL2,PHF24
GO: Biological Process	GO:0045936	negative regulation of phosphate metabolic process		7.876e-06	0.07016	0.0002887	0.002793	85	633	ABCA2,ABL1,SPRED2,MAPT,PPP1R14A,MET,HEG1,AHR,PPP4R4,ZFYVE28,PHACTR1,MYO1D,NF2,LDLRAD4,PKMYT1,ERRFI1,CDKN2D,ENPP1,PIP4K2A,FBXO7,ROCK2,PPP1R1A,MIR132,PPP2R5A,MIR15A,PPP1R16B,PRKCA,MIR212,PRKCZ,DAB2IP,MYADM,RASSF2,SYTL2,SIRPA,PTEN,PTPN1,PTPRQ,DLG2,DMD,DRD5,DUSP1,DUSP3,DUSP4,DUSP5,DUSP6,DUSP7,RGS3,RGS4,HIPK3,SPRED1,PIP4K2C,ENSA,EPHB2,PRR5L,LRRK2,IMPACT,DTNBP1,CSRNP3,SH3GL2,PPM1E,LMTK2,INPP5F,CHORDC1,…
GO: Biological Process	GO:1902961	positive regulation of aspartic-type endopeptidase activity involved in amyloid precursor protein catabolic process		8.069e-06	0.07188	0.0002946	0.002849	6	8	PICALM,APP,ROCK2,EFNA1,EFNA3,EPHA4
GO: Biological Process	GO:0048638	regulation of developmental growth		8.352e-06	0.0744	0.0003031	0.002932	68	476	MAG,ABL1,MAPT,BCL11A,PICALM,MEIS1,ADRB1,AHR,SEMA6A,RASAL1,ATRN,DIP2B,SEMA7A,YBX3,APP,SHTN1,SEC14L3,MTM1,BBS4,BDNF,NRP1,SOCS2,NPY1R,NRCAM,OMG,PAK1,MAP3K13,PLS1,AKAP6,CREB1,AATK,MIR222,MAPK11,CXADR,SEMA3E,PTEN,PTK2,KIAA0319,DLG1,DUSP6,RGS4,SH3GLB1,EPHA4,WWC2,SEMA6D,FGFR2,SEMA3F,FN1,CDKN2AIP,CLSTN1,FOXP1,FSTL4,SPART,CLASP2,CDKL5,SYT4,CNTN2,NR3C1,TTL,TRPC5,WNT2,WNT3,NKD1,RBPJ,RTN4R,JARID2,RTN4,SMAD7
GO: Biological Process	GO:0010563	negative regulation of phosphorus metabolic process		8.371e-06	0.07457	0.0003031	0.002932	85	634	ABCA2,ABL1,SPRED2,MAPT,PPP1R14A,MET,HEG1,AHR,PPP4R4,ZFYVE28,PHACTR1,MYO1D,NF2,LDLRAD4,PKMYT1,ERRFI1,CDKN2D,ENPP1,PIP4K2A,FBXO7,ROCK2,PPP1R1A,MIR132,PPP2R5A,MIR15A,PPP1R16B,PRKCA,MIR212,PRKCZ,DAB2IP,MYADM,RASSF2,SYTL2,SIRPA,PTEN,PTPN1,PTPRQ,DLG2,DMD,DRD5,DUSP1,DUSP3,DUSP4,DUSP5,DUSP6,DUSP7,RGS3,RGS4,HIPK3,SPRED1,PIP4K2C,ENSA,EPHB2,PRR5L,LRRK2,IMPACT,DTNBP1,CSRNP3,SH3GL2,PPM1E,LMTK2,INPP5F,CHORDC1,…
GO: Biological Process	GO:0018198	peptidyl-cysteine modification		8.431e-06	0.0751	0.0003041	0.002941	15	50	GOLGA7B,ZDHHC23,MIR132,MIR212,NOS1AP,DMD,OXR1,ZDHHC14,ZDHHC9,ZDHHC2,MAP6D1,ZDHHC3,ZDHHC17,ZDHHC20,NCOA7
GO: Biological Process	GO:0030516	regulation of axon extension		8.528e-06	0.07596	0.0003063	0.002963	28	138	MAG,ABL1,MAPT,SEMA6A,DIP2B,SEMA7A,SHTN1,BDNF,NRP1,NRCAM,PAK1,MAP3K13,AATK,SEMA3E,KIAA0319,EPHA4,SEMA6D,SEMA3F,FN1,FSTL4,CLASP2,CDKL5,CNTN2,TTL,TRPC5,WNT3,RTN4R,RTN4
GO: Biological Process	GO:0006672	ceramide metabolic process		8.674e-06	0.07727	0.0003103	0.003001	24	109	ABCA2,DEGS1,PLPP2,ACER2,B3GALT1,ST3GAL5,SGMS1,CERS2,GAL3ST1,SPTLC2,FA2H,SPTSSB,ST8SIA3,CERT1,SMPD3,ST6GALNAC3,GALC,UGT8,CERK,ASAH2,ELOVL1,SAMD8,ST6GALNAC5,ST8SIA2
GO: Biological Process	GO:0007422	peripheral nervous system development		9.06e-06	0.08071	0.0003228	0.003122	27	131	ASIC2,ADAM22,NAB1,ADGRB1,BDNF,CLDN1,ONECUT2,FA2H,POU3F1,ARHGEF10,DMD,SH3TC2,EGR2,EGR3,ERBB3,ETV1,SOX8,NDRG1,SCN8A,SOX10,NFASC,HAPLN2,BACE1,UGT8,RTN4R,ITGB4,RTN4
GO: Biological Process	GO:0030334	regulation of cell migration		9.274e-06	0.08261	0.0003291	0.003183	142	1196	ABL1,MCAM,ACVR1B,ADORA1,MET,MTUS1,SRGAP1,MITF,SEMA6A,MACIR,RECK,JCAD,SEMA7A,ZSWIM6,APOD,APP,LMO4,SHTN1,RHOB,RHOG,PODN,PHACTR1,ADGRB1,BCR,NRP1,BMP2,NF2,IL33,LDLRAD4,CAMK2A,CLDN1,LDB2,P2RX4,PAK1,ENPP2,PGR,SINHCAF,PIK3R1,PKP2,PLP1,PLXNA1,PLXNB3,ROCK2,CERS2,ONECUT2,KLF6,CLIC4,MIR129-1,MIR132,PPP3CA,MIR15A,PRKCA,MIR212,PRKCZ,MIR222,RTN4RL2,SEMA3E,DAB2IP,DOCK4,HDAC9,MYADM,TCAF1,RIPOR2,PTEN,PTGS2,PTK2,L…
GO: Biological Process	GO:0071495	cellular response to endogenous stimulus		9.471e-06	0.08437	0.0003348	0.003238	211	1911	NCOA3,ABL1,SPRED2,MAPT,BCL11A,ADCY8,ADCY9,MET,MTUS1,AHR,NR3C2,FBXO32,APLP1,APP,ARNTL,SCUBE2,RASL11B,ATP2B1,NPAS4,NAP1L1,BBS4,NCBP1,HCN2,BDNF,SOCS2,BMP2,KLF5,VWC2L,CACNA1G,LDLRAD4,CACNA2D1,CAMK2A,HCN1,NTS,NR4A2,RUNX2,CLDN1,LDB2,P2RX4,ERRFI1,PAK1,ELAPOR2,PDE4B,PDE8A,ENPP1,PENK,NREP,CHRM1,CHRM3,CHRM4,PGR,OVOL2,PIK3R1,PIP4K2A,PLAT,AKAP6,ROCK2,ONECUT2,AKAP5,KLF6,CLOCK,CREB1,CRHR1,PPM1B,MIR15A,PRKAA2,P…
GO: Biological Process	GO:0018193	peptidyl-amino acid modification		9.737e-06	0.08674	0.0003428	0.003316	165	1432	NCOA3,ABL1,SPRED2,BCL11A,ACVR1B,GALNT13,ADORA1,MET,TTLL10,GOLGA7B,DYRK3,DIP2B,TPST1,CDC42BPA,APBB1,APP,ZFYVE28,ASPH,DPY19L3,BDNF,NRP1,NF2,BTC,SENP5,DDR1,CAMK4,CAMK2A,POLE3,CCK,STT3B,ZDHHC23,P4HA1,ERRFI1,PAK1,MAP3K13,DCLK1,PDK1,ENPP2,OSTC,NMT2,PKNOX1,PLCL1,EIF2AK3,ROCK2,MAPKAP1,CLOCK,ATF2,MIR132,AATK,MIR15A,CSNK1A1,CSNK1G3,PRKAA2,PRKCA,PRKCB,PRKCG,MIR212,PRKCQ,PRKCZ,PRLR,NOS1AP,HDAC9,RASSF2,BCOR,P…
GO: Biological Process	GO:0043547	positive regulation of GTPase activity		9.882e-06	0.08803	0.0003466	0.003352	64	442	RALGAPA1,PICALM,ADRB1,SRGAP1,RASAL1,AMPH,BIN1,ARHGAP23,RHOG,MYO9A,ADGRB3,BCR,NRP1,ASAP2,KALRN,ERRFI1,CHM,CHN1,CHN2,RASGRP3,STXBP5L,ARHGEF10,SIPA1L1,DAB2IP,DOCK4,ARHGAP32,TBC1D5,ASAP1,RABGAP1L,ARHGAP44,IQSEC3,RANBP2,RASGRF1,ARHGAP10,RGS3,RGS4,RGS7,RASGRP1,LRRK2,RSU1,ANKRD27,DOCK5,CDC42EP2,CX3CL1,ARAP2,GARNL3,ARHGEF15,RAB3GAP1,GNB5,RAPGEF6,IQGAP2,ARHGAP26,SNX13,CDKL5,TBC1D1,TBCD,ADAP1,DOCK9,THY1,AC…
GO: Biological Process	GO:0040008	regulation of growth		1.034e-05	0.09213	0.0003597	0.003479	110	879	MAG,NCOA3,ABL1,MAPT,BCL11A,ACVR1B,PICALM,MEIS1,ADRB1,AHR,SEMA6A,RASAL1,ATRN,DIP2B,SEMA7A,APBB1,APBB2,YBX3,APP,SHTN1,SEC14L3,MTM1,BBS4,NCBP1,BDNF,NRP1,SOCS2,NELL2,NF2,DDR1,NPY1R,NRCAM,OMG,PAK1,MAP3K13,CDKN2D,ENPP1,PLS1,AKAP6,POT1,CREB1,CRYAB,AATK,PRKCB,PRKCQ,MIR222,MAPK11,CXADR,SEMA3E,DAB2IP,SERTAD2,PTEN,PTK2,KIAA0319,DLG1,ADIPOR2,ITCH,DUSP6,RGS4,SGK2,SH3GLB1,EPHA4,ESR2,RPS6KA3,SOCS7,WWC2,SEMA6D,F…
GO: Biological Process	GO:0007188	adenylate cyclase-modulating G protein-coupled receptor signaling pathway		1.036e-05	0.09228	0.0003597	0.003479	43	259	ADCY8,ADCY9,ADORA1,ADRB1,ARRDC3,APLP1,APP,S1PR5,ADGRB1,ADGRB3,NPR3,NPY1R,PDE4B,CHRM1,CHRM3,CHRM4,AKAP5,CRHR1,PRKCA,DRD5,LPAR1,RIT2,ADGRG2,RXFP1,SSTR2,SSTR4,GIPR,GNA12,ADGRL2,ADGRL3,MCHR1,GPR26,GPR37,GRM2,GRM3,GRM4,GRM7,GRM8,GPR161,AKAP13,VIPR1,HTR1B,HTR1F
GO: Biological Process	GO:0051345	positive regulation of hydrolase activity		1.038e-05	0.09244	0.0003597	0.003479	118	958	RALGAPA1,MAPT,MBP,PICALM,MAP3K5,ADRB1,SRGAP1,RASAL1,AMPH,BIN1,ARHGAP23,APP,RHOG,ASPH,ATP1B3,ACER2,MYO9A,PPP1R12A,ADGRB3,BCR,BDNF,BICD1,NRP1,BMP2,ASAP2,BOK,NPR3,KALRN,CCK,CCKBR,ERRFI1,CHM,CHN1,CHN2,CHRM1,RASGRP3,EIF2AK3,HOMER1,PMAIP1,ROCK2,STXBP5L,POT1,CRHR1,MIR15A,ARHGEF10,SIPA1L1,PRKCZ,DAB2IP,DOCK4,APH1B,ARHGAP32,TBC1D5,ASAP1,RABGAP1L,ARHGAP44,IQSEC3,RANBP2,DRD5,RASGRF1,ARHGAP10,LPAR1,RGS3,RGS4,…
GO: Biological Process	GO:2000145	regulation of cell motility		1.095e-05	0.09754	0.0003781	0.003657	149	1271	ABL1,MCAM,ACVR1B,ADORA1,MET,MTUS1,SRGAP1,MITF,SEMA6A,MACIR,RECK,JCAD,SEMA7A,ZSWIM6,APOD,APP,LMO4,SHTN1,RHOB,RHOG,PODN,PHACTR1,ADGRB1,BBS4,BCR,NRP1,BMP2,NF2,BTC,IL33,LDLRAD4,CAMK2A,CLDN1,LDB2,P2RX4,PAK1,ENPP2,PGR,SINHCAF,PIK3R1,PKP2,PLP1,PLXNA1,PLXNB3,ROCK2,CERS2,ONECUT2,KLF6,CLIC4,MIR129-1,MIR132,PPP3CA,MIR15A,PRKCA,MIR212,PRKCZ,MIR222,RTN4RL2,SEMA3E,DAB2IP,DOCK4,HDAC9,MYADM,TCAF1,RIPOR2,PTEN,PRA…
GO: Biological Process	GO:0086003	cardiac muscle cell contraction		1.166e-05	0.1038	0.000401	0.003878	20	83	ADORA1,ADRB1,BIN1,CTNNA3,ATP2A2,CACNA1G,CACNA2D1,CACNB2,PDE4B,PKP2,AKAP6,NOS1AP,DLG1,DSG2,SCN1B,SCN4B,GSN,KCNJ2,KCNJ3,KCNN2
GO: Biological Process	GO:0045761	regulation of adenylate cyclase activity		1.272e-05	0.1133	0.0004358	0.004215	45	278	ADCY8,ADCY9,ADORA1,ADRB1,ARRDC3,APLP1,APP,S1PR5,ADGRB1,ADGRB3,NPR3,NPY1R,PDE4B,CHRM1,CHRM3,CHRM4,AKAP6,AKAP5,CRHR1,PRKCA,DRD5,LPAR1,RIT2,ADGRG2,RXFP1,SSTR2,SSTR4,GIPR,GNA12,ADGRL2,ADGRL3,MCHR1,GPR26,GPR37,GRM2,GRM3,GRM4,GRM7,GRM8,GPR161,AKAP13,HPCA,VIPR1,HTR1B,HTR1F
GO: Biological Process	GO:0050877	nervous system process		1.347e-05	0.12	0.0004577	0.004427	205	1858	MAG,ABL1,ASIC2,MAPT,MBP,PICALM,ADCY8,MEIS2,ADORA1,MET,ADRB1,SLC24A4,BFSP2,TSHZ3,AMPH,ANK3,APBB1,KCNAB2,APP,ARR3,LCTL,CRYBG3,ATP2B1,ATP2B2,NPAS4,MYO6,MYO9A,ADGRB3,BBS4,BCHE,BCR,BDNF,NEUROD2,CNTN5,MTMR2,CACNA1G,MYRF,IL33,CACNA1E,CACNB2,CACNB4,NPTX2,NPY1R,NRCAM,KALRN,CAMK4,NTS,PKD2L1,GPR88,CBLN1,CLDN1,CCK,CCKBR,P2RX4,PAK1,DGKI,GJC3,PBX3,CDKN2D,SLC26A4,PENK,TMOD2,ATP8B1,CHM,CHRM1,CHRM3,CHRNA4,CHRNA5,…
GO: Biological Process	GO:0010721	negative regulation of cell development		1.356e-05	0.1208	0.0004577	0.004427	41	245	MAG,MBP,BCL11A,SEMA6A,DIP2B,SEMA7A,BDNF,NRP1,OMG,CERS2,AATK,PPP3CA,TMEM98,SEMA3E,DAB1,BRINP1,PTEN,PTK2,KIAA0319,EFNB3,EPHA4,FBXW7,EPHB2,AP1AR,SEMA6D,SEMA3F,HOOK3,SORL1,SOX10,NKX6-2,FSTL4,SPART,SYT4,GRB14,THRB,THY1,LINGO1,TRPC5,WNT3,RTN4R,RTN4
GO: Biological Process	GO:0006664	glycolipid metabolic process		1.356e-05	0.1208	0.0004577	0.004427	25	119	ABCA2,ESYT2,B3GALT1,ST3GAL5,MAP7,PIGA,ST8SIA5,GAL3ST1,FA2H,PIGG,ST8SIA3,GLTP,PGAP1,SMPD3,ST8SIA1,PIGZ,ST6GALNAC3,GALC,SUMF1,ESYT1,UGT8,CERK,KIT,ST6GALNAC5,ST8SIA2
GO: Biological Process	GO:0099175	regulation of postsynapse organization		1.356e-05	0.1208	0.0004577	0.004427	25	119	APP,NRCAM,KALRN,CBLN1,HOMER1,SIPA1L1,TANC2,PTEN,PTPRD,ARHGAP44,EFNA1,ABI2,EPHA4,LRRK2,DTNBP1,SEMA3F,NLGN1,CDKL5,ARC,RAPGEF4,SRCIN1,GRIN2B,ZMYND8,TANC1,ITPKA
GO: Biological Process	GO:0031399	regulation of protein modification process		1.423e-05	0.1268	0.0004785	0.004628	216	1976	ABCA2,ABL1,SPRED2,MAPT,PPP1R14A,JDP2,ACVR1B,ADCY8,ADCY9,MAP3K5,ADORA1,MET,HEG1,MAP3K9,ARRDC3,MNAT1,DIP2B,SEMA7A,PARG,DGKE,APP,PPP4R4,ZFYVE28,ARNTL,ARR3,PHACTR1,ACER2,PPP1R12A,ADGRB1,BDNF,DIPK2A,NRP1,BMP2,NF2,BTC,CDK5R2,LDLRAD4,PRICKLE1,CAMLG,CCK,PKMYT1,CCNG1,CCNT2,ERRFI1,PAK1,DGKI,MAP3K13,CDC25B,CDKN2D,PDE8A,ENPP1,ENPP2,CHRM1,TRIP12,WDFY2,PIK3R1,FBXO7,PKNOX1,PLCL1,EIF2AK3,AKAP6,ROCK2,MAPKAP1,AKAP…
GO: Biological Process	GO:0002064	epithelial cell development		1.43e-05	0.1274	0.0004789	0.004631	57	384	MEIS1,MET,HEG1,BFSP2,ARNTL,ATP2B2,MYO1E,PPP1R12A,KLF5,MAP7,CLDN1,COL22A1,PGR,ANLN,ADAMTSL4,PLS1,ROCK2,ONECUT2,CLIC4,CLOCK,PPP1R16B,MYADM,RIPOR2,PTK2,DMD,RAP1B,RAP2B,CCDC88C,ABI2,ESR2,SOX8,FBN2,FGFR2,FN1,FOSL2,RAPGEF6,ARID4B,IQGAP2,CDH23,GLCCI1,COBL,TMOD1,HAPLN2,TYRO3,WFS1,XBP1,IDE,BCL11B,RBPJ,TPRN,INSM1,LCLAT1,RTN4,LAMA4,JMJD1C,FRMD6,IFT88
GO: Biological Process	GO:1902473	regulation of protein localization to synapse		1.48e-05	0.1318	0.0004937	0.004775	12	35	MAPT,STX7,KALRN,CAMK2A,TAMALIN,PRKCZ,ARHGAP44,DLG1,ZDHHC3,NLGN1,NPTN,RAPGEF4
GO: Biological Process	GO:0032956	regulation of actin cytoskeleton organization		1.554e-05	0.1384	0.0005164	0.004995	60	412	ABL1,MET,ATRN,BIN1,RHOB,RHOG,BBS4,NRP1,NF2,PAK1,PAM,CFL2,TMOD2,PIK3R1,ROCK2,ARHGEF10,PRKCQ,SEMA3E,MYADM,MYLK3,VILL,ARHGAP44,DLG1,JAM3,ARPC5,LPAR1,RGS4,ABI2,SORBS3,EPHA3,EPHA5,AP1AR,FMN1,CDC42EP2,CX3CL1,ARPC1A,PPM1E,ARHGEF15,CYFIP2,IQGAP2,BRK1,SPTBN2,CLASP2,ARFIP1,RHOBTB2,GNA12,GPM6B,ARHGEF18,GSN,CDC42EP1,TMOD1,AKAP13,SYNPO,TMEFF2,DIXDC1,SSH2,SCIN,STMN1,ACTR3B,SMAD3
GO: Biological Process	GO:1903509	liposaccharide metabolic process		1.58e-05	0.1407	0.0005231	0.005059	25	120	ABCA2,ESYT2,B3GALT1,ST3GAL5,MAP7,PIGA,ST8SIA5,GAL3ST1,FA2H,PIGG,ST8SIA3,GLTP,PGAP1,SMPD3,ST8SIA1,PIGZ,ST6GALNAC3,GALC,SUMF1,ESYT1,UGT8,CERK,KIT,ST6GALNAC5,ST8SIA2
GO: Biological Process	GO:0043949	regulation of cAMP-mediated signaling		1.596e-05	0.1422	0.0005266	0.005093	46	289	ADCY8,ADCY9,ADORA1,ADRB1,ARRDC3,APLP1,APP,S1PR5,ADGRB1,ADGRB3,NPR3,NPY1R,PDE4B,CHRM1,CHRM3,CHRM4,AKAP5,CRHR1,PRKCA,DRD5,LPAR1,RIT2,ADGRG2,RXFP1,PEX5L,PDE10A,SSTR2,SSTR4,GIPR,GNA12,ADGRL2,ADGRL3,MCHR1,GPR26,GPR37,GRM2,GRM3,GRM4,GRM7,GRM8,GPR161,AKAP13,VIPR1,HTR1B,HTR1F,GPR62
GO: Biological Process	GO:0099550	trans-synaptic signaling, modulating synaptic transmission		1.612e-05	0.1436	0.0005282	0.005109	8	16	BDNF,PAK1,PLAT,EFNB3,EPHB2,NPTN,SYT4,GRM5
GO: Biological Process	GO:0060080	inhibitory postsynaptic potential		1.614e-05	0.1437	0.0005282	0.005109	10	25	ADRB1,NPAS4,BDNF,CHRNA4,CX3CL1,UNC13B,NLGN1,SLC6A9,IGSF9B,GABRB3
GO: Biological Process	GO:0006688	glycosphingolipid biosynthetic process		1.619e-05	0.1442	0.0005282	0.005109	11	30	B3GALT1,ST3GAL5,ST8SIA5,GAL3ST1,FA2H,ST8SIA3,ST8SIA1,ST6GALNAC3,UGT8,ST6GALNAC5,ST8SIA2
GO: Biological Process	GO:0099601	regulation of neurotransmitter receptor activity		1.739e-05	0.1549	0.0005654	0.005468	21	92	LRRC7,APP,LYNX1,NPTX2,CHRNA4,HOMER1,DLG1,DLG2,RASGRF1,CACNG8,EPHB2,CACNG3,NLGN1,SLC6A9,SHANK2,ARC,GRIA2,GRIA3,GRIN2A,GRIN2B,GSG1L
GO: Biological Process	GO:0048668	collateral sprouting		1.837e-05	0.1636	0.0005949	0.005754	14	47	ABL1,BCL11A,APP,BDNF,OMG,SEPTIN7,EPHA4,NIN,CLSTN1,FSTL4,SPART,COBL,WNT3,RTN4
GO: Biological Process	GO:0017158	regulation of calcium ion-dependent exocytosis		1.843e-05	0.1642	0.0005949	0.005754	15	53	CADPS,ATP2A2,CACNA1G,CDK5R2,PPP3CA,SYT12,RAP1B,TRPV6,RAB3GAP1,SPTBN2,STXBP3,SYT11,SYT4,SYT5,KCNB1
GO: Biological Process	GO:0031400	negative regulation of protein modification process		1.876e-05	0.1671	0.0006033	0.005835	89	686	ABL1,SPRED2,MAPT,PPP1R14A,MET,HEG1,PPP4R4,ZFYVE28,PHACTR1,ACER2,ADGRB1,NF2,LDLRAD4,CAMLG,ERRFI1,CDKN2D,ENPP1,TRIP12,FBXO7,PKNOX1,ROCK2,PPP1R1A,MIR132,MIR15A,PRKAA2,PPP1R16B,PRKCA,PRKCG,MIR212,PRKCZ,DAB2IP,MYADM,RASSF2,SIRPA,BCOR,PTEN,PTPN1,PTPRQ,DMD,DRD5,OXR1,DUSP1,DUSP3,DUSP4,DUSP5,DUSP6,DUSP7,RGS3,RGS4,HIPK3,PRMT6,SPRED1,PRMT3,ENSA,EPHB2,PRR5L,LRRK2,IMPACT,DTNBP1,MTF2,SH3GL2,PPM1E,LMTK2,INPP5F,…
GO: Biological Process	GO:0030001	metal ion transport		1.985e-05	0.1768	0.0006359	0.006151	80	601	ABL1,ADRB1,SLC24A4,AHR,BIN1,APP,ASPH,ATP1B3,ATP2A2,ATP2B1,ATP2B2,CACNA1G,NIPA1,CACNA1E,CACNA2D1,CACNB2,NIPAL4,CACNB4,CAMK2A,PKD2L1,P2RX4,PDE4B,CHRNA4,SLC24A2,PLP1,HOMER2,HOMER1,AKAP6,CABP1,AKAP5,NDFIP2,CRHR1,PPP3CA,PRKCB,NOS1AP,PTGS2,DLG1,DMD,RGS4,CACNG8,NPSR1,MAGT1,RYR3,CACNG3,SLC41A2,TRPV6,CX3CL1,SLC1A1,SLC8A1,ATP2C1,GNB5,TSPAN13,CACNA2D3,TMEM165,CDH23,STAC,TRPV3,MCHR1,GRIN2A,GRIN2B,NR3C1,ZDHHC…
GO: Biological Process	GO:1905247	positive regulation of aspartic-type peptidase activity		2.249e-05	0.2003	0.000718	0.006944	6	9	PICALM,APP,ROCK2,EFNA1,EFNA3,EPHA4
GO: Biological Process	GO:0060292	long-term synaptic depression		2.306e-05	0.2054	0.0007317	0.007077	13	42	MAPT,ADCY8,ADORA1,CBLN1,DGKI,SLC24A2,PTEN,DRD5,SHANK2,SORCS3,PLK2,ARC,KCNB1
GO: Biological Process	GO:0061061	muscle structure development		2.308e-05	0.2056	0.0007317	0.007077	120	995	ABL1,HS6ST2,MBNL1,MAP3K5,MET,HEG1,MRTFB,ADRB1,FBXO32,DYRK3,TSHZ3,BIN1,KCNAB2,YBX3,ARNTL,SCUBE2,MTM1,ATP2A2,MYO9A,ADGRB1,ADGRB3,BDNF,BMP2,KLF5,PLEKHA7,CACNB4,NRAP,PRICKLE1,CCNT2,PDLIM1,PAK1,SEPTIN7,CFL2,TMOD2,PIK3R1,PIP4K2A,PKP2,HOMER2,HOMER1,AKAP6,CREB1,CRYAB,PPP3CA,CSRP1,RBFOX1,MIR222,MAPK11,CXADR,BHLHE41,HDAC9,RIPOR2,MYLK3,DMD,HS3ST1,JAM3,TSC22D3,ST8SIA3,CERT1,RGS4,HIVEP3,EFNB2,EGR1,MBNL2,EGR2,…
GO: Biological Process	GO:0048678	response to axon injury		2.326e-05	0.2072	0.0007346	0.007105	29	153	MAG,MCAM,APOD,NEFM,NTS,OMG,P2RX4,PCSK1,NREP,CNP,CERS2,MIR222,RTN4RL2,PTEN,KIAA0319,LRIG2,JAM3,EPHA4,INPP5F,SLC1A1,GIPR,CNTN2,LINGO1,KLK8,UCK2,RTN4RL1,RTN4R,JAK2,RTN4
GO: Biological Process	GO:0007507	heart development		2.389e-05	0.2128	0.0007506	0.00726	125	1046	MEIS1,MEIS2,MET,HEG1,MRTFB,ADRB1,AP2B1,ARL13B,AHR,FBXO32,MNAT1,LMO4,ATP2A2,BBS4,DIPK2A,NRP1,BMP2,BNIP3L,KLF5,PLEKHA7,CACNB2,NPR3,NPY1R,NPY5R,NRAP,PRICKLE1,CAMK2A,PDLIM1,PAK1,PAM,SEPTIN7,ENPP2,CHRM3,RHOU,OVOL2,PKP2,AKAP6,ROCK2,PPM1K,CREB1,ATF2,TENM4,CSNK1A1,MICAL2,CSRP1,MIR222,MAPK11,CXADR,HDAC9,BCOR,PTEN,PTK2,PTPN11,MYLK3,HS3ST1,DNAH8,ADIPOR2,RAP1B,DSC3,DSG2,DUSP6,CERT1,RGS4,RIT2,EFNA1,EFNB2,MBNL…
GO: Biological Process	GO:1902905	positive regulation of supramolecular fiber organization		2.393e-05	0.2132	0.0007506	0.00726	39	234	ABL1,MAPT,MET,BIN1,APP,DRG1,NRP1,NF2,PAK1,CFL2,ROCK2,ARHGEF10,PRKCQ,MYLK3,DLG1,ARPC5,LPAR1,ABI2,SORBS3,NIN,AP1AR,FMN1,CDC42EP2,CX3CL1,ARPC1A,PPM1E,ARHGEF15,IQGAP2,BRK1,ARFIP1,YWHAQ,STMN2,GSN,CDC42EP1,SYNPO,SCIN,NAV3,ACTR3B,SMAD3
GO: Biological Process	GO:0031589	cell-substrate adhesion		2.41e-05	0.2146	0.0007531	0.007284	60	418	ABL1,ATRN,APOD,TMEFF1,ACER2,BCR,NRP1,NF2,DDR1,CD34,ENPP2,VIT,VAMP3,PIK3R1,ROCK2,ONECUT2,ABI3BP,SPAG6,PRKCZ,SEMA3E,MYADM,SIRPA,PTEN,PTK2,PTPN11,DMD,JAM3,DUSP3,EDIL3,EFNA1,MEGF9,SORBS3,PEAK1,EPHA3,EPHB1,EPHB3,RSU1,DOCK5,AP1AR,FMN1,CX3CL1,FN1,NTNG1,CLASP2,GCNT2,THSD1,AJAP1,CNTN2,TBCD,GPM6B,SRCIN1,TECTA,THY1,TMEFF2,TYRO3,ITGB4,JAK2,LAMA4,LIMS1,SMAD3
GO: Biological Process	GO:0014706	striated muscle tissue development		2.427e-05	0.2162	0.000754	0.007292	83	633	MBNL1,MEIS1,MET,HEG1,MRTFB,ADRB1,FBXO32,YBX3,ARNTL,MTM1,MYO9A,BDNF,DIPK2A,BMP2,KLF5,PLEKHA7,NPR3,NRAP,CCNT2,PAK1,SEPTIN7,CFL2,CHRM3,PKP2,HOMER1,AKAP6,CREB1,CRYAB,PPP3CA,TENM4,RBFOX1,MIR222,MAPK11,CXADR,HDAC9,RIPOR2,PTEN,MYLK3,DMD,HS3ST1,DSG2,TSC22D3,RGS4,HIVEP3,EFNB2,EGR1,EGR2,SRPK3,EPHB1,ERBB3,ZFPM1,SOX8,FGFR2,FHL2,ZBTB18,MAP2K4,FOS,SKIL,SLC8A1,SNW1,FOXP1,BIN3,SGCZ,NR3C1,LDB3,GPCPD1,AKAP13,TNNI1…
GO: Biological Process	GO:0022604	regulation of cell morphogenesis		2.429e-05	0.2164	0.000754	0.007292	55	373	ABL1,BCL11A,PICALM,ERMN,MET,RASAL1,RHOB,RHOG,MYO9A,PPP1R12A,NRP1,KALRN,SH3D19,MAP3K13,SEPTIN7,NUMBL,ENPP2,RHOU,PLXNA1,PLXNB3,AKAP5,SEMA3E,MYADM,PRAG1,PTK2,PTPRD,DLG1,LPAR1,SH3GLB1,FBXO31,EPHA4,ANKRD27,DOCK5,AP1AR,CDC42EP2,FN1,SGK1,NTNG1,GAS2,PLXND1,EPB41L3,CDKL5,RHOBTB2,ARC,SYT4,GNA12,CNTN2,ARHGEF18,CDC42EP1,ITPKA,KIT,RTN4,ATP10A,FAM171A1,LIMS1
GO: Biological Process	GO:0007017	microtubule-based process		2.467e-05	0.2198	0.0007632	0.007381	149	1291	MAK,ABL1,MAP6,MAPT,MCAM,MET,ARL13B,KLHL42,CEP126,KIF17,MACIR,KIF6,CDC42BPA,APP,VAMP4,PPP1R12A,BBS4,BICD1,DRG1,NEFM,CACNA1E,PRICKLE1,MAP7,PAK1,PAM,SEPTIN7,ENPP2,CNP,CATSPERZ,ROCK2,ONECUT2,SPAG6,CRYAB,FEZ1,ARHGEF10,PRKAA2,PRKCZ,CFAP61,CYLD,CCP110,RIPOR2,AFTPH,MCIDAS,TBC1D5,PTK2,ELMO1,ASAP1,STMN3,DLG1,DLG2,HS3ST1,DNAH8,DNAH9,CEP97,DYNC1I1,DYNC1LI2,PDCD6IP,RSPH4A,RANBP9,FIGN,TTLL7,ZBBX,CCDC88C,RASGRP…
GO: Biological Process	GO:0008610	lipid biosynthetic process		2.509e-05	0.2235	0.0007732	0.007479	102	818	ABCA2,OSBPL1A,OSBPL6,ALDH3B1,DGKE,DEGS1,PLPP2,MTM1,ACER2,B3GALT1,MTMR1,BMP2,ST3GAL5,SYNJ2,NFYB,MTMR2,DAGLB,MTMR7,DGKI,PAM,CDS1,CHKA,PIGA,SGMS1,PIK3C2B,PIK3R1,PIP4K2A,ST8SIA5,PLP1,CERS2,GAL3ST1,SPTLC2,FA2H,CREB1,MIR132,PRKAA2,PRKAB2,PRLR,CYP27A1,CYP51A1,PIGG,PTEN,PTGDS,PTGS2,LPGAT1,ADIPOR2,SPTSSB,ST8SIA3,CERT1,PLPP6,ABHD5,SH3GLB1,EGR1,CNEP1R1,PLEKHA1,PIP4K2C,FBXW7,SCD5,ELOVL7,ACSL1,SCD,PGAP1,ETNK1…
GO: Biological Process	GO:0045216	cell-cell junction organization		2.564e-05	0.2284	0.0007875	0.007617	42	260	HEG1,CADM3,NF2,PLEKHA7,CLDN1,CLDN11,CDH6,CDH8,CDH10,CDH11,CDH18,NUMBL,PKP2,ROCK2,NECTIN3,PRKCA,CXADR,MYADM,DLG1,JAM3,PDCD6IP,DSC3,DSG2,CLDN23,EFNB2,ABI2,PATJ,EPHA4,EXT1,GJD3,NFASC,EPB41L3,GJB1,STRN,TBCD,CDH22,UGT8,CADM2,CDH20,LIMS1,SMAD3,SMAD7
GO: Biological Process	GO:0071901	negative regulation of protein serine/threonine kinase activity		2.699e-05	0.2404	0.0008262	0.007991	30	162	ABL1,SPRED2,HEG1,CDKN2D,FBXO7,MIR15A,PRKCA,DAB2IP,PTEN,PTPN1,DUSP1,DUSP3,DUSP4,DUSP5,DUSP6,DUSP7,RGS3,RGS4,HIPK3,SPRED1,DTNBP1,CHORDC1,SLC8A1,SORL1,INKA2,YWHAQ,DUSP14,DUSP16,IRAK3,HMGCR
GO: Biological Process	GO:0048675	axon extension		2.709e-05	0.2413	0.0008265	0.007994	34	194	MAG,ABL1,MAPT,SEMA6A,DIP2B,SEMA7A,APP,SHTN1,MYO9A,BDNF,NRP1,NRCAM,PAK1,MAP3K13,DCLK1,AATK,FAM53B,SEMA3E,KIAA0319,EPHA4,SEMA6D,SEMA3F,FN1,FSTL4,CLASP2,CDKL5,ROBO3,CNTN2,TTL,TRPC5,WNT3,RAPH1,RTN4R,RTN4
GO: Biological Process	GO:0150116	regulation of cell-substrate junction organization		2.746e-05	0.2447	0.0008293	0.008021	18	74	ABL1,APOD,NRP1,ENPP2,PIK3R1,ROCK2,PTEN,PTK2,PTPN11,DUSP3,PEAK1,EPHA3,FMN1,CLASP2,GPM6B,THY1,LIMS1,SMAD3
GO: Biological Process	GO:0042551	neuron maturation		2.746e-05	0.2447	0.0008293	0.008021	18	74	BCL11A,ANK3,APP,ADGRB3,NRCAM,NR4A2,MAP3K13,AKAP5,MIR132,CNTNAP2,MIR212,DLG2,LRRK2,CX3CL1,NLGN1,SNAP25,NFASC,CNTN2
GO: Biological Process	GO:0046513	ceramide biosynthetic process		2.746e-05	0.2447	0.0008293	0.008021	18	74	DEGS1,B3GALT1,ST3GAL5,SGMS1,CERS2,GAL3ST1,SPTLC2,FA2H,SPTSSB,ST8SIA3,SMPD3,ST6GALNAC3,UGT8,ASAH2,ELOVL1,SAMD8,ST6GALNAC5,ST8SIA2
GO: Biological Process	GO:0001952	regulation of cell-matrix adhesion		2.793e-05	0.2488	0.0008405	0.008129	27	139	ABL1,APOD,ACER2,NRP1,NF2,DDR1,ENPP2,PIK3R1,ROCK2,ONECUT2,PRKCZ,SEMA3E,PTEN,PTK2,PTPN11,DMD,DUSP3,PEAK1,EPHA3,FMN1,CX3CL1,CLASP2,AJAP1,GPM6B,THY1,LIMS1,SMAD3
GO: Biological Process	GO:0045926	negative regulation of growth		2.851e-05	0.2539	0.000855	0.008269	48	313	MAG,BCL11A,ACVR1B,MEIS1,ADRB1,SEMA6A,DIP2B,SEMA7A,APBB1,APBB2,NRP1,SOCS2,NF2,PAK1,CDKN2D,ENPP1,CRYAB,AATK,MAPK11,CXADR,SEMA3E,DAB2IP,SERTAD2,PTEN,PTK2,KIAA0319,ADIPOR2,DUSP6,RGS4,EPHA4,ESR2,WWC2,SEMA6D,SEMA3F,CDKN2AIP,FOXP1,FSTL4,SPART,CCDC85B,DNAJB2,WNT3,NKD1,INHBA,RTN4R,JARID2,RTN4,C10orf90,SMAD3
GO: Biological Process	GO:0044092	negative regulation of molecular function		2.964e-05	0.264	0.000886	0.00857	167	1482	ABCA2,ABL1,SPRED2,MAPT,PPP1R14A,MCL1,PICALM,ADCY8,ADCY9,ADORA1,MET,HEG1,HECW2,AHR,LRRC7,SPOP,MNAT1,RECK,BIN1,SH3RF1,ANK3,ANXA4,APP,BHLHE40,PPP4R4,ZFYVE28,LYNX1,ATP2A2,PHACTR1,MYO1D,PPP1R12A,BBS4,BICD1,NF2,NPR3,NPY1R,CAMK2A,PKMYT1,ERRFI1,DGKI,MTURN,CDKN2D,CEBPG,ENPP1,CHRM1,CHRM3,CHRM4,SERPINB8,PIP4K2A,FBXO7,PLXNB3,AKAP6,ROCK2,CABP1,AKAP5,POT1,NDFIP2,CRHR1,PPP1R1A,CRYAB,MIR132,PPP2R5A,PPP3CA,MIR15A…
GO: Biological Process	GO:0001662	behavioral fear response		2.993e-05	0.2666	0.0008886	0.008595	15	55	BDNF,NEUROD2,NPAS2,CACNA1E,KALRN,CCK,CCKBR,PENK,BRINP1,ESR2,SLC1A1,GABRA5,GRIN2B,GRM7,USP46
GO: Biological Process	GO:0030517	negative regulation of axon extension		2.993e-05	0.2666	0.0008886	0.008595	15	55	MAG,SEMA6A,DIP2B,SEMA7A,NRP1,AATK,SEMA3E,KIAA0319,EPHA4,SEMA6D,SEMA3F,FSTL4,WNT3,RTN4R,RTN4
GO: Biological Process	GO:0051592	response to calcium ion		3.023e-05	0.2693	0.0008946	0.008653	34	195	ADCY8,MNAT1,RASAL1,APP,ASPH,NEUROD2,HCN1,PCSK1,CPNE8,PENK,HOMER1,CLIC4,PPP3CA,PRKAA2,SYT12,DUSP1,SLC25A13,RYR3,TRPV6,FOS,FOSB,NLGN1,GIPR,SYT11,SYT4,SYT5,GRIN2A,GRIN2B,NR3C1,TNNT2,TRPC1,HPCA,JUNB,KCNMA1
GO: Biological Process	GO:0021761	limbic system development		3.079e-05	0.2743	0.0009082	0.008784	32	179	BBS4,NRP1,NEFM,NF2,CDK5R2,PAK1,ENPP1,AKAP5,CRHR1,FEZ1,RBFOX1,CNTNAP2,DAB1,PTEN,FEZF2,ARPC5,EPHA5,ESR2,ETV5,FGFR2,ZBTB18,RAB3GAP1,TBR1,NEUROD6,SRD5A1,PHLPP1,GRIN2A,GRIN2B,ACVR1C,KCNA1,SLC17A6,NR4A3
GO: Biological Process	GO:1902903	regulation of supramolecular fiber organization		3.17e-05	0.2824	0.0009319	0.009013	61	431	ABL1,MAPT,MET,AEBP1,BIN1,APP,BBS4,DRG1,NRP1,NF2,PAK1,CFL2,TMOD2,PIK3R1,ROCK2,CRYAB,ARHGEF10,PRKCQ,MYADM,MYLK3,VILL,DLG1,ARPC5,LPAR1,RGS4,ABI2,SORBS3,NIN,MAP6D1,AP1AR,TUBB4A,FMN1,CDC42EP2,CX3CL1,SGK1,ARPC1A,PPM1E,ARHGEF15,CYFIP2,IQGAP2,BRK1,SPTBN2,CLASP2,ARFIP1,YWHAQ,TBCD,STMN2,ARHGEF18,GSN,CDC42EP1,TMOD1,AKAP13,SYNPO,TMEFF2,CLIP2,SSH2,SCIN,NAV3,STMN1,ACTR3B,SMAD3
GO: Biological Process	GO:0070252	actin-mediated cell contraction		3.189e-05	0.2841	0.0009345	0.009039	27	140	ADORA1,ADRB1,BIN1,SHTN1,CTNNA3,ATP2A2,CACNA1G,CACNA2D1,CACNB2,PDE4B,PKP2,AKAP6,NOS1AP,DLG1,DMD,DSG2,CCDC88C,SCN1B,SCN4B,GSN,TMOD1,TNNI1,TNNT2,KCNJ2,KCNJ3,KCNN2,FRMD6
GO: Biological Process	GO:0046578	regulation of Ras protein signal transduction		3.211e-05	0.286	0.0009378	0.00907	43	271	ABL1,KCTD13,MET,HEG1,LRRC7,RASAL1,BCR,NRP1,KALRN,DGKI,CYTH1,MAPKAP1,ARHGEF10,PLEKHG3,RALGPS1,DAB2IP,RIPOR2,PRAG1,STMN3,ARHGAP44,IQSEC3,RASGRF1,LPAR1,RIT2,RASGRP1,EPHB2,DENND4A,F2RL2,ARHGEF15,RAB3GAP1,ARPP19,ERBIN,PSD3,ARHGEF18,AKAP13,MMD,CAVIN4,SCAI,RTN4R,JAK2,KRAS,RTN4,STMN1
GO: Biological Process	GO:0044070	regulation of anion transport		3.411e-05	0.3038	0.0009929	0.009603	131	1115	NAT8L,ABCA2,PICALM,ADCY8,ADORA1,MET,ADRB1,OSBPL6,ANK3,APBB1,APOD,APP,ARNTL,KLF7,ASPH,VAMP4,BNIP3L,CA7,DENND5B,CACNA1E,NPY5R,KALRN,CAMK4,TAMALIN,CCK,CCKBR,P2RX4,PAK1,PAM,PCSK1,ENPP1,ATP8B1,CHRM1,RHOU,CHRNA4,VAMP3,PIK3R1,PMAIP1,CABP1,AKAP5,STXBP5L,NDFIP2,CLOCK,CRHR1,MIR128-1,PIM3,PPP3CA,PRKCA,PRKCB,PRKCQ,LEPROT,PRKCZ,EDEM1,RAB11FIP3,LDLRAP1,TCAF1,SYT12,CYP51A1,SYTL2,PTGS2,PTPN1,PTPN11,ARHGAP44,ADIP…
GO: Biological Process	GO:0051955	regulation of amino acid transport		3.775e-05	0.3363	0.001092	0.01056	15	56	ADORA1,NPY5R,CCK,RGS4,SLC43A2,DTNBP1,RAB3GAP1,SLC12A2,SYT4,GRIN2B,NR3C1,GRM2,GRM7,TRH,HTR1B
GO: Biological Process	GO:0002209	behavioral defense response		3.775e-05	0.3363	0.001092	0.01056	15	56	BDNF,NEUROD2,NPAS2,CACNA1E,KALRN,CCK,CCKBR,PENK,BRINP1,ESR2,SLC1A1,GABRA5,GRIN2B,GRM7,USP46
GO: Biological Process	GO:0051893	regulation of focal adhesion assembly		3.818e-05	0.3401	0.001097	0.01061	17	69	ABL1,APOD,NRP1,ENPP2,ROCK2,PTEN,PTK2,PTPN11,DUSP3,PEAK1,EPHA3,FMN1,CLASP2,GPM6B,THY1,LIMS1,SMAD3
GO: Biological Process	GO:0090109	regulation of cell-substrate junction assembly		3.818e-05	0.3401	0.001097	0.01061	17	69	ABL1,APOD,NRP1,ENPP2,ROCK2,PTEN,PTK2,PTPN11,DUSP3,PEAK1,EPHA3,FMN1,CLASP2,GPM6B,THY1,LIMS1,SMAD3
GO: Biological Process	GO:0007163	establishment or maintenance of cell polarity		3.839e-05	0.342	0.0011	0.01064	43	273	LRRC7,SHTN1,RHOB,RHOG,MYO9A,LIN7A,PRICKLE1,MAP7,PDLIM1,PAK1,CYTH1,ROCK2,MAPKAP1,CLIC4,SPAG6,FEZ1,PRKCZ,RIPOR2,PTK2,DLG1,DLG2,JAM3,RAP1B,PDCD6IP,UST,ARPC5,PATJ,EPHB1,FN1,CLSTN1,PRICKLE2,CLASP2,ERBIN,FRMD4B,INSC,RHOBTB2,MTCL1,YWHAQ,TCF15,GSN,CRB1,LIMS1,IFT88
GO: Biological Process	GO:0150115	cell-substrate junction organization		4.052e-05	0.361	0.001157	0.01119	24	119	ABL1,APOD,BCR,NRP1,ENPP2,PIK3R1,ROCK2,PTEN,PTK2,PTPN11,DUSP3,PEAK1,EPHA3,FMN1,FN1,RAB8B,CLASP2,THSD1,GPM6B,THY1,ITGB4,LAMC2,LIMS1,SMAD3
GO: Biological Process	GO:0045859	regulation of protein kinase activity		4.156e-05	0.3702	0.001183	0.01144	117	978	ABL1,SPRED2,ADCY8,ADCY9,MAP3K5,ADORA1,MET,HEG1,MAP3K9,MNAT1,DGKE,APP,ZFYVE28,BDNF,DIPK2A,BMP2,NF2,BTC,CDK5R2,CCK,PKMYT1,CCNG1,CCNT2,ERRFI1,PAK1,DGKI,MAP3K13,CDC25B,CDKN2D,ENPP1,CHRM1,FBXO7,AKAP6,MAPKAP1,PPP2R5A,PPP2R5C,MIR15A,PRKCA,PRKCZ,MAPK11,MAPK10,DIRAS2,PRLR,DAB2IP,RASSF2,DAB1,PTEN,PTK2,PTPN1,PTPN11,PTPRQ,DLG1,DOCK3,DRD5,RAP2B,DUSP1,DUSP3,DUSP4,DUSP5,DUSP6,DUSP7,LPAR1,RGS3,RGS4,HIPK3,RASGRP1…
GO: Biological Process	GO:0046903	secretion		4.299e-05	0.3829	0.00122	0.0118	195	1787	ADCY8,ADORA1,MET,ADRB1,LRRC7,NR3C2,ALAS2,ALDH3B1,STX7,PRSS12,ANXA4,APBA2,APBB1,KCNAB2,APP,DEGS1,RHOG,ARNTL,KLF7,CADPS,ATP2A2,ATP2B2,MYO6,BCR,BDNF,LIN7A,SOCS2,BMP2,NELL2,CACNA1G,CDK5R2,CACNA1E,DDR1,CACNB2,CACNB4,NPR3,NPY1R,NPY5R,KALRN,CAMK2A,CBLN1,CCK,CCKBR,SLCO4C1,P2RX4,PAK1,DGKI,PAM,PCSK1,CYTH1,CHRM1,CHRM3,CHRNA4,CHRNA5,VAMP3,SLC38A2,EIF2AK3,AKAP5,SLC4A8,SEPTIN4,STXBP5L,GNPTAB,CLOCK,CREB1,PREPL,…
GO: Biological Process	GO:0060079	excitatory postsynaptic potential		4.325e-05	0.3853	0.001223	0.01183	25	127	ADORA1,MET,APP,NPAS4,BDNF,MTMR2,CBLN1,P2RX4,DGKI,CHRNA4,CHRNA5,PPP3CA,PRKCZ,PTEN,RGS4,LRRK2,NLGN1,RAB3GAP1,SHANK2,GLRB,GRIA2,GRIN2A,GRIN2B,ZMYND8,SLC17A7
GO: Biological Process	GO:0032535	regulation of cellular component size		4.359e-05	0.3883	0.001229	0.01189	66	482	MAG,ABL1,MAPT,BCL11A,PICALM,AHR,SEMA6A,DIP2B,BIN1,SEMA7A,SHTN1,ATP2B2,BBS4,BDNF,NRP1,NEFM,NRCAM,OMG,PAK1,MAP3K13,CFL2,TMOD2,PLS1,CREB1,AATK,SEMA3E,MYADM,PTEN,KIAA0319,VILL,DLG1,AKT3,ARPC5,ABI2,EPHA4,AP1AR,SEMA6D,FMN1,CDC42EP2,SEMA3F,FN1,ARPC1A,CLSTN1,CYFIP2,SLC12A2,IQGAP2,BRK1,SPTBN2,FSTL4,SPART,CLASP2,ARFIP1,CDKL5,CNTN2,GSN,CDC42EP1,TTL,TMOD1,TRPC5,WNT3,SSH2,SCIN,RTN4R,KCNMA1,RTN4,ACTR3B
GO: Biological Process	GO:0048729	tissue morphogenesis		4.463e-05	0.3976	0.001254	0.01213	145	1265	NCOA3,ABL1,HS6ST2,MBP,MCAM,ACVR1B,MEIS1,MEIS2,PLEKHH1,MET,HEG1,AP2B1,ARL13B,AHR,MLLT3,SEMA6A,FBXO32,APP,LMO4,SEC14L3,RHOB,MYLIP,RSPO2,ATP2A2,MYO9A,PPP1R12A,BBS4,NRP1,BMP2,BNIP3L,NF2,DDR1,CACNB2,CACNB4,PRICKLE1,CAMK2A,PAK1,ENPP2,CYTH1,PGR,OVOL2,PKP2,PLXNA1,ROCK2,MAPKAP1,FAT3,CLIC4,SPAG6,CREB1,PPP2R2A,TENM4,MICAL2,CSRP1,SEMA3E,MYADM,PSMA5,PTEN,PTPN11,DLG1,RAP1B,DSC3,DUSP1,DUSP4,DUSP5,DUSP6,LPAR1,CC…
GO: Biological Process	GO:0072359	circulatory system development		4.503e-05	0.4011	0.001261	0.0122	207	1916	ABL1,HS6ST2,MCAM,MEIS1,MEIS2,PLEKHH1,MET,HEG1,MRTFB,ADRB1,AP2B1,ARL13B,AHR,SEMA6A,FBXO32,MNAT1,RECK,JCAD,APOD,APP,LMO4,SEC14L3,RHOB,ARNTL,ATP2A2,NPAS4,MYO1E,MYO6,ADGRB1,ADGRB3,BBS4,DIPK2A,NRP1,BMP2,BNIP3L,KLF5,PLEKHA7,CACNB2,NPR3,NPY1R,NPY5R,NRAP,NRCAM,PRICKLE1,CAMK2A,LDB2,PDLIM1,CD34,ERRFI1,PAK1,PAM,SEPTIN7,CDS1,ENPP2,MED14,COL22A1,CHM,CHRM3,RHOU,OVOL2,HS6ST1,PKNOX1,PKP2,EIF2AK3,PLXNA1,AKAP6,ROC…
GO: Biological Process	GO:0007193	adenylate cyclase-inhibiting G protein-coupled receptor signaling pathway		4.754e-05	0.4235	0.001328	0.01284	21	98	ADCY8,ADCY9,ADORA1,APP,NPR3,NPY1R,CHRM1,CHRM3,CHRM4,AKAP5,LPAR1,SSTR2,MCHR1,GPR37,GRM2,GRM3,GRM4,GRM7,GRM8,HTR1B,HTR1F
GO: Biological Process	GO:0035725	sodium ion transmembrane transport		4.821e-05	0.4294	0.001338	0.01294	32	183	ASIC2,SLC24A4,HECW2,ANK3,ATP1B3,FXYD7,HCN2,CACNA1G,HCN1,PKD2L1,SLC24A2,SLC4A8,PRSS8,PTPN3,DLG1,DMD,SCN1B,SCN2A,SCN4B,SCN8A,SCNN1G,SLC6A6,SLC6A9,SLC8A1,SLC9A2,SLC12A2,SLC20A1,SLC9A9,HECW1,STK39,SLC17A7,SLC4A10
GO: Biological Process	GO:0010927	cellular component assembly involved in morphogenesis		4.821e-05	0.4294	0.001338	0.01294	32	183	ABCA2,MOBP,MTMR2,NRAP,SEPTIN7,CFL2,TMOD2,CHN2,TBPL1,CRYAB,TENM4,CSRP1,MYLK3,DMD,HS3ST1,SLC8A1,FOXP1,NFASC,CLASP2,EPB41L3,PHLDB1,TPPP,LDB3,TMOD1,AKAP13,TNNT2,MFSD14A,CAVIN4,AGFG1,UGT8,DNAJB2,ITGB4
GO: Biological Process	GO:0031280	negative regulation of cyclase activity		5.003e-05	0.4457	0.001384	0.01339	23	113	ADCY8,ADCY9,ADORA1,APP,NPR3,NPY1R,CHRM1,CHRM3,CHRM4,AKAP6,AKAP5,LPAR1,SSTR2,MCHR1,GPR37,GRM2,GRM3,GRM4,GRM7,GRM8,HPCA,HTR1B,HTR1F
GO: Biological Process	GO:0086010	membrane depolarization during action potential		5.065e-05	0.4512	0.001397	0.01351	12	39	ANK3,HCN2,CACNA1G,CACNA2D1,CACNB2,PTPN3,SCN1B,SCN2A,SCN4B,SCN8A,SLC8A1,KCNJ2
GO: Biological Process	GO:0045161	neuronal ion channel clustering		5.314e-05	0.4734	0.001452	0.01404	9	23	ANK3,NRCAM,AKAP5,CNTNAP2,DLG2,NLGN1,SNAP25,NFASC,CNTN2
GO: Biological Process	GO:0070593	dendrite self-avoidance		5.314e-05	0.4734	0.001452	0.01404	9	23	CNTN5,CNTN4,NRCAM,CNTN3,EXT1,EMB,NPTN,ROBO3,CNTN2
GO: Biological Process	GO:0086012	membrane depolarization during cardiac muscle cell action potential		5.314e-05	0.4734	0.001452	0.01404	9	23	ANK3,HCN2,CACNA1G,CACNA2D1,CACNB2,SCN1B,SCN4B,SLC8A1,KCNJ2
GO: Biological Process	GO:0010038	response to metal ion		5.57e-05	0.4961	0.001517	0.01467	75	571	MAPT,MBP,ADCY8,ARL13B,ALAS2,MNAT1,RASAL1,ANK3,APBB1,APP,MTF1,ASPH,BDNF,NEUROD2,CACNA1G,HCN1,NTS,CLDN1,P2RX4,PAM,PCSK1,CPNE8,ENPP2,PENK,PIK3R1,EIF2AK3,HOMER1,CLIC4,CPOX,CREB1,PPP3CA,PRKAA2,SYT12,PTEN,PTGS2,DLG2,QDPR,DUSP1,SLC25A13,LRRK2,RYR3,NDRG1,TRPV6,SMPD3,FN1,FOS,FOSB,NLGN1,SLC1A1,SLC12A2,GABRB3,SREBF2,GATM,GIPR,SYT11,SYT4,SYT5,GRIA2,GRIA3,GRIN2A,GRIN2B,NR3C1,GSN,GSR,TFRC,TNNT2,TRPC1,BACE1,HPC…
GO: Biological Process	GO:0051240	positive regulation of multicellular organismal process		5.724e-05	0.5099	0.001555	0.01504	203	1881	MAG,NCOA3,ABL1,MAN2A1,MAP6,ASIC2,MAPT,MBP,BCL11A,ACVR1B,PICALM,SLITRK1,MEIS1,MET,HEG1,MRTFB,ADRB1,JCAD,BIN1,SEMA7A,YBX3,APP,SHTN1,RHOB,SCUBE2,MTM1,ASPA,ATP2A2,ATP2B1,ADGRB1,ADGRB3,NAP1L1,BBS4,BDNF,NRP1,NELL1,BMP2,MYRF,IL33,NPAS2,NPY1R,KALRN,RUNX2,CBLN1,CCK,CCKBR,CD34,PAK1,MAP3K13,LRRFIP2,PDE4B,CEBPG,NUMBL,ENPP2,PENK,CHRM3,OVOL2,PIK3R1,PLAG1,PLAT,EIF2AK3,PLS1,PLXNA1,PLXNB3,AKAP6,ROCK2,AKAP5,KLF6,C…
GO: Biological Process	GO:1905114	cell surface receptor signaling pathway involved in cell-cell signaling		6.103e-05	0.5436	0.001649	0.01594	95	767	ABL1,ADORA1,MET,ADRB1,AP2B1,MITF,MLLT3,RECK,APP,SEC14L3,ARNTL,JRK,MYLIP,RSPO2,NPAS4,BDNF,BMP2,MTMR2,PRICKLE1,CAMK2A,NR4A2,CBLN1,P2RX4,PAK1,DGKI,LRRFIP2,CHRNA4,CHRNA5,ROCK2,PPM1B,PPP3CA,MIR15A,CSNK1A1,CSNK1G3,CSRP1,PRKAA2,FAM53B,PRKCZ,MIR222,DAB2IP,CYLD,PSMA5,KCTD1,PTEN,FRMD8,RGS3,RGS4,CCDC88C,RNF220,EGR1,PSMD14,LRRK2,EXT1,FGFR2,CX3CL1,BICC1,UNC13B,CDKN2AIP,NLGN1,SLC6A9,RAB3GAP1,SHANK2,PRICKLE2,WN…
GO: Biological Process	GO:0007517	muscle organ development		6.107e-05	0.544	0.001649	0.01594	72	544	HS6ST2,MBNL1,MET,HEG1,MRTFB,FBXO32,YBX3,ARNTL,SCUBE2,MTM1,MYO9A,ADGRB1,BDNF,BMP2,KLF5,CCNT2,CFL2,PIP4K2A,PKP2,HOMER1,CREB1,CRYAB,PPP3CA,RBFOX1,HDAC9,RIPOR2,DMD,TSC22D3,ST8SIA3,CERT1,HIVEP3,EGR1,MBNL2,EGR2,EGR3,SRPK3,EPHB1,ERBB3,ETV1,ZFPM1,SOX8,DTNBP1,ARID5B,SCN8A,FGFR2,ZBTB18,MRAS,FOS,SKIL,SLC8A1,SNW1,FOXP1,BIN3,TCF15,HHIP,LDB3,GPCPD1,TNNI1,TNNT2,RBFOX2,LEMD3,HMGCR,NR4A1,CEMIP2,CAVIN4,DNAJB2,WNT2…
GO: Biological Process	GO:0050905	neuromuscular process		6.133e-05	0.5463	0.001651	0.01596	28	153	ABL1,KCNAB2,APP,ATP2B2,BCR,GPR88,PENK,RBFOX1,APH1B,PTEN,PTPRQ,ERBB3,SCN8A,CYFIP2,NKX6-2,SPART,CDH23,GLRB,TMEM150C,TCF15,GRIN2A,GRIN2B,CSMD1,RBFOX2,BACE1,KCNA1,KCNMA1,NR4A3
GO: Biological Process	GO:0051241	negative regulation of multicellular organismal process		6.548e-05	0.5833	0.001757	0.01699	160	1431	MAG,SPRED2,MBP,BCL11A,MEIS1,ADORA1,MET,ADRB1,AHR,SEMA6A,ARRDC3,FBXO32,MACIR,DIP2B,BIN1,SEMA7A,ANXA4,YBX3,APOD,APP,ARNTL,MLIP,KLF7,MYLIP,RSPO2,ATP2A2,ATP2B1,ADGRB1,ADGRB3,BCR,BDNF,NRP1,SOCS2,BMP2,BNIP3L,KLF5,MTMR2,IL33,LDLRAD4,NOVA1,NPR3,PRICKLE1,CBLN1,OMG,CCK,P2RX4,CD34,ERRFI1,PAK1,ELAPOR2,PDE4B,ENPP1,CHRM3,PGR,OVOL2,PIK3R1,FBXO7,PLAT,PLCL1,EIF2AK3,HOMER2,ROCK2,CERS2,RC3H2,ATF2,PPM1B,MIR129-1,MIR…
GO: Biological Process	GO:0031279	regulation of cyclase activity		6.705e-05	0.5973	0.001794	0.01735	45	297	ADCY8,ADCY9,ADORA1,ADRB1,ARRDC3,APLP1,APP,S1PR5,ADGRB1,ADGRB3,NPR3,NPY1R,PDE4B,CHRM1,CHRM3,CHRM4,AKAP6,AKAP5,CRHR1,PRKCA,DRD5,LPAR1,RIT2,ADGRG2,RXFP1,SSTR2,SSTR4,GIPR,GNA12,ADGRL2,ADGRL3,MCHR1,GPR26,GPR37,GRM2,GRM3,GRM4,GRM7,GRM8,GPR161,AKAP13,HPCA,VIPR1,HTR1B,HTR1F
GO: Biological Process	GO:0033673	negative regulation of kinase activity		6.914e-05	0.6159	0.001844	0.01784	48	324	ABL1,SPRED2,MAPT,HEG1,ZFYVE28,NF2,ERRFI1,CDKN2D,ENPP1,PIP4K2A,FBXO7,PPP2R5A,MIR15A,PRKCA,DAB2IP,PTEN,PTPN1,PTPRQ,DRD5,DUSP1,DUSP3,DUSP4,DUSP5,DUSP6,DUSP7,RGS3,RGS4,HIPK3,SPRED1,PIP4K2C,EPHB2,IMPACT,DTNBP1,PPM1E,CHORDC1,SLC8A1,SORL1,DBNDD2,INKA2,YWHAQ,DUSP14,SRCIN1,CEP43,THY1,DUSP16,IRAK3,HMGCR,HNRNPU
GO: Biological Process	GO:0007266	Rho protein signal transduction		6.997e-05	0.6233	0.001861	0.01799	34	203	ABL1,KCTD13,MET,HEG1,ADRB1,SRGAP1,SHTN1,RHOB,RHOG,BCR,NRP1,KALRN,RHOU,ROCK2,ARHGEF10,PLEKHG3,ARHGAP32,RIPOR2,PRAG1,RASGRF1,LPAR1,RIT2,RTKN,F2RL2,CDC42EP2,ARHGEF15,GNA12,ARHGEF18,CDC42EP1,AKAP13,CAVIN4,SCAI,RTN4R,STMN1
GO: Biological Process	GO:0007196	adenylate cyclase-inhibiting G protein-coupled glutamate receptor signaling pathway		7.306e-05	0.6508	0.001937	0.01873	5	7	GRM2,GRM3,GRM4,GRM7,GRM8
GO: Biological Process	GO:0006491	N-glycan processing		7.537e-05	0.6714	0.001992	0.01927	8	19	MAN1A1,MAN2A1,ST8SIA5,GNPTAB,ST8SIA3,ST8SIA1,MGAT4A,ST8SIA2
GO: Biological Process	GO:0051350	negative regulation of lyase activity		7.664e-05	0.6827	0.00202	0.01954	23	116	ADCY8,ADCY9,ADORA1,APP,NPR3,NPY1R,CHRM1,CHRM3,CHRM4,AKAP6,AKAP5,LPAR1,SSTR2,MCHR1,GPR37,GRM2,GRM3,GRM4,GRM7,GRM8,HPCA,HTR1B,HTR1F
GO: Biological Process	GO:0098609	cell-cell adhesion		7.949e-05	0.7081	0.002089	0.0202	123	1054	MAG,ABL1,MBP,MCAM,TENM2,SLITRK1,LRRC7,ANK3,LRRC4C,CTNNA3,CADM3,BMP2,NF2,CNTN5,NINJ2,PLEKHA7,CNTN4,NRCAM,CBLN1,CLDN1,CLDN11,PDLIM1,CD34,PAK1,CNTN3,PCDH1,CDH6,PCDH9,CDH8,CDH10,CDH11,CDH18,IGFN1,SERPINB8,PIK3R1,PKP2,PLXNB3,RC3H2,FAT3,NECTIN3,TENM4,CSRP1,PRKCA,PRKCQ,PRKCZ,MIR222,CXADR,CYLD,MYADM,RIPOR2,DAB1,CD55,SIRPA,PTK2,PTPN11,PTPRD,PTPRG,PTPRR,DLG1,DLG2,JAM3,ITCH,RAP2B,DSC3,DSG2,DUSP3,CLDN23,SKIN…
GO: Biological Process	GO:0008344	adult locomotory behavior		8.248e-05	0.7347	0.002161	0.0209	22	109	MAPT,KLHL1,APP,ADAM22,CACNB4,KALRN,NR4A2,PBX3,CNP,DAB1,OXR1,SEZ6L2,EFNB3,EPHA4,SCN8A,INPP5F,CDH23,GLRB,CNTN2,TMOD1,TRH,KCNMA1
GO: Biological Process	GO:0006814	sodium ion transport		8.655e-05	0.771	0.002261	0.02187	41	265	ASIC2,SLC24A4,HECW2,ANK3,ATP1B3,FXYD7,HCN2,CACNA1G,HCN1,PKD2L1,P2RX4,SLC38A2,SLC24A2,PKP2,SLC4A8,CPOX,PRSS8,PTPN3,DLG1,NKAIN1,DMD,AKT3,SCN1B,SCN2A,SCN4B,SCN8A,SCNN1G,SGK1,SLC6A6,SLC6A9,SLC8A1,SLC9A2,SLC12A2,SLC20A1,SLC9A9,HECW1,NKAIN2,STK39,SLC17A7,SLC17A6,SLC4A10
GO: Biological Process	GO:0086091	regulation of heart rate by cardiac conduction		8.746e-05	0.7791	0.002278	0.02203	12	41	BIN1,CTNNA3,CACNA1G,CACNA2D1,CACNB2,PKP2,DSG2,SCN1B,SCN4B,RBFOX2,KCNJ2,KCNJ3
GO: Biological Process	GO:0007156	homophilic cell adhesion via plasma membrane adhesion molecules		8.851e-05	0.7885	0.002299	0.02223	33	197	CADM3,CNTN5,CNTN4,NRCAM,CNTN3,PCDH1,CDH6,PCDH9,CDH8,CDH10,CDH11,CDH18,IGFN1,PLXNB3,FAT3,NECTIN3,TENM4,PTPRG,PTPRR,DSC3,DSG2,EMB,CLSTN1,NPTN,TENM3,IGSF9B,CDH23,ROBO3,CNTN2,PCDHA12,CDH22,IGSF21,CDH20
GO: Biological Process	GO:0030308	negative regulation of cell growth		9.061e-05	0.8072	0.002346	0.02269	37	231	MAG,BCL11A,ACVR1B,SEMA6A,DIP2B,SEMA7A,APBB1,APBB2,NRP1,NF2,PAK1,CDKN2D,ENPP1,CRYAB,AATK,SEMA3E,DAB2IP,SERTAD2,KIAA0319,ADIPOR2,RGS4,EPHA4,ESR2,SEMA6D,SEMA3F,CDKN2AIP,FOXP1,FSTL4,SPART,CCDC85B,DNAJB2,WNT3,INHBA,RTN4R,RTN4,C10orf90,SMAD3
GO: Biological Process	GO:0000226	microtubule cytoskeleton organization		9.131e-05	0.8134	0.002358	0.0228	121	1037	MAK,ABL1,MAP6,MAPT,MCAM,MET,ARL13B,CEP126,KIF17,MACIR,CDC42BPA,VAMP4,PPP1R12A,BBS4,BICD1,DRG1,NEFM,PRICKLE1,MAP7,PAK1,PAM,SEPTIN7,ENPP2,CNP,ROCK2,ONECUT2,SPAG6,CRYAB,ARHGEF10,PRKAA2,PRKCZ,CYLD,CCP110,RIPOR2,MCIDAS,TBC1D5,PTK2,ELMO1,ASAP1,STMN3,DLG1,HS3ST1,DNAH8,CEP97,DYNC1LI2,PDCD6IP,RSPH4A,RANBP9,FIGN,TTLL7,CCDC88C,CEP83,EML1,PATJ,EPHA3,NIN,MAP6D1,TUBB4A,FGFR2,TRIM36,KIF27,SGK1,CCDC187,DZIP1,CHO…
GO: Biological Process	GO:0051339	regulation of lyase activity		9.25e-05	0.824	0.002381	0.02303	45	301	ADCY8,ADCY9,ADORA1,ADRB1,ARRDC3,APLP1,APP,S1PR5,ADGRB1,ADGRB3,NPR3,NPY1R,PDE4B,CHRM1,CHRM3,CHRM4,AKAP6,AKAP5,CRHR1,PRKCA,DRD5,LPAR1,RIT2,ADGRG2,RXFP1,SSTR2,SSTR4,GIPR,GNA12,ADGRL2,ADGRL3,MCHR1,GPR26,GPR37,GRM2,GRM3,GRM4,GRM7,GRM8,GPR161,AKAP13,HPCA,VIPR1,HTR1B,HTR1F
GO: Biological Process	GO:0051640	organelle localization		9.405e-05	0.8378	0.002414	0.02335	134	1171	MAK,MAP6,MAPT,MCAM,PICALM,ESYT2,ARL13B,SEMA6A,CEP126,STX7,KIF17,MACIR,BIN1,CDC42BPA,MTM1,MYO1D,MYO1E,MYO6,BBS4,DIPK2A,LIN7A,BICD1,SYNJ2,PRICKLE1,CAMK2A,PAM,SEPTIN7,ENPP2,VAMP3,TERB1,ONECUT2,FAM98A,SPAG6,CRHR1,FEZ1,PRKCZ,TANC2,CYLD,CCP110,MCIDAS,TBC1D5,SYTL2,DAB1,PTEN,PTGDS,PTK2,ELMO1,ASAP1,DLG1,DMD,HS3ST1,STX17,DNAH8,CEP97,DYNC1I1,DYNC1LI2,RANBP2,WIPI1,PDCD6IP,RSPH4A,AP1M2,RASGRP1,CEP83,STX6,NIN,…
GO: Biological Process	GO:0007194	negative regulation of adenylate cyclase activity		9.51e-05	0.8471	0.002434	0.02354	22	110	ADCY8,ADCY9,ADORA1,APP,NPR3,NPY1R,CHRM1,CHRM3,CHRM4,AKAP6,AKAP5,LPAR1,SSTR2,MCHR1,GPR37,GRM2,GRM3,GRM4,GRM7,GRM8,HTR1B,HTR1F
GO: Biological Process	GO:0008542	visual learning		9.846e-05	0.8771	0.002513	0.02431	17	74	MEIS2,APBB1,APP,CACNA1E,NTS,CCK,CREB1,CRHR1,DRD5,SGK1,NPTN,GRIN2A,SYNPO,HMGCR,TANC1,KIT,KRAS
GO: Biological Process	GO:0086002	cardiac muscle cell action potential involved in contraction		0.0001002	0.8928	0.002551	0.02467	14	54	BIN1,CTNNA3,CACNA1G,CACNA2D1,CACNB2,PKP2,NOS1AP,DLG1,DSG2,SCN1B,SCN4B,KCNJ2,KCNJ3,KCNN2
GO: Biological Process	GO:2000169	regulation of peptidyl-cysteine S-nitrosylation		0.0001068	0.9511	0.002694	0.02606	6	11	MIR132,MIR212,NOS1AP,DMD,OXR1,NCOA7
GO: Biological Process	GO:0071286	cellular response to magnesium ion		0.0001068	0.9511	0.002694	0.02606	6	11	ANK3,RYR3,SMPD3,GRIN2A,NR3C1,KCNA1
GO: Biological Process	GO:0099545	trans-synaptic signaling by trans-synaptic complex		0.0001068	0.9511	0.002694	0.02606	6	11	TENM2,PTPRD,EFNB3,EPHB2,NLGN1,NPTN
GO: Biological Process	GO:0043951	negative regulation of cAMP-mediated signaling		0.0001094	0.9745	0.002753	0.02663	22	111	ADCY8,ADCY9,ADORA1,APP,NPR3,NPY1R,CHRM1,CHRM3,CHRM4,AKAP5,LPAR1,PDE10A,SSTR2,MCHR1,GPR37,GRM2,GRM3,GRM4,GRM7,GRM8,HTR1B,HTR1F
GO: Biological Process	GO:0009628	response to abiotic stimulus		0.000113	1	0.002831	0.02738	197	1839	MAG,ASIC2,MAPT,MEIS2,ADORA1,MET,ADRB1,ADSS2,ALAS2,FBXO32,APBB1,YBX3,APP,BHLHE40,RHOB,ARNTL,ATP2A2,ATP2B1,ATP2B2,MYO6,BDNF,NRP1,BMP2,BNIP3L,NEUROD2,IL33,NPAS2,CACNA1E,CACNB4,KALRN,CAMK2A,NTS,NR4A2,PKD2L1,MAP7,GPR88,CLDN1,CCK,PDLIM1,CD34,ERRFI1,PAK1,PAM,CDH8,PCMT1,CDKN2D,CDS1,PDE4B,PDK1,ENPP1,SLC26A4,PENK,CHM,CHRM1,PLEKHB1,CHRNA4,SLC38A2,PIK3R1,NMT2,PLAT,EIF2AK3,PMAIP1,ROCK2,AKAP5,INTS7,CLOCK,CREB1…
GO: Biological Process	GO:0009612	response to mechanical stimulus		0.0001131	1	0.002831	0.02738	53	376	MAG,ASIC2,MEIS2,ADORA1,APP,ATP2B2,MYO6,BDNF,BMP2,IL33,KALRN,PKD2L1,ENPP1,CHM,SLC38A2,PPL,CNTNAP2,PRKCA,RIPOR2,PTGS2,KCNK4,PTK2,KIAA0319,PTPN11,PTPRQ,DMD,EGR1,STRBP,ETV1,SCN8A,MAP2K4,FOS,FOSB,FOSL2,SLC8A1,SLC12A2,CDH23,TMEM150C,PHF24,SUN1,GRIN2A,GRIN2B,GRM8,GSN,GSR,BACE1,JUNB,KCNA1,KCND2,KCNJ2,KCNJ4,KCNMA1,KIT
GO: Biological Process	GO:1902683	regulation of receptor localization to synapse		0.000114	1	0.002836	0.02743	9	25	STX7,KALRN,CAMK2A,TAMALIN,PRKCZ,ARHGAP44,ZDHHC3,NPTN,RAPGEF4
GO: Biological Process	GO:0021756	striatum development		0.000114	1	0.002836	0.02743	9	25	ZSWIM6,BBS4,ENPP1,CNTNAP2,SLITRK5,LRRK2,FOXP1,BCL11B,INHBA
GO: Biological Process	GO:0006511	ubiquitin-dependent protein catabolic process		0.0001187	1	0.002947	0.0285	85	682	MAN1A1,KCTD13,USP31,RNF150,HECW2,KLHL42,SPOP,FBXO33,FBXO32,KLHL8,WDR91,ARNTL,MTM1,MYLIP,IL33,CNOT4,PRICKLE1,CAMLG,STT3B,USP25,TRIP12,FBXO7,ANKIB1,EIF2AK3,RC3H2,SGTB,NDFIP2,CLOCK,PPP2R5C,CSNK1A1,EDEM1,CYLD,PSMA5,PTEN,FBXL3,PTK2,FBXL5,AREL1,FBXO10,USP3,ITCH,USP43,FBXO31,OTUD7A,TRIM13,PSMD14,CRBN,FBXW7,RNF148,LRRK2,USP48,SEL1L,VPS37A,RNF34,KLHL15,RNF130,PLK2,HECW1,RNF115,PSME4,USP38,GNA12,DESI1,USP3…
GO: Biological Process	GO:0018105	peptidyl-serine phosphorylation		0.0001251	1	0.003095	0.02993	50	350	MET,DYRK3,APP,BDNF,CAMK4,CAMK2A,PAK1,MAP3K13,DCLK1,PDK1,PLCL1,EIF2AK3,ROCK2,MAPKAP1,MIR132,CSNK1A1,CSNK1G3,PRKAA2,PRKCA,PRKCB,PRKCG,MIR212,PRKCQ,PRKCZ,RASSF2,PTEN,PTGS2,TLK1,DMD,AKT3,SGK2,HIPK3,RPS6KA3,LRRK2,FNIP1,SGK1,LMTK2,INPP5F,SLC1A1,NLK,PLK2,MAST4,PLCL2,STK39,TFRC,SGK3,TNKS1BP1,CAMK1D,CAMK1G,SMAD7
GO: Biological Process	GO:0070373	negative regulation of ERK1 and ERK2 cascade		0.0001256	1	0.003096	0.02994	20	97	ABL1,SPRED2,SEMA6A,ERRFI1,DAB2IP,SIRPA,PTEN,PTPN1,PTPRR,DLG1,DMD,DUSP1,DUSP3,DUSP4,DUSP6,RANBP9,SPRED1,EPHB2,PHLPP1,XBP1
GO: Biological Process	GO:0048598	embryonic morphogenesis		0.0001258	1	0.003096	0.02994	132	1158	NCOA3,ABL1,HS6ST2,MBNL1,MBP,ACVR1B,MEIS1,MEIS2,ARL13B,SEMA6A,RECK,YBX3,LMO4,SEC14L3,MYLIP,RSPO2,ATP2A2,ATP2B2,MYO6,PPP1R12A,BBS4,BCR,BMP2,BNIP3L,NF2,CDK5R2,CACNB2,CACNB4,PRICKLE1,CAMK2A,RUNX2,CLDN1,PAK1,ENPP2,CYTH1,MED14,OVOL2,PKP2,PLS1,ROCK2,MAPKAP1,GNPTAB,TENM4,MICAL2,CSRP1,MYADM,RIPOR2,PTEN,PTK2,PTPN11,PTPRQ,DLG1,RAP1B,DSC3,DUSP1,DUSP4,DUSP5,DUSP6,LPAR1,RIT2,CCDC88C,EFNA1,EFNB2,RNF2,EGR1,EN2,C…
GO: Biological Process	GO:0001932	regulation of protein phosphorylation		0.0001309	1	0.003212	0.03106	160	1451	ABL1,SPRED2,ACVR1B,ADCY8,ADCY9,MAP3K5,ADORA1,MET,HEG1,MAP3K9,MNAT1,SEMA7A,DGKE,APP,ZFYVE28,ARR3,BDNF,DIPK2A,NRP1,BMP2,NF2,BTC,CDK5R2,LDLRAD4,CCK,PKMYT1,CCNG1,CCNT2,ERRFI1,PAK1,DGKI,MAP3K13,CDC25B,CDKN2D,PDE8A,ENPP1,ENPP2,CHRM1,WDFY2,PIK3R1,FBXO7,PLCL1,EIF2AK3,AKAP6,ROCK2,MAPKAP1,AKAP5,MIR128-1,MIR132,PPP2R5A,PPP2R5C,MIR15A,PRKCA,MIR212,PRKCZ,MAPK11,MAPK10,DIRAS2,PRLR,DAB2IP,MYADM,RASSF2,DAB1,SIRP…
GO: Biological Process	GO:0043407	negative regulation of MAP kinase activity		0.0001322	1	0.003236	0.0313	19	90	SPRED2,PRKCA,DAB2IP,PTPN1,DUSP1,DUSP3,DUSP4,DUSP5,DUSP6,DUSP7,RGS3,RGS4,HIPK3,SPRED1,SORL1,DUSP14,DUSP16,IRAK3,HMGCR
GO: Biological Process	GO:0050974	detection of mechanical stimulus involved in sensory perception		0.0001342	1	0.003275	0.03167	15	62	ASIC2,ATP2B2,MYO6,CHM,KCNK4,PTPRQ,SLC12A2,CDH23,PHF24,GRIN2A,GRIN2B,GRM8,BACE1,KCNA1,KIT
GO: Biological Process	GO:0007423	sensory organ development		0.0001391	1	0.003376	0.03265	130	1140	MAN2A1,SPRED2,HS6ST2,MEIS1,MEIS2,MITF,AHR,SEMA6A,BFSP2,KIF17,LMO4,LCTL,CRYBG3,ATP2B1,ATP2B2,MYO6,BBS4,BCR,BDNF,LIN7A,NRP1,BMP2,NF2,CDK5R2,DDR1,CACNB2,PRICKLE1,HCN1,CLDN1,PBX3,CDH6,CDH11,IGFN1,ATP8B1,CHM,PKNOX1,MED27,PLS1,INTS7,FAT3,CLIC4,NECTIN3,SPAG6,CRYAB,PRKCZ,RTN4RL2,RIPOR2,BCOR,PTEN,PTK2,PTPN11,PLPPR4,PTPRQ,DLG1,RANBP9,SUV39H2,PRMT6,TRNT1,EFNB2,RNF2,EGR1,MBNL2,ABI2,RCBTB1,SPRED1,CRBN,EPHA4,E…
GO: Biological Process	GO:0031641	regulation of myelination		0.0001391	1	0.003376	0.03265	16	69	MAG,MTMR2,MYRF,EIF2AK3,TENM4,TMEM98,PTEN,DLG1,EGR2,EPHA4,FBXW7,SOX10,NKX6-2,TPPP,KLK8,BACE1
GO: Biological Process	GO:0048278	vesicle docking		0.0001398	1	0.003384	0.03273	17	76	STX7,CAMK2A,VAMP3,SYTL2,STX17,CEP83,STX6,UNC13B,EXOC5,SNAP25,RAB8B,SPTBN2,STX3,STXBP3,EXOC6B,RAB15,KCNB1
GO: Biological Process	GO:0071248	cellular response to metal ion		0.0001428	1	0.003448	0.03335	41	271	ADCY8,RASAL1,ANK3,APP,MTF1,ASPH,NEUROD2,NTS,CLDN1,P2RX4,CPNE8,ENPP2,EIF2AK3,CLIC4,CREB1,PRKAA2,SYT12,PTGS2,DLG2,LRRK2,RYR3,SMPD3,FN1,FOS,FOSB,NLGN1,SLC1A1,SLC12A2,GABRB3,SYT11,SYT4,SYT5,GRIN2A,GRIN2B,NR3C1,GSN,TFRC,BACE1,HPCA,JUNB,KCNA1
GO: Biological Process	GO:0007044	cell-substrate junction assembly		0.0001438	1	0.003463	0.0335	22	113	ABL1,APOD,BCR,NRP1,ENPP2,ROCK2,PTEN,PTK2,PTPN11,DUSP3,PEAK1,EPHA3,FMN1,FN1,CLASP2,THSD1,GPM6B,THY1,ITGB4,LAMC2,LIMS1,SMAD3
GO: Biological Process	GO:2000310	regulation of NMDA receptor activity		0.0001452	1	0.003487	0.03373	12	43	LRRC7,APP,DLG1,DLG2,RASGRF1,EPHB2,NLGN1,SLC6A9,GRIA2,GRIA3,GRIN2A,GRIN2B
GO: Biological Process	GO:0110053	regulation of actin filament organization		0.0001473	1	0.003527	0.03412	45	307	ABL1,MET,BIN1,BBS4,NRP1,NF2,PAK1,CFL2,TMOD2,PIK3R1,ROCK2,ARHGEF10,PRKCQ,MYADM,VILL,DLG1,ARPC5,LPAR1,RGS4,ABI2,SORBS3,AP1AR,FMN1,CDC42EP2,CX3CL1,ARPC1A,PPM1E,ARHGEF15,CYFIP2,IQGAP2,BRK1,SPTBN2,CLASP2,ARFIP1,ARHGEF18,GSN,CDC42EP1,TMOD1,SYNPO,TMEFF2,SSH2,SCIN,STMN1,ACTR3B,SMAD3
GO: Biological Process	GO:0060048	cardiac muscle contraction		0.00015	1	0.003583	0.03466	29	169	ADORA1,MET,ADRB1,BIN1,ASPH,CTNNA3,ATP2A2,CACNA1G,CACNA2D1,CACNB2,P2RX4,SEPTIN7,PDE4B,PKP2,AKAP6,NOS1AP,DLG1,DMD,DSG2,SCN1B,SCN4B,SLC8A1,GSN,TNNI1,TNNT2,KCNJ2,KCNJ3,KCNN2,SMAD7
GO: Biological Process	GO:0019935	cyclic-nucleotide-mediated signaling		0.0001509	1	0.003593	0.03475	52	371	ADCY8,ADCY9,ADORA1,ADRB1,AHR,ARRDC3,APLP1,APP,S1PR5,ADGRB1,ADGRB3,NPR3,NPY1R,PDE4B,CHRM1,CHRM3,CHRM4,AKAP6,AKAP5,CRHR1,PRKCA,DRD5,LPAR1,RIT2,ADGRG2,RXFP1,EPHA5,PEX5L,PDE10A,SSTR2,SSTR3,SSTR4,GIPR,GNA12,ADGRL2,ADGRL3,MCHR1,GPR26,GPR37,RAPGEF4,GRM2,GRM3,GRM4,GRM7,GRM8,GPR161,NUDT4,AKAP13,VIPR1,HTR1B,HTR1F,GPR62
GO: Biological Process	GO:0019941	modification-dependent protein catabolic process		0.0001521	1	0.003613	0.03494	85	687	MAN1A1,KCTD13,USP31,RNF150,HECW2,KLHL42,SPOP,FBXO33,FBXO32,KLHL8,WDR91,ARNTL,MTM1,MYLIP,IL33,CNOT4,PRICKLE1,CAMLG,STT3B,USP25,TRIP12,FBXO7,ANKIB1,EIF2AK3,RC3H2,SGTB,NDFIP2,CLOCK,PPP2R5C,CSNK1A1,EDEM1,CYLD,PSMA5,PTEN,FBXL3,PTK2,FBXL5,AREL1,FBXO10,USP3,ITCH,USP43,FBXO31,OTUD7A,TRIM13,PSMD14,CRBN,FBXW7,RNF148,LRRK2,USP48,SEL1L,VPS37A,RNF34,KLHL15,RNF130,PLK2,HECW1,RNF115,PSME4,USP38,GNA12,DESI1,USP3…
GO: Biological Process	GO:0051952	regulation of amine transport		0.0001536	1	0.003638	0.03519	24	129	NAT8L,ADORA1,NPY5R,CCK,CHRNA4,CRHR1,PRKCB,SYT12,RGS4,SLC43A2,DTNBP1,RAB3GAP1,SLC12A2,SYT11,SYT4,SYT5,GRIN2B,NR3C1,GRM2,GRM7,TRH,HTR1B,KCNB1,RTN4
GO: Biological Process	GO:0042220	response to cocaine		0.0001612	1	0.00381	0.03685	18	84	BDNF,KALRN,NTS,PGR,HOMER2,HOMER1,CRHR1,DRD5,RGS4,EGR1,SLC1A1,TACR3,ADGRL3,GRIN2A,GRIN2B,GRM2,HTR1B,ST8SIA2
GO: Biological Process	GO:0051347	positive regulation of transferase activity		0.0001632	1	0.003847	0.03721	100	838	ABL1,MAPT,ADCY8,ADCY9,MAP3K5,ADORA1,MET,MAP3K9,ARRDC3,MNAT1,DGKE,APP,LMO4,BDNF,DIPK2A,BMP2,BTC,CDK5R2,DDR1,CCK,CCNT2,PAK1,DGKI,MAP3K13,CDC25B,CHRM1,PARM1,AKAP6,MAPKAP1,POT1,PRKCQ,PRKCZ,MAPK11,MAPK10,DIRAS2,PRLR,DAB2IP,RASSF2,DAB1,PTEN,PTK2,PTPN1,PTPN11,DLG1,DOCK3,RANBP2,RAP2B,DUSP5,DUSP6,DUSP7,WRAP53,LPAR1,RASGRP1,EFNA1,SH3GLB1,EGR1,EPHA10,EPHA3,EPHA4,EPHA5,FBXW7,EPHB1,EPHB2,EPHB3,ERBB3,LRRK2,ACS…
GO: Biological Process	GO:0001933	negative regulation of protein phosphorylation		0.0001656	1	0.003892	0.03764	60	447	ABL1,SPRED2,MET,HEG1,ZFYVE28,NF2,LDLRAD4,ERRFI1,CDKN2D,ENPP1,FBXO7,MIR132,MIR15A,PRKCA,MIR212,PRKCZ,DAB2IP,MYADM,RASSF2,SIRPA,PTEN,PTPN1,PTPRQ,DMD,DRD5,DUSP1,DUSP3,DUSP4,DUSP5,DUSP6,DUSP7,RGS3,RGS4,HIPK3,SPRED1,EPHB2,PRR5L,LRRK2,IMPACT,DTNBP1,SH3GL2,PPM1E,INPP5F,CHORDC1,SLC8A1,SORL1,DBNDD2,INKA2,STK39,YWHAQ,DUSP14,SRCIN1,CEP43,THY1,DUSP16,IRAK3,HMGCR,XBP1,INSM1,SMAD7
GO: Biological Process	GO:0001885	endothelial cell development		0.0001683	1	0.003943	0.03813	20	99	MEIS1,MET,HEG1,PPP1R12A,CLDN1,COL22A1,ROCK2,CLIC4,PPP1R16B,MYADM,DMD,RAP1B,RAP2B,FBN2,RAPGEF6,HAPLN2,LCLAT1,RTN4,LAMA4,IFT88
GO: Biological Process	GO:0043632	modification-dependent macromolecule catabolic process		0.0001686	1	0.003943	0.03813	86	699	MAN1A1,KCTD13,USP31,RNF150,HECW2,KLHL42,SPOP,FBXO33,FBXO32,KLHL8,WDR91,ARNTL,MTM1,MYLIP,IL33,CNOT4,PRICKLE1,CAMLG,STT3B,USP25,TRIP12,FBXO7,ANKIB1,EIF2AK3,RC3H2,SGTB,NDFIP2,CLOCK,PPP2R5C,CSNK1A1,EDEM1,CYLD,PSMA5,PTEN,FBXL3,PTK2,FBXL5,AREL1,FBXO10,USP3,ITCH,TUT7,USP43,FBXO31,OTUD7A,TRIM13,PSMD14,CRBN,FBXW7,RNF148,LRRK2,USP48,SEL1L,VPS37A,RNF34,KLHL15,RNF130,PLK2,HECW1,RNF115,PSME4,USP38,GNA12,DESI1…
GO: Biological Process	GO:0051093	negative regulation of developmental process		0.0001691	1	0.003943	0.03813	140	1249	MAG,NCOA3,ABL1,SPRED2,MAPT,MBP,JDP2,BCL11A,MEIS1,MEIS2,ADRB1,AHR,SEMA6A,DIP2B,SEMA7A,APBB1,YBX3,APP,ARNTL,KLF7,RSPO2,ADGRB1,ADGRB3,BCR,BDNF,NRP1,SOCS2,BMP2,NEUROD2,KLF5,LDLRAD4,CNTN4,PRICKLE1,RUNX1T1,CBLN1,OMG,PAK1,ELAPOR2,ENPP1,OVOL2,SINHCAF,PIK3R1,FBXO7,PKP2,OCIAD2,ROCK2,CERS2,RC3H2,FAT3,ATF2,AATK,PPP3CA,MIR15A,TMEM98,MIR212,MIR222,MAPK11,CXADR,SEMA3E,DAB2IP,BHLHE41,CYLD,HDAC9,DAB1,BRINP1,BCOR,…
GO: Biological Process	GO:0098657	import into cell		0.0001695	1	0.003943	0.03814	42	282	NAT8L,ADRB1,AP2B1,ATP1B3,MYO6,HCN2,CACNA2D1,SLC24A2,NEURL1B,AKAP5,SV2B,DLG1,RGS4,CACNG8,EFNB2,SLC43A2,CACNG3,ACSL1,TRPV6,SMPD3,SLC1A1,SLC6A6,SLC6A9,SLC8A1,SLC9A2,SLC12A2,SLC15A4,SNAP25,ACSL5,SLC9A9,ARC,TRPV3,GPM6B,GSG1L,HPCA,USP46,KCNJ2,KCNJ3,KCNJ4,KCNJ9,SLC17A6,SLC39A10
GO: Biological Process	GO:0001654	eye development		0.0001717	1	0.003983	0.03852	97	809	MAN2A1,SPRED2,HS6ST2,MEIS1,MEIS2,MITF,AHR,SEMA6A,BFSP2,KIF17,LMO4,LCTL,CRYBG3,ATP2B1,ATP2B2,MYO6,BBS4,BDNF,NRP1,NF2,CDK5R2,CACNB2,PRICKLE1,HCN1,PBX3,CDH6,CDH11,IGFN1,CHM,PKNOX1,MED27,INTS7,FAT3,CLIC4,NECTIN3,CRYAB,PRKCZ,BCOR,PTK2,DLG1,RANBP9,SUV39H2,PRMT6,TRNT1,EFNB2,RNF2,EGR1,MBNL2,ABI2,RCBTB1,SPRED1,EPHA4,EPHB1,EPHB2,SOX8,DTNBP1,FBN2,FGFR2,FOXG1,FN1,SKIL,SLC1A1,ARHGEF15,CYFIP2,EXOC5,RAB3GAP1,RA…
GO: Biological Process	GO:0097320	plasma membrane tubulation		0.0001744	1	0.004035	0.03903	8	21	CAVIN2,ASAP1,SH3GLB1,SH3GL2,BIN3,SNX33,MICALL1,ATP10A
GO: Biological Process	GO:1902083	negative regulation of peptidyl-cysteine S-nitrosylation		0.0001814	1	0.004186	0.04048	5	8	MIR132,MIR212,DMD,OXR1,NCOA7
GO: Biological Process	GO:1900273	positive regulation of long-term synaptic potentiation		0.0001853	1	0.004265	0.04125	10	32	ADCY8,ADRB1,APP,KALRN,AKAP5,CREB1,EPHB2,ZDHHC2,CPEB3,NPTN
GO: Biological Process	GO:0046486	glycerolipid metabolic process		0.0001876	1	0.004308	0.04167	62	468	OSBPL10,DGKE,MTM1,MTMR1,SOCS2,SYNJ2,MTMR2,DAGLB,MTMR7,DGKI,CDS1,ENPP2,CHKA,PIGA,PIK3C2B,PIK3R1,PIP4K2A,GAL3ST1,PIGG,PTEN,PTPN11,LPGAT1,ABHD5,SH3GLB1,CNEP1R1,PLEKHA1,PIP4K2C,FBXW7,SCD5,SOCS7,ACSL1,TTC7B,SCD,PGAP1,ETNK1,FAR1,SEL1L,INPP5F,PIGZ,GDE1,FAM126B,ACSL5,SORL1,MBOAT1,STARD10,MBOAT2,EFR3A,GPAT3,PLAAT3,SLC44A1,NUDT4,THRB,GPCPD1,SERINC5,RAB38,AGPAT4,SERINC2,LCLAT1,ITPKA,PLAAT1,TTC7A,LPL
GO: Biological Process	GO:0033674	positive regulation of kinase activity		0.0001882	1	0.00431	0.04168	91	751	ABL1,MAPT,ADCY8,ADCY9,MAP3K5,ADORA1,MET,MAP3K9,MNAT1,DGKE,APP,LMO4,BDNF,DIPK2A,BMP2,BTC,CDK5R2,DDR1,CCK,CCNT2,PAK1,DGKI,MAP3K13,CDC25B,CHRM1,AKAP6,MAPKAP1,PRKCZ,MAPK11,MAPK10,DIRAS2,PRLR,DAB2IP,RASSF2,DAB1,PTK2,PTPN1,PTPN11,DLG1,DOCK3,RANBP2,RAP2B,DUSP5,DUSP6,DUSP7,LPAR1,RASGRP1,EFNA1,SH3GLB1,EGR1,EPHA10,EPHA3,EPHA4,EPHA5,FBXW7,EPHB1,EPHB2,EPHB3,ERBB3,LRRK2,ACSL1,FGFR2,MAP2K4,LMTK2,MAGI3,SLC1A1,N…
GO: Biological Process	GO:0106030	neuron projection fasciculation		0.0001912	1	0.004355	0.04212	11	38	NRP1,CNTN4,NRCAM,FEZF2,EPHA3,EPHA4,EPHB2,EPHB3,ERBB3,CNTN2,RTN4
GO: Biological Process	GO:0007413	axonal fasciculation		0.0001912	1	0.004355	0.04212	11	38	NRP1,CNTN4,NRCAM,FEZF2,EPHA3,EPHA4,EPHB2,EPHB3,ERBB3,CNTN2,RTN4
GO: Biological Process	GO:0008361	regulation of cell size		0.0001922	1	0.004368	0.04224	39	257	MAG,ABL1,MAPT,BCL11A,AHR,SEMA6A,DIP2B,SEMA7A,SHTN1,ATP2B2,BDNF,NRP1,NRCAM,OMG,PAK1,MAP3K13,CREB1,AATK,SEMA3E,PTEN,KIAA0319,AKT3,EPHA4,SEMA6D,SEMA3F,FN1,CLSTN1,SLC12A2,FSTL4,SPART,CLASP2,CDKL5,CNTN2,TTL,TRPC5,WNT3,RTN4R,KCNMA1,RTN4
GO: Biological Process	GO:0048814	regulation of dendrite morphogenesis		0.0001941	1	0.004401	0.04256	20	100	MET,HECW2,ADGRB3,KALRN,NUMBL,AKAP5,PPP3CA,SIPA1L1,PTPRD,SH3GLB1,FBXO31,EPHA4,ANKRD27,SGK1,HECW1,CDKL5,LZTS1,TRPC5,KNDC1,ITPKA
GO: Biological Process	GO:0150063	visual system development		0.0001961	1	0.004429	0.04284	97	812	MAN2A1,SPRED2,HS6ST2,MEIS1,MEIS2,MITF,AHR,SEMA6A,BFSP2,KIF17,LMO4,LCTL,CRYBG3,ATP2B1,ATP2B2,MYO6,BBS4,BDNF,NRP1,NF2,CDK5R2,CACNB2,PRICKLE1,HCN1,PBX3,CDH6,CDH11,IGFN1,CHM,PKNOX1,MED27,INTS7,FAT3,CLIC4,NECTIN3,CRYAB,PRKCZ,BCOR,PTK2,DLG1,RANBP9,SUV39H2,PRMT6,TRNT1,EFNB2,RNF2,EGR1,MBNL2,ABI2,RCBTB1,SPRED1,EPHA4,EPHB1,EPHB2,SOX8,DTNBP1,FBN2,FGFR2,FOXG1,FN1,SKIL,SLC1A1,ARHGEF15,CYFIP2,EXOC5,RAB3GAP1,RA…
GO: Biological Process	GO:0048880	sensory system development		0.0001967	1	0.004429	0.04284	106	903	MAN2A1,SPRED2,HS6ST2,MEIS1,MEIS2,MITF,AHR,SEMA6A,BFSP2,KIF17,LMO4,SHTN1,LCTL,CRYBG3,ATP2B1,ATP2B2,MYO6,BBS4,BDNF,NRP1,NF2,CDK5R2,CACNB2,PRICKLE1,HCN1,PBX3,CDH6,CDH11,IGFN1,CHM,PKNOX1,MED27,INTS7,FAT3,CLIC4,NECTIN3,CRYAB,PRKCZ,RTN4RL2,BCOR,PTK2,DLG1,ITCH,RANBP9,SUV39H2,PRMT6,TRNT1,EFNB2,RNF2,EGR1,MBNL2,EGR2,ABI2,RCBTB1,SPRED1,EPHA4,EPHB1,EPHB2,ERBB3,SOX8,DTNBP1,FBN2,FGFR2,FOXG1,FN1,SKIL,SLC1A1,ARH…
GO: Biological Process	GO:0042326	negative regulation of phosphorylation		0.0001969	1	0.004429	0.04284	66	507	ABL1,SPRED2,MAPT,MET,HEG1,ZFYVE28,NF2,LDLRAD4,ERRFI1,CDKN2D,ENPP1,PIP4K2A,FBXO7,MIR132,PPP2R5A,MIR15A,PRKCA,MIR212,PRKCZ,DAB2IP,MYADM,RASSF2,SIRPA,PTEN,PTPN1,PTPRQ,DMD,DRD5,DUSP1,DUSP3,DUSP4,DUSP5,DUSP6,DUSP7,RGS3,RGS4,HIPK3,SPRED1,PIP4K2C,EPHB2,PRR5L,LRRK2,IMPACT,DTNBP1,SH3GL2,PPM1E,INPP5F,CHORDC1,SLC8A1,SORL1,DBNDD2,INKA2,STK39,YWHAQ,DUSP14,SRCIN1,CEP43,THY1,DUSP16,IRAK3,HMGCR,HNRNPU,XBP1,INHBA…
GO: Biological Process	GO:0010035	response to inorganic substance		0.0002051	1	0.004602	0.04451	106	904	ABL1,MAPT,MBP,ADCY8,MAP3K5,MET,ADSS2,ARL13B,ALAS2,MNAT1,RASAL1,ANK3,APBB1,APP,RHOB,MTF1,ASPH,BDNF,NEUROD2,CACNA1G,HCN1,NTS,NR4A2,PKD2L1,CLDN1,P2RX4,PAM,PCSK1,CPNE8,PDE8A,ENPP2,PENK,SLC38A2,PIK3R1,FBXO7,EIF2AK3,HOMER1,KLF6,CLIC4,CPOX,CREB1,ATF2,CRYAB,MIR132,PPP3CA,PRKAA2,MIR222,MAPK10,SYT12,SIRPA,PTEN,PTGS2,PTPN11,DLG2,DMD,QDPR,DUSP1,SLC25A13,PLEKHA1,ESR2,LRRK2,IMPACT,RYR3,NDRG1,TRPV6,SMPD3,FN1,FO…
GO: Biological Process	GO:0040013	negative regulation of locomotion		0.000211	1	0.004713	0.04558	60	451	ADORA1,SRGAP1,MITF,SEMA6A,ARRDC3,MACIR,RECK,SEMA7A,APOD,RHOB,PODN,ADGRB1,BCR,NRP1,NF2,IL33,LDLRAD4,SINHCAF,PKP2,PLXNB3,CERS2,CLIC4,MIR129-1,MIR132,MIR15A,MIR212,RTN4RL2,SEMA3E,DAB2IP,TCAF1,RIPOR2,PTEN,PTK2,PTPRG,PTPRR,ADIPOR2,DRD5,RAP2B,DUSP1,DUSP3,SPRED1,AP1AR,SEMA6D,CX3CL1,SEMA3F,NRG3,CLASP2,GNA12,GRM5,THY1,ZMYND8,TMEFF2,WNT3,ACVR1C,RBPJ,SCAI,NAV3,RTN4,ILDR1,SMAD7
GO: Biological Process	GO:0018209	peptidyl-serine modification		0.0002111	1	0.004713	0.04558	52	376	GALNT13,MET,DYRK3,APP,BDNF,CAMK4,CAMK2A,PAK1,MAP3K13,DCLK1,PDK1,PLCL1,EIF2AK3,ROCK2,MAPKAP1,MIR132,CSNK1A1,CSNK1G3,PRKAA2,PRKCA,PRKCB,PRKCG,MIR212,PRKCQ,PRKCZ,RASSF2,PTEN,PTGS2,TLK1,DMD,AKT3,SGK2,HIPK3,RPS6KA3,LRRK2,FNIP1,SGK1,LMTK2,INPP5F,SLC1A1,NLK,PLK2,MAST4,MAMDC2,PLCL2,STK39,TFRC,SGK3,TNKS1BP1,CAMK1D,CAMK1G,SMAD7
GO: Biological Process	GO:0043409	negative regulation of MAPK cascade		0.0002137	1	0.004759	0.04603	36	232	ABL1,SPRED2,SEMA6A,NF2,ERRFI1,PRKCA,DAB2IP,CYLD,SIRPA,PTEN,PTPN1,PTPRR,DLG1,DMD,ITCH,DUSP1,DUSP3,DUSP4,DUSP5,DUSP6,DUSP7,RANBP9,RGS3,RGS4,HIPK3,EFNA1,SPRED1,EPHB2,PRDM15,SORL1,PHLPP1,DUSP14,DUSP16,IRAK3,HMGCR,XBP1
GO: Biological Process	GO:0051348	negative regulation of transferase activity		0.0002182	1	0.004824	0.04666	50	358	ABL1,SPRED2,MAPT,HEG1,ZFYVE28,NF2,ERRFI1,CDKN2D,ENPP1,PIP4K2A,FBXO7,POT1,PPP2R5A,MIR15A,PRKCA,DAB2IP,PTEN,PTPN1,PTPRQ,DRD5,DUSP1,DUSP3,DUSP4,DUSP5,DUSP6,DUSP7,RGS3,RGS4,HIPK3,SPRED1,PIP4K2C,EPHB2,IMPACT,DTNBP1,PPM1E,CHORDC1,SLC8A1,SORL1,DBNDD2,INKA2,YWHAQ,DUSP14,SRCIN1,CEP43,THY1,DUSP16,IRAK3,HMGCR,HNRNPU,SMAD7
GO: Biological Process	GO:0050772	positive regulation of axonogenesis		0.0002186	1	0.004824	0.04666	23	124	MAP6,MAPT,BCL11A,PICALM,SLITRK1,SEMA7A,SHTN1,BDNF,NRP1,PAK1,MAP3K13,PLXNA1,PLXNB3,NIN,FN1,SKIL,PLXND1,CDKL5,CNTN2,TRPC5,WNT3,DIXDC1,RTN4
GO: Biological Process	GO:0110020	regulation of actomyosin structure organization		0.0002186	1	0.004824	0.04666	23	124	ABL1,MET,ATRN,BBS4,NRP1,NF2,PAK1,PIK3R1,ROCK2,ARHGEF10,PRKCQ,MYLK3,LPAR1,SORBS3,PPM1E,ARHGEF15,CLASP2,ARHGEF18,AKAP13,SYNPO,TMEFF2,STMN1,SMAD3
GO: Biological Process	GO:0060291	long-term synaptic potentiation		0.0002188	1	0.004824	0.04666	37	241	ABL1,ADCY8,ADORA1,ADRB1,TSHZ3,APP,KALRN,PAK1,SLC24A2,AKAP5,CREB1,CRHR1,MIR128-2,MIR129-1,MIR128-1,MIR132,MIR15A,PRKCG,PRKCZ,MIR222,SYT12,PTEN,EGR1,EPHA4,EPHB2,ZDHHC2,CPEB3,NLGN1,SLC1A1,NPTN,SHANK2,SNAP25,PLK2,STX3,ARC,GRIN2A,GRIN2B
GO: Biological Process	GO:0060998	regulation of dendritic spine development		0.0002204	1	0.004849	0.0469	18	86	KALRN,C21orf91,TANC2,PTEN,ASAP1,LPAR1,EFNA1,DTNBP1,CPEB3,LLPH,NLGN1,SHANK2,PLK2,FSTL4,CDKL5,NR3C1,ZMYND8,ITPKA
GO: Biological Process	GO:0048511	rhythmic process		0.0002229	1	0.004877	0.04717	58	433	NRIP1,KCNH7,ADORA1,ADRB1,MITF,AHR,BHLHE40,ARNTL,BDNF,BMP2,NPAS2,NPTX2,NPY5R,CCKBR,PAM,ENPP2,CHRM1,PGR,HOMER1,ROCK2,SCHIP1,CLOCK,CREB1,PRKAA2,PRKCG,MAPK10,BHLHE41,PTEN,PTGDS,FBXL3,HS3ST2,ENOX1,SUV39H2,EGR1,EGR2,EGR3,PLEKHA1,FBXW7,ERBB3,ESR2,FOSL2,NLGN1,GABRB3,SP1,SRD5A1,GAS2,PHLPP1,GRIN2A,GRIN2B,NR3C1,KLF10,HNRNPU,TYRO3,CIPC,INHBA,KCND2,KCNMA1,CAMK1G
GO: Biological Process	GO:0003007	heart morphogenesis		0.000224	1	0.004877	0.04717	60	452	MEIS1,MEIS2,HEG1,MRTFB,ARL13B,AHR,FBXO32,ATP2A2,BBS4,NRP1,BMP2,BNIP3L,CACNB2,NPY1R,NPY5R,PRICKLE1,CAMK2A,PAK1,OVOL2,PKP2,ROCK2,ATF2,MICAL2,CSRP1,PTK2,PTPN11,MYLK3,CERT1,EFNA1,EXT1,ZFPM1,FBN2,FGFR2,FHL2,FN1,CXXC5,DZIP1,SLC8A1,TBR1,PLXND1,SEBOX,COBL,GPR22,TNNI1,TNNT2,MMD,HMGCR,DNAAF11,CEMIP2,FLRT2,KDM6A,NSD2,WNT2,NKD1,RBPJ,RTN4,IFT88,LMO7,SMAD3,SMAD7
GO: Biological Process	GO:0032288	myelin assembly		0.0002244	1	0.004877	0.04717	9	27	ABCA2,MOBP,MTMR2,TENM4,NFASC,EPB41L3,TPPP,UGT8,ITGB4
GO: Biological Process	GO:1903527	positive regulation of membrane tubulation		0.0002256	1	0.004877	0.04717	4	5	ASAP1,SH3GLB1,SH3GL2,ATP10A
GO: Biological Process	GO:0071205	protein localization to juxtaparanode region of axon		0.0002256	1	0.004877	0.04717	4	5	CNTNAP2,NFASC,EPB41L3,CNTN2
GO: Biological Process	GO:0002175	protein localization to paranode region of axon		0.0002256	1	0.004877	0.04717	4	5	MAL,NFASC,EPB41L3,UGT8
GO: Biological Process	GO:0035879	plasma membrane lactate transport		0.0002256	1	0.004877	0.04717	4	5	SLC16A3,SLC16A7,EMB,SLC16A1
GO: Biological Process	GO:0061001	regulation of dendritic spine morphogenesis		0.0002284	1	0.004926	0.04764	14	58	KALRN,SIPA1L1,TANC2,PTEN,ARHGAP44,EFNA1,ABI2,EPHA4,LRRK2,DTNBP1,NLGN1,ARC,SRCIN1,ITPKA
GO: Biological Process	GO:0051385	response to mineralocorticoid		0.0002357	1	0.00506	0.04894	16	72	ATP2B1,NPAS4,HCN2,NTS,PRKCA,PRSS8,SCNN1G,SGK1,FOS,FOSB,GRIN2B,NR3C1,TRH,HTR1B,JUNB,KRAS
GO: Biological Process	GO:1900271	regulation of long-term synaptic potentiation		0.0002358	1	0.00506	0.04894	15	65	ABL1,ADCY8,ADORA1,ADRB1,APP,KALRN,PAK1,AKAP5,CREB1,EPHA4,EPHB2,ZDHHC2,CPEB3,NPTN,ARC
GO: Biological Process	GO:0032940	secretion by cell		0.0002367	1	0.005069	0.04903	173	1607	ADCY8,ADORA1,ADRB1,LRRC7,NR3C2,ALDH3B1,STX7,PRSS12,ANXA4,APBA2,APBB1,KCNAB2,APP,DEGS1,RHOG,ARNTL,KLF7,CADPS,ATP2A2,MYO6,BCR,BDNF,LIN7A,BMP2,NELL2,CACNA1G,CDK5R2,CACNA1E,CACNB2,CACNB4,NPY1R,NPY5R,KALRN,CAMK2A,CBLN1,CCK,CCKBR,SLCO4C1,P2RX4,PAK1,DGKI,PAM,PCSK1,CYTH1,CHRNA4,CHRNA5,VAMP3,SLC38A2,AKAP5,SLC4A8,SEPTIN4,STXBP5L,GNPTAB,CLOCK,CREB1,PREPL,CRHR1,PIM3,PPP3CA,MICAL2,PRKCA,PRKCB,PRKCG,PRKCQ,NOS1…
GO: Biological Process	GO:0048041	focal adhesion assembly		0.0002407	1	0.005143	0.04974	19	94	ABL1,APOD,BCR,NRP1,ENPP2,ROCK2,PTEN,PTK2,PTPN11,DUSP3,PEAK1,EPHA3,FMN1,CLASP2,THSD1,GPM6B,THY1,LIMS1,SMAD3
GO: Biological Process	GO:0051495	positive regulation of cytoskeleton organization		0.000242	1	0.005158	0.04989	38	251	ABL1,MAPT,MET,BIN1,DRG1,NRP1,NF2,PAK1,CFL2,ROCK2,ARHGEF10,PRKCQ,MYLK3,DLG1,ARPC5,LPAR1,ABI2,SORBS3,NIN,AP1AR,FMN1,CDC42EP2,CX3CL1,ARPC1A,PPM1E,ARHGEF15,IQGAP2,BRK1,ARFIP1,YWHAQ,STMN2,GSN,CDC42EP1,SYNPO,SCIN,NAV3,ACTR3B,SMAD3
GO: Biological Process	GO:0061572	actin filament bundle organization		0.0002435	1	0.005177	0.05007	32	199	ABL1,KCTD13,MET,SHTN1,PHACTR1,PPP1R12A,BBS4,NRP1,NF2,PDLIM1,PAK1,PIK3R1,PLS1,ROCK2,SPAG6,ARHGEF10,PRKCQ,LPAR1,SORBS3,CX3CL1,PPM1E,ARHGEF15,CLASP2,GNA12,ARHGEF18,SYNPO,TMEFF2,SHROOM1,FHDC1,STMN1,FAM171A1,SMAD3
GO: Biological Process	GO:0048169	regulation of long-term neuronal synaptic plasticity		0.0002464	1	0.005225	0.05054	11	39	APP,BDNF,EGR1,EPHB2,NPTN,GRIN2A,GRIN2B,GRM5,SYNPO,KIT,KRAS
GO: Biological Process	GO:0006469	negative regulation of protein kinase activity		0.0002494	1	0.005276	0.05103	43	296	ABL1,SPRED2,HEG1,ZFYVE28,NF2,ERRFI1,CDKN2D,ENPP1,FBXO7,MIR15A,PRKCA,DAB2IP,PTEN,PTPN1,PTPRQ,DRD5,DUSP1,DUSP3,DUSP4,DUSP5,DUSP6,DUSP7,RGS3,RGS4,HIPK3,SPRED1,EPHB2,IMPACT,DTNBP1,PPM1E,CHORDC1,SLC8A1,SORL1,DBNDD2,INKA2,YWHAQ,DUSP14,SRCIN1,CEP43,THY1,DUSP16,IRAK3,HMGCR
GO: Biological Process	GO:0033043	regulation of organelle organization		0.0002525	1	0.00533	0.05155	153	1397	MAK,ABL1,MAP6,MAPT,JDP2,MCL1,MET,HECW2,MNAT1,ATRN,BIN1,APP,RHOB,RHOG,MTM1,BBS4,BICD1,DRG1,NRP1,BNIP3L,BOK,NF2,BTC,CBLN1,PKMYT1,PAK1,PAM,SEPTIN7,CFL2,TMOD2,PIK3R1,PIP4K2A,FBXO7,PKNOX1,PMAIP1,ROCK2,POT1,CLIC4,FEZ1,ARHGEF10,SIPA1L1,PRKAA2,PRKCQ,SEMA3E,CYLD,CCP110,MYADM,RIPOR2,MCIDAS,TBC1D5,PTK2,ASAP1,NSD3,PTPRD,MYLK3,VILL,STMN3,ARHGAP44,DLG1,CEP97,JAM3,DYNC1LI2,PDCD6IP,DUSP1,ARPC5,LPAR1,RGS4,PRMT6,S…
GO: Biological Process	GO:0061000	negative regulation of dendritic spine development		0.000255	1	0.005371	0.05195	7	17	PTEN,ASAP1,EFNA1,DTNBP1,NLGN1,PLK2,FSTL4
GO: Biological Process	GO:0050801	ion homeostasis		0.0002617	1	0.005499	0.05318	111	961	ABL1,PICALM,ADCY8,ADORA1,ADRB1,SLC24A4,NR3C2,ALAS2,ANK3,APP,ASPH,ATP1B3,ATP2A2,ATP2B1,ATP2B2,BOK,CACNA1G,C7,CA7,CACNA1E,CACNA2D1,CACNB2,CACNB4,NPY1R,HCN1,CCK,CCKBR,P2RX4,ENTPD5,ENPP1,SLC26A4,SLC24A2,ACKR2,HOMER2,HOMER1,AKAP6,AKAP5,SLC4A8,CLIC4,ARL15,CRHR1,LACC1,PRKCA,PRKCB,CD55,PTK2,DMXL1,FBXL5,PTPN3,DMD,DRD5,LPAR1,NPSR1,LRRK2,EXT1,F2RL2,RYR3,SCN1B,SCNN1G,TRPV6,SMPD3,CX3CL1,SGK1,CLSTN1,SLC1A1,SLC…
GO: Biological Process	GO:0010469	regulation of signaling receptor activity		0.0002623	1	0.005499	0.05318	34	217	NCOA3,ADORA1,LRRC7,APP,ZFYVE28,LYNX1,BICD1,NRP1,BTC,NPTX2,ERRFI1,CHRNA4,HOMER1,PTEN,DLG1,DLG2,RASGRF1,CACNG8,FBXW7,EPHB2,ESR2,CACNG3,TAFA1,NLGN1,SLC6A9,SHANK2,DKK3,ARC,GRIA2,GRIA3,GRIN2A,GRIN2B,GSG1L,JAK2
GO: Biological Process	GO:0050982	detection of mechanical stimulus		0.0002698	1	0.005642	0.05457	17	80	ASIC2,ATP2B2,MYO6,PKD2L1,CHM,KCNK4,PTK2,PTPRQ,SLC12A2,CDH23,PHF24,GRIN2A,GRIN2B,GRM8,BACE1,KCNA1,KIT
GO: Biological Process	GO:0002027	regulation of heart rate		0.0002788	1	0.005817	0.05626	23	126	ADRB1,BIN1,CTNNA3,ATP2A2,CACNA1G,CACNA1E,CACNA2D1,CACNB2,CHRM3,PIK3R1,PKP2,NOS1AP,DMD,DSG2,RGS4,SCN1B,SCN4B,SLC1A1,SLC8A1,TACR3,RBFOX2,KCNJ2,KCNJ3
GO: Biological Process	GO:0010810	regulation of cell-substrate adhesion		0.0002847	1	0.005925	0.05731	38	253	ABL1,APOD,ACER2,NRP1,NF2,DDR1,ENPP2,VIT,PIK3R1,ROCK2,ONECUT2,ABI3BP,PRKCZ,SEMA3E,MYADM,PTEN,PTK2,PTPN11,DMD,DUSP3,EDIL3,PEAK1,EPHA3,RSU1,DOCK5,AP1AR,FMN1,CX3CL1,FN1,CLASP2,GCNT2,AJAP1,TBCD,GPM6B,THY1,JAK2,LIMS1,SMAD3
GO: Biological Process	GO:0060562	epithelial tube morphogenesis		0.0002862	1	0.005943	0.05748	72	572	NCOA3,ABL1,HS6ST2,MEIS1,MEIS2,PLEKHH1,MET,ARL13B,AHR,LMO4,RHOB,RSPO2,ATP2A2,BBS4,NRP1,BMP2,BNIP3L,DDR1,CACNB2,PRICKLE1,CAMK2A,PAK1,PGR,OVOL2,PKP2,ROCK2,CLIC4,PPP2R2A,MICAL2,SEMA3E,PTPN11,DLG1,CCDC88C,EFNB2,CRBN,EPHA4,NIN,ETV5,EXT1,ZFPM1,SOX8,FMN1,FGFR2,FN1,CXXC5,DZIP1,SLC8A1,SLC12A2,FOXP1,LZTS2,TBR1,SOX10,UNC5B,PLXND1,ADAMTS16,COBL,CCDC85B,GPR22,NR3C1,HHIP,CSMD1,TNNT2,DNAAF11,CEMIP2,KDM6A,WNT2,NK…
GO: Biological Process	GO:0007628	adult walking behavior		0.0002914	1	0.006037	0.05839	12	46	MAPT,KLHL1,CACNB4,DAB1,OXR1,EFNB3,EPHA4,SCN8A,GLRB,CNTN2,TRH,KCNMA1
GO: Biological Process	GO:1901379	regulation of potassium ion transmembrane transport		0.0002937	1	0.00607	0.05871	20	103	BIN1,ANK3,KCNAB2,ATP1B3,AKAP6,MIR212,NOS1AP,PTEN,DLG1,RGS4,RGS7,TRIM13,CRBN,LRRC55,KCNIP4,STK39,KCNA1,KCNJ2,KCNN2,KCNS1
GO: Biological Process	GO:0021700	developmental maturation		0.0003004	1	0.006195	0.05992	60	457	BCL11A,PICALM,BFSP2,RECK,ANK3,LYZL4,YBX3,APP,ADGRB3,BMP2,NEUROD2,CDK5R2,NRCAM,NR4A2,RUNX2,MAP3K13,CDC25B,CHM,PGR,PLP1,CATSPERZ,AKAP5,KLF6,SEPTIN4,MIR132,CNTNAP2,PRKCG,MIR212,DAB2IP,PTEN,PTGS2,DLG2,TUT7,SEZ6L2,ZDHHC2,ESR2,LRRK2,EXT1,SOX8,ANKRD27,CX3CL1,UNC13B,NLGN1,CLSTN1,ARHGEF15,SLC12A2,SNAP25,SOX10,NFASC,SYT4,CNTN2,GRB14,IGSF21,HMGCR,RAB38,XBP1,RBPJ,KCNMA1,SLC17A7,TDRD5
GO: Biological Process	GO:0150117	positive regulation of cell-substrate junction organization		0.0003228	1	0.006601	0.06384	10	34	ABL1,NRP1,ENPP2,PIK3R1,PTPN11,DUSP3,FMN1,THY1,LIMS1,SMAD3
GO: Biological Process	GO:0099645	neurotransmitter receptor localization to postsynaptic specialization membrane		0.0003228	1	0.006601	0.06384	10	34	ADAM22,NPTX2,KALRN,CAMK2A,PRKCZ,DLG1,DLG2,CACNG8,CACNG3,RAPGEF4
GO: Biological Process	GO:0099633	protein localization to postsynaptic specialization membrane		0.0003228	1	0.006601	0.06384	10	34	ADAM22,NPTX2,KALRN,CAMK2A,PRKCZ,DLG1,DLG2,CACNG8,CACNG3,RAPGEF4
GO: Biological Process	GO:0044257	cellular protein catabolic process		0.0003231	1	0.006601	0.06384	100	854	ABCA2,MAN1A1,KCTD13,USP31,RNF150,AP2B1,HECW2,KLHL42,SPOP,FBXO33,FBXO32,KLHL8,WDR91,ARNTL,MTM1,MYLIP,NELL1,BNIP3L,IL33,CNOT4,PRICKLE1,CAMLG,STT3B,USP25,TRIP12,FBXO7,ANKIB1,EIF2AK3,PMAIP1,ROCK2,RC3H2,SGTB,NDFIP2,CLOCK,PPP2R5C,CSNK1A1,PRKCG,EDEM1,DAB2IP,CYLD,PSMA5,PTEN,FBXL3,PTK2,FBXL5,AREL1,FBXO10,USP3,ITCH,PDCD6IP,USP43,EFNA1,FBXO31,OTUD7A,TRIM13,PSMD14,CRBN,EPHA4,FBXW7,RNF148,LRRK2,FAP,USP48,SEL1…
GO: Biological Process	GO:0006644	phospholipid metabolic process		0.0003285	1	0.006696	0.06476	59	449	ABCA2,OSBPL10,DGKE,PLPP2,MTM1,MTMR1,SOCS2,SYNJ2,MTMR2,MTMR7,DGKI,CDS1,ENPP2,CHKA,PIGA,SGMS1,PIK3C2B,PIK3R1,PIP4K2A,SPTLC2,PIGG,PTEN,PLPPR4,LPGAT1,ABHD5,SH3GLB1,PLEKHA1,PIP4K2C,SOCS7,TTC7B,PGAP1,ETNK1,SMPD3,FAR1,INPP5F,PIGZ,GDE1,FAM126B,ACSL5,MBOAT1,STARD10,MBOAT2,EFR3A,GPAT3,PLAAT3,SLC44A1,NUDT4,GPCPD1,SERINC5,HMGCR,RAB38,SAMD8,AGPAT4,SERINC2,LCLAT1,ITPKA,PLAAT1,TTC7A,LPL
GO: Biological Process	GO:0086065	cell communication involved in cardiac conduction		0.0003336	1	0.006784	0.06562	14	60	CTNNA3,CACNA1G,CACNA2D1,CACNB2,GJC3,PKP2,CXADR,DSG2,SCN1B,GJD3,SCN4B,SLC8A1,KCNJ3,KCNN2
GO: Biological Process	GO:0061245	establishment or maintenance of bipolar cell polarity		0.0003355	1	0.006793	0.0657	15	67	LRRC7,MYO9A,LIN7A,CLIC4,SPAG6,DLG1,DLG2,PDCD6IP,PATJ,FN1,PRICKLE2,ERBIN,MTCL1,TCF15,CRB1
GO: Biological Process	GO:0035088	establishment or maintenance of apical/basal cell polarity		0.0003355	1	0.006793	0.0657	15	67	LRRC7,MYO9A,LIN7A,CLIC4,SPAG6,DLG1,DLG2,PDCD6IP,PATJ,FN1,PRICKLE2,ERBIN,MTCL1,TCF15,CRB1
GO: Biological Process	GO:0051017	actin filament bundle assembly		0.0003381	1	0.00683	0.06605	31	194	ABL1,KCTD13,MET,PHACTR1,PPP1R12A,BBS4,NRP1,NF2,PDLIM1,PAK1,PIK3R1,PLS1,ROCK2,SPAG6,ARHGEF10,PRKCQ,LPAR1,SORBS3,CX3CL1,PPM1E,ARHGEF15,CLASP2,GNA12,ARHGEF18,SYNPO,TMEFF2,SHROOM1,FHDC1,STMN1,FAM171A1,SMAD3
GO: Biological Process	GO:0006816	calcium ion transport		0.0003416	1	0.006873	0.06648	66	517	ABL1,ADRB1,SLC24A4,AHR,BIN1,APP,ASPH,ATP2A2,ATP2B1,ATP2B2,CACNA1G,CACNA1E,CACNA2D1,CACNB2,CACNB4,CAMK2A,PKD2L1,P2RX4,PDE4B,CHRNA4,SLC24A2,PLP1,HOMER2,HOMER1,AKAP6,CABP1,AKAP5,CRHR1,PPP3CA,PRKCB,NOS1AP,PTGS2,DMD,RGS4,CACNG8,NPSR1,RYR3,CACNG3,TRPV6,CX3CL1,SLC8A1,ATP2C1,GNB5,TSPAN13,CACNA2D3,TMEM165,CDH23,STAC,TRPV3,MCHR1,GRIN2A,GRIN2B,NR3C1,GRM7,GPR161,THY1,TPT1,TRPC1,TRPC4,TRPC5,HPCA,WFS1,CACNA2D4…
GO: Biological Process	GO:0031642	negative regulation of myelination		0.0003425	1	0.006873	0.06648	6	13	MTMR2,EIF2AK3,TMEM98,PTEN,FBXW7,KLK8
GO: Biological Process	GO:0140352	export from cell		0.0003428	1	0.006873	0.06648	177	1662	ADCY8,ADORA1,ADRB1,LRRC7,NR3C2,ALDH3B1,STX7,PRSS12,ANXA4,APBA2,APBB1,KCNAB2,APP,DEGS1,RHOG,ARNTL,KLF7,CADPS,ATP1B3,ATP2A2,ATP2B1,MYO6,BCR,BDNF,LIN7A,BMP2,NELL2,CACNA1G,CDK5R2,CACNA1E,CACNB2,CACNB4,NPY1R,NPY5R,KALRN,CAMK2A,CBLN1,CCK,CCKBR,SLCO4C1,P2RX4,PAK1,DGKI,PAM,PCSK1,CYTH1,CHRNA4,CHRNA5,VAMP3,SLC38A2,AKAP5,SLC4A8,SEPTIN4,STXBP5L,GNPTAB,CLOCK,CREB1,PREPL,CRHR1,PIM3,PPP3CA,MICAL2,PRKCA,PRKCB,PR…
GO: Biological Process	GO:1901653	cellular response to peptide		0.0003434	1	0.006873	0.06648	70	556	ADCY8,ADCY9,MET,MTUS1,APP,ATP2B1,NAP1L1,SOCS2,KLF5,CACNA2D1,CAMK2A,NR4A2,ERRFI1,PAK1,ENPP1,PGR,PIK3R1,PIP4K2A,PLAT,ROCK2,KLF6,CREB1,CRHR1,PRKCA,PRKCB,PRKCQ,LEPROT,PRKCZ,PRLR,HDAC9,PTEN,PTK2,PTPN1,PTPN11,CPEB2,AKT3,RAP1B,RASGRF1,EGR1,PIP4K2C,EPHA4,ERBB3,SOCS7,SMPD3,FN1,SGK1,INPP5F,GAB1,ACSL5,CACNA2D3,SORL1,SP1,RAB8B,SRD5A1,CLASP2,RAB31,GRB7,GRB14,GRIN2A,GRM5,KLF10,BACE1,NR4A1,VLDLR,XBP1,IDE,RAB15,…
GO: Biological Process	GO:0015837	amine transport		0.0003511	1	0.007013	0.06783	24	136	NAT8L,ADORA1,NPY5R,CCK,CHRNA4,CRHR1,PRKCB,SYT12,RGS4,SLC43A2,DTNBP1,RAB3GAP1,SLC12A2,SYT11,SYT4,SYT5,GRIN2B,NR3C1,GRM2,GRM7,TRH,HTR1B,KCNB1,RTN4
GO: Biological Process	GO:0007043	cell-cell junction assembly		0.000352	1	0.007014	0.06784	28	169	HEG1,CLDN1,CLDN11,CDH6,CDH8,CDH10,CDH11,CDH18,PKP2,ROCK2,PRKCA,DLG1,JAM3,PDCD6IP,DSC3,CLDN23,ABI2,PATJ,GJD3,NFASC,EPB41L3,GJB1,STRN,TBCD,CDH22,UGT8,CDH20,SMAD7
GO: Biological Process	GO:0035970	peptidyl-threonine dephosphorylation		0.0003612	1	0.007164	0.06929	8	23	PPM1B,DUSP1,DUSP4,DUSP5,DUSP6,DUSP7,PPM1E,DUSP16
GO: Biological Process	GO:1900452	regulation of long-term synaptic depression		0.0003612	1	0.007164	0.06929	8	23	MAPT,ADCY8,ADORA1,CBLN1,DGKI,SORCS3,ARC,KCNB1
GO: Biological Process	GO:0007616	long-term memory		0.0003619	1	0.007164	0.06929	12	47	ADCY8,NPAS4,CAMK4,PRKCZ,RASGRF1,EGR1,SGK1,CPEB3,SNAP25,ARC,GRIN2B,SLC17A7
GO: Biological Process	GO:0051603	proteolysis involved in cellular protein catabolic process		0.0003652	1	0.007214	0.06978	93	786	MAN1A1,KCTD13,USP31,RNF150,HECW2,KLHL42,SPOP,FBXO33,FBXO32,KLHL8,WDR91,ARNTL,MTM1,MYLIP,IL33,CNOT4,PRICKLE1,CAMLG,STT3B,USP25,TRIP12,FBXO7,ANKIB1,EIF2AK3,PMAIP1,RC3H2,SGTB,NDFIP2,CLOCK,PPP2R5C,CSNK1A1,PRKCG,EDEM1,DAB2IP,CYLD,PSMA5,PTEN,FBXL3,PTK2,FBXL5,AREL1,FBXO10,USP3,ITCH,PDCD6IP,USP43,EFNA1,FBXO31,OTUD7A,TRIM13,PSMD14,CRBN,EPHA4,FBXW7,RNF148,LRRK2,FAP,USP48,SEL1L,VPS37A,RNF34,KLHL15,RNF130,PL…
GO: Biological Process	GO:0048170	positive regulation of long-term neuronal synaptic plasticity		0.00038	1	0.007488	0.07243	5	9	BDNF,EPHB2,NPTN,GRM5,KIT
GO: Biological Process	GO:0043217	myelin maintenance		0.0003874	1	0.007618	0.07368	7	18	DEGS1,MYRF,FA2H,PTEN,SH3TC2,NDRG1,EPB41L3
GO: Biological Process	GO:0070570	regulation of neuron projection regeneration		0.0003894	1	0.007641	0.0739	13	54	OMG,CERS2,MIR222,PTEN,KIAA0319,LRIG2,EPHA4,INPP5F,THY1,KLK8,RTN4RL1,RTN4R,RTN4
GO: Biological Process	GO:1905475	regulation of protein localization to membrane		0.0003906	1	0.007647	0.07396	38	257	PICALM,AP2B1,STX7,ANK3,RHOG,VAMP4,KALRN,CAMK2A,TAMALIN,PAK1,PIK3R1,PLS1,PMAIP1,AKAP5,PPP2R5A,PRKCZ,LDLRAP1,TCAF1,ARHGAP44,DLG1,SH3GLB1,EPHA3,EPHB2,ZDHHC2,SLC1A1,CLASP2,STAC,TMBIM1,STX3,MTCL1,YWHAQ,RAPGEF4,TFDP2,GSN,ZMYND8,HPCA,MFF,KCNB1
GO: Biological Process	GO:0030163	protein catabolic process		0.0003916	1	0.00765	0.07399	119	1054	ABCA2,MAN1A1,KCTD13,USP31,RNF150,AP2B1,HECW2,KLHL42,SPOP,FBXO33,FBXO32,KLHL8,APP,WDR91,ARNTL,MTM1,MYLIP,ADGRB1,NELL1,BNIP3L,C4BPB,IL33,CNOT4,PRICKLE1,CAMLG,STT3B,SH3D19,USP25,TRIP12,ASB11,FBXO7,ANKIB1,EIF2AK3,PMAIP1,ROCK2,RC3H2,SGTB,NDFIP2,CLOCK,PPP2R5C,CSNK1A1,PRKCG,EDEM1,DAB2IP,CYLD,PSMA5,CYP51A1,PTEN,FBXL3,PTK2,FBXL5,LRIG2,AREL1,PTPN3,FBXO10,USP3,ITCH,PDCD6IP,USP43,EFNA1,FBXO31,OTUD7A,SERPINB1…
GO: Biological Process	GO:0034446	substrate adhesion-dependent cell spreading		0.0003966	1	0.007719	0.07466	22	121	ABL1,ATRN,TMEFF1,NRP1,ENPP2,VAMP3,PIK3R1,MYADM,PTK2,EFNA1,MEGF9,PEAK1,EPHB3,DOCK5,AP1AR,FN1,NTNG1,SRCIN1,TMEFF2,TYRO3,LAMA4,LIMS1
GO: Biological Process	GO:0099590	neurotransmitter receptor internalization		0.0003977	1	0.007719	0.07466	11	41	AP2B1,MYO6,AKAP5,CACNG8,EFNB2,CACNG3,SNAP25,ARC,GSG1L,HPCA,USP46
GO: Biological Process	GO:0014015	positive regulation of gliogenesis		0.0003977	1	0.007719	0.07466	18	90	MAG,BIN1,ASPA,BMP2,IL33,ENPP2,PLAG1,TENM4,MIR222,PTK2,EGR2,ETV5,SOX8,ZNF365,SOX10,NKX6-2,RTN4,GJC2
GO: Biological Process	GO:1901214	regulation of neuron death		0.0003997	1	0.007741	0.07487	60	462	MAG,ABL1,MAPT,MCL1,PICALM,MAP3K5,ADORA1,AP2B1,APP,BDNF,NRP1,BOK,NR4A2,CD34,RETREG1,FBXO7,PMAIP1,CREB1,ATF2,CRHR1,PRKCG,NOS1AP,OXR1,REL,EFNB2,EGR1,EN2,FBXW7,EPHB1,ERBB3,ESR2,LRRK2,DTNBP1,CX3CL1,MAP2K4,FOS,BTBD10,SLC1A1,SORL1,GABRA5,GABRB2,GABRB3,UNC5B,TRIM2,GRIN2B,NR3C1,GRM4,GRM7,GRM8,BACE1,TYRO3,WFS1,ITPR1,JAK2,KCNB1,KCNMA1,KRAS,NR4A3,ST8SIA2,NCOA7
GO: Biological Process	GO:0048646	anatomical structure formation involved in morphogenesis		0.0004049	1	0.007824	0.07567	204	1959	ABCA2,ABL1,HS6ST2,MBP,MCAM,ACVR1B,MEIS1,PLEKHH1,MET,SLC24A4,AHR,SEMA6A,MOBP,RECK,JCAD,APOD,LMO4,SEC14L3,RHOB,SCUBE2,KLF7,MYLIP,ATP2B2,ADGRB1,ADGRB3,BBS4,NRP1,BMP2,NF2,KLF5,MTMR2,CDK5R2,CACNB4,NRAP,NRCAM,PRICKLE1,CBLN1,CLDN1,LDB2,CCNG1,CD34,SEPTIN7,CDS1,IGFN1,ENPP2,CFL2,CYTH1,TMOD2,ATP8B1,COL22A1,CHM,CHN1,CHN2,OVOL2,HS6ST1,PKNOX1,EIF2AK3,PLXNA1,ROCK2,MAPKAP1,KLF6,TBPL1,FAT3,CLIC4,CREB1,ATF2,CRYAB,…
GO: Biological Process	GO:0060004	reflex		0.0004201	1	0.008025	0.07762	19	98	MET,ALAS2,ATP2B2,SOCS2,DDR1,KALRN,PAM,EIF2AK3,CREB1,PRLR,NPSR1,SLC1A1,CDH23,GLRB,XBP1,USP46,SLC30A4,KCNMA1,NR4A3
GO: Biological Process	GO:0032890	regulation of organic acid transport		0.0004201	1	0.008025	0.07762	19	98	ADORA1,NPY5R,CCK,P2RX4,RGS4,SLC43A2,DTNBP1,ACSL1,RAB3GAP1,SLC12A2,ACSL5,SSTR4,SYT4,GRIN2B,NR3C1,GRM2,GRM7,TRH,HTR1B
GO: Biological Process	GO:0043954	cellular component maintenance		0.0004201	1	0.008025	0.07762	19	98	APP,NEAT1,ADGRB3,MTMR2,PLEKHA7,CBLN1,CLDN1,PKP2,HOMER1,MYADM,DLG1,DLG2,SHANK2,GRIN2B,LNPK,ZMYND8,TANC1,TPRN,ITPKA
GO: Biological Process	GO:0090087	regulation of peptide transport		0.0004206	1	0.008025	0.07762	90	759	PICALM,ADCY8,ADORA1,ADRB1,ANK3,APBB1,APOD,APP,ARNTL,KLF7,ASPH,VAMP4,BNIP3L,CACNA1E,KALRN,CAMK4,TAMALIN,CCKBR,PAK1,PAM,PCSK1,CHRM1,RHOU,PIK3R1,PMAIP1,CABP1,AKAP5,STXBP5L,NDFIP2,CLOCK,MIR128-1,PIM3,PPP3CA,PRKCA,PRKCQ,LEPROT,PRKCZ,EDEM1,RAB11FIP3,TCAF1,CYP51A1,PTGS2,PTPN1,PTPN11,ARHGAP44,SH3TC2,EFNB2,SH3GLB1,ENSA,EPHA5,FBXW7,ZDHHC2,PRR5L,LRRK2,UNC13B,PEX5L,SLC1A1,SLC12A2,SLC16A1,SNAP25,SORL1,RAB8B,S…
GO: Biological Process	GO:0034764	positive regulation of transmembrane transport		0.0004207	1	0.008025	0.07762	41	285	ABL1,ASIC2,MET,ADRB1,ANK3,ASPH,ATP1B3,CACNA2D1,CACNB2,CACNB4,HCN1,PIK3R1,PLP1,AKAP6,NOS1AP,TCAF1,PRSS8,PTPN11,DMD,ADIPOR2,RGS7,CACNG8,EPHB2,ERBB3,NPSR1,CACNG3,ACSL1,CX3CL1,LRRC55,SLC6A9,ACSL5,ARPP19,STAC,ARC,STK39,THY1,TRPC1,KCNA1,KCNJ2,GJC2,NR4A3
GO: Biological Process	GO:0034767	positive regulation of ion transmembrane transport		0.0004207	1	0.008025	0.07762	41	285	ABL1,ASIC2,MET,ADRB1,ANK3,ASPH,ATP1B3,CACNA2D1,CACNB2,CACNB4,HCN1,PIK3R1,PLP1,AKAP6,NOS1AP,TCAF1,PRSS8,PTPN11,DMD,ADIPOR2,RGS7,CACNG8,EPHB2,ERBB3,NPSR1,CACNG3,ACSL1,CX3CL1,LRRC55,SLC6A9,ACSL5,ARPP19,STAC,ARC,STK39,THY1,TRPC1,KCNA1,KCNJ2,GJC2,NR4A3
GO: Biological Process	GO:0032271	regulation of protein polymerization		0.000422	1	0.008033	0.0777	38	258	ABL1,MAPT,MET,BIN1,BBS4,DRG1,PAK1,TMOD2,MYADM,VILL,DLG1,ARPC5,ABI2,NIN,AP1AR,TUBB4A,FMN1,CDC42EP2,SGK1,ARPC1A,CYFIP2,IQGAP2,BRK1,SPTBN2,CLASP2,ARFIP1,YWHAQ,TBCD,STMN2,TPPP,GSN,CDC42EP1,TMOD1,SSH2,SCIN,NAV3,STMN1,ACTR3B
GO: Biological Process	GO:0006650	glycerophospholipid metabolic process		0.0004298	1	0.008164	0.07896	49	359	OSBPL10,DGKE,MTM1,MTMR1,SOCS2,SYNJ2,MTMR2,MTMR7,DGKI,CDS1,ENPP2,CHKA,PIGA,PIK3C2B,PIK3R1,PIP4K2A,PIGG,PTEN,LPGAT1,ABHD5,SH3GLB1,PLEKHA1,PIP4K2C,SOCS7,TTC7B,PGAP1,ETNK1,FAR1,INPP5F,PIGZ,GDE1,FAM126B,MBOAT1,STARD10,MBOAT2,EFR3A,GPAT3,PLAAT3,SLC44A1,NUDT4,GPCPD1,SERINC5,RAB38,AGPAT4,SERINC2,LCLAT1,ITPKA,PLAAT1,TTC7A
GO: Biological Process	GO:0051492	regulation of stress fiber assembly		0.0004352	1	0.008248	0.07977	20	106	ABL1,MET,BBS4,NRP1,NF2,PAK1,PIK3R1,ROCK2,ARHGEF10,PRKCQ,LPAR1,SORBS3,PPM1E,ARHGEF15,CLASP2,ARHGEF18,SYNPO,TMEFF2,STMN1,SMAD3
GO: Biological Process	GO:0090659	walking behavior		0.0004463	1	0.008426	0.08149	12	48	MAPT,KLHL1,CACNB4,DAB1,OXR1,EFNB3,EPHA4,SCN8A,GLRB,CNTN2,TRH,KCNMA1
GO: Biological Process	GO:0007218	neuropeptide signaling pathway		0.0004464	1	0.008426	0.08149	22	122	SORCS1,NPY1R,NPY5R,NTS,PENK,CRHR1,NPSR1,SORT1,SCG5,SORCS3,SORL1,SSTR2,SSTR3,SSTR4,GIPR,GLRB,NPBWR1,PRLHR,MCHR1,GPR37,GRP,TYRO3
GO: Biological Process	GO:0070588	calcium ion transmembrane transport		0.0004478	1	0.008433	0.08156	50	369	ABL1,ADRB1,SLC24A4,AHR,BIN1,APP,ASPH,ATP2A2,ATP2B1,ATP2B2,CACNA1G,CACNA1E,CACNA2D1,CACNB2,CACNB4,PKD2L1,P2RX4,PDE4B,SLC24A2,PLP1,AKAP6,CABP1,CRHR1,NOS1AP,DMD,CACNG8,NPSR1,RYR3,CACNG3,TRPV6,CX3CL1,SLC8A1,ATP2C1,GNB5,TSPAN13,CACNA2D3,TMEM165,STAC,TRPV3,GRIN2A,GRIN2B,GRM7,THY1,TRPC1,TRPC4,TRPC5,HPCA,CACNA2D4,ITPR1,GJC2
GO: Biological Process	GO:0098900	regulation of action potential		0.0004514	1	0.008467	0.08189	16	76	BIN1,ANK3,KCNAB2,CTNNA3,ATP2A2,CACNA2D1,HCN1,PKP2,CXADR,NOS1AP,DLG1,DSG2,FOXP1,RAPGEF4,KCNB1,KCNJ2
GO: Biological Process	GO:0080135	regulation of cellular response to stress		0.0004515	1	0.008467	0.08189	99	852	ABL1,SPRED2,MAPT,MCL1,ADCY8,MAP3K5,MET,SPOP,DYRK3,RNF169,SH3RF1,PARG,APBB1,YBX3,APP,ARNTL,BMP2,BOK,NPAS2,CAMK2A,OMG,CD34,MTURN,CDKN2D,CEBPG,PDE8A,USP25,TRIP12,SLC38A2,PIK3R1,FBXO7,EIF2AK3,PMAIP1,ROCK2,CERS2,MAPKAP1,POT1,CRYAB,MIR132,PRKCG,MIR222,DAB2IP,CYLD,RASSF2,SIRPA,PTEN,PTGS2,KIAA0319,LRIG2,PTPN1,POM121,NUAK1,DLG1,EMC10,RANBP2,AKT3,ITCH,OXR1,DUSP1,DUSP3,WRAP53,HIPK3,RASGRP1,SPRED1,EPHA4,FBXW…
GO: Biological Process	GO:0008654	phospholipid biosynthetic process		0.0004524	1	0.008467	0.08189	41	286	ABCA2,DGKE,MTM1,MTMR1,SYNJ2,MTMR2,MTMR7,DGKI,CDS1,CHKA,PIGA,SGMS1,PIK3C2B,PIK3R1,PIP4K2A,SPTLC2,PIGG,PTEN,LPGAT1,ABHD5,SH3GLB1,PLEKHA1,PIP4K2C,PGAP1,ETNK1,FAR1,INPP5F,PIGZ,ACSL5,MBOAT1,STARD10,MBOAT2,GPAT3,PLAAT3,SLC44A1,SERINC5,HMGCR,RAB38,SAMD8,AGPAT4,LCLAT1
GO: Biological Process	GO:0003012	muscle system process		0.0004659	1	0.008701	0.08415	70	562	ADORA1,MET,ADRB1,FBXO32,TSHZ3,BIN1,MLIP,ASPH,CTNNA3,ATP2A2,ATP2B1,CACNA1G,CACNA2D1,CACNB2,NPY1R,P2RX4,ERRFI1,PAK1,SEPTIN7,PDE4B,TMOD2,KCNB2,CHRM3,PGR,PKP2,HOMER1,AKAP6,ROCK2,CRYAB,PPP3CA,PRKCA,NOS1AP,DOCK4,PTGS2,PTK2,DLG1,DMD,DSG2,CERT1,RGS4,SORBS3,RYR3,DOCK5,SCN1B,SCN4B,SMPD3,MAP2K4,INPP5F,SLC8A1,FOXP1,GATM,SSTR2,STAC,TACR3,NR3C1,GSN,TMOD1,AKAP13,TNNI1,TNNT2,JARID2,KCNA1,KCNJ2,KCNJ3,KCNMA1,KCNN2…
GO: Biological Process	GO:0009247	glycolipid biosynthetic process		0.0004696	1	0.008752	0.08465	15	69	B3GALT1,ST3GAL5,PIGA,ST8SIA5,GAL3ST1,FA2H,PIGG,ST8SIA3,PGAP1,ST8SIA1,PIGZ,ST6GALNAC3,UGT8,ST6GALNAC5,ST8SIA2
GO: Biological Process	GO:0031113	regulation of microtubule polymerization		0.0004777	1	0.008884	0.08592	14	62	ABL1,MAPT,MET,DRG1,PAK1,NIN,TUBB4A,SGK1,CLASP2,YWHAQ,TBCD,STMN2,NAV3,STMN1
GO: Biological Process	GO:0009101	glycoprotein biosynthetic process		0.0004817	1	0.008939	0.08646	52	389	ABCA2,MAN1A1,MAN2A1,HS6ST2,GALNT13,HS6ST3,ACER2,B3GALT1,DPY19L3,ST3GAL5,IL33,STT3B,ENTPD5,NDST3,OSTC,HS6ST1,ST8SIA5,GAL3ST1,GALNT9,OTUD4,COG3,GALNT18,ST8SIA3,UST,TMTC1,CHSY3,EXT1,EXTL1,MAGT1,GCNT4,UXS1,ST8SIA1,FUT11,GALNT11,ST6GALNAC3,FUT9,NECAB3,TMEM165,GCNT2,GALNT7,DPY19L1,CHST8,GALNT17,GALNT6,MGAT4A,NDST4,NDST1,TET3,TUSC3,ST6GALNAC5,ST8SIA2,SLC4A10
GO: Biological Process	GO:0098876	vesicle-mediated transport to the plasma membrane		0.000494	1	0.009148	0.08848	20	107	ANK3,VAMP4,TAMALIN,VAMP3,AKAP5,PREPL,MAPK10,ARHGAP44,ZDHHC2,ANKRD27,CLSTN1,SLC1A1,EXOC5,SNAP25,KIF13A,STX3,EXOC6B,RAB31,MICALL1,AMN
GO: Biological Process	GO:0086004	regulation of cardiac muscle cell contraction		0.0004986	1	0.009215	0.08912	11	42	ADORA1,ADRB1,BIN1,CTNNA3,ATP2A2,PDE4B,PKP2,AKAP6,DLG1,DSG2,KCNJ2
GO: Biological Process	GO:0018231	peptidyl-S-diacylglycerol-L-cysteine biosynthetic process from peptidyl-cysteine		0.0005025	1	0.009248	0.08945	8	24	GOLGA7B,ZDHHC23,ZDHHC14,ZDHHC9,ZDHHC2,ZDHHC3,ZDHHC17,ZDHHC20
GO: Biological Process	GO:0018230	peptidyl-L-cysteine S-palmitoylation		0.0005025	1	0.009248	0.08945	8	24	GOLGA7B,ZDHHC23,ZDHHC14,ZDHHC9,ZDHHC2,ZDHHC3,ZDHHC17,ZDHHC20
GO: Biological Process	GO:1902993	positive regulation of amyloid precursor protein catabolic process		0.0005447	1	0.009985	0.09657	9	30	ABCA2,PICALM,APP,ROCK2,RANBP9,EFNA1,EFNA3,EPHA4,SP1
GO: Biological Process	GO:0015012	heparan sulfate proteoglycan biosynthetic process		0.0005447	1	0.009985	0.09657	9	30	HS6ST2,HS6ST3,NDST3,HS6ST1,EXT1,EXTL1,UXS1,NDST4,NDST1
GO: Biological Process	GO:1903729	regulation of plasma membrane organization		0.0005572	1	0.01015	0.09818	6	14	ATP8B1,ASAP1,SH3GLB1,SH3GL2,GSN,ATP10A
GO: Biological Process	GO:0042487	regulation of odontogenesis of dentin-containing tooth		0.0005572	1	0.01015	0.09818	6	14	RSPO2,BMP2,RUNX2,PRKCB,WNT10A,IFT88
GO: Biological Process	GO:0099566	regulation of postsynaptic cytosolic calcium ion concentration		0.0005572	1	0.01015	0.09818	6	14	ATP2B2,SLC8A1,GRIN2B,GRM5,SYNPO,ITPR1
GO: Biological Process	GO:1904064	positive regulation of cation transmembrane transport		0.0005614	1	0.01021	0.09872	30	191	ABL1,ASIC2,ADRB1,ANK3,ASPH,ATP1B3,CACNA2D1,CACNB2,CACNB4,HCN1,PLP1,AKAP6,NOS1AP,PRSS8,DMD,RGS7,CACNG8,EPHB2,NPSR1,CACNG3,CX3CL1,LRRC55,SLC6A9,STAC,ARC,THY1,TRPC1,KCNA1,KCNJ2,GJC2
GO: Biological Process	GO:0043413	macromolecule glycosylation		0.0005657	1	0.01024	0.09907	40	280	ABCA2,MAN1A1,MAN2A1,GALNT13,ACER2,B3GALT1,DPY19L3,ST3GAL5,STT3B,ENTPD5,OSTC,ST8SIA5,GAL3ST1,GALNT9,OTUD4,COG3,GALNT18,ST8SIA3,TMTC1,EXT1,EXTL1,MAGT1,GCNT4,ST8SIA1,FUT11,GALNT11,ST6GALNAC3,FUT9,TMEM165,GCNT2,GALNT7,DPY19L1,GALNT17,GALNT6,MGAT4A,TET3,TUSC3,ST6GALNAC5,ST8SIA2,SLC4A10
GO: Biological Process	GO:0006486	protein glycosylation		0.0005657	1	0.01024	0.09907	40	280	ABCA2,MAN1A1,MAN2A1,GALNT13,ACER2,B3GALT1,DPY19L3,ST3GAL5,STT3B,ENTPD5,OSTC,ST8SIA5,GAL3ST1,GALNT9,OTUD4,COG3,GALNT18,ST8SIA3,TMTC1,EXT1,EXTL1,MAGT1,GCNT4,ST8SIA1,FUT11,GALNT11,ST6GALNAC3,FUT9,TMEM165,GCNT2,GALNT7,DPY19L1,GALNT17,GALNT6,MGAT4A,TET3,TUSC3,ST6GALNAC5,ST8SIA2,SLC4A10
GO: Biological Process	GO:0038127	ERBB signaling pathway		0.0005702	1	0.0103	0.09965	28	174	ABL1,ADORA1,ZFYVE28,BTC,CAMLG,ERRFI1,PIK3R1,PRKCA,DAB2IP,RASSF2,PTK2,PTPN3,PTPN11,PTPRR,SH3TC2,DUSP3,FBXW7,STAM2,ERBB3,ESR2,SH3GL2,GAB1,ERBIN,RNF115,GRB7,GAREM1,RBPJ,RTN4
GO: Biological Process	GO:0002009	morphogenesis of an epithelium		0.0005761	1	0.01039	0.1005	112	992	NCOA3,ABL1,HS6ST2,MCAM,MEIS1,MEIS2,PLEKHH1,MET,AP2B1,ARL13B,AHR,MLLT3,APP,LMO4,SEC14L3,RHOB,RSPO2,ATP2A2,MYO9A,PPP1R12A,BBS4,NRP1,BMP2,BNIP3L,DDR1,CACNB2,CACNB4,PRICKLE1,CAMK2A,PAK1,CYTH1,PGR,OVOL2,PKP2,PLXNA1,ROCK2,CLIC4,SPAG6,CREB1,PPP2R2A,MICAL2,CSRP1,SEMA3E,PSMA5,PTEN,PTPN11,DLG1,RAP1B,DSC3,CCDC88C,EFNB2,PSMD14,CRBN,EPHA4,NIN,EPHB2,ESR2,ETV5,EXT1,ZFPM1,SOX8,FMN1,SCNN1G,FGFR2,MAP2K4,FRAS1,FN1,…
GO: Biological Process	GO:0043010	camera-type eye development		0.0005813	1	0.01046	0.1012	84	706	MAN2A1,SPRED2,MEIS1,MITF,AHR,SEMA6A,BFSP2,LMO4,LCTL,CRYBG3,ATP2B1,ATP2B2,MYO6,BBS4,NRP1,NF2,CDK5R2,CACNB2,PRICKLE1,HCN1,CDH6,CDH11,IGFN1,CHM,PKNOX1,MED27,INTS7,FAT3,CLIC4,NECTIN3,CRYAB,PRKCZ,BCOR,PTK2,DLG1,RANBP9,SUV39H2,PRMT6,EFNB2,RNF2,EGR1,ABI2,RCBTB1,SPRED1,EPHA4,EPHB1,EPHB2,SOX8,DTNBP1,FBN2,FGFR2,FOXG1,FN1,SKIL,SLC1A1,ARHGEF15,CYFIP2,EXOC5,RAB3GAP1,TENM3,PRICKLE2,SOX10,SP1,TTLL5,GJB1,TBCD,CR…
GO: Biological Process	GO:0019932	second-messenger-mediated signaling		0.0005828	1	0.01047	0.1012	83	696	MAPT,TENM2,ADCY8,ADCY9,ADORA1,ADRB1,AHR,ARRDC3,APLP1,APP,S1PR5,ASPH,ATP2A2,ADGRB1,ADGRB3,BICD1,NEUROD2,NPR3,NPY1R,CCKBR,P2RX4,PDE4B,ENPP2,CHRM1,CHRM3,CHRM4,ACKR2,EIF2AK3,HOMER2,HOMER1,AKAP6,AKAP5,CRHR1,PPP3CA,PRKCA,NOS1AP,DMD,DRD5,LPAR1,RIT2,ADGRG2,RXFP1,EPHA5,ERBB3,LRRK2,F2RL2,FHL2,PEX5L,SLC8A1,RASD1,PDE10A,SSTR2,SSTR3,SSTR4,GIPR,GNA12,ADGRL2,ADGRL3,MCHR1,GPR26,GPR37,RAPGEF4,GRIN2A,GRIN2B,GRM2,G…
GO: Biological Process	GO:0001964	startle response		0.0006201	1	0.01109	0.1073	11	43	PENK,APH1B,PTEN,ERBB3,CYFIP2,GLRB,GRIN2A,GRIN2B,CSMD1,BACE1,KCNA1
GO: Biological Process	GO:1901385	regulation of voltage-gated calcium channel activity		0.0006201	1	0.01109	0.1073	11	43	CACNA2D1,CACNB2,CACNB4,PDE4B,CABP1,CRHR1,NOS1AP,DMD,GNB5,STAC,HPCA
GO: Biological Process	GO:0007632	visual behavior		0.000622	1	0.0111	0.1074	19	101	MEIS2,APBB1,APP,CACNA1E,NTS,CCK,CREB1,CRHR1,DRD5,TRNT1,SGK1,NPTN,GNB5,GRIN2A,SYNPO,HMGCR,TANC1,KIT,KRAS
GO: Biological Process	GO:0006682	galactosylceramide biosynthetic process		0.0006307	1	0.01115	0.1078	4	6	B3GALT1,GAL3ST1,FA2H,UGT8
GO: Biological Process	GO:0043435	response to corticotropin-releasing hormone		0.0006307	1	0.01115	0.1078	4	6	NR4A2,CRHR1,NR4A1,NR4A3
GO: Biological Process	GO:0071376	cellular response to corticotropin-releasing hormone stimulus		0.0006307	1	0.01115	0.1078	4	6	NR4A2,CRHR1,NR4A1,NR4A3
GO: Biological Process	GO:1905749	regulation of endosome to plasma membrane protein transport		0.0006307	1	0.01115	0.1078	4	6	TAMALIN,AKAP5,ARHGAP44,ZDHHC2
GO: Biological Process	GO:0019375	galactolipid biosynthetic process		0.0006307	1	0.01115	0.1078	4	6	B3GALT1,GAL3ST1,FA2H,UGT8
GO: Biological Process	GO:1903165	response to polycyclic arene		0.0006373	1	0.01122	0.1085	3	3	AHR,ENPP2,CHKA
GO: Biological Process	GO:0099557	trans-synaptic signaling by trans-synaptic complex, modulating synaptic transmission		0.0006373	1	0.01122	0.1085	3	3	EFNB3,EPHB2,NPTN
GO: Biological Process	GO:0031503	protein-containing complex localization		0.0006494	1	0.01141	0.1104	94	810	MAK,MCAM,AP2B1,ARL13B,LRRC7,CEP126,STX7,KIF17,MACIR,ADAM22,MYO6,BBS4,NCBP1,NPTX2,KALRN,CAMK2A,TAMALIN,PAM,SEPTIN7,ENPP2,AKAP6,ONECUT2,AKAP5,SPAG6,PRKCZ,MAPK10,CYLD,CCP110,MCIDAS,TBC1D5,ELMO1,ASAP1,POM121,ARHGAP44,DLG1,DLG2,HS3ST1,DNAH8,CEP97,RANBP2,RSPH4A,CACNG8,EFNB2,CEP83,ZDHHC3,CACNG3,TUBB4A,CDC40,FGFR2,KIF27,NLGN1,DZIP1,CLSTN1,SLC1A1,ZNF365,CEP63,NPTN,EXOC5,GALNT11,PRICKLE2,SNAP25,INTU,RAB8B,…
GO: Biological Process	GO:0071375	cellular response to peptide hormone stimulus		0.0006553	1	0.01149	0.1111	60	471	ADCY8,ADCY9,MET,MTUS1,ATP2B1,NAP1L1,SOCS2,CAMK2A,NR4A2,ERRFI1,PAK1,ENPP1,PGR,PIK3R1,PIP4K2A,PLAT,ROCK2,CREB1,CRHR1,PRKCA,PRKCB,PRKCQ,LEPROT,PRKCZ,PRLR,HDAC9,PTEN,PTK2,PTPN1,PTPN11,CPEB2,AKT3,RAP1B,RASGRF1,EGR1,PIP4K2C,ERBB3,SOCS7,FN1,SGK1,INPP5F,GAB1,ACSL5,CACNA2D3,SORL1,SP1,RAB8B,SRD5A1,CLASP2,RAB31,GRB7,GRB14,NR4A1,VLDLR,XBP1,IDE,RAB15,JAK2,NR4A3,LPL
GO: Biological Process	GO:1903829	positive regulation of protein localization		0.000659	1	0.01153	0.1115	47	347	MAPT,AP2B1,ANK3,RHOG,BICD1,CACNB4,PAK1,RHOU,PIK3R1,EIF2AK3,PLS1,PMAIP1,ROCK2,AKAP5,PRKAA2,PRKCQ,LEPROT,CYLD,TCAF1,PTGS2,LRIG2,DLG1,WRAP53,SH3GLB1,EPHA3,FBXW7,EPHB2,ZDHHC2,NPTN,SORL1,SREBF2,CLASP2,STAC,STX3,SYT11,MTCL1,YWHAQ,TFDP2,TFRC,HPCA,XBP1,SNX33,MFF,JAK2,KCNB1,RTN4,SMAD3
GO: Biological Process	GO:0071417	cellular response to organonitrogen compound		0.0006603	1	0.01153	0.1115	110	975	ABL1,BCL11A,ADCY8,ADCY9,MET,MTUS1,AHR,APLP1,APP,ATP2B1,NAP1L1,HCN2,BDNF,SOCS2,KLF5,CACNA2D1,CAMK2A,HCN1,NR4A2,P2RX4,ERRFI1,PAK1,PDE4B,ENPP1,PENK,CHRM1,CHRM3,CHRM4,PGR,PIK3R1,PIP4K2A,PLAT,AKAP6,ROCK2,AKAP5,KLF6,CREB1,CRHR1,MIR15A,PRKAA2,PRKCA,PRKCB,PRKCQ,LEPROT,PRKCZ,MIR222,PRLR,HDAC9,PTEN,PTGS2,PTK2,PTPN1,PTPN11,CPEB2,AKT3,RAP1B,DRD5,RASGRF1,RGS4,EGR1,PIP4K2C,EPHA4,ERBB3,LRRK2,IMPACT,DTNBP1,SOCS7…
GO: Biological Process	GO:0048679	regulation of axon regeneration		0.0006655	1	0.0116	0.1122	12	50	OMG,CERS2,MIR222,PTEN,KIAA0319,LRIG2,EPHA4,INPP5F,KLK8,RTN4RL1,RTN4R,RTN4
GO: Biological Process	GO:0010921	regulation of phosphatase activity		0.0006696	1	0.01165	0.1127	30	193	PPP1R14A,AHR,PPP4R4,PHACTR1,MYO1D,PPP1R12A,BMP2,PKMYT1,ROCK2,PPP1R1A,PPP1R7,PPP2R2A,PPP2R2C,PPP2R5A,PPP2R5C,PPP1R16B,SYTL2,NUAK1,DLG2,PPP4R1,SPRED1,ENSA,CSRNP3,LMTK2,ARPP19,TIPRL,JAK2,CSRNP2,SLC39A10,SMAD3
GO: Biological Process	GO:0014013	regulation of gliogenesis		0.0006716	1	0.01166	0.1128	24	142	MAG,BIN1,ASPA,BMP2,NF2,IL33,ENPP2,PLAG1,CERS2,MIR132,TENM4,TMEM98,MIR222,DAB1,PTK2,EGR2,ETV5,SOX8,ZNF365,SOX10,NKX6-2,LINGO1,RTN4,GJC2
GO: Biological Process	GO:0048738	cardiac muscle tissue development		0.0006843	1	0.01186	0.1147	48	357	MEIS1,MET,HEG1,MRTFB,ADRB1,FBXO32,DIPK2A,BMP2,PLEKHA7,NPR3,NRAP,PAK1,SEPTIN7,CHRM3,PKP2,AKAP6,CREB1,TENM4,MIR222,MAPK11,CXADR,PTEN,MYLK3,HS3ST1,DSG2,RGS4,EFNB2,ERBB3,ZFPM1,FGFR2,FHL2,MAP2K4,SLC8A1,FOXP1,SGCZ,NR3C1,AKAP13,TNNI1,TNNT2,RBFOX2,CEMIP2,HNRNPU,CAVIN4,WNT2,RBPJ,JARID2,IFT88,SMAD7
GO: Biological Process	GO:0007623	circadian rhythm		0.0006915	1	0.01196	0.1157	41	292	NRIP1,KCNH7,ADORA1,ADRB1,MITF,AHR,BHLHE40,ARNTL,BDNF,NPAS2,NPTX2,CHRM1,HOMER1,ROCK2,CLOCK,CREB1,PRKAA2,PRKCG,MAPK10,BHLHE41,PTEN,PTGDS,FBXL3,HS3ST2,SUV39H2,EGR1,EGR3,FBXW7,ERBB3,FOSL2,NLGN1,GABRB3,SRD5A1,PHLPP1,NR3C1,KLF10,HNRNPU,CIPC,KCND2,KCNMA1,CAMK1G
GO: Biological Process	GO:0006681	galactosylceramide metabolic process		0.0007077	1	0.01222	0.1182	5	10	B3GALT1,GAL3ST1,FA2H,GALC,UGT8
GO: Biological Process	GO:0070085	glycosylation		0.0007407	1	0.01276	0.1234	41	293	ABCA2,MAN1A1,MAN2A1,GALNT13,ACER2,B3GALT1,DPY19L3,ST3GAL5,STT3B,ENTPD5,OSTC,ST8SIA5,GAL3ST1,GALNT9,OTUD4,COG3,GALNT18,ST8SIA3,TMTC1,EXT1,EXTL1,MAGT1,GCNT4,ST8SIA1,PIGZ,FUT11,GALNT11,ST6GALNAC3,FUT9,TMEM165,GCNT2,GALNT7,DPY19L1,GALNT17,GALNT6,MGAT4A,TET3,TUSC3,ST6GALNAC5,ST8SIA2,SLC4A10
GO: Biological Process	GO:0071869	response to catecholamine		0.0007676	1	0.0132	0.1277	23	135	ABL1,APLP1,APP,BDNF,PDE4B,PENK,CHRM1,CHRM3,CHRM4,AKAP6,DRD5,RGS4,EGR1,LRRK2,DTNBP1,SLC1A1,GNB5,ARPP19,SRD5A1,GNA12,HTR1B,HTR1F,NR4A3
GO: Biological Process	GO:0010243	response to organonitrogen compound		0.0007885	1	0.01353	0.1309	169	1605	ABL1,MAN1A1,BCL11A,ADCY8,ADCY9,MET,ADSS2,MGST3,MTUS1,AHR,MOG,APLP1,APP,ASPH,MYLIP,ATP2A2,ATP2B1,NAP1L1,BCHE,HCN2,BDNF,SOCS2,NEFM,KLF5,CACNA2D1,KALRN,CAMK2A,HCN1,NTS,NR4A2,CCKBR,STT3B,CCNG1,P2RX4,ERRFI1,PAK1,PCSK1,PDE4B,ENPP1,PENK,USP25,CHRM1,CHRM3,CHRM4,PGR,PIK3R1,PIP4K2A,PLAT,EIF2AK3,HOMER2,HOMER1,AKAP6,ROCK2,AKAP5,SGTB,KLF6,CREB1,CRHR1,PPP2R2A,PPP3CA,MIR15A,CSNK1A1,PRKAA2,PRKCA,PRKCB,PRKCG,PRKC…
GO: Biological Process	GO:0090257	regulation of muscle system process		0.0008013	1	0.01373	0.1328	44	322	ADORA1,ADRB1,FBXO32,BIN1,MLIP,ASPH,CTNNA3,ATP2A2,ATP2B1,P2RX4,ERRFI1,PAK1,PDE4B,KCNB2,CHRM3,PGR,PKP2,AKAP6,ROCK2,PPP3CA,PRKCA,DOCK4,PTGS2,PTK2,DLG1,DMD,DSG2,RGS4,DOCK5,SLC8A1,FOXP1,SSTR2,TACR3,NR3C1,TNNI1,TNNT2,JARID2,KCNA1,KCNJ2,KCNMA1,KIT,NR4A3,SMAD3,SMAD7
GO: Biological Process	GO:1903115	regulation of actin filament-based movement		0.0008052	1	0.01377	0.1331	12	51	ADORA1,ADRB1,BIN1,CTNNA3,ATP2A2,PDE4B,PKP2,AKAP6,DLG1,DSG2,TNNT2,KCNJ2
GO: Biological Process	GO:0097503	sialylation		0.0008133	1	0.01385	0.134	7	20	ST3GAL5,ST8SIA5,ST8SIA3,ST8SIA1,ST6GALNAC3,ST6GALNAC5,ST8SIA2
GO: Biological Process	GO:0071786	endoplasmic reticulum tubular network organization		0.0008133	1	0.01385	0.134	7	20	ATL1,RAB3GAP1,RAB18,LNPK,REEP1,RTN4,REEP3
GO: Biological Process	GO:0021543	pallium development		0.0008352	1	0.0142	0.1373	35	240	PHACTR1,BBS4,NEFM,NF2,CDK5R2,ENPP1,SLC38A2,AKAP5,FEZ1,CNTNAP2,DAB2IP,DAB1,PTEN,DMD,FEZF2,EMX1,EPHA5,SOCS7,ZBTB18,FOXG1,TBR1,NEUROD6,SRD5A1,PHLPP1,TACC1,SUN1,GRIN2A,GRIN2B,VLDLR,ACVR1C,DIXDC1,KCNA1,SLC17A6,RTN4,NR4A3
GO: Biological Process	GO:0070997	neuron death		0.0008463	1	0.01436	0.1389	64	515	MAG,ABL1,MAPT,MCL1,PICALM,MAP3K5,ADORA1,AP2B1,APP,BDNF,NRP1,BOK,NR4A2,CD34,RETREG1,FBXO7,PMAIP1,CREB1,ATF2,CRHR1,AATK,PRKCG,NOS1AP,OXR1,REL,EFNB2,EGR1,EN2,FBXW7,EPHB1,ERBB3,ESR2,LRRK2,DTNBP1,SCN2A,CX3CL1,MAP2K4,FOS,BTBD10,SLC1A1,SORL1,GABRA5,GABRB2,GABRB3,UNC5B,TRIM2,GRIN2B,NR3C1,GRM4,GRM7,GRM8,THRB,TRPC5,BACE1,TYRO3,WFS1,ITPR1,JAK2,KCNB1,KCNMA1,KRAS,NR4A3,ST8SIA2,NCOA7
GO: Biological Process	GO:0071867	response to monoamine		0.0008524	1	0.01444	0.1396	23	136	ABL1,APLP1,APP,BDNF,PDE4B,PENK,CHRM1,CHRM3,CHRM4,AKAP6,DRD5,RGS4,EGR1,LRRK2,DTNBP1,SLC1A1,GNB5,ARPP19,SRD5A1,GNA12,HTR1B,HTR1F,NR4A3
GO: Biological Process	GO:0014049	positive regulation of glutamate secretion		0.0008634	1	0.01457	0.1409	6	15	CCK,DTNBP1,RAB3GAP1,SYT4,GRIN2B,NR3C1
GO: Biological Process	GO:0086067	AV node cell to bundle of His cell communication		0.0008634	1	0.01457	0.1409	6	15	CACNA1G,CACNB2,GJC3,CXADR,GJD3,SCN4B
GO: Biological Process	GO:0009581	detection of external stimulus		0.0008661	1	0.01458	0.1411	30	196	ASIC2,ADORA1,ATP2B2,MYO6,CACNB4,PKD2L1,GPR88,CDS1,CHM,CHRM1,PLEKHB1,NMT2,KCNK4,PTK2,PTPRQ,CAMKMT,EPHB1,SLC12A2,CDH23,ELOVL4,PHF24,GRIN2A,GRIN2B,GRM8,CRB1,BACE1,CACNA2D4,LXN,KCNA1,KIT
GO: Biological Process	GO:0032941	secretion by tissue		0.000876	1	0.0147	0.1421	22	128	ADORA1,MET,ADRB1,ALAS2,ATP2B2,SOCS2,DDR1,NPR3,KALRN,PAM,CHRM1,CHRM3,VAMP3,EIF2AK3,CREB1,PRLR,SYTL2,STK39,TRPC1,XBP1,SLC30A4,KCNMA1
GO: Biological Process	GO:0043266	regulation of potassium ion transport		0.000876	1	0.0147	0.1421	22	128	ADORA1,BIN1,ANK3,KCNAB2,ATP1B3,AKAP6,AKAP5,MIR212,NOS1AP,PTEN,DLG1,RGS4,RGS7,TRIM13,CRBN,LRRC55,KCNIP4,STK39,KCNA1,KCNJ2,KCNN2,KCNS1
GO: Biological Process	GO:0021544	subpallium development		0.0009172	1	0.01534	0.1484	9	32	ZSWIM6,BBS4,ENPP1,CNTNAP2,SLITRK5,LRRK2,FOXP1,BCL11B,INHBA
GO: Biological Process	GO:0045475	locomotor rhythm		0.0009181	1	0.01534	0.1484	8	26	BHLHE40,NPAS2,MAPK10,PTEN,EGR1,KCND2,KCNMA1,CAMK1G
GO: Biological Process	GO:0032870	cellular response to hormone stimulus		0.0009245	1	0.01542	0.1492	101	891	NCOA3,ADCY8,ADCY9,MET,MTUS1,AHR,NR3C2,FBXO32,ARNTL,ATP2B1,NPAS4,NAP1L1,BBS4,HCN2,BDNF,SOCS2,CACNA1G,CAMK2A,NTS,NR4A2,ERRFI1,PAK1,ENPP1,PGR,PIK3R1,PIP4K2A,PLAT,ROCK2,CLOCK,CREB1,CRHR1,PRKAA2,PRKCA,PRKCB,PRKCQ,LEPROT,PRKCZ,PRLR,HDAC9,PTEN,PTK2,PTPN1,PTPN11,ADIPOR2,CPEB2,AKT3,RAP1B,RASGRF1,DUSP1,EGR1,RXFP1,PIP4K2C,EPHA3,EPHA5,ERBB3,ESR2,SOCS7,ACSL1,SCNN1G,FN1,SGK1,FOS,FOSB,INPP5F,FOXP1,GAB1,ACSL5,CA…
GO: Biological Process	GO:0060215	primitive hemopoiesis		0.0009285	1	0.01546	0.1495	14	66	MEIS1,NUMBL,ENPP2,CLOCK,HDAC9,LPAR1,ETV5,ZFPM1,SCUBE1,TRIM2,CSRNP1,LCLAT1,JAK2,SMAD3
GO: Biological Process	GO:0009187	cyclic nucleotide metabolic process		0.0009374	1	0.01558	0.1507	11	45	ADCY8,ADCY9,ATP2B2,CACNB4,GUCY2GP,PDE1A,PDE4B,PDE8A,CNP,PDE10A,GUCY1A2
GO: Biological Process	GO:0035295	tube development		0.0009422	1	0.01563	0.1512	189	1828	NCOA3,ABL1,MAN2A1,HS6ST2,MCAM,MEIS1,MEIS2,PLEKHH1,MET,HEG1,MRTFB,ARL13B,AHR,SEMA6A,RECK,JCAD,TSHZ3,APOD,LMO4,SEC14L3,RHOB,RSPO2,ATP2A2,MYO1E,MYO6,PPP1R12A,ADGRB1,ADGRB3,BBS4,BDNF,NRP1,BMP2,BNIP3L,KLF5,DDR1,CACNB2,NRCAM,PRICKLE1,CAMK2A,NTS,CLDN1,CCKBR,LDB2,CBFA2T2,CD34,ERRFI1,PAK1,CDS1,ENPP2,MED14,COL22A1,PGR,OVOL2,HS6ST1,PKNOX1,PKP2,EIF2AK3,PLXNA1,ROCK2,RC3H2,KLF6,ADAMTS2,AHCTF1,CLIC4,PPM1K,CREB1…
GO: Biological Process	GO:0006936	muscle contraction		0.0009597	1	0.01589	0.1537	54	420	ADORA1,MET,ADRB1,TSHZ3,BIN1,ASPH,CTNNA3,ATP2A2,ATP2B1,CACNA1G,CACNA2D1,CACNB2,NPY1R,P2RX4,SEPTIN7,PDE4B,TMOD2,KCNB2,CHRM3,PGR,PKP2,HOMER1,AKAP6,ROCK2,CRYAB,PRKCA,NOS1AP,DOCK4,PTGS2,DLG1,DMD,DSG2,CERT1,SORBS3,RYR3,DOCK5,SCN1B,SCN4B,SMPD3,SLC8A1,SSTR2,STAC,TACR3,GSN,TMOD1,TNNI1,TNNT2,KCNA1,KCNJ2,KCNJ3,KCNMA1,KCNN2,KIT,SMAD7
GO: Biological Process	GO:0045197	establishment or maintenance of epithelial cell apical/basal polarity		0.0009616	1	0.01589	0.1537	13	59	LRRC7,MYO9A,LIN7A,SPAG6,DLG1,DLG2,PDCD6IP,FN1,PRICKLE2,ERBIN,MTCL1,TCF15,CRB1
GO: Biological Process	GO:0071363	cellular response to growth factor stimulus		0.0009663	1	0.01594	0.1542	106	944	ABL1,SPRED2,MAPT,ACVR1B,MET,SEMA6A,JCAD,APP,SCUBE2,RASL11B,NCBP1,BDNF,NRP1,BMP2,VWC2L,LDLRAD4,NTS,RUNX2,CLDN1,LDB2,ERRFI1,ELAPOR2,PDE8A,ENPP1,PENK,NREP,OVOL2,ROCK2,ONECUT2,CREB1,PPM1B,MIR15A,FEZ1,PRKCB,MIR212,PRKCZ,DAB2IP,PTEN,PTK2,PTPN1,PTPN11,DMD,DYNC1LI2,TSC22D3,DUSP3,DUSP4,DUSP6,ATL1,SH3GLB1,EGR1,EGR3,SPRED1,CRIM1,EXT1,SORT1,FBN2,FGFR2,SMPD3,FN1,FOS,SH3GL2,LMTK2,DZIP1,SKIL,CYFIP2,NPTN,SCUBE1,…
GO: Biological Process	GO:0018212	peptidyl-tyrosine modification		0.0009777	1	0.0161	0.1557	55	430	ABL1,ADORA1,MET,DYRK3,TPST1,APP,ZFYVE28,BDNF,NRP1,NF2,BTC,DDR1,CCK,ERRFI1,ENPP2,AATK,PRKCA,PRKCZ,PRLR,PTK2,PTPN1,PTPN11,DOCK3,RAP2B,HIPK3,EFNA1,ABI2,PEAK1,EPHA10,EPHA3,EPHA4,EPHA5,FBXW7,EPHB1,EPHB2,EPHB3,ERBB3,FGFR2,MAP2K4,LMTK2,INPP5F,GPRC5B,EPHA6,PDGFC,SRCIN1,GRM5,CEP43,THY1,TTL,TYRO3,PRMT2,VLDLR,JAK2,KIT,LTK
GO: Biological Process	GO:0010611	regulation of cardiac muscle hypertrophy		0.0009848	1	0.01619	0.1566	17	89	ADRB1,FBXO32,MLIP,P2RX4,ERRFI1,PAK1,AKAP6,ROCK2,PPP3CA,PRKCA,PTK2,RGS4,FOXP1,NR3C1,JARID2,NR4A3,SMAD3
GO: Biological Process	GO:0032411	positive regulation of transporter activity		0.001006	1	0.0165	0.1596	24	146	ASIC2,ADRB1,ANK3,ASPH,ATP1B3,CACNA2D1,CACNB2,CACNB4,HCN1,AKAP6,NOS1AP,TCAF1,DMD,SGK2,CACNG8,EPHB2,CACNG3,SGK1,LRRC55,SLC6A9,STAC,ARC,STK39,KCNA1
GO: Biological Process	GO:0009582	detection of abiotic stimulus		0.001024	1	0.01676	0.1621	30	198	ASIC2,ADORA1,ATP2B2,MYO6,CACNB4,PKD2L1,GPR88,CDS1,CHM,CHRM1,PLEKHB1,NMT2,KCNK4,PTK2,PTPRQ,CAMKMT,EPHB1,SLC12A2,CDH23,ELOVL4,PHF24,GRIN2A,GRIN2B,GRM8,CRB1,BACE1,CACNA2D4,LXN,KCNA1,KIT
GO: Biological Process	GO:0006937	regulation of muscle contraction		0.001036	1	0.01694	0.1638	31	207	ADORA1,ADRB1,BIN1,ASPH,CTNNA3,ATP2A2,ATP2B1,P2RX4,PDE4B,KCNB2,CHRM3,PGR,PKP2,AKAP6,PRKCA,DOCK4,PTGS2,DLG1,DMD,DSG2,DOCK5,SLC8A1,SSTR2,TACR3,TNNI1,TNNT2,KCNA1,KCNJ2,KCNMA1,KIT,SMAD7
GO: Biological Process	GO:0021766	hippocampus development		0.001112	1	0.0181	0.175	21	122	BBS4,NEFM,NF2,CDK5R2,ENPP1,AKAP5,FEZ1,DAB1,PTEN,FEZF2,EPHA5,ZBTB18,NEUROD6,SRD5A1,PHLPP1,GRIN2A,GRIN2B,ACVR1C,KCNA1,SLC17A6,NR4A3
GO: Biological Process	GO:0032231	regulation of actin filament bundle assembly		0.001112	1	0.0181	0.175	21	122	ABL1,MET,BBS4,NRP1,NF2,PAK1,PIK3R1,ROCK2,ARHGEF10,PRKCQ,LPAR1,SORBS3,CX3CL1,PPM1E,ARHGEF15,CLASP2,ARHGEF18,SYNPO,TMEFF2,STMN1,SMAD3
GO: Biological Process	GO:0007389	pattern specification process		0.001113	1	0.0181	0.175	98	865	MCAM,ACVR1B,MEIS1,MEIS2,ARL13B,MLLT3,BHLHE40,SCUBE2,ASPH,ATP2A2,PPP1R12A,BBS4,NRP1,BMP2,BNIP3L,PRICKLE1,CAMK2A,RUNX2,PAK1,PBX3,NUMBL,ENPP2,USP25,OVOL2,PKP2,ROCK2,CREB1,MICAL2,OTUD4,BHLHE41,BCOR,PTK2,PTPN11,DNAH8,DNAH9,RAP1B,FEZF2,TSC22D3,DUSP6,FRMD8,ATL1,RNF220,EFNB2,RNF2,EGR2,EMX1,EN2,EPHA3,EPHA4,NIN,LARP6,CRIM1,ETS2,EXT1,ZFPM1,PGAP1,FGFR2,FOXG1,BICC1,SEMA3F,MAP2K4,FN1,MTF2,CXXC5,DZIP1,EXOC5,SLC…
GO: Biological Process	GO:0043254	regulation of protein-containing complex assembly		0.00113	1	0.01825	0.1766	63	511	ABL1,MAPT,MET,AHR,BIN1,LMO4,BBS4,DRG1,LDLRAD4,CCK,PAK1,TMOD2,CREB1,CRYAB,XAF1,PRKCZ,DAB2IP,MYADM,ASAP1,PTPN11,VILL,DLG1,JAM3,RAP1B,ARPC5,SH3GLB1,ABI2,CRBN,NIN,IMPACT,ANKRD27,AP1AR,TUBB4A,FMN1,CDC42EP2,FNIP1,UNC13B,SGK1,ARPC1A,CYFIP2,RAB3GAP1,SORL1,IQGAP2,BRK1,SPTBN2,CLASP2,ARFIP1,KIF9,YWHAQ,TBCD,STMN2,TPPP,FAF1,GSN,TFRC,CDC42EP1,TMOD1,SSH2,SCIN,INSM1,NAV3,STMN1,ACTR3B
GO: Biological Process	GO:0051956	negative regulation of amino acid transport		0.001133	1	0.01825	0.1766	7	21	ADORA1,NPY5R,RGS4,SLC43A2,GRM7,TRH,HTR1B
GO: Biological Process	GO:0022038	corpus callosum development		0.001133	1	0.01825	0.1766	7	21	RTN4RL2,LPAR1,NIN,EPHB2,EPHB3,RTN4RL1,RTN4R
GO: Biological Process	GO:0055119	relaxation of cardiac muscle		0.001133	1	0.01825	0.1766	7	21	ATP2A2,P2RX4,PDE4B,AKAP6,SLC8A1,GSN,KCNJ2
GO: Biological Process	GO:0035162	embryonic hemopoiesis		0.001134	1	0.01825	0.1766	20	114	MEIS1,AHR,ALAS2,NUMBL,ENPP2,CLOCK,PRKCB,HDAC9,LPAR1,ETV5,ZFPM1,SCUBE1,TRIM2,TFRC,IRAK3,CSRNP1,LCLAT1,JAK2,KIT,SMAD3
GO: Biological Process	GO:0001975	response to amphetamine		0.001135	1	0.01825	0.1766	13	60	NTS,NR4A2,PPP3CA,HDAC9,RANBP2,DRD5,RASGRF1,RGS4,RGS7,EGR1,SLC1A1,GRIN2A,GRIN2B
GO: Biological Process	GO:0046839	phospholipid dephosphorylation		0.00114	1	0.0183	0.177	11	46	PLPP2,MTM1,MTMR1,SYNJ2,MTMR2,MTMR7,PTEN,PLPPR4,PLPP6,INPP5F,SGPP2
GO: Biological Process	GO:0002028	regulation of sodium ion transport		0.001144	1	0.01833	0.1773	19	106	HECW2,ANK3,ATP1B3,FXYD7,P2RX4,PKP2,PRSS8,PTPN3,DLG1,NKAIN1,DMD,AKT3,SCN1B,SCN4B,SGK1,SLC8A1,HECW1,NKAIN2,STK39
GO: Biological Process	GO:0009100	glycoprotein metabolic process		0.001148	1	0.01836	0.1776	59	472	ABCA2,MAN1A1,MAN2A1,HS6ST2,GALNT13,HS6ST3,ACER2,B3GALT1,DPY19L3,BMP2,ST3GAL5,IL33,STT3B,ENTPD5,NDST3,OSTC,HS6ST1,ST8SIA5,GAL3ST1,GNPTAB,GALNT9,OTUD4,EDEM1,COG3,GALNT18,ST8SIA3,UST,TMTC1,CHSY3,TRIM13,EXT1,EXTL1,MAGT1,GCNT4,SEL1L,UXS1,ST8SIA1,FUT11,GALNT11,ST6GALNAC3,FUT9,NECAB3,TMEM165,GCNT2,GALNT7,MAMDC2,DPY19L1,CHST8,GALNT17,GALNT6,MGAT4A,NDST4,NDST1,RNF103,TET3,TUSC3,ST6GALNAC5,ST8SIA2,SLC4A10
GO: Biological Process	GO:0048878	chemical homeostasis		0.001156	1	0.01846	0.1785	159	1511	ABCA2,ABL1,PICALM,ADCY8,ADCY9,GRAMD1B,ADORA1,MET,ADRB1,SLC24A4,KLHL42,NR3C2,ALAS2,SPOP,ANK3,APP,KLF7,ASPH,MYLIP,ATP1B3,ATP2A2,ATP2B1,ATP2B2,BOK,CACNA1G,C7,CA7,CACNA1E,CACNA2D1,CACNB2,CACNB4,NPY1R,HCN1,CLDN1,CCK,CCKBR,P2RX4,ENTPD5,ENPP1,SLC26A4,SLC24A2,PIK3R1,PKP2,ACKR2,HOMER2,HOMER1,AKAP6,AKAP5,SLC4A8,STXBP5L,FA2H,CLIC4,ARL15,CRHR1,MIR128-1,PIM3,MIR132,PPP3CA,MIR15A,LACC1,PRKAA2,PRKCA,PRKCB,HDAC9…
GO: Biological Process	GO:1900077	negative regulation of cellular response to insulin stimulus		0.001158	1	0.01846	0.1785	12	53	ENPP1,PIP4K2A,PRKCA,PRKCB,PRKCQ,PRKCZ,PTPN1,PIP4K2C,INPP5F,GRB7,GRB14,LPL
GO: Biological Process	GO:0086019	cell-cell signaling involved in cardiac conduction		0.001169	1	0.01859	0.1798	9	33	CACNA1G,CACNA2D1,CACNB2,PKP2,CXADR,SCN1B,SCN4B,KCNJ3,KCNN2
GO: Biological Process	GO:0015908	fatty acid transport		0.00119	1	0.01886	0.1824	29	191	ADORA1,MYO6,BDNF,NPY5R,CCK,P2RX4,PAK1,SLC38A2,PRKAA2,PRKAB2,SLC25A13,DTNBP1,ACSL1,UNC13B,SLC1A1,RAB3GAP1,SNAP25,ACSL5,GLS2,SSTR4,GLS,SYT4,GRIN2B,NR3C1,GRM2,GRM7,TRH,SLC17A7,SLC17A6
GO: Biological Process	GO:0043279	response to alkaloid		0.00119	1	0.01886	0.1824	29	191	ADCY8,BCHE,BDNF,KALRN,NTS,PCSK1,PENK,PGR,HOMER2,HOMER1,CRHR1,PPP2R2A,CSNK1A1,PRKAA2,PRKCG,DRD5,RGS4,EGR1,RYR3,FOSB,SLC1A1,SLC8A1,TACR3,ADGRL3,GRIN2A,GRIN2B,GRM2,HTR1B,ST8SIA2
GO: Biological Process	GO:0048568	embryonic organ development		0.001203	1	0.01903	0.184	108	971	NCOA3,HS6ST2,MEIS1,MEIS2,MRTFB,ARL13B,AHR,ALAS2,SEMA6A,LMO4,ATP2A2,ATP2B2,MYO6,BBS4,BCR,BMP2,BNIP3L,CACNB2,PRICKLE1,CAMK2A,RUNX2,CLDN1,PAK1,PBX3,NUMBL,ENPP2,MED14,OVOL2,HS6ST1,PKP2,PLS1,GNPTAB,CLOCK,MICAL2,PRKCB,HDAC9,RIPOR2,PTGS2,PTPN11,PTPRQ,DLG1,RAP1B,LPAR1,RIT2,EFNA1,EFNB2,RNF2,EGR1,EGR2,EN2,CRBN,RPL10,EPHA4,EPHB2,EPHB3,CRIM1,ETV5,ZFPM1,FBN2,FGFR2,FOXG1,MACC1,FRAS1,FN1,CXXC5,DZIP1,NBAS,SLC8A1…
GO: Biological Process	GO:1900122	positive regulation of receptor binding		0.001208	1	0.01905	0.1842	5	11	APP,BDNF,NRP1,PLCL1,PLCL2
GO: Biological Process	GO:0019374	galactolipid metabolic process		0.001208	1	0.01905	0.1842	5	11	B3GALT1,GAL3ST1,FA2H,GALC,UGT8
GO: Biological Process	GO:0034453	microtubule anchoring		0.00121	1	0.01905	0.1842	8	27	BBS4,BICD1,NIN,CCDC187,HOOK3,CLASP2,BICD2,CEP43
GO: Biological Process	GO:0006941	striated muscle contraction		0.00122	1	0.01917	0.1854	32	218	ADORA1,MET,ADRB1,BIN1,ASPH,CTNNA3,ATP2A2,CACNA1G,CACNA2D1,CACNB2,P2RX4,SEPTIN7,PDE4B,PKP2,HOMER1,AKAP6,NOS1AP,DLG1,DMD,DSG2,RYR3,SCN1B,SCN4B,SLC8A1,STAC,GSN,TNNI1,TNNT2,KCNJ2,KCNJ3,KCNN2,SMAD7
GO: Biological Process	GO:0009967	positive regulation of signal transduction		0.001227	1	0.01924	0.1861	192	1871	NCOA3,MAL,ABL1,SPRED2,MCL1,ACVR1B,MAP3K5,ADORA1,MET,ADRB1,MAP3K9,MLLT3,LRRC7,NR3C2,SPOP,RECK,JCAD,SH3RF1,SEMA7A,APP,RHOG,ARNTL,SCUBE2,JRK,RSPO2,BDNF,NRP1,BMP2,NEUROD2,BOK,BTC,NPY5R,P2RX4,PAK1,DGKI,MTURN,MAP3K13,ELAPOR2,CDS1,PDE8A,TMOD2,ASB11,PIK3R1,OCIAD2,EIF2AK3,HOMER1,PMAIP1,AKAP6,ROCK2,RC3H2,SCHIP1,AKAP5,SEPTIN4,LITAF,NDFIP2,CRHR1,PPM1B,MIR132,MIR15A,CSNK1G3,PRKCA,PRKCB,FAM53B,MIR212,PRKCZ,MIR…
GO: Biological Process	GO:0008277	regulation of G protein-coupled receptor signaling pathway		0.001243	1	0.01946	0.1882	27	174	MET,ADRB1,ARRDC3,APLP1,APP,ARR3,BICD1,CAMK2A,PDE4B,TMOD2,NMT2,HOMER2,ROCK2,PRKCA,RGS3,RGS4,RGS7,CAMKMT,ZDHHC3,SSTR4,GIPR,CNTN2,PHF24,GRM5,GRP,HTR1B,STMN1
GO: Biological Process	GO:0030336	negative regulation of cell migration		0.00126	1	0.01969	0.1904	51	396	ADORA1,SRGAP1,MITF,MACIR,RECK,APOD,RHOB,PODN,ADGRB1,BCR,NF2,IL33,LDLRAD4,SINHCAF,PKP2,PLXNB3,CERS2,CLIC4,MIR129-1,MIR132,MIR15A,MIR212,RTN4RL2,DAB2IP,TCAF1,RIPOR2,PTEN,PTK2,PTPRG,PTPRR,ADIPOR2,DRD5,RAP2B,DUSP1,DUSP3,SPRED1,SEMA6D,CX3CL1,NRG3,CLASP2,GNA12,THY1,ZMYND8,TMEFF2,ACVR1C,RBPJ,SCAI,NAV3,RTN4,ILDR1,SMAD7
GO: Biological Process	GO:0061098	positive regulation of protein tyrosine kinase activity		0.001263	1	0.01971	0.1906	14	68	ADORA1,APP,BDNF,BTC,PTPN1,DOCK3,EFNA1,EPHA4,FBXW7,ERBB3,GPRC5B,SRCIN1,GRM5,VLDLR
GO: Biological Process	GO:1904862	inhibitory synapse assembly		0.001284	1	0.02	0.1935	6	16	NPAS4,CBLN1,GABRA1,GABRB2,GABRB3,GABRG2
GO: Biological Process	GO:0046488	phosphatidylinositol metabolic process		0.001292	1	0.02009	0.1943	29	192	DGKE,MTM1,MTMR1,SOCS2,SYNJ2,MTMR2,MTMR7,CDS1,PIGA,PIK3C2B,PIK3R1,PIP4K2A,PIGG,PTEN,LPGAT1,PLEKHA1,PIP4K2C,SOCS7,TTC7B,PGAP1,INPP5F,PIGZ,FAM126B,EFR3A,PLAAT3,NUDT4,LCLAT1,ITPKA,TTC7A
GO: Biological Process	GO:0021955	central nervous system neuron axonogenesis		0.001334	1	0.02071	0.2003	13	61	KCTD13,NR4A2,CDH11,DCLK1,PRKCA,PTEN,PTK2,EPHA4,EPHB1,NIN,EPHB2,EPHB3,SCN1B
GO: Biological Process	GO:2000191	regulation of fatty acid transport		0.001355	1	0.02099	0.203	15	76	ADORA1,NPY5R,CCK,P2RX4,DTNBP1,ACSL1,RAB3GAP1,ACSL5,SSTR4,SYT4,GRIN2B,NR3C1,GRM2,GRM7,TRH
GO: Biological Process	GO:1903525	regulation of membrane tubulation		0.001374	1	0.02105	0.2036	4	7	ASAP1,SH3GLB1,SH3GL2,ATP10A
GO: Biological Process	GO:0001661	conditioned taste aversion		0.001374	1	0.02105	0.2036	4	7	FOS,FOSL2,TBR1,GRM7
GO: Biological Process	GO:0021902	commitment of neuronal cell to specific neuron type in forebrain		0.001374	1	0.02105	0.2036	4	7	FEZF2,TBR1,SATB2,BCL11B
GO: Biological Process	GO:0086042	cardiac muscle cell-cardiac muscle cell adhesion		0.001374	1	0.02105	0.2036	4	7	CTNNA3,PKP2,CXADR,DSG2
GO: Biological Process	GO:0071868	cellular response to monoamine stimulus		0.001376	1	0.02105	0.2036	21	124	ABL1,APLP1,APP,BDNF,PDE4B,CHRM1,CHRM3,CHRM4,AKAP6,DRD5,RGS4,LRRK2,DTNBP1,SLC1A1,GNB5,ARPP19,SRD5A1,GNA12,HTR1B,HTR1F,NR4A3
GO: Biological Process	GO:0071870	cellular response to catecholamine stimulus		0.001376	1	0.02105	0.2036	21	124	ABL1,APLP1,APP,BDNF,PDE4B,CHRM1,CHRM3,CHRM4,AKAP6,DRD5,RGS4,LRRK2,DTNBP1,SLC1A1,GNB5,ARPP19,SRD5A1,GNA12,HTR1B,HTR1F,NR4A3
GO: Biological Process	GO:0070050	neuron cellular homeostasis		0.001378	1	0.02105	0.2036	12	54	ADORA1,ATP2B1,ATP2B2,NELL2,CACNA1E,CACNB2,CACNB4,CX3CL1,TYRO3,DNAJB2,HTR1B,SLC17A7
GO: Biological Process	GO:0085029	extracellular matrix assembly		0.001378	1	0.02105	0.2036	12	54	THSD4,SMPD3,NTNG1,CLASP2,PHLDB1,GPM6B,HAS3,HAPLN2,CEMIP2,TMEFF2,LAMA4,SMAD3
GO: Biological Process	GO:0035303	regulation of dephosphorylation		0.001408	1	0.02145	0.2075	34	238	PPP1R14A,ADORA1,AHR,PPP4R4,PHACTR1,MYO1D,PPP1R12A,MTMR1,BMP2,MTMR2,PKMYT1,ROCK2,PPP1R1A,PPP1R7,PPP2R2A,PPP2R2C,PPP2R5A,PPP2R5C,PPP1R16B,SYTL2,NUAK1,DLG2,PPP4R1,CNEP1R1,SPRED1,ENSA,CSRNP3,LMTK2,ARPP19,TIPRL,JAK2,CSRNP2,SLC39A10,SMAD3
GO: Biological Process	GO:0018210	peptidyl-threonine modification		0.001409	1	0.02145	0.2075	23	141	SPRED2,ACVR1B,GALNT13,MET,DYRK3,CDC42BPA,APP,CAMK2A,ROCK2,MIR15A,PRKCA,PRKCB,AKT3,HIPK3,SPRED1,LRRK2,LMTK2,GALNT11,NLK,STK39,TRPC5,TNKS1BP1,SMAD7
GO: Biological Process	GO:0006821	chloride transport		0.001413	1	0.02149	0.2078	20	116	CA7,SLC26A4,ATP8B1,SLC4A8,CLIC4,SLC1A1,SLC4A2,SLC12A2,GABRA1,GABRA5,GABRB2,GABRB3,GABRG2,GABRR2,GLRB,ANO4,GRM5,SLC17A7,TTYH2,SLC4A10
GO: Biological Process	GO:0031110	regulation of microtubule polymerization or depolymerization		0.001451	1	0.02202	0.213	18	100	ABL1,MAPT,MET,DRG1,PAK1,STMN3,NIN,MAP6D1,TUBB4A,SGK1,CLASP2,YWHAQ,TBCD,STMN2,CLIP2,STMN4,NAV3,STMN1
GO: Biological Process	GO:0021954	central nervous system neuron development		0.001471	1	0.02225	0.2152	22	133	KCTD13,MAPT,NRP1,NR4A2,CDH11,DCLK1,PRKCA,PTEN,PTK2,FEZF2,EPHA4,EPHB1,NIN,EPHB2,EPHB3,SCN1B,FGFR2,FOXG1,CNTN2,AGBL4,LINGO1,SLC4A10
GO: Biological Process	GO:0018345	protein palmitoylation		0.001473	1	0.02225	0.2152	9	34	GOLGA7B,ZDHHC23,ZDHHC14,ZDHHC9,ZDHHC2,MAP6D1,ZDHHC3,ZDHHC17,ZDHHC20
GO: Biological Process	GO:0140058	neuron projection arborization		0.001473	1	0.02225	0.2152	9	34	PHACTR1,MYO9A,NRP1,MAP3K13,LRRK2,NTNG1,NLGN1,CLSTN1,ZNF365
GO: Biological Process	GO:0006873	cellular ion homeostasis		0.001498	1	0.02258	0.2184	92	811	ABL1,ADCY8,ADORA1,ADRB1,SLC24A4,NR3C2,ALAS2,APP,ASPH,ATP1B3,ATP2A2,ATP2B1,ATP2B2,BOK,CACNA1G,C7,CA7,CACNA1E,CACNA2D1,CACNB2,CACNB4,NPY1R,CCKBR,P2RX4,ENPP1,SLC24A2,ACKR2,HOMER2,HOMER1,AKAP6,AKAP5,SLC4A8,CLIC4,CRHR1,LACC1,PRKCA,PRKCB,CD55,PTK2,DMXL1,FBXL5,DMD,DRD5,LPAR1,NPSR1,LRRK2,F2RL2,RYR3,TRPV6,SMPD3,CX3CL1,SGK1,CLSTN1,SLC1A1,SLC4A2,SLC6A9,NPTN,SLC8A1,SLC9A2,ATP2C1,SLC12A2,FTH1,SLC9A9,TMEM165,C…
GO: Biological Process	GO:0098771	inorganic ion homeostasis		0.001513	1	0.02277	0.2202	102	915	ABL1,PICALM,ADCY8,ADORA1,ADRB1,SLC24A4,NR3C2,ALAS2,ANK3,APP,ASPH,ATP1B3,ATP2A2,ATP2B1,ATP2B2,BOK,CACNA1G,C7,CA7,CACNA1E,CACNA2D1,CACNB2,CACNB4,NPY1R,CCKBR,P2RX4,ENTPD5,ENPP1,SLC26A4,SLC24A2,ACKR2,HOMER2,HOMER1,AKAP6,AKAP5,SLC4A8,CLIC4,ARL15,CRHR1,LACC1,PRKCA,PRKCB,CD55,PTK2,DMXL1,FBXL5,DMD,DRD5,LPAR1,NPSR1,LRRK2,EXT1,F2RL2,RYR3,SCNN1G,TRPV6,SMPD3,CX3CL1,SGK1,CLSTN1,SLC1A1,SLC4A2,SLC6A9,NPTN,SLC8A…
GO: Biological Process	GO:0060491	regulation of cell projection assembly		0.001528	1	0.02295	0.2219	38	276	MAK,TENM2,RHOG,BBS4,NRP1,KLF5,P2RX4,SEPTIN7,ATP8B1,ANLN,PIK3R1,PLXNB3,MAPKAP1,FAM98A,PPP1R16B,PRKCQ,CYLD,CCP110,RIPOR2,MCIDAS,TBC1D5,ARHGAP44,CEP97,ABI2,CDC42EP2,NLGN1,DZIP1,BRK1,BIN3,CDKL5,TBC1D1,ADAMTS16,COBL,CDC42EP1,ZMYND8,TBC1D15,KIT,IFT88
GO: Biological Process	GO:0019233	sensory perception of pain		0.00153	1	0.02295	0.2219	25	159	ADORA1,ADRB1,IL33,CACNA1E,NPY1R,CCK,CCKBR,P2RX4,PENK,CHRNA4,RETREG1,PTGS2,KCNK4,DLG2,EPHB1,PHF24,GRIN2A,GRIN2B,GRM3,GRM8,BACE1,LXN,KCNA1,KCND2,RTN4
GO: Biological Process	GO:0051223	regulation of protein transport		0.001539	1	0.02302	0.2226	82	709	PICALM,ADCY8,ADRB1,ANK3,APBB1,APOD,APP,ARNTL,KLF7,ASPH,VAMP4,BNIP3L,CACNA1E,CAMK4,TAMALIN,PAK1,PAM,PCSK1,CHRM1,RHOU,PIK3R1,PMAIP1,CABP1,AKAP5,STXBP5L,NDFIP2,CLOCK,MIR128-1,PIM3,PPP3CA,PRKCA,PRKCQ,LEPROT,PRKCZ,EDEM1,RAB11FIP3,TCAF1,CYP51A1,PTGS2,PTPN1,PTPN11,ARHGAP44,SH3TC2,EFNB2,SH3GLB1,ENSA,EPHA5,FBXW7,ZDHHC2,PRR5L,LRRK2,UNC13B,SLC1A1,SLC12A2,SLC16A1,SNAP25,SORL1,SREBF2,ARFIP1,GIPR,ARC,SYT4,MTCL…
GO: Biological Process	GO:0016050	vesicle organization		0.001543	1	0.02302	0.2226	196	1924	ABCA2,ABL1,PICALM,ESYT2,AP2B1,LRRC7,NR3C2,ALDH3B1,STX7,AMPH,BIN1,PRSS12,ANXA4,APBA2,KCNAB2,APLP1,APP,DEGS1,RHOG,ARR3,CADPS,MYLIP,RAB40C,VAMP4,ATP2A2,MYO1E,MYO6,ADGRB1,BCR,LIN7A,BICD1,SYNJ2,MTMR2,CACNA1G,C4BPB,CDK5R2,CACNB2,CACNB4,CAMK2A,CAMLG,SLCO4C1,CD34,PAK1,DGKI,ENPP1,ENPP2,CYTH1,CHN2,RHOU,CHRNA4,CHRNA5,VAMP3,PIP4K2A,ACKR2,NEURL1B,AKAP5,SLC4A8,SEPTIN4,STXBP5L,TBPL1,CREB1,PREPL,CRHR1,MIR128-1,P…
GO: Biological Process	GO:0098877	neurotransmitter receptor transport to plasma membrane		0.001543	1	0.02302	0.2226	7	22	TAMALIN,MAPK10,ARHGAP44,CLSTN1,SLC1A1,SNAP25,STX3
GO: Biological Process	GO:0007589	body fluid secretion		0.001551	1	0.02307	0.2231	23	142	ADORA1,MET,ADRB1,ALAS2,ATP2B2,SOCS2,DDR1,NPR3,KALRN,PAM,CHRM1,CHRM3,VAMP3,EIF2AK3,CREB1,PRLR,SYTL2,TSC22D3,STK39,TRPC1,XBP1,SLC30A4,KCNMA1
GO: Biological Process	GO:0021675	nerve development		0.001551	1	0.02307	0.2231	23	142	KLF7,BDNF,NRP1,ATP8B1,CHN1,KLF6,PRKCG,LRIG2,DMD,LPAR1,EGR2,EN2,EPHB1,EPHB2,ERBB3,EXT1,UNC13B,SEMA3F,GABRA5,GABRB2,GABRB3,GNA12,RTN4
GO: Biological Process	GO:0070201	regulation of establishment of protein localization		0.001557	1	0.02312	0.2236	85	740	MAPT,PICALM,ADCY8,ADRB1,ANK3,APBB1,APOD,APP,ARNTL,KLF7,ASPH,VAMP4,BNIP3L,CACNA1E,CAMK4,TAMALIN,PAK1,PAM,PCSK1,CHRM1,RHOU,PIK3R1,PMAIP1,CABP1,AKAP5,STXBP5L,NDFIP2,CLOCK,MIR128-1,PIM3,PPP3CA,PRKCA,PRKCQ,LEPROT,PRKCZ,EDEM1,RAB11FIP3,TCAF1,CYP51A1,PTGS2,PTPN1,PTPN11,ARHGAP44,SH3TC2,WRAP53,EFNB2,SH3GLB1,ENSA,EPHA5,FBXW7,ZDHHC2,PRR5L,LRRK2,UNC13B,SLC1A1,SLC12A2,SLC16A1,SNAP25,SORL1,SREBF2,ARFIP1,GIPR,A…
GO: Biological Process	GO:0010761	fibroblast migration		0.001562	1	0.02314	0.2238	13	62	MACIR,PDLIM1,PAK1,SCHIP1,SPAG6,PTK2,ADIPOR2,PRR5L,ARID5B,SLC8A1,GNA12,RFFL,ZFAND5
GO: Biological Process	GO:0048592	eye morphogenesis		0.001564	1	0.02314	0.2238	48	371	MAN2A1,HS6ST2,MEIS1,SEMA6A,KIF17,LCTL,BBS4,BDNF,CDK5R2,HCN1,CDH6,IGFN1,CHM,MED27,FAT3,NECTIN3,PRKCZ,BCOR,PTK2,SUV39H2,EFNB2,RNF2,EGR1,ABI2,EPHA4,EPHB1,EPHB2,SOX8,FBN2,FOXG1,FN1,SLC1A1,CYFIP2,EXOC5,TENM3,GABRR2,SP1,PLXND1,TBCD,CRB1,THRB,THY1,WNT2,CACNA2D4,NKD1,UBR3,INSM1,IFT88
GO: Biological Process	GO:1902533	positive regulation of intracellular signal transduction		0.001581	1	0.02336	0.2259	131	1222	ABL1,SPRED2,MCL1,MAP3K5,MET,MAP3K9,LRRC7,NR3C2,SPOP,JCAD,SH3RF1,SEMA7A,APP,RHOG,NRP1,BMP2,NEUROD2,BOK,BTC,NPY5R,P2RX4,PAK1,DGKI,MTURN,MAP3K13,CDS1,PDE8A,PIK3R1,EIF2AK3,PMAIP1,AKAP6,ROCK2,RC3H2,SCHIP1,AKAP5,SEPTIN4,LITAF,NDFIP2,CRHR1,MIR132,MIR15A,PRKCA,PRKCB,PRKCZ,MIR222,MAPK11,MAPK10,DIRAS2,NOS1AP,DAB2IP,RASSF2,PTEN,PRAG1,PTK2,PTPN1,PTPN11,EMC10,AKT3,RAP1B,RASGRF1,DUSP5,DUSP6,DUSP7,REL,GOLT1B,LP…
GO: Biological Process	GO:0007368	determination of left/right symmetry		0.001585	1	0.02338	0.2261	44	333	MCAM,MEIS1,MEIS2,ARL13B,ATP2A2,BBS4,BMP2,BNIP3L,PRICKLE1,CAMK2A,PAK1,NUMBL,ENPP2,OVOL2,PKP2,ROCK2,MICAL2,PTPN11,DNAH8,DNAH9,ZFPM1,FGFR2,BICC1,FN1,CXXC5,DZIP1,EXOC5,SLC8A1,GALNT11,TBR1,ENKUR,RNF115,SEPTIN6,COBL,GPR22,GPR161,DNAAF11,CEMIP2,ACVR1C,NKD1,RBPJ,IFT88,LMO7,SMAD3
GO: Biological Process	GO:0061097	regulation of protein tyrosine kinase activity		0.00161	1	0.0237	0.2292	19	109	ADORA1,APP,ZFYVE28,BDNF,BTC,ERRFI1,PTPN1,DOCK3,RAP2B,EFNA1,EPHA4,FBXW7,ERBB3,GPRC5B,SRCIN1,GRM5,CEP43,THY1,VLDLR
GO: Biological Process	GO:1902883	negative regulation of response to oxidative stress		0.001612	1	0.0237	0.2292	10	41	MET,PDE8A,FBXO7,MIR132,OXR1,LRRK2,GPR37,NR4A3,RNF146,NCOA7
GO: Biological Process	GO:0045666	positive regulation of neuron differentiation		0.001624	1	0.02379	0.2301	22	134	APP,BRINP2,BDNF,SOCS2,BMP2,NEUROD2,VWC2L,NRCAM,FEZ1,DAB1,BRINP1,PTEN,DMD,FEZF2,NIN,IMPACT,ETV5,FOXG1,GPRC5B,MMD,TRPC5,GDPD5
GO: Biological Process	GO:0006904	vesicle docking involved in exocytosis		0.001631	1	0.02379	0.2301	12	55	CAMK2A,VAMP3,SYTL2,UNC13B,SNAP25,RAB8B,SPTBN2,STX3,STXBP3,EXOC6B,RAB15,KCNB1
GO: Biological Process	GO:0045685	regulation of glial cell differentiation		0.001631	1	0.02379	0.2301	18	101	MAG,BIN1,ASPA,BMP2,IL33,ENPP2,TENM4,TMEM98,DAB1,EGR2,EPHA4,ZNF365,NKX6-2,CNTN2,LINGO1,OPALIN,SLC45A3,RTN4
GO: Biological Process	GO:0003143	embryonic heart tube morphogenesis		0.001631	1	0.02379	0.2301	28	186	MEIS1,MEIS2,ARL13B,ATP2A2,BBS4,BNIP3L,CACNB2,PRICKLE1,CAMK2A,PAK1,OVOL2,PKP2,MICAL2,PTPN11,ZFPM1,FN1,CXXC5,DZIP1,SLC8A1,TBR1,COBL,GPR22,DNAAF11,CEMIP2,NKD1,RBPJ,LMO7,SMAD3
GO: Biological Process	GO:0006497	protein lipidation		0.001632	1	0.02379	0.2301	17	93	GOLGA7B,ZDHHC23,PIGA,NMT2,PPM1B,PIGG,WIPI1,ZDHHC14,ZDHHC9,ZDHHC2,MAP6D1,ZDHHC3,PGAP1,PIGZ,RAB3GAP1,ZDHHC17,ZDHHC20
GO: Biological Process	GO:0001667	ameboidal-type cell migration		0.001695	1	0.02468	0.2387	80	691	ABL1,ACVR1B,MET,SEMA6A,MACIR,RECK,JCAD,SEMA7A,RHOB,ADGRB1,NRP1,BMP2,PRICKLE1,P2RX4,PDLIM1,PAK1,ENPP2,OVOL2,ANLN,ROCK2,MAPKAP1,SCHIP1,SPAG6,MIR129-1,MIR132,MIR15A,CSRP1,PRKCA,MIR212,PRKCZ,MIR222,SEMA3E,DAB2IP,HDAC9,PTEN,PTGS2,PTK2,PTPN11,PTPRG,PTPRR,EMC10,ADIPOR2,AKT3,EFNA1,EFNB2,EGR3,SPRED1,PEAK1,PATJ,EPHA3,FBXW7,ERBB3,PRR5L,SOX8,DOCK5,FAP,SEMA6D,ARID5B,SEMA3F,FN1,SLC8A1,FOXP1,LZTS2,SOX10,SP1,PLK…
GO: Biological Process	GO:0009855	determination of bilateral symmetry		0.001712	1	0.02484	0.2402	47	363	MCAM,MEIS1,MEIS2,ARL13B,ATP2A2,BBS4,BMP2,BNIP3L,PRICKLE1,CAMK2A,PAK1,NUMBL,ENPP2,OVOL2,PKP2,ROCK2,MICAL2,PTPN11,DNAH8,DNAH9,ATL1,ZFPM1,FGFR2,BICC1,MAP2K4,FN1,CXXC5,DZIP1,EXOC5,SLC8A1,GALNT11,TBR1,ENKUR,RNF115,SEPTIN6,COBL,ROBO3,GPR22,GPR161,DNAAF11,CEMIP2,ACVR1C,NKD1,RBPJ,IFT88,LMO7,SMAD3
GO: Biological Process	GO:0009799	specification of symmetry		0.001712	1	0.02484	0.2402	47	363	MCAM,MEIS1,MEIS2,ARL13B,ATP2A2,BBS4,BMP2,BNIP3L,PRICKLE1,CAMK2A,PAK1,NUMBL,ENPP2,OVOL2,PKP2,ROCK2,MICAL2,PTPN11,DNAH8,DNAH9,ATL1,ZFPM1,FGFR2,BICC1,MAP2K4,FN1,CXXC5,DZIP1,EXOC5,SLC8A1,GALNT11,TBR1,ENKUR,RNF115,SEPTIN6,COBL,ROBO3,GPR22,GPR161,DNAAF11,CEMIP2,ACVR1C,NKD1,RBPJ,IFT88,LMO7,SMAD3
GO: Biological Process	GO:0032386	regulation of intracellular transport		0.001723	1	0.02496	0.2414	54	431	ABCA2,MAPT,ANK3,APOD,ASPH,PPP1R12A,BICD1,BNIP3L,MTMR2,CAMK4,TAMALIN,PAK1,CHRM1,RHOU,PIK3R1,PMAIP1,CABP1,AKAP5,CRYAB,FEZ1,PRKCQ,LEPROT,EDEM1,LDLRAP1,TCAF1,PTGS2,PTPN1,PTPN11,ARHGAP44,SH3TC2,SH3GLB1,FBXW7,ZDHHC2,PRR5L,LRRK2,PGAP1,INPP5F,SLC1A1,SORL1,SREBF2,ARFIP1,MTCL1,YWHAQ,TFDP2,TNNT2,EIPR1,HPCA,XBP1,NKD1,REEP1,MFF,JAK2,KCNB1,SMAD3
GO: Biological Process	GO:0055080	cation homeostasis		0.001732	1	0.02504	0.2422	100	898	ABL1,PICALM,ADCY8,ADORA1,ADRB1,SLC24A4,NR3C2,ALAS2,ANK3,APP,ASPH,ATP1B3,ATP2A2,ATP2B1,ATP2B2,BOK,CACNA1G,C7,CA7,CACNA1E,CACNA2D1,CACNB2,CACNB4,NPY1R,CCKBR,P2RX4,SLC26A4,SLC24A2,ACKR2,HOMER2,HOMER1,AKAP6,AKAP5,SLC4A8,CLIC4,ARL15,CRHR1,LACC1,PRKCA,PRKCB,CD55,DMXL1,FBXL5,DMD,DRD5,LPAR1,NPSR1,LRRK2,EXT1,F2RL2,RYR3,SCNN1G,TRPV6,SMPD3,CX3CL1,SGK1,CLSTN1,SLC1A1,SLC4A2,SLC6A9,NPTN,SLC8A1,SLC9A2,ATP2C1,SL…
GO: Biological Process	GO:0008045	motor neuron axon guidance		0.00178	1	0.02569	0.2485	15	78	TMEFF1,RHOG,PPP1R12A,BICD1,NRP1,CHN1,EGR2,EPHA3,EPHA4,ETV5,SCN8A,SEMA3F,FOXP1,RTN4,LAMC2
GO: Biological Process	GO:0007631	feeding behavior		0.001827	1	0.02631	0.2545	25	161	APP,BDNF,NPY1R,NPY5R,CCK,CRHR1,ESR2,NPSR1,FOS,FOSL2,TBR1,GLS,TACR3,PRLHR,TCF15,MCHR1,GRIN2B,GRM7,TRH,UCK2,HTR1B,USP46,UBR3,NR4A3,IFT88
GO: Biological Process	GO:0015849	organic acid transport		0.00184	1	0.02631	0.2545	51	403	ADORA1,MYO6,BDNF,CACNB4,NPY5R,SLC25A14,CCK,P2RX4,SLC16A3,PAK1,SLC16A7,SLC26A4,ATP8B1,SLC38A2,PRKAA2,PRKAB2,SLC25A44,RGS4,SLC17A5,SLC25A13,SLC43A2,DTNBP1,ACSL1,UNC13B,LRRC8C,EMB,SLC19A2,SLC1A1,SLC6A6,SLC6A9,SLC7A4,RAB3GAP1,SLC12A2,SLC16A1,SLC15A4,SNAP25,ACSL5,GLS2,SSTR4,GLS,SYT4,GRIN2B,NR3C1,GRM2,GRM4,GRM7,TRH,TRPC4,HTR1B,SLC17A7,SLC17A6
GO: Biological Process	GO:2001259	positive regulation of cation channel activity		0.001841	1	0.02631	0.2545	17	94	ASIC2,ADRB1,ANK3,ASPH,CACNA2D1,CACNB2,CACNB4,HCN1,AKAP6,NOS1AP,CACNG8,EPHB2,CACNG3,LRRC55,STAC,ARC,KCNA1
GO: Biological Process	GO:0014743	regulation of muscle hypertrophy		0.001841	1	0.02631	0.2545	17	94	ADRB1,FBXO32,MLIP,P2RX4,ERRFI1,PAK1,AKAP6,ROCK2,PPP3CA,PRKCA,PTK2,RGS4,FOXP1,NR3C1,JARID2,NR4A3,SMAD3
GO: Biological Process	GO:0099171	presynaptic modulation of chemical synaptic transmission		0.001846	1	0.02631	0.2545	6	17	CACNB2,CACNB4,PRKCA,PRKCB,PRKCG,HTR1B
GO: Biological Process	GO:0015693	magnesium ion transport		0.001846	1	0.02631	0.2545	6	17	NIPA1,NIPAL4,MAGT1,ZDHHC17,KCNJ2,TUSC3
GO: Biological Process	GO:0014010	Schwann cell proliferation		0.001846	1	0.02631	0.2545	6	17	NAP1L1,NF2,CERS2,MIR222,SNW1,SOX10
GO: Biological Process	GO:0018119	peptidyl-cysteine S-nitrosylation		0.001846	1	0.02631	0.2545	6	17	MIR132,MIR212,NOS1AP,DMD,OXR1,NCOA7
GO: Biological Process	GO:0030003	cellular cation homeostasis		0.001849	1	0.02632	0.2545	90	796	ABL1,ADCY8,ADORA1,ADRB1,SLC24A4,NR3C2,ALAS2,APP,ASPH,ATP1B3,ATP2A2,ATP2B1,ATP2B2,BOK,CACNA1G,C7,CA7,CACNA1E,CACNA2D1,CACNB2,CACNB4,NPY1R,CCKBR,P2RX4,SLC24A2,ACKR2,HOMER2,HOMER1,AKAP6,AKAP5,SLC4A8,CLIC4,CRHR1,LACC1,PRKCA,PRKCB,CD55,DMXL1,FBXL5,DMD,DRD5,LPAR1,NPSR1,LRRK2,F2RL2,RYR3,TRPV6,SMPD3,CX3CL1,SGK1,CLSTN1,SLC1A1,SLC4A2,SLC6A9,NPTN,SLC8A1,SLC9A2,ATP2C1,SLC12A2,FTH1,SLC9A9,TMEM165,CDH23,GIPR,P…
GO: Biological Process	GO:1901699	cellular response to nitrogen compound		0.001921	1	0.02729	0.2639	114	1048	ABL1,BCL11A,ADCY8,ADCY9,MAP3K5,MET,MTUS1,AHR,APLP1,APP,ATP2B1,NAP1L1,HCN2,BDNF,SOCS2,KLF5,CACNA2D1,CAMK2A,HCN1,NR4A2,P2RX4,ERRFI1,PAK1,PDE4B,ENPP1,PENK,CHRM1,CHRM3,CHRM4,CHRNA4,PGR,PIK3R1,PIP4K2A,PLAT,AKAP6,ROCK2,AKAP5,KLF6,CREB1,CRHR1,MIR15A,PRKAA2,PRKCA,PRKCB,PRKCQ,LEPROT,PRKCZ,MIR222,PRLR,HDAC9,PTEN,PTGS2,PTK2,PTPN1,PTPN11,CPEB2,AKT3,RAP1B,DRD5,RASGRF1,RGS4,EGR1,PIP4K2C,EPHA4,ERBB3,LRRK2,IMPAC…
GO: Biological Process	GO:0060013	righting reflex		0.00193	1	0.02729	0.2639	5	12	NPSR1,SLC1A1,CDH23,GLRB,USP46
GO: Biological Process	GO:1902287	semaphorin-plexin signaling pathway involved in axon guidance		0.00193	1	0.02729	0.2639	5	12	NRP1,PLXNA1,PLXNB3,SEMA3F,PLXND1
GO: Biological Process	GO:0098911	regulation of ventricular cardiac muscle cell action potential		0.00193	1	0.02729	0.2639	5	12	BIN1,CTNNA3,PKP2,DLG1,DSG2
GO: Biological Process	GO:0070848	response to growth factor		0.001934	1	0.0273	0.2641	108	985	ABL1,SPRED2,MAPT,ACVR1B,MEIS2,MET,SEMA6A,JCAD,APP,SCUBE2,RASL11B,NCBP1,BDNF,NRP1,BMP2,VWC2L,LDLRAD4,NTS,RUNX2,CLDN1,LDB2,ERRFI1,ELAPOR2,PDE8A,ENPP1,PENK,NREP,OVOL2,PIK3R1,ROCK2,ONECUT2,CREB1,PPM1B,MIR15A,FEZ1,PRKCB,MIR212,PRKCZ,DAB2IP,PTEN,PTK2,PTPN1,PTPN11,DMD,DYNC1LI2,TSC22D3,DUSP3,DUSP4,DUSP6,ATL1,SH3GLB1,EGR1,EGR3,SPRED1,CRIM1,EXT1,SORT1,FBN2,FGFR2,SMPD3,FN1,FOS,SH3GL2,LMTK2,DZIP1,SKIL,CYFIP2…
GO: Biological Process	GO:0032233	positive regulation of actin filament bundle assembly		0.001951	1	0.0275	0.2659	14	71	ABL1,NRP1,NF2,PAK1,ROCK2,ARHGEF10,PRKCQ,LPAR1,SORBS3,CX3CL1,PPM1E,ARHGEF15,SYNPO,SMAD3
GO: Biological Process	GO:0051953	negative regulation of amine transport		0.00196	1	0.02759	0.2668	10	42	ADORA1,NPY5R,CRHR1,RGS4,SLC43A2,SYT11,SYT4,GRM7,TRH,HTR1B
GO: Biological Process	GO:2000146	negative regulation of cell motility		0.001965	1	0.02761	0.2671	52	414	ADORA1,SRGAP1,MITF,MACIR,RECK,APOD,RHOB,PODN,ADGRB1,BCR,NF2,IL33,LDLRAD4,SINHCAF,PKP2,PLXNB3,CERS2,CLIC4,MIR129-1,MIR132,MIR15A,MIR212,RTN4RL2,DAB2IP,TCAF1,RIPOR2,PTEN,PTK2,PTPRG,PTPRR,ADIPOR2,DRD5,RAP2B,DUSP1,DUSP3,SPRED1,AP1AR,SEMA6D,CX3CL1,NRG3,CLASP2,GNA12,THY1,ZMYND8,TMEFF2,ACVR1C,RBPJ,SCAI,NAV3,RTN4,ILDR1,SMAD7
GO: Biological Process	GO:0032414	positive regulation of ion transmembrane transporter activity		0.001971	1	0.02766	0.2675	22	136	ASIC2,ADRB1,ANK3,ASPH,ATP1B3,CACNA2D1,CACNB2,CACNB4,HCN1,AKAP6,NOS1AP,TCAF1,DMD,CACNG8,EPHB2,CACNG3,LRRC55,SLC6A9,STAC,ARC,STK39,KCNA1
GO: Biological Process	GO:0046627	negative regulation of insulin receptor signaling pathway		0.001976	1	0.02768	0.2677	11	49	ENPP1,PIP4K2A,PRKCA,PRKCB,PRKCQ,PRKCZ,PTPN1,PIP4K2C,INPP5F,GRB7,GRB14
GO: Biological Process	GO:0030705	cytoskeleton-dependent intracellular transport		0.001988	1	0.0278	0.2689	80	695	MAK,MAP6,MAPT,MCAM,ARL13B,CEP126,KIF17,MACIR,APP,MYO1D,MYO1E,MYO6,BBS4,BICD1,NEFM,PAM,SEPTIN7,ENPP2,ONECUT2,SPAG6,FEZ1,PRKCZ,TANC2,CYLD,CCP110,MCIDAS,TBC1D5,ELMO1,ASAP1,DLG2,HS3ST1,DNAH8,CEP97,DYNC1I1,RSPH4A,CCDC88C,RASGRP1,CEP83,MAP6D1,DTNBP1,TUBB4A,FGFR2,KIF27,COPG2,DZIP1,CLSTN1,CEP63,EXOC5,HOOK3,GALNT11,PRICKLE2,KIF13A,INTU,RAB8B,TTLL5,SEPTIN6,MYO5C,CDKL5,TBC1D1,ADAMTS16,HYLS1,COBL,SYT4,BICD2,…
GO: Biological Process	GO:0051894	positive regulation of focal adhesion assembly		0.002014	1	0.02812	0.272	8	29	ABL1,NRP1,ENPP2,PTPN11,FMN1,THY1,LIMS1,SMAD3
GO: Biological Process	GO:0007528	neuromuscular junction development		0.002031	1	0.02831	0.2738	15	79	ANK3,PPFIBP2,APP,TMEFF1,MTM1,MYO9A,CACNB2,CACNB4,KALRN,PAK1,LRRK2,ETV5,FGFR2,UNC13B,SHANK2
GO: Biological Process	GO:0042982	amyloid precursor protein metabolic process		0.002047	1	0.02849	0.2756	18	103	ABCA2,PICALM,BIN1,APP,ROCK2,LDLRAP1,APH1B,TMCC2,DLG1,RANBP9,EFNA1,EFNA3,EPHA4,NECAB3,SORL1,SP1,BACE1,RTN4
GO: Biological Process	GO:0048791	calcium ion-regulated exocytosis of neurotransmitter		0.00206	1	0.02858	0.2764	7	23	CADPS,ATP2A2,UNC13B,RAB3GAP1,SNAP25,SYT4,SYT5
GO: Biological Process	GO:0060042	retina morphogenesis in camera-type eye		0.00206	1	0.02858	0.2764	27	180	MAN2A1,MEIS1,BBS4,CDK5R2,HCN1,CDH6,IGFN1,CHM,MED27,FAT3,NECTIN3,PRKCZ,BCOR,SUV39H2,RNF2,EGR1,SOX8,FOXG1,SLC1A1,CYFIP2,EXOC5,TBCD,CRB1,THRB,THY1,CACNA2D4,INSM1
GO: Biological Process	GO:0090596	sensory organ morphogenesis		0.002082	1	0.02885	0.279	65	544	MAN2A1,HS6ST2,MEIS1,SEMA6A,KIF17,LCTL,ATP2B2,MYO6,BBS4,BCR,BDNF,BMP2,CDK5R2,HCN1,CLDN1,CDH6,IGFN1,CHM,MED27,PLS1,FAT3,NECTIN3,PRKCZ,RIPOR2,BCOR,PTK2,PTPRQ,SUV39H2,EFNB2,RNF2,EGR1,ABI2,CRBN,EPHA4,EPHB1,EPHB2,SOX8,FBN2,FGFR2,FOXG1,FN1,SLC1A1,CYFIP2,EXOC5,SLC12A2,TENM3,SOX10,GABRR2,SP1,INTU,CDH23,PLXND1,COBL,TBCD,CRB1,THRB,THY1,WNT2,CACNA2D4,NKD1,UBR3,TPRN,INSM1,NR4A3,IFT88
GO: Biological Process	GO:0019725	cellular homeostasis		0.00209	1	0.02888	0.2794	129	1210	ABCA2,ABL1,MCL1,ADCY8,ADORA1,MET,ADRB1,SLC24A4,TXNDC16,NR3C2,ALAS2,FBXO32,APP,KLF7,MTM1,ASPH,ATP1B3,ATP2A2,ATP2B1,ATP2B2,NELL2,BOK,CACNA1G,C7,CA7,CACNA1E,CACNA2D1,CACNB2,CACNB4,NPY1R,POLE3,CCKBR,P2RX4,ENPP1,CFL2,SLC24A2,PIK3R1,ACKR2,HOMER2,HOMER1,AKAP6,AKAP5,SLC4A8,CLIC4,CRHR1,PIM3,PPP3CA,MIR15A,LACC1,PRKAA2,PRKCA,PRKCB,CD55,PTK2,DMXL1,FBXL5,PTPRN2,DMD,DRD5,ST8SIA3,LPAR1,TXNDC11,SERPINB1,EPHA5,FB…
GO: Biological Process	GO:0051271	negative regulation of cellular component movement		0.002091	1	0.02888	0.2794	53	425	ADORA1,SRGAP1,MITF,MACIR,RECK,BIN1,APOD,RHOB,PODN,ADGRB1,BCR,NF2,IL33,LDLRAD4,SINHCAF,PKP2,PLXNB3,CERS2,CLIC4,MIR129-1,MIR132,MIR15A,MIR212,RTN4RL2,DAB2IP,TCAF1,RIPOR2,PTEN,PTK2,PTPRG,PTPRR,ADIPOR2,DRD5,RAP2B,DUSP1,DUSP3,SPRED1,AP1AR,SEMA6D,CX3CL1,NRG3,CLASP2,GNA12,THY1,ZMYND8,TMEFF2,ACVR1C,RBPJ,SCAI,NAV3,RTN4,ILDR1,SMAD7
GO: Biological Process	GO:0006906	vesicle fusion		0.002103	1	0.029	0.2805	116	1072	LRRC7,NR3C2,ALDH3B1,STX7,PRSS12,ANXA4,APBA2,KCNAB2,APP,DEGS1,RHOG,CADPS,VAMP4,ATP2A2,MYO6,BCR,LIN7A,CACNA1G,CDK5R2,CACNB2,CACNB4,CAMK2A,SLCO4C1,PAK1,DGKI,CYTH1,CHRNA4,CHRNA5,VAMP3,PIP4K2A,SLC4A8,SEPTIN4,STXBP5L,PREPL,CRHR1,PPP3CA,MICAL2,PRKCA,PRKCB,PRKCG,TMEM63A,SYT12,PSMA5,SYTL2,CD55,SIRPA,PTGDS,PTPRN2,ARHGAP44,STX17,TRMT12,RAP1B,RAP2B,PDCD6IP,ARPC5,SYT16,RASGRP1,SERPINB1,PSMD14,STX6,LRRK2,MAGT1…
GO: Biological Process	GO:0035239	tube morphogenesis		0.002122	1	0.02921	0.2825	150	1436	NCOA3,ABL1,HS6ST2,MCAM,MEIS1,MEIS2,PLEKHH1,MET,HEG1,MRTFB,ARL13B,AHR,SEMA6A,RECK,JCAD,APOD,LMO4,SEC14L3,RHOB,RSPO2,ATP2A2,MYO1E,MYO6,ADGRB1,ADGRB3,BBS4,NRP1,BMP2,BNIP3L,KLF5,DDR1,CACNB2,NRCAM,PRICKLE1,CAMK2A,CLDN1,LDB2,CD34,PAK1,CDS1,ENPP2,MED14,COL22A1,PGR,OVOL2,HS6ST1,PKNOX1,PKP2,EIF2AK3,PLXNA1,ROCK2,CLIC4,ATF2,MIR132,PPP2R2A,MIR15A,MICAL2,PPP1R16B,PRKCA,PRKCB,MIR212,PRKCZ,MIR222,SEMA3E,DAB2IP,…
GO: Biological Process	GO:0010976	positive regulation of neuron projection development		0.002147	1	0.02952	0.2855	34	244	ABL1,MAPT,BCL11A,MET,LRRC7,APBB1,BDNF,KALRN,CBFA2T2,PLXNB3,TENM4,FEZ1,MIR222,DAB2IP,TOX,DMD,RIT2,EPHA3,ANKRD27,SCN1B,CX3CL1,NPTN,TENM3,FUT9,GPRC5B,RETREG3,COBL,STMN2,VLDLR,ITPKA,ITPR1,CAMK1D,RTN4,LTK
GO: Biological Process	GO:0120032	regulation of plasma membrane bounded cell projection assembly		0.002163	1	0.02957	0.286	37	272	MAK,TENM2,RHOG,BBS4,NRP1,KLF5,P2RX4,SEPTIN7,ATP8B1,ANLN,PIK3R1,PLXNB3,FAM98A,PPP1R16B,PRKCQ,CYLD,CCP110,RIPOR2,MCIDAS,TBC1D5,ARHGAP44,CEP97,ABI2,CDC42EP2,NLGN1,DZIP1,BRK1,BIN3,CDKL5,TBC1D1,ADAMTS16,COBL,CDC42EP1,ZMYND8,TBC1D15,KIT,IFT88
GO: Biological Process	GO:0051866	general adaptation syndrome		0.002178	1	0.02957	0.286	3	4	NR4A2,PENK,CRHR1
GO: Biological Process	GO:0043402	glucocorticoid mediated signaling pathway		0.002178	1	0.02957	0.286	3	4	SGK1,NR3C1,AKAP13
GO: Biological Process	GO:0045163	clustering of voltage-gated potassium channels		0.002178	1	0.02957	0.286	3	4	AKAP5,CNTNAP2,CNTN2
GO: Biological Process	GO:0070208	protein heterotrimerization		0.002178	1	0.02957	0.286	3	4	GABRA1,GABRB2,GABRG2
GO: Biological Process	GO:0021773	striatal medium spiny neuron differentiation		0.002178	1	0.02957	0.286	3	4	ZSWIM6,BCL11B,INHBA
GO: Biological Process	GO:0071874	cellular response to norepinephrine stimulus		0.002178	1	0.02957	0.286	3	4	APLP1,APP,BDNF
GO: Biological Process	GO:0099538	synaptic signaling via neuropeptide		0.002178	1	0.02957	0.286	3	4	BDNF,PENK,SYT4
GO: Biological Process	GO:0021953	central nervous system neuron differentiation		0.002201	1	0.02985	0.2887	41	310	KCTD13,MAPT,MET,ZSWIM6,LMO4,ATP2B2,NRP1,NR4A2,CBLN1,C21orf91,CDH11,DCLK1,PRKCA,TOX,PTEN,PTK2,FEZF2,EMX1,EPHA4,EPHB1,NIN,EPHB2,EPHB3,SCN1B,FGFR2,FOXG1,TBR1,SOX5,NKX6-2,CNTN2,SATB2,AGBL4,LINGO1,WNT2,WNT3,BCL11B,KNDC1,INHBA,INSM1,GDPD5,SLC4A10
GO: Biological Process	GO:0007160	cell-matrix adhesion		0.002211	1	0.02994	0.2895	36	263	ABL1,APOD,ACER2,BCR,NRP1,NF2,DDR1,CD34,ENPP2,PIK3R1,ROCK2,ONECUT2,PRKCZ,SEMA3E,SIRPA,PTEN,PTK2,PTPN11,DMD,JAM3,DUSP3,PEAK1,EPHA3,FMN1,CX3CL1,FN1,CLASP2,THSD1,AJAP1,CNTN2,GPM6B,TECTA,THY1,ITGB4,LIMS1,SMAD3
GO: Biological Process	GO:0046834	lipid phosphorylation		0.002239	1	0.03027	0.2928	14	72	DGKE,SOCS2,DGKI,PIK3C2B,PIK3R1,PIP4K2A,PIP4K2C,SOCS7,TTC7B,FAM126B,EFR3A,CERK,ITPKA,TTC7A
GO: Biological Process	GO:0048562	embryonic organ morphogenesis		0.002266	1	0.03058	0.2958	74	637	HS6ST2,MEIS1,MEIS2,ARL13B,SEMA6A,ATP2A2,ATP2B2,MYO6,BBS4,BCR,BMP2,BNIP3L,CACNB2,PRICKLE1,CAMK2A,RUNX2,CLDN1,PAK1,MED14,OVOL2,PKP2,PLS1,GNPTAB,MICAL2,RIPOR2,PTPN11,PTPRQ,DLG1,RAP1B,RIT2,EFNA1,EFNB2,RNF2,EGR1,CRBN,EPHA4,EPHB2,CRIM1,ZFPM1,FBN2,FGFR2,FOXG1,MACC1,FRAS1,FN1,CXXC5,DZIP1,NBAS,SLC8A1,SLC12A2,TBR1,SOX10,SP1,TMEM165,CDH23,PLXND1,COBL,SATB2,GPR22,GRIA2,NR3C1,HMGCR,DNAAF11,CEMIP2,KDM6A,NDST1,…
GO: Biological Process	GO:0030201	heparan sulfate proteoglycan metabolic process		0.002273	1	0.03058	0.2958	9	36	HS6ST2,HS6ST3,NDST3,HS6ST1,EXT1,EXTL1,UXS1,NDST4,NDST1
GO: Biological Process	GO:0062149	detection of stimulus involved in sensory perception of pain		0.002273	1	0.03058	0.2958	9	36	ADORA1,EPHB1,PHF24,GRIN2A,GRIN2B,GRM8,BACE1,LXN,KCNA1
GO: Biological Process	GO:0018108	peptidyl-tyrosine phosphorylation		0.002313	1	0.03108	0.3006	53	427	ABL1,ADORA1,MET,DYRK3,APP,ZFYVE28,BDNF,NRP1,NF2,BTC,DDR1,CCK,ERRFI1,ENPP2,AATK,PRKCA,PRKCZ,PRLR,PTK2,PTPN1,PTPN11,DOCK3,RAP2B,HIPK3,EFNA1,ABI2,PEAK1,EPHA10,EPHA3,EPHA4,EPHA5,FBXW7,EPHB1,EPHB2,EPHB3,ERBB3,FGFR2,MAP2K4,LMTK2,INPP5F,GPRC5B,EPHA6,PDGFC,SRCIN1,GRM5,CEP43,THY1,TYRO3,PRMT2,VLDLR,JAK2,KIT,LTK
GO: Biological Process	GO:1900076	regulation of cellular response to insulin stimulus		0.002336	1	0.03134	0.3031	16	88	ATP2B1,PAK1,ENPP1,PIP4K2A,PRKCA,PRKCB,PRKCQ,PRKCZ,PTPN1,PTPN11,PIP4K2C,INPP5F,SORL1,GRB7,GRB14,LPL
GO: Biological Process	GO:0000165	MAPK cascade		0.002366	1	0.03169	0.3065	118	1097	MAK,ABL1,SPRED2,MBP,MAP3K5,MET,MAP3K9,LRRC7,SEMA6A,RASAL1,JCAD,SH3RF1,SEMA7A,APP,NRP1,BMP2,NF2,BTC,NPY5R,CCKBR,ERRFI1,PAK1,MTURN,MAP3K13,CDS1,PDE8A,RASGRP3,ROCK2,CRYAB,CSRP1,PRKCA,PRKCZ,MIR222,MAPK4,MAPK11,MAPK10,DIRAS2,DAB2IP,CYLD,RASSF2,PSMA5,SIRPA,PTEN,PTK2,PTPN1,PTPN11,PTPRR,DLG1,DLG2,EMC10,DMD,RAP1B,ITCH,RASGRF1,DUSP1,DUSP3,DUSP4,DUSP5,DUSP6,DUSP7,RANBP9,LPAR1,RGS3,RGS4,RIT2,HIPK3,RASGRP1,EF…
GO: Biological Process	GO:0061371	determination of heart left/right asymmetry		0.002394	1	0.03203	0.3098	31	218	MEIS1,MEIS2,ARL13B,ATP2A2,BBS4,BNIP3L,PRICKLE1,CAMK2A,PAK1,ENPP2,OVOL2,PKP2,MICAL2,PTPN11,DNAH8,ZFPM1,FGFR2,FN1,CXXC5,DZIP1,SLC8A1,TBR1,SEPTIN6,COBL,GPR22,DNAAF11,CEMIP2,NKD1,RBPJ,LMO7,SMAD3
GO: Biological Process	GO:0055082	cellular chemical homeostasis		0.00241	1	0.03219	0.3113	112	1034	ABCA2,ABL1,ADCY8,ADORA1,MET,ADRB1,SLC24A4,NR3C2,ALAS2,APP,KLF7,ASPH,ATP1B3,ATP2A2,ATP2B1,ATP2B2,BOK,CACNA1G,C7,CA7,CACNA1E,CACNA2D1,CACNB2,CACNB4,NPY1R,CCKBR,P2RX4,ENPP1,SLC24A2,PIK3R1,ACKR2,HOMER2,HOMER1,AKAP6,AKAP5,SLC4A8,CLIC4,CRHR1,PIM3,PPP3CA,MIR15A,LACC1,PRKAA2,PRKCA,PRKCB,CD55,PTK2,DMXL1,FBXL5,PTPRN2,DMD,DRD5,LPAR1,EPHA5,NPSR1,LRRK2,F2RL2,RYR3,TRPV6,SMPD3,CX3CL1,UNC13B,FN1,SGK1,HKDC1,CLSTN…
GO: Biological Process	GO:1905477	positive regulation of protein localization to membrane		0.002463	1	0.03284	0.3176	23	147	AP2B1,ANK3,RHOG,PAK1,PIK3R1,PLS1,PMAIP1,AKAP5,TCAF1,DLG1,SH3GLB1,EPHA3,EPHB2,ZDHHC2,CLASP2,STAC,STX3,MTCL1,YWHAQ,TFDP2,HPCA,MFF,KCNB1
GO: Biological Process	GO:0003300	cardiac muscle hypertrophy		0.002507	1	0.03339	0.3229	21	130	ADRB1,FBXO32,MLIP,ATP2A2,P2RX4,ERRFI1,PAK1,AKAP6,ROCK2,PPP3CA,PRKCA,PTK2,RGS4,MAP2K4,INPP5F,FOXP1,NR3C1,AKAP13,JARID2,NR4A3,SMAD3
GO: Biological Process	GO:0090174	organelle membrane fusion		0.002534	1	0.0335	0.3241	116	1078	LRRC7,NR3C2,ALDH3B1,STX7,PRSS12,ANXA4,APBA2,KCNAB2,APP,DEGS1,RHOG,CADPS,VAMP4,ATP2A2,MYO6,BCR,LIN7A,CACNA1G,CDK5R2,CACNB2,CACNB4,CAMK2A,SLCO4C1,PAK1,DGKI,CYTH1,CHRNA4,CHRNA5,VAMP3,PIP4K2A,SLC4A8,SEPTIN4,STXBP5L,PREPL,CRHR1,PPP3CA,MICAL2,PRKCA,PRKCB,PRKCG,TMEM63A,SYT12,PSMA5,SYTL2,CD55,SIRPA,PTGDS,PTPRN2,ARHGAP44,STX17,TRMT12,RAP1B,RAP2B,PDCD6IP,ARPC5,SYT16,RASGRP1,SERPINB1,PSMD14,STX6,LRRK2,MAGT1…
GO: Biological Process	GO:0051957	positive regulation of amino acid transport		0.002548	1	0.0335	0.3241	8	30	CCK,DTNBP1,RAB3GAP1,SLC12A2,SYT4,GRIN2B,NR3C1,TRH
GO: Biological Process	GO:0098901	regulation of cardiac muscle cell action potential		0.002548	1	0.0335	0.3241	8	30	BIN1,CTNNA3,ATP2A2,PKP2,CXADR,NOS1AP,DLG1,DSG2
GO: Biological Process	GO:0015014	heparan sulfate proteoglycan biosynthetic process, polysaccharide chain biosynthetic process		0.002567	1	0.0335	0.3241	4	8	NDST3,EXT1,NDST4,NDST1
GO: Biological Process	GO:2000987	positive regulation of behavioral fear response		0.002567	1	0.0335	0.3241	4	8	NPAS2,CCK,CCKBR,PENK
GO: Biological Process	GO:0046476	glycosylceramide biosynthetic process		0.002567	1	0.0335	0.3241	4	8	B3GALT1,GAL3ST1,FA2H,UGT8
GO: Biological Process	GO:0035873	lactate transmembrane transport		0.002567	1	0.0335	0.3241	4	8	SLC16A3,SLC16A7,EMB,SLC16A1
GO: Biological Process	GO:0061002	negative regulation of dendritic spine morphogenesis		0.002567	1	0.0335	0.3241	4	8	PTEN,EFNA1,DTNBP1,NLGN1
GO: Biological Process	GO:1903367	positive regulation of fear response		0.002567	1	0.0335	0.3241	4	8	NPAS2,CCK,CCKBR,PENK
GO: Biological Process	GO:0032229	negative regulation of synaptic transmission, GABAergic		0.002567	1	0.0335	0.3241	4	8	ADORA1,BDNF,NPY5R,HTR1B
GO: Biological Process	GO:0015727	lactate transport		0.002567	1	0.0335	0.3241	4	8	SLC16A3,SLC16A7,EMB,SLC16A1
GO: Biological Process	GO:0071873	response to norepinephrine		0.002567	1	0.0335	0.3241	4	8	APLP1,APP,BDNF,EGR1
GO: Biological Process	GO:1902115	regulation of organelle assembly		0.002575	1	0.0335	0.3241	35	256	MAK,MTM1,BBS4,DRG1,CBLN1,SEPTIN7,PIP4K2A,FEZ1,SIPA1L1,PRKAA2,CYLD,CCP110,RIPOR2,MCIDAS,TBC1D5,ASAP1,PTPRD,CEP97,PDCD6IP,SH3GLB1,PIP4K2C,LRRK2,DZIP1,RAB3GAP1,PLK2,CDKL5,KIF9,TBC1D1,ADAMTS16,YWHAQ,GSN,HNRNPU,TBC1D15,C10orf90,IFT88
GO: Biological Process	GO:0017014	protein nitrosylation		0.002575	1	0.0335	0.3241	6	18	MIR132,MIR212,NOS1AP,DMD,OXR1,NCOA7
GO: Biological Process	GO:0006887	exocytosis		0.00258	1	0.0335	0.3241	110	1015	LRRC7,NR3C2,ALDH3B1,STX7,PRSS12,ANXA4,APBA2,KCNAB2,APP,DEGS1,RHOG,CADPS,ATP2A2,MYO6,BCR,LIN7A,CACNA1G,CDK5R2,CACNB2,CACNB4,CAMK2A,SLCO4C1,PAK1,DGKI,CYTH1,CHRNA4,CHRNA5,VAMP3,SLC4A8,SEPTIN4,STXBP5L,PREPL,CRHR1,PPP3CA,MICAL2,PRKCA,PRKCB,PRKCG,TMEM63A,SYT12,PSMA5,SYTL2,CD55,SIRPA,PTGDS,PTPRN2,ARHGAP44,STX17,TRMT12,RAP1B,RAP2B,PDCD6IP,ARPC5,SYT16,RASGRP1,SERPINB1,PSMD14,LRRK2,MAGT1,DTNBP1,NRN1,ATP8A1…
GO: Biological Process	GO:0140029	exocytic process		0.00258	1	0.0335	0.3241	110	1015	LRRC7,NR3C2,ALDH3B1,STX7,PRSS12,ANXA4,APBA2,KCNAB2,APP,DEGS1,RHOG,CADPS,ATP2A2,MYO6,BCR,LIN7A,CACNA1G,CDK5R2,CACNB2,CACNB4,CAMK2A,SLCO4C1,PAK1,DGKI,CYTH1,CHRNA4,CHRNA5,VAMP3,SLC4A8,SEPTIN4,STXBP5L,PREPL,CRHR1,PPP3CA,MICAL2,PRKCA,PRKCB,PRKCG,TMEM63A,SYT12,PSMA5,SYTL2,CD55,SIRPA,PTGDS,PTPRN2,ARHGAP44,STX17,TRMT12,RAP1B,RAP2B,PDCD6IP,ARPC5,SYT16,RASGRP1,SERPINB1,PSMD14,LRRK2,MAGT1,DTNBP1,NRN1,ATP8A1…
GO: Biological Process	GO:0099500	vesicle fusion to plasma membrane		0.00258	1	0.0335	0.3241	110	1015	LRRC7,NR3C2,ALDH3B1,STX7,PRSS12,ANXA4,APBA2,KCNAB2,APP,DEGS1,RHOG,CADPS,ATP2A2,MYO6,BCR,LIN7A,CACNA1G,CDK5R2,CACNB2,CACNB4,CAMK2A,SLCO4C1,PAK1,DGKI,CYTH1,CHRNA4,CHRNA5,VAMP3,SLC4A8,SEPTIN4,STXBP5L,PREPL,CRHR1,PPP3CA,MICAL2,PRKCA,PRKCB,PRKCG,TMEM63A,SYT12,PSMA5,SYTL2,CD55,SIRPA,PTGDS,PTPRN2,ARHGAP44,STX17,TRMT12,RAP1B,RAP2B,PDCD6IP,ARPC5,SYT16,RASGRP1,SERPINB1,PSMD14,LRRK2,MAGT1,DTNBP1,NRN1,ATP8A1…
GO: Biological Process	GO:0070647	protein modification by small protein conjugation or removal		0.002586	1	0.03353	0.3243	130	1228	ABL1,KCTD13,BCL11A,TRIM59,USP31,RNF150,HECW2,KLHL42,SPOP,ARRDC3,FBXO33,FBXO32,KLHL8,RNF169,SH3RF1,MYLIP,RAB40C,ADGRB1,SOCS2,NEUROD2,IL33,CNOT4,SENP5,PRICKLE1,CAMLG,USP25,TRIP12,ASB11,FBXO7,ANKIB1,MED21,NEURL1B,MED27,DCAF12,RC3H2,SEPTIN4,NDFIP2,OTUD4,PRKCG,CYLD,CCP110,LONRF1,PSMA5,BCOR,PTEN,FBXL3,FBXL5,AREL1,FBXO10,POM121,MARCHF1,USP3,RANBP2,ITCH,USP43,RNF220,RNF2,EGR1,EGR2,FBXO31,OTUD7A,PRMT3,TRI…
GO: Biological Process	GO:0060070	canonical Wnt signaling pathway		0.002617	1	0.03384	0.3273	50	400	MITF,MLLT3,RECK,APP,ARNTL,JRK,RSPO2,BMP2,PRICKLE1,NR4A2,PAK1,PPM1B,CSNK1A1,CSNK1G3,FAM53B,MIR222,DAB2IP,CYLD,PSMA5,KCTD1,PTEN,FRMD8,CCDC88C,RNF220,EGR1,PSMD14,LRRK2,EXT1,FGFR2,BICC1,CDKN2AIP,WNT10A,LZTS2,PRDM15,DKK3,GPRC5B,SOX10,HECW1,RAB8B,PSME4,KDM6A,WNT2,WNT3,NKD1,IGFBP6,RBPJ,DIXDC1,KPNA1,RNF146,SMAD3
GO: Biological Process	GO:0010876	lipid localization		0.002619	1	0.03384	0.3273	71	610	NRIP1,ABCA2,GRAMD1B,ADORA1,ESYT2,OSBPL1A,OSBPL6,OSBPL10,RELCH,APOD,MYO6,BDNF,DENND5B,NPY5R,CCK,P2RX4,PAK1,CDS1,ENPP1,ATP8B1,CHKA,SLC38A2,PIP4K2A,CRHR1,MIR128-1,PRKAA2,PRKAB2,LDLRAP1,PTPN11,CERT1,ABHD5,SLC25A13,PLIN3,FBXW7,GLTP,ATP9B,DTNBP1,ACSL1,ATP8A1,UNC13B,LRRC8C,SLC1A1,RAB3GAP1,SLC12A2,SNAP25,ACSL5,GLS2,TEX2,STARD10,SREBF2,ATP10B,SSTR4,GLS,SYT4,ATP11A,ANO4,ESYT1,GRIN2B,NR3C1,GRM2,GRM7,TRH,TRP…
GO: Biological Process	GO:0051602	response to electrical stimulus		0.002621	1	0.03384	0.3273	15	81	ADSS2,FBXO32,MYO6,BDNF,NEUROD2,AKAP5,CRHR1,PTEN,EGR1,GRIN2B,NR3C1,NR4A1,HPCA,XBP1,KCNJ3
GO: Biological Process	GO:0014037	Schwann cell differentiation		0.002627	1	0.03387	0.3276	12	58	ADAM22,NAB1,FA2H,POU3F1,ARHGEF10,SH3TC2,EGR2,ERBB3,NDRG1,SOX10,BACE1,ITGB4
GO: Biological Process	GO:0042481	regulation of odontogenesis		0.002701	1	0.03477	0.3363	7	24	RSPO2,BMP2,RUNX2,CD34,PRKCB,WNT10A,IFT88
GO: Biological Process	GO:0055001	muscle cell development		0.002712	1	0.03486	0.3371	45	352	MET,ADRB1,DYRK3,BIN1,SCUBE2,MTM1,ATP2A2,MYO9A,BMP2,CACNB4,NRAP,PAK1,SEPTIN7,CFL2,TMOD2,HOMER1,AKAP6,CRYAB,PPP3CA,CSRP1,CXADR,HDAC9,RIPOR2,MYLK3,DMD,HS3ST1,RGS4,MBNL2,FHL2,MAP2K4,SLC8A1,SCUBE1,FOXP1,BIN3,SGCZ,NR3C1,TGFBI,LDB3,TMOD1,AKAP13,TNNT2,RBFOX2,HNRNPU,CAVIN4,DNAJB2
GO: Biological Process	GO:0061640	cytoskeleton-dependent cytokinesis		0.00274	1	0.03517	0.3402	19	114	ANK3,RHOB,BBS4,SEPTIN7,ANLN,ROCK2,SEPTIN4,PDCD6IP,RTKN,TRIM36,ZNF365,SEPTIN11,SNAP25,LZTS2,BIN3,SEPTIN6,MEI1,SNX33,STMN1
GO: Biological Process	GO:0010769	regulation of cell morphogenesis involved in differentiation		0.002757	1	0.03528	0.3413	21	131	ABL1,MET,NRP1,KALRN,NUMBL,ENPP2,AKAP5,MYADM,PTK2,PTPRD,SH3GLB1,FBXO31,EPHA4,ANKRD27,DOCK5,AP1AR,SGK1,CDKL5,CNTN2,ITPKA,LIMS1
GO: Biological Process	GO:0018107	peptidyl-threonine phosphorylation		0.002757	1	0.03528	0.3413	21	131	SPRED2,ACVR1B,MET,DYRK3,CDC42BPA,APP,CAMK2A,ROCK2,MIR15A,PRKCA,PRKCB,AKT3,HIPK3,SPRED1,LRRK2,LMTK2,NLK,STK39,TRPC5,TNKS1BP1,SMAD7
GO: Biological Process	GO:0070306	lens fiber cell differentiation		0.00277	1	0.0354	0.3424	11	51	SPRED2,BFSP2,NF2,PTK2,ABI2,SPRED1,FGFR2,FN1,SKIL,TMOD1,SMAD3
GO: Biological Process	GO:0048284	organelle fusion		0.002784	1	0.03543	0.3427	119	1113	LRRC7,NR3C2,ALDH3B1,STX7,PRSS12,ANXA4,APBA2,KCNAB2,APP,DEGS1,RHOG,CADPS,VAMP4,ATP2A2,MYO6,BCR,LIN7A,CACNA1G,CDK5R2,CACNB2,CACNB4,CAMK2A,SLCO4C1,PAK1,DGKI,CYTH1,CHRNA4,CHRNA5,VAMP3,PIP4K2A,SLC4A8,SEPTIN4,STXBP5L,PREPL,CRHR1,PPP3CA,MICAL2,PRKCA,PRKCB,PRKCG,TMEM63A,SYT12,PSMA5,SYTL2,CD55,SIRPA,PTGDS,PTPRN2,ARHGAP44,STX17,TRMT12,RAP1B,RAP2B,PDCD6IP,ARPC5,SYT16,RASGRP1,SERPINB1,PSMD14,STX6,LRRK2,MAGT1…
GO: Biological Process	GO:0035640	exploration behavior		0.002784	1	0.03543	0.3427	9	37	PENK,CHRNA4,CRHR1,BRINP1,CRBN,LRRK2,SHANK2,GABRB3,SLC4A10
GO: Biological Process	GO:0048670	regulation of collateral sprouting		0.002784	1	0.03543	0.3427	9	37	BCL11A,BDNF,OMG,EPHA4,CLSTN1,FSTL4,SPART,WNT3,RTN4
GO: Biological Process	GO:0048593	camera-type eye morphogenesis		0.002797	1	0.03555	0.3438	39	295	MAN2A1,MEIS1,SEMA6A,LCTL,BBS4,CDK5R2,HCN1,CDH6,IGFN1,CHM,MED27,FAT3,NECTIN3,PRKCZ,BCOR,PTK2,SUV39H2,EFNB2,RNF2,EGR1,ABI2,EPHA4,EPHB1,EPHB2,SOX8,FOXG1,FN1,SLC1A1,CYFIP2,EXOC5,TENM3,SP1,TBCD,CRB1,THRB,THY1,WNT2,CACNA2D4,INSM1
GO: Biological Process	GO:0060612	adipose tissue development		0.002815	1	0.03572	0.3455	13	66	ARRDC3,KLF7,BBS4,SPTLC2,ATF2,CREB5,LINC-PINT,SOX8,ARID5B,SORL1,SPART,PLAAT3,XBP1
GO: Biological Process	GO:0043405	regulation of MAP kinase activity		0.002836	1	0.03591	0.3473	48	382	SPRED2,MAP3K5,MET,MAP3K9,APP,BMP2,PAK1,MAP3K13,PRKCA,MAPK11,MAPK10,DIRAS2,DAB2IP,PTPN1,PTPN11,DUSP1,DUSP3,DUSP4,DUSP5,DUSP6,DUSP7,LPAR1,RGS3,RGS4,HIPK3,RASGRP1,SPRED1,EPHA4,EPHB2,LRRK2,DTNBP1,MAP2K4,MAGI3,GAB1,SORL1,STK39,PDGFC,DUSP14,GRM4,GRM5,MAP4K5,DUSP16,IRAK3,AKAP13,HMGCR,IGFBP6,KIT,KRAS
GO: Biological Process	GO:0021952	central nervous system projection neuron axonogenesis		0.002838	1	0.03591	0.3473	10	44	KCTD13,NR4A2,CDH11,DCLK1,EPHA4,EPHB1,NIN,EPHB2,EPHB3,SCN1B
GO: Biological Process	GO:0046942	carboxylic acid transport		0.002909	1	0.03657	0.3537	46	363	ADORA1,MYO6,BDNF,CACNB4,NPY5R,SLC25A14,CCK,P2RX4,SLC16A3,PAK1,SLC16A7,SLC26A4,ATP8B1,SLC38A2,RGS4,SLC17A5,SLC25A13,SLC43A2,DTNBP1,UNC13B,LRRC8C,EMB,SLC19A2,SLC1A1,SLC6A6,SLC6A9,RAB3GAP1,SLC12A2,SLC16A1,SLC15A4,SNAP25,GLS2,STARD10,SSTR4,GLS,SYT4,GRIN2B,NR3C1,GRM2,GRM4,GRM7,TRH,TRPC4,HTR1B,SLC17A7,SLC17A6
GO: Biological Process	GO:0071277	cellular response to calcium ion		0.002912	1	0.03657	0.3537	17	98	ADCY8,RASAL1,ASPH,NEUROD2,CPNE8,CLIC4,PRKAA2,SYT12,RYR3,FOS,FOSB,NLGN1,SYT11,SYT4,SYT5,HPCA,JUNB
GO: Biological Process	GO:2000009	negative regulation of protein localization to cell surface		0.002922	1	0.03657	0.3537	5	13	PICALM,LEPROT,ASTN2,GPM6B,SNX33
GO: Biological Process	GO:1902285	semaphorin-plexin signaling pathway involved in neuron projection guidance		0.002922	1	0.03657	0.3537	5	13	NRP1,PLXNA1,PLXNB3,SEMA3F,PLXND1
GO: Biological Process	GO:1900103	positive regulation of endoplasmic reticulum unfolded protein response		0.002922	1	0.03657	0.3537	5	13	BOK,PIK3R1,DAB2IP,PTPN1,XBP1
GO: Biological Process	GO:0072393	microtubule anchoring at microtubule organizing center		0.002922	1	0.03657	0.3537	5	13	BBS4,BICD1,NIN,HOOK3,BICD2
GO: Biological Process	GO:0002087	regulation of respiratory gaseous exchange by nervous system process		0.002922	1	0.03657	0.3537	5	13	ADORA1,TSHZ3,PBX3,NLGN1,GLS
GO: Biological Process	GO:0021885	forebrain cell migration		0.002923	1	0.03657	0.3537	14	74	ARL13B,CDK5R2,DAB2IP,DAB1,FEZF2,LRRK2,SOCS7,FOXG1,NRG3,CNTN2,SUN1,TYRO3,DIXDC1,RTN4
GO: Biological Process	GO:0007622	rhythmic behavior		0.002959	1	0.03697	0.3575	16	90	ADORA1,ADRB1,BHLHE40,NPAS2,MAPK10,PTEN,PTGDS,EGR1,EGR2,NLGN1,GABRB3,SRD5A1,NR3C1,KCND2,KCNMA1,CAMK1G
GO: Biological Process	GO:0032388	positive regulation of intracellular transport		0.002998	1	0.03741	0.3618	34	249	ANK3,ASPH,MTMR2,CAMK4,PAK1,CHRM1,RHOU,PIK3R1,PMAIP1,AKAP5,FEZ1,PRKCQ,LEPROT,EDEM1,LDLRAP1,TCAF1,PTGS2,SH3GLB1,FBXW7,ZDHHC2,PRR5L,PGAP1,SORL1,SREBF2,MTCL1,YWHAQ,TFDP2,EIPR1,HPCA,XBP1,MFF,JAK2,KCNB1,SMAD3
GO: Biological Process	GO:0060548	negative regulation of cell death		0.003013	1	0.03754	0.3631	140	1341	MAG,NCOA3,ABL1,ASIC2,MCL1,ADORA1,MET,AP2B1,MITF,AHR,MNAT1,DYRK3,SH3RF1,ANXA4,APBB2,YBX3,APP,BDNF,DIPK2A,NRP1,SOCS2,TSC22D1,BNIP3L,BOK,BTC,NPAS2,NPY5R,NR4A2,CCNG1,CD34,PCMT1,CDKN2D,PDE8A,CHM,PGR,SGMS1,PIK3R1,RETREG1,FBXO7,EIF2AK3,PPM1K,CREB1,CRHR1,CRYAB,PIM3,MIR132,PRKAA2,PRKCA,PRKCG,PRKCQ,PRKCZ,MIR222,PRLR,NOS1AP,BCOR,PTEN,PTGS2,PTK2,PTPN1,AREL1,PTPN11,ITCH,OXR1,TSC22D3,ARHGAP10,DUSP1,REL,HIPK3,E…
GO: Biological Process	GO:0032892	positive regulation of organic acid transport		0.003053	1	0.03786	0.3661	12	59	CCK,P2RX4,DTNBP1,ACSL1,RAB3GAP1,SLC12A2,ACSL5,SSTR4,SYT4,GRIN2B,NR3C1,TRH
GO: Biological Process	GO:2001222	regulation of neuron migration		0.003053	1	0.03786	0.3661	12	59	SEMA6A,ZSWIM6,SHTN1,PHACTR1,CAMK2A,DAB2IP,LRIG2,FBXO31,CX3CL1,NTNG1,NRG3,FLRT2
GO: Biological Process	GO:0046580	negative regulation of Ras protein signal transduction		0.003053	1	0.03786	0.3661	12	59	KCTD13,MET,HEG1,RASAL1,MAPKAP1,DAB2IP,RIPOR2,STMN3,ARHGAP44,EPHB2,SCAI,STMN1
GO: Biological Process	GO:0010256	endomembrane system organization		0.003056	1	0.03786	0.3661	76	665	ESYT2,CAVIN2,BIN1,ANK3,SHTN1,DEGS1,VAMP4,ATP2A2,LIPM,MYRF,ATP8B1,CHN2,RETREG1,PKP2,EIF2AK3,TBPL1,FA2H,LYSMD3,CREB1,PPL,PPP2R2A,CSNK1A1,PRKCA,PRKCB,PRSS8,COG3,PTEN,ASAP1,EMC10,STX17,SH3TC2,PDCD6IP,DSC3,DSG2,SPTSSB,CERT1,ATL1,SH3GLB1,CNEP1R1,STX6,STAM2,LRRK2,DTNBP1,NDRG1,VPS37A,SH3GL2,RAB3GAP1,RAB18,HOOK3,CLASP2,EPB41L3,BIN3,RETREG3,SYT11,SYT4,ANO4,ESYT1,SUN1,GSN,CRB1,LNPK,LEMD3,TRPC5,TMEFF2,RAB38,…
GO: Biological Process	GO:0045444	fat cell differentiation		0.003061	1	0.03787	0.3663	38	287	JDP2,ADRB1,ARNTL,BBS4,BMP2,KLF5,NR4A2,RUNX1T1,CDS1,ENPP1,WDFY2,EIF2AK3,CREB1,ATF2,CREB5,PTGS2,PTK2,PTPRQ,EGR2,ZFPM1,SOX8,SCD5,SOCS7,SORT1,SCD,ARID5B,LRRC8C,CCDC85B,NR4A1,HNRNPU,SPCS3,XBP1,ZBTB16,LAMA4,NR4A3,IFT88,LPL,SMAD3
GO: Biological Process	GO:1901698	response to nitrogen compound		0.003107	1	0.03839	0.3713	174	1712	ABL1,MAN1A1,BCL11A,ADCY8,ADCY9,MAP3K5,MET,ADSS2,MGST3,MTUS1,AHR,MOG,APLP1,APP,ASPH,MYLIP,ATP2A2,ATP2B1,NAP1L1,BCHE,HCN2,BDNF,SOCS2,NEFM,KLF5,CACNA2D1,KALRN,CAMK2A,HCN1,NTS,NR4A2,CCKBR,STT3B,CCNG1,P2RX4,ERRFI1,PAK1,PCSK1,PDE4B,ENPP1,PENK,USP25,CHRM1,CHRM3,CHRM4,CHRNA4,PGR,PIK3R1,PIP4K2A,PLAT,EIF2AK3,HOMER2,HOMER1,PMAIP1,AKAP6,ROCK2,AKAP5,SGTB,KLF6,CREB1,CRHR1,PPP2R2A,PPP3CA,MIR15A,CSNK1A1,PRKAA2,P…
GO: Biological Process	GO:1904861	excitatory synapse assembly		0.003187	1	0.03932	0.3803	8	31	CBLN1,SIPA1L1,PTEN,PTPRD,NLGN1,NPTN,SHANK2,EPB41L3
GO: Biological Process	GO:1903076	regulation of protein localization to plasma membrane		0.003191	1	0.03932	0.3803	20	124	PICALM,STX7,RHOG,VAMP4,KALRN,CAMK2A,TAMALIN,PIK3R1,PLS1,AKAP5,PPP2R5A,LDLRAP1,ARHGAP44,DLG1,EPHA3,EPHB2,ZDHHC2,STAC,TMBIM1,STX3
GO: Biological Process	GO:1904375	regulation of protein localization to cell periphery		0.003202	1	0.0394	0.3811	23	150	ABCA2,PICALM,STX7,RHOG,VAMP4,KALRN,CAMK2A,TAMALIN,PIK3R1,PLS1,AKAP5,PPP2R5A,PRKCZ,LDLRAP1,ARHGAP44,DLG1,EPHA3,EPHB2,ZDHHC2,STAC,TMBIM1,STX3,RAPGEF4
GO: Biological Process	GO:0045744	negative regulation of G protein-coupled receptor signaling pathway		0.003231	1	0.0397	0.384	13	67	MET,ARRDC3,APLP1,APP,ARR3,BICD1,PDE4B,RGS4,SSTR4,GIPR,GRM5,HTR1B,STMN1
GO: Biological Process	GO:0000910	cytokinesis		0.003284	1	0.04029	0.3897	28	195	ANK3,RHOB,BBS4,SEPTIN7,CDC25B,ANLN,ROCK2,SEPTIN4,AHCTF1,RAB11FIP3,CCP110,PDCD6IP,SH3GLB1,RTKN,TRIM36,ZNF365,SEPTIN11,SNAP25,LZTS2,KIF13A,PLK2,SPART,BIN3,SEPTIN6,MEI1,UVRAG,SNX33,STMN1
GO: Biological Process	GO:0014909	smooth muscle cell migration		0.003319	1	0.04061	0.3928	21	133	NRP1,DDR1,KALRN,PAK1,PGR,PLAT,PLXNA1,MIR15A,DOCK4,PTK2,ARPC5,LPAR1,EGR1,DOCK5,SEMA6D,SORL1,GNA12,RAPGEF4,XBP1,RBPJ,NR4A3
GO: Biological Process	GO:0008347	glial cell migration		0.003323	1	0.04061	0.3928	14	75	CDK5R2,P2RX4,CERS2,MIR222,DAB2IP,DAB1,EPHA4,ERBB3,SOCS7,CX3CL1,FOXG1,FN1,SUN1,RTN4
GO: Biological Process	GO:0014009	glial cell proliferation		0.003323	1	0.04061	0.3928	14	75	NAP1L1,NF2,IL33,PENK,CHRM1,PLAG1,CERS2,CREB1,MIR222,PTK2,ETV5,CX3CL1,SNW1,SOX10
GO: Biological Process	GO:0000281	mitotic cytokinesis		0.003347	1	0.04078	0.3944	15	83	ANK3,RHOB,BBS4,SEPTIN7,ANLN,ROCK2,PDCD6IP,RTKN,TRIM36,ZNF365,SNAP25,LZTS2,SEPTIN6,SNX33,STMN1
GO: Biological Process	GO:1901652	response to peptide		0.003379	1	0.04078	0.3944	88	792	ADCY8,ADCY9,MET,MTUS1,APP,ATP2A2,ATP2B1,NAP1L1,SOCS2,KLF5,CACNA2D1,CAMK2A,NR4A2,CCKBR,ERRFI1,PAK1,PCSK1,ENPP1,PGR,PIK3R1,PIP4K2A,PLAT,ROCK2,KLF6,CREB1,CRHR1,PRKCA,PRKCB,PRKCQ,LEPROT,PRKCZ,PRLR,HDAC9,PRSS8,CD55,PTEN,PTGS2,PTK2,PTPN1,PTPN11,QDPR,CPEB2,AKT3,RAP1B,RASGRF1,EGR1,EGR2,PIP4K2C,EPHA4,ERBB3,SOCS7,SORT1,SMPD3,FN1,SGK1,FOSL2,INPP5F,GAB1,ACSL5,CACNA2D3,SORL1,SP1,RAB8B,SRD5A1,GATM,CLASP2,ERBIN…
GO: Biological Process	GO:0097484	dendrite extension		0.00338	1	0.04078	0.3944	10	45	BCL11A,PICALM,RASAL1,BDNF,SH3GLB1,SH3GL2,LLPH,CYFIP2,SYT4,RTN4
GO: Biological Process	GO:0090075	relaxation of muscle		0.00338	1	0.04078	0.3944	10	45	ADORA1,ATP2A2,P2RX4,PDE4B,PGR,AKAP6,SLC8A1,GSN,KCNJ2,KCNMA1
GO: Biological Process	GO:0001881	receptor recycling		0.00338	1	0.04078	0.3944	10	45	RAB40C,CAMLG,VAMP3,PRKCG,AP1AR,LMTK2,INPP5F,SORL1,GRIA2,GRIA3
GO: Biological Process	GO:0014059	regulation of dopamine secretion		0.00338	1	0.04078	0.3944	10	45	CHRNA4,PRKCB,SYT12,DTNBP1,SYT11,SYT4,SYT5,GRM2,HTR1B,RTN4
GO: Biological Process	GO:0014046	dopamine secretion		0.00338	1	0.04078	0.3944	10	45	CHRNA4,PRKCB,SYT12,DTNBP1,SYT11,SYT4,SYT5,GRM2,HTR1B,RTN4
GO: Biological Process	GO:0071526	semaphorin-plexin signaling pathway		0.00338	1	0.04078	0.3944	10	45	MET,SEMA6A,SEMA7A,NRP1,PLXNA1,PLXNB3,SEMA3E,SEMA6D,SEMA3F,PLXND1
GO: Biological Process	GO:1903523	negative regulation of blood circulation		0.003383	1	0.04078	0.3944	9	38	ADORA1,BIN1,APP,ATP2A2,BNIP3L,CHRM3,PIK3R1,PRKCA,JAK2
GO: Biological Process	GO:0051968	positive regulation of synaptic transmission, glutamatergic		0.003383	1	0.04078	0.3944	9	38	TSHZ3,CCKBR,PTGS2,CACNG8,DTNBP1,CACNG3,NLGN1,RAB3GAP1,SHANK2
GO: Biological Process	GO:0030155	regulation of cell adhesion		0.003456	1	0.0416	0.4023	99	908	ABL1,MBP,SEMA6A,ANK3,APOD,ADAM22,ACER2,PPP1R12A,NRP1,BMP2,NF2,DDR1,PAK1,ENPP2,CYTH1,VIT,RHOU,PIK3R1,PLXNA1,PLXNB3,ROCK2,ONECUT2,RC3H2,ABI3BP,PPP3CA,PRKCA,PRKCQ,PRKCZ,MIR222,PRLR,SEMA3E,CYLD,MYADM,RIPOR2,DAB1,CD55,SIRPA,PTEN,PTK2,PTPN11,PTPRG,NUAK1,PTPRR,DLG1,DMD,JAM3,ITCH,DUSP1,DUSP3,EDIL3,SKINT1L,RASGRP1,EFNA1,EFNB2,EFNB3,EGR3,PEAK1,EPHA3,EPHA5,CBLL1,EPHB3,ZDHHC2,ERBB3,RSU1,DOCK5,AP1AR,FMN1,CX3C…
GO: Biological Process	GO:1900242	regulation of synaptic vesicle endocytosis		0.003485	1	0.04175	0.4038	7	25	PICALM,VAMP4,LRRK2,NLGN1,SYT11,MFF,SLC17A7
GO: Biological Process	GO:0035336	long-chain fatty-acyl-CoA metabolic process		0.003485	1	0.04175	0.4038	7	25	ELOVL7,ACSL1,FAR1,FAR2,ACSL5,ELOVL4,ELOVL1
GO: Biological Process	GO:0099509	regulation of presynaptic cytosolic calcium ion concentration		0.003485	1	0.04175	0.4038	7	25	ADORA1,ATP2B1,ATP2B2,CACNA1E,CACNB2,CACNB4,HTR1B
GO: Biological Process	GO:0032273	positive regulation of protein polymerization		0.003487	1	0.04175	0.4038	23	151	MAPT,MET,BIN1,DRG1,PAK1,DLG1,ARPC5,ABI2,NIN,AP1AR,FMN1,CDC42EP2,ARPC1A,IQGAP2,BRK1,ARFIP1,YWHAQ,TPPP,GSN,CDC42EP1,SCIN,NAV3,ACTR3B
GO: Biological Process	GO:0015718	monocarboxylic acid transport		0.003492	1	0.04175	0.4038	33	242	ADORA1,MYO6,BDNF,NPY5R,CCK,P2RX4,SLC16A3,PAK1,SLC16A7,ATP8B1,SLC38A2,SLC25A13,DTNBP1,UNC13B,LRRC8C,EMB,SLC1A1,RAB3GAP1,SLC12A2,SLC16A1,SNAP25,GLS2,STARD10,SSTR4,GLS,SYT4,GRIN2B,NR3C1,GRM2,GRM7,TRH,SLC17A7,SLC17A6
GO: Biological Process	GO:0006677	glycosylceramide metabolic process		0.003501	1	0.04175	0.4038	6	19	B3GALT1,GAL3ST1,FA2H,ST6GALNAC3,GALC,UGT8
GO: Biological Process	GO:0071389	cellular response to mineralocorticoid stimulus		0.003501	1	0.04175	0.4038	6	19	ATP2B1,NPAS4,HCN2,SCNN1G,SGK1,GRIN2B
GO: Biological Process	GO:0009611	response to wounding		0.003507	1	0.04177	0.404	100	919	MAG,MCAM,MAP3K5,MET,ADRB1,MACIR,DGKE,APOD,NEAT1,NRP1,NEFM,C4BPB,IL33,DDR1,NTS,OMG,CLDN1,P2RX4,CD34,PAK1,DGKI,PCSK1,NREP,PIK3R1,PLAT,PLXNA1,CNP,CERS2,KLF6,PPL,PPP3CA,CSRP1,PRKCA,PRKCB,PRKCG,PRKCQ,MIR222,RTN4RL2,CXADR,FGFR1OP2,PTEN,PTK2,KIAA0319,LRIG2,PTPN11,ADIPOR2,JAM3,DRD5,RAP2B,PLLP,EGR1,EPHA4,EPHB2,ERBB3,EXT1,ZFPM1,DTNBP1,F2RL2,FAP,SCNN1G,FGFR2,CX3CL1,MAP2K4,FN1,ENPP4,INPP5F,SLC1A1,SCUBE1,SLC1…
GO: Biological Process	GO:0098815	modulation of excitatory postsynaptic potential		0.003532	1	0.04195	0.4058	12	60	APP,MTMR2,CBLN1,CHRNA4,PRKCZ,PTEN,RGS4,LRRK2,NLGN1,SHANK2,GRIN2A,ZMYND8
GO: Biological Process	GO:0099054	presynapse assembly		0.003532	1	0.04195	0.4058	12	60	SLITRK1,APP,BDNF,CNTN5,CBLN1,SLITRK5,PTEN,PTPRD,EFNB2,LRFN5,NLGN1,SLITRK4
GO: Biological Process	GO:0071241	cellular response to inorganic substance		0.003546	1	0.04206	0.4068	45	357	ADCY8,MET,RASAL1,ANK3,APP,MTF1,ASPH,NEUROD2,NTS,CLDN1,P2RX4,CPNE8,ENPP2,EIF2AK3,CLIC4,CREB1,MIR132,PRKAA2,MIR222,SYT12,PTGS2,DLG2,LRRK2,RYR3,SMPD3,FN1,FOS,FOSB,NLGN1,SLC1A1,SLC12A2,GABRB3,SYT11,SYT4,SYT5,GRIN2A,GRIN2B,NR3C1,NSMCE3,GSN,TFRC,BACE1,HPCA,JUNB,KCNA1
GO: Biological Process	GO:0016567	protein ubiquitination		0.003558	1	0.04215	0.4076	101	930	ABL1,KCTD13,TRIM59,RNF150,HECW2,KLHL42,SPOP,ARRDC3,FBXO33,FBXO32,KLHL8,RNF169,SH3RF1,MYLIP,RAB40C,ADGRB1,SOCS2,NEUROD2,CNOT4,PRICKLE1,CAMLG,TRIP12,ASB11,FBXO7,ANKIB1,MED21,NEURL1B,MED27,DCAF12,RC3H2,SEPTIN4,NDFIP2,PRKCG,LONRF1,PSMA5,BCOR,PTEN,FBXL3,FBXL5,AREL1,FBXO10,MARCHF1,ITCH,RNF220,RNF2,FBXO31,PRMT3,TRIM13,PSMD14,CRBN,FBXW7,CBLL1,RNF148,LRRK2,SOCS7,FANCF,TRIM36,RNF145,UBE2E3,SEL1L,RNF34,G2E3…
GO: Biological Process	GO:0051047	positive regulation of secretion		0.003574	1	0.04228	0.4089	52	426	ADCY8,ADORA1,ADRB1,APBB1,CADPS,BMP2,NELL2,CACNA1G,CDK5R2,CACNB2,CACNB4,CCK,CCKBR,P2RX4,PCSK1,SLC4A8,STXBP5L,CREB1,CRHR1,PRKCA,PRKCQ,SYTL2,PTPN11,PDCD6IP,DTNBP1,SMPD3,UNC13B,NLGN1,PEX5L,RAB3GAP1,SLC12A2,SNAP25,RAB8B,CLASP2,SSTR4,GIPR,SYT4,RAPGEF4,GRIN2B,NR3C1,GRP,TRH,XBP1,RAB15,CADPS2,SCIN,INHBA,JAK2,KCNB1,RTN4,GPR68,ILDR1
GO: Biological Process	GO:0018215	protein phosphopantetheinylation		0.00359	1	0.04242	0.4103	46	367	GALNT13,USP31,TTLL10,GOLGA7B,TPST1,ASPH,ZDHHC23,PAM,USP25,CHM,GALNT9,OTUD4,CYLD,GALNT18,USP3,USP43,ZDHHC14,TTLL7,ZDHHC9,OTUD7A,CERCAM,PSMD14,ZDHHC2,GCNT4,ZDHHC3,USP48,GALNT11,TTLL5,GALNT7,USP38,USP30,COP1,ZDHHC17,GALNT17,TTL,GALNT6,USP45,OTUD1,MGAT4A,UBE2E2,JOSD2,USP4,USP46,USP54,OTUD7B,ZDHHC20
GO: Biological Process	GO:0042158	lipoprotein biosynthetic process		0.003617	1	0.04268	0.4128	17	100	GOLGA7B,ZDHHC23,PIGA,NMT2,PPM1B,PIGG,WIPI1,ZDHHC14,ZDHHC9,ZDHHC2,MAP6D1,ZDHHC3,PGAP1,PIGZ,RAB3GAP1,ZDHHC17,ZDHHC20
GO: Biological Process	GO:0014897	striated muscle hypertrophy		0.003634	1	0.04281	0.4141	21	134	ADRB1,FBXO32,MLIP,ATP2A2,P2RX4,ERRFI1,PAK1,AKAP6,ROCK2,PPP3CA,PRKCA,PTK2,RGS4,MAP2K4,INPP5F,FOXP1,NR3C1,AKAP13,JARID2,NR4A3,SMAD3
GO: Biological Process	GO:0090316	positive regulation of intracellular protein transport		0.003756	1	0.0442	0.4275	29	206	ANK3,ASPH,CAMK4,PAK1,CHRM1,RHOU,PIK3R1,PMAIP1,AKAP5,PRKCQ,LEPROT,EDEM1,TCAF1,PTGS2,SH3GLB1,FBXW7,ZDHHC2,PRR5L,SORL1,SREBF2,MTCL1,YWHAQ,TFDP2,HPCA,XBP1,MFF,JAK2,KCNB1,SMAD3
GO: Biological Process	GO:0042987	amyloid precursor protein catabolic process		0.003768	1	0.04428	0.4283	14	76	ABCA2,PICALM,BIN1,APP,ROCK2,APH1B,RANBP9,EFNA1,EFNA3,EPHA4,SORL1,SP1,BACE1,RTN4
GO: Biological Process	GO:0014812	muscle cell migration		0.003792	1	0.04451	0.4305	23	152	MET,NRP1,DDR1,KALRN,PAK1,PGR,PLAT,PLXNA1,MIR15A,DOCK4,PTK2,ARPC5,LPAR1,EGR1,DOCK5,SEMA6D,SORL1,BIN3,GNA12,RAPGEF4,XBP1,RBPJ,NR4A3
GO: Biological Process	GO:0042327	positive regulation of phosphorylation		0.003814	1	0.0447	0.4323	118	1113	ABL1,MAPT,ACVR1B,ADCY8,ADCY9,MAP3K5,ADORA1,MET,MAP3K9,MNAT1,SEMA7A,DGKE,APP,LMO4,BDNF,DIPK2A,NRP1,BMP2,BTC,CDK5R2,DDR1,CCK,CCNT2,ENTPD5,PAK1,DGKI,MAP3K13,CDC25B,PDE8A,ENPP2,CHRM1,WDFY2,PIK3R1,AKAP6,ROCK2,MAPKAP1,AKAP5,MIR128-1,PRKAA2,PRKCA,PRKCZ,MAPK11,MAPK10,DIRAS2,PRLR,DAB2IP,RASSF2,DAB1,PTGS2,PTK2,PTPN1,PTPN11,DLG1,ADIPOR2,DOCK3,RANBP2,RAP2B,DUSP5,DUSP6,DUSP7,LPAR1,RASGRP1,EFNA1,SH3GLB1,EGR1,E…
GO: Biological Process	GO:0071900	regulation of protein serine/threonine kinase activity		0.003829	1	0.04482	0.4335	69	599	ABL1,SPRED2,MAP3K5,MET,HEG1,MAP3K9,MNAT1,APP,DIPK2A,BMP2,CDK5R2,PKMYT1,CCNG1,CCNT2,PAK1,MAP3K13,CDKN2D,FBXO7,AKAP6,MIR15A,PRKCA,MAPK11,MAPK10,DIRAS2,DAB2IP,PTEN,PTPN1,PTPN11,DUSP1,DUSP3,DUSP4,DUSP5,DUSP6,DUSP7,LPAR1,RGS3,RGS4,HIPK3,RASGRP1,SPRED1,EPHA4,EPHB2,LRRK2,DTNBP1,ACSL1,MAP2K4,MAGI3,CHORDC1,SLC8A1,GAB1,SORL1,INKA2,STK39,YWHAQ,PDGFC,DUSP14,GRM4,GRM5,THY1,MAP4K5,DUSP16,IRAK3,AKAP13,HMGCR,UVR…
GO: Biological Process	GO:0043434	response to peptide hormone		0.003936	1	0.04583	0.4432	77	682	ADCY8,ADCY9,MET,MTUS1,ATP2A2,ATP2B1,NAP1L1,SOCS2,CAMK2A,NR4A2,CCKBR,ERRFI1,PAK1,PCSK1,ENPP1,PGR,PIK3R1,PIP4K2A,PLAT,ROCK2,CREB1,CRHR1,PRKCA,PRKCB,PRKCQ,LEPROT,PRKCZ,PRLR,HDAC9,PRSS8,CD55,PTEN,PTGS2,PTK2,PTPN1,PTPN11,QDPR,CPEB2,AKT3,RAP1B,RASGRF1,EGR1,EGR2,PIP4K2C,ERBB3,SOCS7,SORT1,FN1,SGK1,FOSL2,INPP5F,GAB1,ACSL5,CACNA2D3,SORL1,SP1,RAB8B,SRD5A1,GATM,CLASP2,STXBP3,RAB31,GRB7,GRB14,GRIN2B,NR3C1,NR4…
GO: Biological Process	GO:0035235	ionotropic glutamate receptor signaling pathway		0.003944	1	0.04583	0.4432	8	32	APP,KALRN,CAMK2A,PLP1,GRIA2,GRIA3,GRIN2A,GRIN2B
GO: Biological Process	GO:0060074	synapse maturation		0.003944	1	0.04583	0.4432	8	32	NEUROD2,PRKCG,DAB2IP,PTEN,SEZ6L2,CLSTN1,ARHGEF15,IGSF21
GO: Biological Process	GO:0038128	ERBB2 signaling pathway		0.003944	1	0.04583	0.4432	8	32	BTC,PIK3R1,PRKCA,PTPRR,ERBB3,GAB1,ERBIN,GRB7
GO: Biological Process	GO:0045596	negative regulation of cell differentiation		0.003944	1	0.04583	0.4432	97	891	MAG,NCOA3,SPRED2,MBP,JDP2,BCL11A,MEIS1,MEIS2,AHR,SEMA6A,DIP2B,SEMA7A,APBB1,APP,ARNTL,BDNF,NRP1,BMP2,KLF5,LDLRAD4,CNTN4,PRICKLE1,RUNX1T1,OMG,PAK1,ENPP1,OVOL2,SINHCAF,PIK3R1,FBXO7,PKP2,OCIAD2,CERS2,RC3H2,AATK,PPP3CA,TMEM98,MIR222,SEMA3E,DAB2IP,BHLHE41,CYLD,DAB1,BRINP1,PTEN,PTK2,KIAA0319,PTPN11,DMD,FEZF2,DUSP4,RGS4,EFNA1,EFNB3,SPRED1,EPHA4,FBXW7,EPHB1,EPHB2,CRIM1,ZFPM1,SOX8,SORT1,AP1AR,SEMA6D,FOXG1,…
GO: Biological Process	GO:0015711	organic anion transport		0.003946	1	0.04583	0.4432	55	458	ADORA1,MYO6,BDNF,CA7,CACNB4,NPY5R,SLC25A14,CCK,SLCO4C1,P2RX4,SLC16A3,PAK1,SLC16A7,SLC26A4,ATP8B1,SLC38A2,SLC4A8,CERT1,RGS4,SLC17A5,SLC25A13,SLC43A2,GLTP,DTNBP1,UNC13B,LRRC8C,EMB,SLC19A2,SLC1A1,SLC4A2,SLC6A6,SLC6A9,RAB3GAP1,SLC12A2,SLC16A1,SLC15A4,SNAP25,GLS2,STARD10,SSTR4,GLS,SYT4,GRIN2B,NR3C1,GRM2,GRM4,GRM7,TRH,TRPC4,CA14,HTR1B,SLC2A9,SLC17A7,SLC17A6,SLC4A10
GO: Biological Process	GO:2000193	positive regulation of fatty acid transport		0.004003	1	0.04637	0.4485	10	46	CCK,P2RX4,DTNBP1,ACSL1,RAB3GAP1,ACSL5,SSTR4,SYT4,GRIN2B,NR3C1
GO: Biological Process	GO:0051412	response to corticosterone		0.004003	1	0.04637	0.4485	10	46	ATP2B1,NPAS4,NTS,PRKCA,FOS,FOSB,GRIN2B,NR3C1,TRH,JUNB
GO: Biological Process	GO:0050775	positive regulation of dendrite morphogenesis		0.00407	1	0.04691	0.4537	12	61	MET,KALRN,NUMBL,AKAP5,PTPRD,SH3GLB1,FBXO31,EPHA4,ANKRD27,SGK1,CDKL5,ITPKA
GO: Biological Process	GO:0007157	heterophilic cell-cell adhesion via plasma membrane cell adhesion molecules		0.00407	1	0.04691	0.4537	12	61	MCAM,TENM2,CADM3,CBLN1,NECTIN3,TENM4,CXADR,PTPRD,NLGN1,TENM3,CRB1,IGSF21
GO: Biological Process	GO:0051496	positive regulation of stress fiber assembly		0.00407	1	0.04691	0.4537	12	61	ABL1,NRP1,NF2,PAK1,ROCK2,ARHGEF10,PRKCQ,LPAR1,SORBS3,PPM1E,ARHGEF15,SMAD3
GO: Biological Process	GO:0015872	dopamine transport		0.00407	1	0.04691	0.4537	12	61	NAT8L,CHRNA4,PRKCB,SYT12,DTNBP1,SMPD3,SYT11,SYT4,SYT5,GRM2,HTR1B,RTN4
GO: Biological Process	GO:0032801	receptor catabolic process		0.004078	1	0.04693	0.4539	9	39	ABCA2,AP2B1,MYLIP,MTMR2,PTPN1,ITCH,SH3GLB1,UVRAG,VLDLR
GO: Biological Process	GO:0030865	cortical cytoskeleton organization		0.004214	1	0.04837	0.4679	13	69	RHOB,RHOG,SEPTIN7,ANLN,PLS1,ROCK2,DLG1,PDCD6IP,RTKN,NLGN1,EPB41L3,RHOBTB2,SYNPO
GO: Biological Process	GO:0099172	presynapse organization		0.004214	1	0.04837	0.4679	13	69	PICALM,SLITRK1,APP,BDNF,CNTN5,CBLN1,SLITRK5,PTEN,PTPRD,EFNB2,LRFN5,NLGN1,SLITRK4
GO: Biological Process	GO:0009214	cyclic nucleotide catabolic process		0.004236	1	0.04838	0.4679	5	14	PDE1A,PDE4B,PDE8A,CNP,PDE10A
GO: Biological Process	GO:0048733	sebaceous gland development		0.004236	1	0.04838	0.4679	5	14	FA2H,SCD5,SCD,WNT10A,RBPJ
GO: Biological Process	GO:0032488	Cdc42 protein signal transduction		0.004236	1	0.04838	0.4679	5	14	ABL1,SHTN1,NRP1,RHOU,RIT2
GO: Biological Process	GO:2000644	regulation of receptor catabolic process		0.004236	1	0.04838	0.4679	5	14	ABCA2,MYLIP,MTMR2,PTPN1,ITCH
GO: Biological Process	GO:0010770	positive regulation of cell morphogenesis involved in differentiation		0.00427	1	0.04869	0.4709	18	110	ABL1,MET,NRP1,KALRN,NUMBL,ENPP2,AKAP5,MYADM,PTPRD,SH3GLB1,FBXO31,EPHA4,ANKRD27,DOCK5,SGK1,CDKL5,ITPKA,LIMS1
GO: Biological Process	GO:0033157	regulation of intracellular protein transport		0.00429	1	0.04869	0.4709	40	312	ANK3,APOD,ASPH,BNIP3L,CAMK4,TAMALIN,PAK1,CHRM1,RHOU,PIK3R1,PMAIP1,CABP1,AKAP5,PRKCQ,LEPROT,EDEM1,TCAF1,PTGS2,PTPN1,PTPN11,ARHGAP44,SH3TC2,SH3GLB1,FBXW7,ZDHHC2,PRR5L,LRRK2,SLC1A1,SORL1,SREBF2,MTCL1,YWHAQ,TFDP2,HPCA,XBP1,NKD1,MFF,JAK2,KCNB1,SMAD3
GO: Biological Process	GO:2000172	regulation of branching morphogenesis of a nerve		0.004317	1	0.04869	0.4709	4	9	BCL11A,MAP3K13,LRRK2,RTN4
GO: Biological Process	GO:0016198	axon choice point recognition		0.004317	1	0.04869	0.4709	4	9	APP,EFNB3,FOXG1,ROBO3
GO: Biological Process	GO:0014050	negative regulation of glutamate secretion		0.004317	1	0.04869	0.4709	4	9	ADORA1,NPY5R,GRM7,TRH
GO: Biological Process	GO:0021830	interneuron migration from the subpallium to the cortex		0.004317	1	0.04869	0.4709	4	9	ARL13B,FEZF2,NRG3,CNTN2
GO: Biological Process	GO:0021957	corticospinal tract morphogenesis		0.004317	1	0.04869	0.4709	4	9	CDH11,EPHA4,NIN,SCN1B
GO: Biological Process	GO:0032289	central nervous system myelin formation		0.004317	1	0.04869	0.4709	4	9	ABCA2,MOBP,TENM4,NFASC
GO: Biological Process	GO:0090148	membrane fission		0.004318	1	0.04869	0.4709	29	208	ANK3,RHOB,BBS4,SEPTIN7,CDC25B,ANLN,ROCK2,SEPTIN4,AHCTF1,RAB11FIP3,CCP110,PDCD6IP,SH3GLB1,RTKN,TRIM36,SH3GL2,ZNF365,SEPTIN11,SNAP25,LZTS2,KIF13A,PLK2,SPART,BIN3,SEPTIN6,MEI1,UVRAG,SNX33,STMN1
GO: Biological Process	GO:0042176	regulation of protein catabolic process		0.004322	1	0.04869	0.4709	53	440	ABCA2,HECW2,APP,WDR91,ARNTL,MTM1,MYLIP,ADGRB1,NELL1,C4BPB,IL33,PRICKLE1,CAMLG,SH3D19,USP25,ASB11,ANKIB1,CSNK1A1,PRKCG,DAB2IP,CYP51A1,PTEN,PTK2,FBXL5,LRIG2,AREL1,PTPN3,ITCH,EFNA1,SERPINB1,PSMD14,EPHA4,FBXW7,ZDHHC2,LRRK2,SORL1,PLK2,HECW1,GNA12,DESI1,COP1,GRIN2A,FAF1,AGBL4,IRAK3,HMGCR,DNAJB2,XBP1,SNX33,IDE,NKD1,SMAD3,SMAD7
GO: Biological Process	GO:0009416	response to light stimulus		0.004323	1	0.04869	0.4709	54	450	ASIC2,MEIS2,APBB1,APP,BHLHE40,ARNTL,BDNF,NPAS2,CACNA1E,CACNB4,NTS,GPR88,CCK,CDKN2D,CDS1,CHRM1,PLEKHB1,PIK3R1,NMT2,PMAIP1,CLOCK,CREB1,CRHR1,MAPK10,PTGS2,FBXL3,DRD5,DUSP1,TRNT1,CAMKMT,EML1,FBXW7,IMPACT,EXT1,SGK1,FOS,FOSL2,NPTN,GNB5,ELOVL4,GRIN2A,NR3C1,NSMCE3,CRB1,SYNPO,HMGCR,CACNA2D4,TANC1,JUNB,KIT,KRAS,C10orf90,IFT88,SLC4A10
GO: Biological Process	GO:1903793	positive regulation of anion transport		0.004387	1	0.04934	0.4772	71	623	NAT8L,ADCY8,ADORA1,MET,ADRB1,ANK3,APBB1,APP,ASPH,DENND5B,CAMK4,CCK,CCKBR,P2RX4,PAK1,PCSK1,CHRM1,RHOU,PIK3R1,PMAIP1,AKAP5,STXBP5L,PRKCQ,LEPROT,PRKCZ,EDEM1,LDLRAP1,TCAF1,SYTL2,PTGS2,PTPN11,ADIPOR2,SH3GLB1,FBXW7,ZDHHC2,ERBB3,PRR5L,DTNBP1,ACSL1,ATP8A1,UNC13B,PEX5L,RAB3GAP1,SLC12A2,SNAP25,ACSL5,SORL1,ARPP19,RAB8B,SREBF2,SSTR4,GIPR,SYT4,MTCL1,YWHAQ,RAPGEF4,GRIN2B,NR3C1,GRP,TFDP2,TRH,HPCA,XBP1,MFF,JAK2,…
GO: Biological Process	GO:0043408	regulation of MAPK cascade		0.004421	1	0.04952	0.4789	96	884	ABL1,SPRED2,MAP3K5,MET,MAP3K9,SEMA6A,JCAD,SH3RF1,SEMA7A,APP,NRP1,BMP2,NF2,NPY5R,ERRFI1,PAK1,MTURN,MAP3K13,CDS1,PDE8A,ROCK2,PRKCA,PRKCZ,MIR222,MAPK11,MAPK10,DIRAS2,DAB2IP,CYLD,RASSF2,SIRPA,PTEN,PTPN1,PTPN11,PTPRR,DLG1,EMC10,DMD,RAP1B,ITCH,DUSP1,DUSP3,DUSP4,DUSP5,DUSP6,DUSP7,RANBP9,LPAR1,RGS3,RGS4,RIT2,HIPK3,RASGRP1,EFNA1,SORBS3,SPRED1,EPHA4,FBXW7,EPHB1,EPHB2,ESR2,NPSR1,LRRK2,FGFR2,RELL1,CX3CL1,MAP…
GO: Biological Process	GO:0051954	positive regulation of amine transport		0.004422	1	0.04952	0.4789	11	54	NAT8L,CCK,DTNBP1,RAB3GAP1,SLC12A2,SYT4,GRIN2B,NR3C1,TRH,KCNB1,RTN4
GO: Biological Process	GO:0045986	negative regulation of smooth muscle contraction		0.00443	1	0.04952	0.4789	7	26	ADORA1,ADRB1,PGR,DOCK4,PTGS2,DOCK5,KCNMA1
GO: Biological Process	GO:0060396	growth hormone receptor signaling pathway		0.00443	1	0.04952	0.4789	7	26	SOCS2,PIK3R1,LEPROT,PRLR,PTK2,PTPN1,JAK2
GO: Biological Process	GO:0015812	gamma-aminobutyric acid transport		0.00443	1	0.04952	0.4789	7	26	CACNB4,PAK1,SLC6A6,GRM4,TRH,TRPC4,HTR1B
GO: Biological Process	GO:0120034	positive regulation of plasma membrane bounded cell projection assembly		0.004469	1	0.04984	0.4821	19	119	TENM2,BBS4,NRP1,SEPTIN7,ANLN,PIK3R1,FAM98A,PRKCQ,CCP110,RIPOR2,ABI2,CDC42EP2,NLGN1,DZIP1,BRK1,COBL,CDC42EP1,ZMYND8,KIT
GO: Biological Process	GO:0007173	epidermal growth factor receptor signaling pathway		0.004471	1	0.04984	0.4821	23	154	ABL1,ADORA1,ZFYVE28,BTC,CAMLG,ERRFI1,PIK3R1,DAB2IP,RASSF2,PTK2,PTPN3,PTPN11,DUSP3,FBXW7,STAM2,ERBB3,ESR2,SH3GL2,GAB1,ERBIN,RNF115,GRB7,GAREM1
GO: Cellular Component	GO:0045202	synapse		1.352e-45	1.416e-42	1.416e-42	1.066e-41	313	1662	ABL1,ASIC2,MAPT,MBP,BCL11A,TENM2,PICALM,SLITRK1,ADCY8,ADORA1,MET,ADRB1,AP2B1,LRRC7,NR3C2,STX7,FAM234B,AMPH,BIN1,ANK3,PRSS12,PPFIBP2,APBA2,APBB1,KCNAB2,APBB2,DGKE,LRRC4C,APP,ADAM22,ARR3,CADPS,RAB40C,LYNX1,VAMP4,ATP2A2,ATP2B1,ATP2B2,NPAS4,PHACTR1,CADM3,MYO6,ADAM23,MYO9A,ADGRB1,ADGRB3,HCN2,BCR,BDNF,LIN7A,NRP1,NEFM,NF2,SYNJ2,CNTN5,MTMR2,VWC2L,CACNA1G,NOVA1,DAGLB,CACNA1E,CACNA2D1,CACNB2,CACNB4,NPTX2,N…
GO: Cellular Component	GO:0043005	neuron projection		1.14e-44	1.193e-41	5.967e-42	4.494e-41	324	1768	MAG,MAK,ABL1,MAP6,ASIC2,MAPT,MBP,TENM2,PICALM,ADCY8,ADCY9,ERMN,ADORA1,MET,LRRC7,SEMA6A,STX7,KIF17,DIP2B,TSHZ3,AMPH,BIN1,KLHL1,ANK3,PRSS12,APBA2,APBB1,KCNAB2,APBB2,ZSWIM6,APOD,APP,SHTN1,ADAM22,ARR3,BRINP2,LYNX1,ATP2B1,ATP2B2,MYO1D,MYO6,MYO9A,ADGRB1,NAP1L1,BBS4,HCN2,BCR,BDNF,NRP1,NEFM,NELL2,NF2,SYNJ2,CNTN5,MTMR2,CACNA1G,CDK5R2,CNTN4,NPY1R,NPY5R,NRCAM,KALRN,CAMK2A,HCN1,NTS,MAP7,CCK,CCNG1,CLDN11,P2RX…
GO: Cellular Component	GO:0098794	postsynapse		1.154e-37	1.208e-34	4.027e-35	3.033e-34	188	833	ABL1,ASIC2,MAPT,BCL11A,TENM2,PICALM,SLITRK1,ADCY8,ADORA1,MET,ADRB1,AP2B1,LRRC7,NR3C2,FAM234B,ANK3,APBA2,APBB1,KCNAB2,LRRC4C,APP,ADAM22,ATP2B1,ATP2B2,NPAS4,MYO6,ADGRB1,ADGRB3,BCR,BDNF,LIN7A,NRP1,NEFM,MTMR2,DAGLB,CACNA1E,CACNA2D1,NPTX2,NRCAM,KALRN,CAMK4,CAMK2A,CBLN1,TAMALIN,INA,P2RX4,SLC16A3,PAK1,DGKI,SLC16A7,CDH10,DCLK1,PDE4B,CHRM1,CHRM3,CHRM4,CHRNA4,CHRNA5,PGR,PLEKHA5,PLAT,HOMER2,HOMER1,CABP1,AKA…
GO: Cellular Component	GO:0036477	somatodendritic compartment		5.397e-35	5.651e-32	1.413e-32	1.064e-31	235	1226	ABL1,MAP6,ASIC2,MAPT,MBP,MCAM,TENM2,PICALM,ADCY8,ADCY9,ERMN,ADORA1,MET,LRRC7,KIF17,DIP2B,BIN1,KLHL1,ANK3,PRSS12,APBA2,APBB1,APOD,APP,SHTN1,BRINP2,LYNX1,ATP2B1,ATP2B2,MYO1D,MYO6,ADGRB1,HCN2,BCR,BDNF,NRP1,NEFM,NELL2,MTMR2,CACNA1G,CACNA1E,KALRN,CAMK2A,HCN1,NTS,CCK,CCNG1,P2RX4,PAK1,DGKI,PAM,SLC16A7,PCMT1,PCSK1,PCSK2,PDE1A,PDE4B,ENPP1,PENK,KCNB2,CHRM1,CHRM3,CHRM4,CHRNA4,CHRNA5,PGR,SLC38A2,HOMER2,HOMER…
GO: Cellular Component	GO:0097447	dendritic tree		4.511e-34	4.723e-31	7.872e-32	5.929e-31	186	868	ABL1,MAP6,ASIC2,MAPT,TENM2,ADCY8,ADCY9,ADORA1,MET,LRRC7,KIF17,DIP2B,BIN1,KLHL1,ANK3,PRSS12,APBA2,APBB1,APOD,APP,BRINP2,LYNX1,ATP2B1,ATP2B2,MYO1D,ADGRB1,HCN2,BCR,BDNF,NELL2,MTMR2,CACNA1G,CAMK2A,HCN1,CCK,CCNG1,P2RX4,PAK1,DGKI,SLC16A7,PCSK1,PCSK2,PDE4B,ENPP1,PENK,KCNB2,CHRM1,CHRM3,CHRM4,CHRNA4,CHRNA5,PGR,SLC38A2,HOMER2,HOMER1,CABP1,AKAP5,SLC4A8,FAT3,NECTIN3,CRHR1,CRYAB,PPP3CA,FEZ1,SIPA1L1,PRKAA2,CNT…
GO: Cellular Component	GO:0030425	dendrite		4.511e-34	4.723e-31	7.872e-32	5.929e-31	186	868	ABL1,MAP6,ASIC2,MAPT,TENM2,ADCY8,ADCY9,ADORA1,MET,LRRC7,KIF17,DIP2B,BIN1,KLHL1,ANK3,PRSS12,APBA2,APBB1,APOD,APP,BRINP2,LYNX1,ATP2B1,ATP2B2,MYO1D,ADGRB1,HCN2,BCR,BDNF,NELL2,MTMR2,CACNA1G,CAMK2A,HCN1,CCK,CCNG1,P2RX4,PAK1,DGKI,SLC16A7,PCSK1,PCSK2,PDE4B,ENPP1,PENK,KCNB2,CHRM1,CHRM3,CHRM4,CHRNA4,CHRNA5,PGR,SLC38A2,HOMER2,HOMER1,CABP1,AKAP5,SLC4A8,FAT3,NECTIN3,CRHR1,CRYAB,PPP3CA,FEZ1,SIPA1L1,PRKAA2,CNT…
GO: Cellular Component	GO:0098978	glutamatergic synapse		7.134e-31	7.469e-28	1.067e-28	8.036e-28	131	525	TENM2,SLITRK1,ADCY8,AP2B1,LRRC7,NR3C2,AMPH,BIN1,APBB1,DGKE,LRRC4C,ADAM22,CADPS,ATP2B1,ATP2B2,MYO6,ADAM23,ADGRB1,BCR,NRP1,CACNA2D1,CACNB4,NPTX2,NRCAM,KALRN,CAMK4,CAMK2A,CBLN1,TAMALIN,INA,PAK1,DGKI,SEPTIN7,SLC16A7,CDH8,CDH10,CDH11,CHRM1,CHRM3,CHRM4,PLEKHA5,PLAT,HOMER2,HOMER1,ROCK2,CABP1,AKAP5,SLC4A8,PPP2R2A,PPP3CA,SIPA1L1,PRKCZ,MAPK10,NOS1AP,TANC2,PTK2,PTPRD,PLPPR4,ARHGAP44,DLG1,DLG2,DRD5,RGS7,CACN…
GO: Cellular Component	GO:0030424	axon		4.625e-30	4.842e-27	6.053e-28	4.559e-27	184	914	MAG,ABL1,MAP6,MAPT,MBP,TENM2,ADCY8,ADCY9,ERMN,ADORA1,LRRC7,SEMA6A,STX7,DIP2B,TSHZ3,AMPH,BIN1,ANK3,PRSS12,APBB1,KCNAB2,APBB2,APP,SHTN1,ADAM22,MYO1D,MYO6,MYO9A,HCN2,BCR,BDNF,NRP1,NEFM,SYNJ2,CNTN5,MTMR2,CDK5R2,CNTN4,NPY1R,NRCAM,CAMK2A,HCN1,NTS,MAP7,CCK,CLDN11,P2RX4,PAK1,DGKI,CNTN3,SEPTIN7,SLC16A7,PCDH9,CDH8,DCLK1,PCSK1,PENK,TMOD2,CHRM1,CHRM3,CHRM4,PGR,SLC38A2,HOMER1,CABP1,SLC4A8,NECTIN3,CREB1,CRYAB,…
GO: Cellular Component	GO:0097060	synaptic membrane		5.216e-28	5.461e-25	6.068e-26	4.57e-25	122	498	TENM2,PICALM,SLITRK1,ADCY8,ADORA1,MET,LRRC7,ANK3,APBB1,LRRC4C,APP,ADAM22,ATP2B1,ATP2B2,CADM3,ADAM23,ADGRB1,LIN7A,NRP1,CNTN5,MTMR2,DAGLB,CACNA1E,CACNA2D1,NPTX2,NRCAM,CAMK2A,CBLN1,TAMALIN,SLC16A3,DGKI,SEPTIN7,SLC16A7,CDH8,CDH10,CYTH1,CHRM1,CHRM3,CHRM4,CHRNA4,CHRNA5,AKAP5,SLC4A8,NECTIN3,CRYAB,CNTNAP2,PRKCG,PTEN,PTPRD,PLPPR4,DLG1,DLG2,DMD,IQSEC3,DRD5,RGS7,CACNG8,EFNB2,EFNB3,EPHA4,EPHB2,ERBB3,SYNDIG1,…
GO: Cellular Component	GO:0098793	presynapse		7.421e-26	7.77e-23	7.77e-24	5.852e-23	148	710	PICALM,ADCY8,ADORA1,AP2B1,NR3C2,STX7,AMPH,BIN1,PRSS12,PPFIBP2,APBA2,APBB1,KCNAB2,APP,CADPS,RAB40C,VAMP4,ATP2B1,ATP2B2,CADM3,MYO6,ADAM23,BDNF,LIN7A,NEFM,SYNJ2,CNTN5,MTMR2,CACNA1E,CACNA2D1,CACNB2,CACNB4,NPY1R,KALRN,CAMK2A,HCN1,NTS,CCK,P2RX4,PAK1,DGKI,SEPTIN7,SLC16A7,CDH8,CDH10,PCSK1,PDE4B,CYTH1,PENK,CHRM1,CHRM3,CHRM4,CHRNA4,PGR,VAMP3,SLC4A8,SEPTIN4,NECTIN3,PRKCA,PRKCB,PRKCG,NOS1AP,SYT12,PTPRD,PTPRN…
GO: Cellular Component	GO:0099572	postsynaptic specialization		3.795e-25	3.973e-22	3.612e-23	2.72e-22	115	485	MAPT,BCL11A,PICALM,SLITRK1,ADCY8,ADORA1,MET,LRRC7,NR3C2,KCNAB2,LRRC4C,ADAM22,ATP2B2,MYO6,ADGRB1,BCR,LIN7A,NEFM,MTMR2,NPTX2,NRCAM,KALRN,CAMK2A,TAMALIN,P2RX4,SLC16A3,PAK1,DGKI,SLC16A7,CDH10,DCLK1,PDE4B,CHRM1,CHRM3,CHRM4,CHRNA4,PLEKHA5,HOMER2,HOMER1,CABP1,AKAP5,SLC4A8,NECTIN3,CRYAB,MIR132,SIPA1L1,PRKCG,PRKCZ,MAPK10,TANC2,ARHGAP32,DAB1,PLPPR4,ARHGAP44,DLG1,DLG2,DMD,IQSEC3,DRD5,CACNG8,EFNB2,EFNB3,EPHA…
GO: Cellular Component	GO:0045211	postsynaptic membrane		5.049e-25	5.287e-22	4.406e-23	3.318e-22	94	349	TENM2,PICALM,SLITRK1,ADORA1,MET,LRRC7,ANK3,APBB1,LRRC4C,ADAM22,ATP2B2,ADGRB1,LIN7A,NRP1,DAGLB,CACNA1E,CACNA2D1,NPTX2,NRCAM,CAMK2A,CBLN1,TAMALIN,SLC16A3,DGKI,SLC16A7,CDH10,CHRM1,CHRM3,CHRM4,CHRNA4,CHRNA5,NECTIN3,PTEN,PLPPR4,DLG1,DLG2,DMD,IQSEC3,DRD5,RGS7,CACNG8,EFNB2,EFNB3,EPHA4,EPHB2,ERBB3,SYNDIG1,DTNBP1,CACNG3,LRFN5,SCN8A,USP48,CNKSR2,NLGN1,CLSTN1,SLC6A6,SLC6A9,NPTN,SLC8A1,SHANK2,SORCS3,IGSF9B,G…
GO: Cellular Component	GO:0098984	neuron to neuron synapse		1.577e-24	1.651e-21	1.27e-22	9.563e-22	113	479	MAPT,BCL11A,PICALM,SLITRK1,ADCY8,ADORA1,MET,LRRC7,NR3C2,KCNAB2,LRRC4C,ADAM22,ATP2B2,MYO6,ADGRB1,BCR,LIN7A,NEFM,MTMR2,NRCAM,KALRN,CAMK2A,TAMALIN,P2RX4,SLC16A3,PAK1,DGKI,SLC16A7,DCLK1,PDE4B,PENK,CHRM1,CHRM3,CHRM4,PLEKHA5,HOMER2,HOMER1,CABP1,AKAP5,SLC4A8,NECTIN3,CRYAB,MIR132,SIPA1L1,PRKCG,PRKCZ,MAPK10,TANC2,ARHGAP32,SYT12,DAB1,PTPRD,PLPPR4,ARHGAP44,DLG1,DLG2,DMD,IQSEC3,DRD5,CACNG8,EFNB2,EFNB3,EPHA4,…
GO: Cellular Component	GO:0043025	neuronal cell body		1.499e-22	1.57e-19	1.121e-20	8.443e-20	155	818	ABL1,ASIC2,MAPT,MBP,MCAM,PICALM,ADCY8,ERMN,ADORA1,MET,DIP2B,KLHL1,APBB1,APOD,APP,SHTN1,BRINP2,ATP2B1,ATP2B2,MYO1D,MYO6,HCN2,BDNF,NRP1,NEFM,NELL2,CACNA1G,CACNA1E,KALRN,CAMK2A,HCN1,NTS,CCK,CCNG1,P2RX4,DGKI,PAM,PCMT1,PCSK1,PCSK2,PDE1A,ENPP1,PENK,KCNB2,CHRM4,CHRNA4,CHRNA5,PGR,SLC38A2,HOMER2,HOMER1,CABP1,AKAP5,SLC4A8,CRHR1,CRYAB,FEZ1,SIPA1L1,PRKAA2,CNTNAP2,PRKCA,PRKCZ,MAPK10,RTN4RL2,DAB2IP,DAB1,BRINP1…
GO: Cellular Component	GO:0014069	postsynaptic density		2.163e-22	2.265e-19	1.416e-20	1.066e-19	105	451	MAPT,BCL11A,PICALM,SLITRK1,ADCY8,ADORA1,MET,LRRC7,NR3C2,KCNAB2,LRRC4C,ADAM22,ATP2B2,MYO6,ADGRB1,BCR,LIN7A,NEFM,MTMR2,NRCAM,KALRN,CAMK2A,TAMALIN,P2RX4,SLC16A3,PAK1,DGKI,SLC16A7,DCLK1,PDE4B,CHRM1,CHRM3,CHRM4,PLEKHA5,HOMER2,HOMER1,CABP1,AKAP5,SLC4A8,NECTIN3,CRYAB,MIR132,SIPA1L1,PRKCG,PRKCZ,MAPK10,TANC2,ARHGAP32,DAB1,PLPPR4,ARHGAP44,DLG1,DLG2,DMD,IQSEC3,DRD5,CACNG8,EFNB2,EFNB3,EPHA4,ZDHHC2,SYNDIG1,DT…
GO: Cellular Component	GO:0032279	asymmetric synapse		2.163e-22	2.265e-19	1.416e-20	1.066e-19	105	451	MAPT,BCL11A,PICALM,SLITRK1,ADCY8,ADORA1,MET,LRRC7,NR3C2,KCNAB2,LRRC4C,ADAM22,ATP2B2,MYO6,ADGRB1,BCR,LIN7A,NEFM,MTMR2,NRCAM,KALRN,CAMK2A,TAMALIN,P2RX4,SLC16A3,PAK1,DGKI,SLC16A7,DCLK1,PDE4B,CHRM1,CHRM3,CHRM4,PLEKHA5,HOMER2,HOMER1,CABP1,AKAP5,SLC4A8,NECTIN3,CRYAB,MIR132,SIPA1L1,PRKCG,PRKCZ,MAPK10,TANC2,ARHGAP32,DAB1,PLPPR4,ARHGAP44,DLG1,DLG2,DMD,IQSEC3,DRD5,CACNG8,EFNB2,EFNB3,EPHA4,ZDHHC2,SYNDIG1,DT…
GO: Cellular Component	GO:0099240	intrinsic component of synaptic membrane		6.005e-21	6.287e-18	3.698e-19	2.785e-18	73	259	SLITRK1,ADCY8,ADORA1,LRRC7,LRRC4C,ADAM22,ATP2B1,ATP2B2,CADM3,ADAM23,ADGRB1,NRP1,CNTN5,CACNA1E,CACNA2D1,NRCAM,SLC16A3,SLC16A7,CDH10,CHRM1,CHRM3,CHRM4,CHRNA4,NECTIN3,PTPRD,PLPPR4,DLG2,DRD5,CACNG8,EFNB2,EFNB3,EPHA4,EPHB2,CACNG3,LRFN5,SCN2A,SCN8A,NTNG1,NLGN1,CLSTN1,SLC6A6,SLC6A9,NPTN,SLC8A1,SORCS3,SNAP25,GABRA1,GABRA5,GABRB2,GABRB3,GABRG2,SYT11,ADGRL2,CNTN2,GRIA2,GRIA3,GRIN2A,GRIN2B,GRM2,GRM3,GRM4,GR…
GO: Cellular Component	GO:0031226	intrinsic component of plasma membrane		7.532e-21	7.886e-18	4.381e-19	3.299e-18	277	1910	MAG,KCNH7,ASIC2,ACVR1B,TENM2,SLITRK1,ADCY8,ADCY9,ADORA1,MET,ESYT2,ADRB1,SLC24A4,LRRC7,SEMA6A,ATRN,CALHM5,SEMA7A,KCNAB2,LRRC4C,APP,ADAM22,DEGS1,PLPP2,ATP1B3,ATP2A2,ATP2B1,ATP2B2,CADM3,ADAM23,ADGRB1,ADGRB3,HCN2,NRP1,BMP2,ST3GAL5,CNTN5,VWC2L,NINJ2,CACNA1G,C7,CACNA1E,DDR1,CACNA2D1,CACNB2,NPR3,NPY1R,NPY5R,NRCAM,HCN1,SLC25A14,PKD2L1,GPR88,CLDN1,CCKBR,CLDN11,SLCO4C1,P2RX4,SLC16A3,CD34,PAM,CNTN3,PCDH1,SL…
GO: Cellular Component	GO:0044309	neuron spine		8.407e-21	8.802e-18	4.633e-19	3.489e-18	77	285	ASIC2,MAPT,TENM2,ADCY8,ADORA1,LRRC7,APBA2,APBB1,APP,ATP2B1,ADGRB1,BCR,MTMR2,CAMK2A,P2RX4,DGKI,SLC16A7,PDE4B,PGR,HOMER1,AKAP5,NECTIN3,CRHR1,CRYAB,PPP3CA,SIPA1L1,CNTNAP2,TANC2,ARHGAP32,SYT12,PTEN,PTK2,ASAP1,PTPRD,ARHGAP44,DRD5,LPAR1,EFNB3,ABI2,EPHA4,CTTNBP2,SYNDIG1,DTNBP1,UNC13B,SH3GL2,NLGN1,CLSTN1,SLC1A1,SLC6A9,SLC8A1,SHANK2,SEPTIN11,DIP2A,STRN,SYT11,ARC,TRPV3,RAPGEF4,GRIA2,GRIA3,GRIN2A,GRIN2B,NR3…
GO: Cellular Component	GO:0044297	cell body		9.215e-21	9.648e-18	4.824e-19	3.633e-18	163	916	ABL1,ASIC2,MAPT,MBP,MCAM,PICALM,ADCY8,ERMN,ADORA1,MET,DIP2B,KLHL1,APBB1,APOD,APP,SHTN1,BRINP2,ATP2B1,ATP2B2,MYO1D,MYO6,HCN2,BDNF,NRP1,NEFM,NELL2,NF2,CACNA1G,CACNA1E,KALRN,CAMK2A,HCN1,NTS,CCK,CCNG1,P2RX4,DGKI,PAM,SEPTIN7,PCMT1,PCSK1,PCSK2,PDE1A,ENPP1,PENK,KCNB2,CHRM4,CHRNA4,CHRNA5,PGR,SLC38A2,HOMER2,HOMER1,CABP1,AKAP5,SLC4A8,CRHR1,CRYAB,FEZ1,SIPA1L1,PRKAA2,CNTNAP2,PRKCA,PRKCZ,MAPK10,RTN4RL2,CXADR,…
GO: Cellular Component	GO:0043197	dendritic spine		1.407e-20	1.473e-17	7.016e-19	5.284e-18	76	281	ASIC2,MAPT,TENM2,ADCY8,ADORA1,LRRC7,APBA2,APBB1,APP,ATP2B1,ADGRB1,BCR,MTMR2,CAMK2A,P2RX4,DGKI,SLC16A7,PDE4B,PGR,HOMER1,AKAP5,NECTIN3,CRHR1,CRYAB,PPP3CA,SIPA1L1,TANC2,ARHGAP32,SYT12,PTEN,PTK2,ASAP1,PTPRD,ARHGAP44,DRD5,LPAR1,EFNB3,ABI2,EPHA4,CTTNBP2,SYNDIG1,DTNBP1,UNC13B,SH3GL2,NLGN1,CLSTN1,SLC1A1,SLC6A9,SLC8A1,SHANK2,SEPTIN11,DIP2A,STRN,SYT11,ARC,TRPV3,RAPGEF4,GRIA2,GRIA3,GRIN2A,GRIN2B,NR3C1,GRM3,…
GO: Cellular Component	GO:0005887	integral component of plasma membrane		4.3e-20	4.503e-17	2.047e-18	1.541e-17	264	1813	MAG,KCNH7,ASIC2,ACVR1B,TENM2,SLITRK1,ADCY8,ADCY9,ADORA1,MET,ESYT2,ADRB1,SLC24A4,LRRC7,SEMA6A,ATRN,CALHM5,SEMA7A,KCNAB2,LRRC4C,APP,ADAM22,DEGS1,PLPP2,ATP1B3,ATP2A2,ATP2B1,ATP2B2,CADM3,ADAM23,ADGRB1,ADGRB3,HCN2,NRP1,BMP2,ST3GAL5,VWC2L,NINJ2,CACNA1G,C7,CACNA1E,DDR1,CACNB2,NPR3,NPY1R,NPY5R,NRCAM,HCN1,SLC25A14,PKD2L1,GPR88,CLDN1,CCKBR,CLDN11,SLCO4C1,P2RX4,SLC16A3,CD34,PAM,PCDH1,SLC16A7,CDH6,PCDH9,CDH8…
GO: Cellular Component	GO:0099699	integral component of synaptic membrane		3.39e-19	3.55e-16	1.543e-17	1.162e-16	67	239	SLITRK1,ADCY8,ADORA1,LRRC7,LRRC4C,ADAM22,ATP2B1,ATP2B2,CADM3,ADAM23,ADGRB1,NRP1,CACNA1E,NRCAM,SLC16A3,SLC16A7,CDH10,CHRM1,CHRM3,CHRM4,CHRNA4,NECTIN3,PTPRD,PLPPR4,DRD5,CACNG8,EFNB2,EFNB3,EPHA4,EPHB2,CACNG3,LRFN5,SCN2A,SCN8A,NLGN1,CLSTN1,SLC6A6,SLC6A9,NPTN,SLC8A1,SORCS3,GABRA1,GABRA5,GABRB2,GABRB3,GABRG2,SYT11,ADGRL2,GRIA2,GRIA3,GRIN2A,GRIN2B,GRM2,GRM3,GRM4,GRM5,GRM7,GRM8,GSG1L,HTR1B,KCNA1,KCNA4,KC…
GO: Cellular Component	GO:1990351	transporter complex		2.355e-18	2.465e-15	1.027e-16	7.736e-16	85	365	ABCA2,LRRC7,KCNAB2,ATP1B3,ATP2A2,HCN2,VWC2L,CACNA1G,CACNA1E,CACNA2D1,CACNB2,CACNB4,HCN1,PKD2L1,P2RX4,PDE4B,ATP8B1,KCNB2,CHRNA4,CHRNA5,AKAP6,CATSPERZ,CLIC4,CNTNAP2,NOS1AP,KCNK4,DLG1,DLG2,CACNG8,NRN1,RYR3,CACNG3,ATP8A1,SCN1B,SCN2A,SCN4B,SCN8A,SCNN1G,TRPV6,LRRC8C,NLGN1,PEX5L,LRRC55,SHANK2,KCNIP4,SNAP25,UNC80,CACNA2D3,GABRA1,GABRA5,GABRB2,GABRB3,GABRG2,GABRR2,ATP10B,ERBIN,GLRB,ATP11A,GRIA2,GRIA3,GRIN…
GO: Cellular Component	GO:0098936	intrinsic component of postsynaptic membrane		1.844e-17	1.931e-14	7.723e-16	5.817e-15	56	189	SLITRK1,ADORA1,LRRC7,LRRC4C,ADAM22,ATP2B2,ADGRB1,NRP1,CACNA1E,CACNA2D1,NRCAM,SLC16A3,SLC16A7,CDH10,CHRM1,CHRM3,CHRM4,CHRNA4,NECTIN3,PLPPR4,DLG2,DRD5,CACNG8,EFNB2,EFNB3,EPHA4,EPHB2,CACNG3,LRFN5,SCN8A,NLGN1,CLSTN1,SLC6A6,SLC6A9,NPTN,SLC8A1,SORCS3,GABRA1,GABRA5,GABRB2,GABRB3,GABRG2,ADGRL2,CNTN2,GRIA2,GRIA3,GRIN2A,GRIN2B,GRM2,GRM3,GRM5,GSG1L,KCNA1,KCNA4,KCND2,RTN4
GO: Cellular Component	GO:0150034	distal axon		2.482e-17	2.599e-14	9.996e-16	7.528e-15	101	494	ABL1,MAPT,TENM2,ADCY8,ADORA1,STX7,TSHZ3,AMPH,BIN1,PRSS12,APBB1,KCNAB2,APBB2,APP,SHTN1,MYO9A,BDNF,NRP1,SYNJ2,CDK5R2,HCN1,NTS,CCK,P2RX4,PAK1,DGKI,SEPTIN7,SLC16A7,PCDH9,CDH8,DCLK1,PCSK1,PENK,TMOD2,CHRM1,CHRM3,CHRM4,PGR,SLC4A8,NECTIN3,AATK,FEZ1,PRKCA,PRKCB,PRKCG,CXADR,SYT12,LRIG2,PTPRD,PTPRN2,SV2B,STMN3,RASGRF1,ARPC5,EFNB3,STX6,EPHA4,NIN,LRRK2,DTNBP1,UNC13B,SH3GL2,LMTK2,COPG2,SLC1A1,SLC6A9,SLC8A1,SHA…
GO: Cellular Component	GO:1902495	transmembrane transporter complex		7.563e-17	7.919e-14	2.933e-15	2.209e-14	80	350	ABCA2,LRRC7,KCNAB2,ATP1B3,ATP2A2,HCN2,VWC2L,CACNA1G,CACNA1E,CACNA2D1,CACNB2,CACNB4,HCN1,PKD2L1,P2RX4,PDE4B,KCNB2,CHRNA4,CHRNA5,AKAP6,CATSPERZ,CLIC4,CNTNAP2,NOS1AP,KCNK4,DLG1,DLG2,CACNG8,NRN1,RYR3,CACNG3,SCN1B,SCN2A,SCN4B,SCN8A,SCNN1G,TRPV6,LRRC8C,NLGN1,PEX5L,LRRC55,SHANK2,KCNIP4,SNAP25,UNC80,CACNA2D3,GABRA1,GABRA5,GABRB2,GABRB3,GABRG2,GABRR2,ERBIN,GLRB,GRIA2,GRIA3,GRIN2A,GRIN2B,KCNH4,ABCB9,LRRC8B…
GO: Cellular Component	GO:0099634	postsynaptic specialization membrane		1.026e-16	1.074e-13	3.837e-15	2.89e-14	49	155	SLITRK1,LRRC7,LRRC4C,ADAM22,ATP2B2,LIN7A,NPTX2,NRCAM,CAMK2A,SLC16A3,DGKI,SLC16A7,CDH10,CHRM1,CHRM3,CHRM4,CHRNA4,NECTIN3,PLPPR4,DLG1,DLG2,DRD5,CACNG8,EFNB2,EFNB3,EPHA4,SYNDIG1,CACNG3,LRFN5,SCN8A,CNKSR2,NLGN1,CLSTN1,NPTN,SORCS3,GABRA1,GABRA5,GABRB2,GABRB3,GABRG2,ARC,GRIA2,GRIA3,GRIN2A,GRIN2B,GRM5,GSG1L,KCND2,RTN4
GO: Cellular Component	GO:0034702	ion channel complex		1.185e-16	1.24e-13	4.277e-15	3.221e-14	76	325	LRRC7,KCNAB2,HCN2,VWC2L,CACNA1G,CACNA1E,CACNA2D1,CACNB2,CACNB4,HCN1,PKD2L1,P2RX4,PDE4B,KCNB2,CHRNA4,CHRNA5,AKAP6,CATSPERZ,CLIC4,CNTNAP2,NOS1AP,KCNK4,DLG1,DLG2,CACNG8,NRN1,RYR3,CACNG3,SCN1B,SCN2A,SCN4B,SCN8A,SCNN1G,TRPV6,LRRC8C,NLGN1,PEX5L,LRRC55,SHANK2,KCNIP4,SNAP25,UNC80,CACNA2D3,GABRA1,GABRA5,GABRB2,GABRB3,GABRG2,GABRR2,ERBIN,GLRB,GRIA2,GRIA3,GRIN2A,GRIN2B,KCNH4,LRRC8B,TRPC1,TRPC4,TRPC5,KCNQ5,C…
GO: Cellular Component	GO:0099055	integral component of postsynaptic membrane		1.385e-16	1.45e-13	4.833e-15	3.64e-14	53	179	SLITRK1,ADORA1,LRRC7,LRRC4C,ADAM22,ATP2B2,ADGRB1,NRP1,CACNA1E,NRCAM,SLC16A3,SLC16A7,CDH10,CHRM1,CHRM3,CHRM4,CHRNA4,NECTIN3,PLPPR4,DRD5,CACNG8,EFNB2,EFNB3,EPHA4,EPHB2,CACNG3,LRFN5,SCN8A,NLGN1,CLSTN1,SLC6A6,SLC6A9,NPTN,SLC8A1,SORCS3,GABRA1,GABRA5,GABRB2,GABRB3,GABRG2,ADGRL2,GRIA2,GRIA3,GRIN2A,GRIN2B,GRM2,GRM3,GRM5,GSG1L,KCNA1,KCNA4,KCND2,RTN4
GO: Cellular Component	GO:0044306	neuron projection terminus		1.647e-16	1.724e-13	5.561e-15	4.188e-14	71	293	ADCY8,ADORA1,STX7,AMPH,BIN1,PRSS12,KCNAB2,APP,BDNF,SYNJ2,HCN1,NTS,CCK,P2RX4,DGKI,SEPTIN7,SLC16A7,CDH8,PCSK1,PENK,CHRM1,CHRM3,CHRM4,PGR,SLC4A8,NECTIN3,PRKCA,PRKCB,PRKCG,SYT12,PTPRD,PTPRN2,SV2B,DMD,EFNB3,STX6,EPHA4,BTBD8,LRRK2,DTNBP1,UNC13B,SH3GL2,SLC1A1,SLC6A9,SLC8A1,SHANK2,SNAP25,GABRB3,SEPTIN6,STX3,SYT11,VAMP1,SYT4,RAPGEF4,GRIA2,GRIA3,GRIN2A,GRIN2B,GRM4,GRM7,BACE1,FLRT1,HTR1B,DIXDC1,TANC1,ANKS1B…
GO: Cellular Component	GO:0043679	axon terminus		3.277e-16	3.431e-13	1.072e-14	8.075e-14	67	270	ADCY8,ADORA1,STX7,AMPH,BIN1,PRSS12,KCNAB2,APP,BDNF,SYNJ2,HCN1,NTS,CCK,P2RX4,DGKI,SEPTIN7,SLC16A7,CDH8,PCSK1,PENK,CHRM1,CHRM3,CHRM4,PGR,SLC4A8,NECTIN3,PRKCA,PRKCB,PRKCG,SYT12,PTPRD,PTPRN2,SV2B,EFNB3,STX6,EPHA4,LRRK2,DTNBP1,UNC13B,SH3GL2,SLC1A1,SLC6A9,SLC8A1,SHANK2,SNAP25,GABRB3,SEPTIN6,STX3,SYT11,VAMP1,RAPGEF4,GRIA2,GRIA3,GRIN2A,GRIN2B,GRM4,GRM7,BACE1,HTR1B,DIXDC1,TANC1,ANKS1B,KCNA1,KCNA6,KCNMA1,M…
GO: Cellular Component	GO:0060076	excitatory synapse		3.655e-15	3.827e-12	1.16e-13	8.734e-13	33	82	PICALM,ADCY8,MET,ATP2B2,CADM3,CBLN1,SLC16A3,DGKI,SLC16A7,PDE4B,HOMER1,AKAP5,CNTNAP2,SYNDIG1,CACNG3,SCN8A,FGFR2,NLGN1,SLC6A9,RAB3GAP1,SPTBN2,SYT11,RAPGEF4,GRIA2,GRIA3,GRIN2A,GRIN2B,GRM4,CADPS2,KCNJ3,KCNJ9,SLC17A7,SLC17A6
GO: Cellular Component	GO:0099060	integral component of postsynaptic specialization membrane		1.117e-14	1.17e-11	3.441e-13	2.592e-12	38	110	SLITRK1,LRRC7,LRRC4C,ADAM22,ATP2B2,NRCAM,SLC16A3,SLC16A7,CDH10,CHRM1,CHRM3,CHRM4,CHRNA4,NECTIN3,PLPPR4,DRD5,CACNG8,EFNB2,EFNB3,CACNG3,LRFN5,SCN8A,NLGN1,CLSTN1,NPTN,SORCS3,GABRA1,GABRA5,GABRB2,GABRB3,GABRG2,GRIA2,GRIA3,GRIN2A,GRIN2B,GSG1L,KCND2,RTN4
GO: Cellular Component	GO:0098948	intrinsic component of postsynaptic specialization membrane		1.398e-14	1.464e-11	4.182e-13	3.15e-12	39	116	SLITRK1,LRRC7,LRRC4C,ADAM22,ATP2B2,NRCAM,SLC16A3,SLC16A7,CDH10,CHRM1,CHRM3,CHRM4,CHRNA4,NECTIN3,PLPPR4,DLG2,DRD5,CACNG8,EFNB2,EFNB3,CACNG3,LRFN5,SCN8A,NLGN1,CLSTN1,NPTN,SORCS3,GABRA1,GABRA5,GABRB2,GABRB3,GABRG2,GRIA2,GRIA3,GRIN2A,GRIN2B,GSG1L,KCND2,RTN4
GO: Cellular Component	GO:0098839	postsynaptic density membrane		5.718e-14	5.986e-11	1.663e-12	1.252e-11	38	115	SLITRK1,LRRC7,LRRC4C,ADAM22,ATP2B2,LIN7A,NRCAM,SLC16A3,DGKI,SLC16A7,CHRM1,CHRM3,CHRM4,NECTIN3,PLPPR4,DLG1,DLG2,DRD5,CACNG8,EFNB2,EFNB3,EPHA4,SYNDIG1,CACNG3,LRFN5,SCN8A,CNKSR2,CLSTN1,NPTN,SORCS3,ARC,GRIA2,GRIA3,GRIN2A,GRIN2B,GRM5,GSG1L,RTN4
GO: Cellular Component	GO:0042734	presynaptic membrane		1.598e-13	1.673e-10	4.469e-12	3.366e-11	55	222	PICALM,ADCY8,ADORA1,APBB1,ATP2B1,ATP2B2,CADM3,ADAM23,CNTN5,CACNA1E,CACNA2D1,DGKI,SEPTIN7,CDH10,CYTH1,CHRM1,CHRM3,CHRM4,CHRNA4,SLC4A8,PTPRD,DLG1,EFNB2,EFNB3,EPHA4,EPHB2,DTNBP1,SCN2A,SCN8A,UNC13B,NTNG1,SLC6A9,NPTN,SNAP25,GABRA5,STX3,SYT11,GRIA2,GRIA3,GRIN2A,GRIN2B,ZDHHC17,GRM2,GRM3,GRM4,GRM7,GRM8,IGSF21,HTR1B,CADPS2,KCNA1,KCNA4,KCNJ3,KCNJ9,KCNMA1
GO: Cellular Component	GO:0034703	cation channel complex		1.622e-13	1.698e-10	4.469e-12	3.366e-11	58	242	KCNAB2,HCN2,VWC2L,CACNA1G,CACNA1E,CACNA2D1,CACNB2,CACNB4,HCN1,PKD2L1,PDE4B,KCNB2,AKAP6,CATSPERZ,CNTNAP2,NOS1AP,KCNK4,DLG2,CACNG8,NRN1,RYR3,CACNG3,SCN1B,SCN2A,SCN4B,SCN8A,SCNN1G,TRPV6,NLGN1,PEX5L,LRRC55,KCNIP4,SNAP25,UNC80,CACNA2D3,GRIA2,GRIA3,GRIN2A,GRIN2B,KCNH4,TRPC1,TRPC4,TRPC5,KCNQ5,CACNA2D4,KCNA1,KCNA4,KCNA6,KCNB1,KCND2,KCNF1,KCNJ2,KCNJ3,KCNJ4,KCNMA1,KCNQ2,KCNQ3,KCNS1
GO: Cellular Component	GO:0098889	intrinsic component of presynaptic membrane		2.545e-13	2.665e-10	6.832e-12	5.146e-11	41	137	ADCY8,ADORA1,ATP2B1,ATP2B2,CADM3,ADAM23,CNTN5,CACNA1E,CACNA2D1,CDH10,CHRM1,CHRM3,CHRM4,CHRNA4,PTPRD,EFNB2,EFNB3,EPHA4,EPHB2,SCN2A,SCN8A,NTNG1,SLC6A9,NPTN,SNAP25,GABRA5,SYT11,GRIA2,GRIA3,GRIN2A,GRIN2B,GRM3,GRM4,GRM7,GRM8,HTR1B,KCNA1,KCNA4,KCNJ3,KCNJ9,KCNMA1
GO: Cellular Component	GO:0099061	integral component of postsynaptic density membrane		3.831e-13	4.011e-10	1.003e-11	7.552e-11	29	74	SLITRK1,LRRC7,LRRC4C,ADAM22,ATP2B2,NRCAM,SLC16A3,SLC16A7,CHRM1,CHRM3,CHRM4,NECTIN3,PLPPR4,DRD5,CACNG8,EFNB2,EFNB3,CACNG3,LRFN5,SCN8A,CLSTN1,NPTN,SORCS3,GRIA2,GRIA3,GRIN2A,GRIN2B,GSG1L,RTN4
GO: Cellular Component	GO:0099146	intrinsic component of postsynaptic density membrane		5.915e-13	6.193e-10	1.511e-11	1.138e-10	30	80	SLITRK1,LRRC7,LRRC4C,ADAM22,ATP2B2,NRCAM,SLC16A3,SLC16A7,CHRM1,CHRM3,CHRM4,NECTIN3,PLPPR4,DLG2,DRD5,CACNG8,EFNB2,EFNB3,CACNG3,LRFN5,SCN8A,CLSTN1,NPTN,SORCS3,GRIA2,GRIA3,GRIN2A,GRIN2B,GSG1L,RTN4
GO: Cellular Component	GO:0005911	cell-cell junction		1.212e-12	1.269e-09	3.021e-11	2.276e-10	100	572	TENM2,HEG1,JCAD,CDC42BPA,ANK3,YBX3,APP,CTNNA3,ATP2A2,CADM3,MYO1E,ADGRB1,LIN7A,NF2,PLEKHA7,NRAP,CLDN1,CLDN11,PDLIM1,PAK1,GJC3,PCDH1,CDH6,PCDH9,CDH8,CDH10,CDH11,CDH18,CYTH1,PIK3R1,PKP2,AKAP6,CLIC4,NECTIN3,PPL,PPP3CA,CNTNAP2,PRKCA,PRKCG,PRKCZ,CXADR,MYADM,PTK2,DLG1,JAM3,RAP1B,RAP2B,PDCD6IP,DSC3,DSG2,CLDN23,EFNB2,ABI2,PATJ,EPHA4,EPHA5,NDRG1,FMN1,SCN1B,GJD3,SCN2A,SCN4B,MAGI3,SLC8A1,GAB1,STARD10,CDH23,N…
GO: Cellular Component	GO:0098685	Schaffer collateral - CA1 synapse		2.178e-12	2.28e-09	5.303e-11	3.994e-10	36	116	PICALM,ADCY8,ADRB1,APBA2,APBB1,LRRC4C,MYO6,BCR,CAMK2A,TAMALIN,INA,DGKI,SLC16A7,CDH11,CHRM1,PLAT,ROCK2,PPP3CA,PRKCZ,PTPRD,CACNG8,EFNB2,EPHA4,DTNBP1,CACNG3,SH3GL2,NTNG1,NPTN,STX3,SYT11,GRIA2,GRM5,GSG1L,SYNPO,ANKS1B,ITPR1
GO: Cellular Component	GO:0099056	integral component of presynaptic membrane		4.069e-12	4.26e-09	9.682e-11	7.292e-10	37	124	ADCY8,ADORA1,ATP2B1,ATP2B2,CADM3,ADAM23,CACNA1E,CDH10,CHRM1,CHRM3,CHRM4,CHRNA4,PTPRD,EFNB2,EFNB3,EPHA4,EPHB2,SCN2A,SCN8A,SLC6A9,NPTN,GABRA5,SYT11,GRIA2,GRIA3,GRIN2A,GRIN2B,GRM3,GRM4,GRM7,GRM8,HTR1B,KCNA1,KCNA4,KCNJ3,KCNJ9,KCNMA1
GO: Cellular Component	GO:0044304	main axon		7.305e-12	7.648e-09	1.7e-10	1.28e-09	30	87	MAG,MAPT,MBP,ERMN,ADORA1,LRRC7,BIN1,ANK3,APBB1,KCNAB2,APP,MYO1D,NRCAM,CCK,CNTNAP2,DLG1,DLG2,TUBB4A,SCN1B,SCN2A,SCN8A,NFASC,EPB41L3,CNTN2,KIF13B,THY1,KCNA1,KCNQ2,KCNQ3,GJC2
GO: Cellular Component	GO:0008021	synaptic vesicle		7.723e-12	8.086e-09	1.758e-10	1.324e-09	59	271	PICALM,STX7,AMPH,BIN1,APBA2,APP,RAB40C,VAMP4,BDNF,MTMR2,NPY1R,DGKI,PDE4B,PENK,VAMP3,SLC4A8,SEPTIN4,SYT12,PTPRN2,SV2B,DLG1,DLG2,DMD,SLC17A5,SH3GLB1,STX6,CTTNBP2,BTBD8,LRRK2,SYNDIG1,DTNBP1,ATP8A1,SVOP,UNC13B,SH3GL2,SLC6A9,LGI3,SNAP25,RAB8B,SPTBN2,SEPTIN6,STX3,SYT11,VAMP1,SYPL1,SYT4,SYT5,WDR7,GRIA2,GRIN2A,GRIN2B,BACE1,WFS1,RAB15,CADPS2,MFF,SLC17A7,SLC17A6,MAL2
GO: Cellular Component	GO:0070161	anchoring junction		4.039e-11	4.229e-08	8.997e-10	6.776e-09	135	911	MCAM,TENM2,HEG1,JCAD,CDC42BPA,ANK3,YBX3,APP,RHOB,RHOG,CTNNA3,ATP2A2,CADM3,MYO1E,PPP1R12A,ADGRB1,LIN7A,NRP1,NF2,PLEKHA7,NRAP,CLDN1,CLDN11,PDLIM1,PAK1,GJC3,PCDH1,CDH6,PCDH9,CDH8,CDH10,CDH11,CDH18,CYTH1,RHOU,PIK3R1,PKP2,AKAP6,CLIC4,NECTIN3,PPL,PPP3CA,CSRP1,CNTNAP2,PRKCA,PRKCG,PRKCZ,CXADR,MYADM,PRAG1,PTK2,FOCAD,DLG1,DMD,JAM3,RAP1B,RAP2B,PDCD6IP,DSC3,DSG2,ARPC5,LAP3,CLDN23,EFNB2,ABI2,SORBS3,PEAK1,PATJ…
GO: Cellular Component	GO:0070382	exocytic vesicle		8.614e-11	9.019e-08	1.879e-09	1.415e-08	64	324	PICALM,STX7,AMPH,BIN1,APBA2,APP,RAB40C,VAMP4,BDNF,MTMR2,NPY1R,DGKI,PDE4B,PENK,VAMP3,SLC4A8,SEPTIN4,SYT12,SYTL2,PTPRN2,SV2B,DLG1,DLG2,DMD,RAP1B,SLC17A5,SH3GLB1,STX6,CTTNBP2,BTBD8,LRRK2,SYNDIG1,DTNBP1,ATP8A1,SVOP,UNC13B,SH3GL2,COPG2,SLC6A9,LGI3,SNAP25,IQGAP2,RAB8B,SPTBN2,SEPTIN6,STX3,SYT11,VAMP1,SYPL1,SYT4,SYT5,WDR7,GRIA2,GRIN2A,GRIN2B,BACE1,WFS1,RAB15,CADPS2,MFF,SLC17A7,SLC17A6,KTN1,MAL2
GO: Cellular Component	GO:0031984	organelle subcompartment		3.042e-10	3.185e-07	6.501e-09	4.896e-08	239	1936	NAT8L,MAN1A1,MAN2A1,HS6ST2,TRIM59,TMCC3,GALNT13,MAP3K5,GRAMD1B,ESYT2,MGST3,OSBPL6,NR3C2,GOLGA7B,TPST1,RELCH,APP,DEGS1,RHOG,LCTL,PLPP2,ASPH,VAMP4,ATP2A2,ACER2,B3GALT1,SEC11C,DIPK2A,BICD1,ASAP2,BOK,ST3GAL5,MYRF,LDLRAD4,STT3B,PKMYT1,ZDHHC23,PAM,PCSK1,CDS1,CYTH1,ATP8B1,PLEKHB1,CHRM3,RHOU,VAMP3,NDST3,OSTC,PIGA,SGMS1,SMIM14,HS6ST1,RETREG1,ST8SIA5,EIF2AK3,PARM1,AKAP6,CERS2,CABP1,GAL3ST1,LITAF,SPTLC2,FA2…
GO: Cellular Component	GO:0048471	perinuclear region of cytoplasm		3.54e-10	3.706e-07	7.412e-09	5.582e-08	133	922	NCOA3,ABL1,MAP6,NMRAL1,PICALM,MEIS2,OSBPL6,STX7,MOBP,JCAD,SH3RF1,ANXA4,APBB1,APLP1,YBX3,APOD,APP,SHTN1,RAB40C,ATP2A2,MYO6,ADGRB1,BDNF,BICD1,NELL1,NF2,SYNJ2,MTMR2,CACNA1G,KALRN,MAP7,TAMALIN,CCNG1,CCNT2,P2RX4,CD34,DGKI,PAM,PCSK1,PDE4B,VAMP3,PIK3R1,RASGRP3,EIF2AK3,CNP,AKAP6,CABP1,AKAP5,NDFIP2,CLIC4,CPD,AATK,PPP1R16B,PRKCA,PRKCG,PRKCZ,NOS1AP,CYLD,DAB1,PTGDS,PTK2,FBXL5,PTPRR,STMN3,DLG1,DMD,DYNC1I1,RAN…
GO: Cellular Component	GO:0043195	terminal bouton		1.14e-09	1.193e-06	2.34e-08	1.762e-07	40	168	ADCY8,ADORA1,STX7,AMPH,PRSS12,APP,BDNF,CCK,P2RX4,SLC16A7,SLC4A8,NECTIN3,SYT12,PTPRD,PTPRN2,SV2B,EFNB3,STX6,LRRK2,DTNBP1,UNC13B,SH3GL2,SLC6A9,SHANK2,SNAP25,GABRB3,STX3,SYT11,VAMP1,RAPGEF4,GRIA2,GRIA3,GRIN2A,GRIN2B,GRM4,GRM7,BACE1,ANKS1B,KCNMA1,MAL2
GO: Cellular Component	GO:0030133	transport vesicle		1.236e-09	1.294e-06	2.488e-08	1.874e-07	86	524	SPRED2,MAP6,PICALM,STX7,AMPH,BIN1,APBA2,APP,RAB40C,VAMP4,BDNF,MTMR2,IL33,NPY1R,NTS,DGKI,PAM,PCSK1,PCSK2,PDE4B,PENK,VAMP3,SLC4A8,SEPTIN4,CYB561,APH1B,AFTPH,SYT12,SYTL2,CD55,PTPRN2,SV2B,DLG1,DLG2,DMD,STX17,RAP1B,SLC17A5,SH3GLB1,PLIN3,STX6,CTTNBP2,BTBD8,LRRK2,SYNDIG1,DTNBP1,ANKRD27,SORT1,AP1AR,ATP8A1,SVOP,UNC13B,SH3GL2,COPG2,SLC6A9,ATP2C1,LGI3,SNAP25,SORL1,IQGAP2,RAB8B,SPTBN2,SREBF2,SEPTIN6,STX3,SYT…
GO: Cellular Component	GO:0098688	parallel fiber to Purkinje cell synapse		1.694e-09	1.773e-06	3.346e-08	2.52e-07	16	33	PICALM,ATP2B2,CADM3,CBLN1,SLC16A3,SLC16A7,SCN8A,SLC6A9,SPTBN2,GRIA3,GRIN2A,GRIN2B,GRM4,CADPS2,KCNJ3,KCNJ9
GO: Cellular Component	GO:0015629	actin cytoskeleton		2.083e-09	2.181e-06	4.038e-08	3.041e-07	126	883	ABL1,TENM2,ADCY8,ERMN,LRRC7,MOBP,AMPH,BIN1,CDC42BPA,APBB1,ZSWIM6,APP,SHTN1,MSRA,LCTL,MTM1,MYO1D,MYO1E,MYO6,MYO9A,PPP1R12A,NF2,DDR1,KALRN,PSTPIP2,PDLIM1,PAK1,SEPTIN7,PCMT1,CFL2,SLC26A4,TMOD2,ATP8B1,RHOU,SLC38A2,ANLN,ACKR2,NEURL1B,PLS1,HOMER2,CNP,ONECUT2,AKAP5,CLIC4,CRYAB,SIPA1L1,CSRP1,PRKCB,PRKCZ,CXADR,DOCK4,MYADM,ARHGAP32,RIPOR2,DAB1,PTK2,ASAP1,PTPN11,MYLK3,VILL,PTPRQ,DLG1,DMD,JAM3,DRD5,PDCD6IP,A…
GO: Cellular Component	GO:0033270	paranode region of axon		1.1e-08	1.152e-05	2.094e-07	1.577e-06	11	17	MAG,ERMN,ANK3,CNTNAP2,DLG1,SCN2A,NFASC,EPB41L3,KIF13B,KCNA1,GJC2
GO: Cellular Component	GO:0043204	perikaryon		2.036e-08	2.132e-05	3.807e-07	2.867e-06	45	221	MCAM,DIP2B,APP,SHTN1,MYO1D,BDNF,NEFM,NELL2,CACNA1E,CCK,PAM,PCMT1,PCSK1,PCSK2,PENK,KCNB2,PGR,CRYAB,CNTNAP2,MAPK10,RTN4RL2,DLG2,TTLL7,EPHA4,ESR2,LRRK2,SCN1B,MAP2K4,SLC1A1,PDE10A,SYT11,GLRB,ASTN2,GRIA2,GRIA3,SYNPO,HPCA,RTN4RL1,KNDC1,RTN4R,KCNA1,KCNB1,KCND2,GJC2,SLC4A10
GO: Cellular Component	GO:0099501	exocytic vesicle membrane		4.944e-08	5.176e-05	8.924e-07	6.721e-06	33	141	STX7,AMPH,BIN1,VAMP4,DGKI,VAMP3,SYT12,PTPRN2,SV2B,DLG1,DLG2,DMD,SLC17A5,STX6,LRRK2,SYNDIG1,DTNBP1,ATP8A1,SVOP,UNC13B,SH3GL2,SLC6A9,SYT11,VAMP1,SYPL1,SYT4,SYT5,GRIA2,WFS1,MFF,SLC17A7,SLC17A6,MAL2
GO: Cellular Component	GO:0030672	synaptic vesicle membrane		4.944e-08	5.176e-05	8.924e-07	6.721e-06	33	141	STX7,AMPH,BIN1,VAMP4,DGKI,VAMP3,SYT12,PTPRN2,SV2B,DLG1,DLG2,DMD,SLC17A5,STX6,LRRK2,SYNDIG1,DTNBP1,ATP8A1,SVOP,UNC13B,SH3GL2,SLC6A9,SYT11,VAMP1,SYPL1,SYT4,SYT5,GRIA2,WFS1,MFF,SLC17A7,SLC17A6,MAL2
GO: Cellular Component	GO:0008076	voltage-gated potassium channel complex		7.463e-08	7.813e-05	1.322e-06	9.959e-06	25	91	KCNAB2,HCN2,HCN1,KCNB2,CNTNAP2,NOS1AP,DLG2,LRRC55,KCNIP4,SNAP25,KCNH4,KCNQ5,KCNA1,KCNA4,KCNA6,KCNB1,KCND2,KCNF1,KCNJ2,KCNJ3,KCNJ4,KCNMA1,KCNQ2,KCNQ3,KCNS1
GO: Cellular Component	GO:0098982	GABA-ergic synapse		7.578e-08	7.934e-05	1.322e-06	9.959e-06	28	110	SLITRK1,NR3C2,ATP2B1,ATP2B2,CNTN5,CACNA1E,CAMK4,PAK1,CDH10,IQSEC3,EPHA3,LRFN5,CLSTN1,SLC6A6,NPTN,SEPTIN11,IGSF9B,GABRA1,GABRA5,GABRB2,GABRB3,GABRG2,GABRR2,GLRB,GRM7,GRM8,ITPR1,KCND2
GO: Cellular Component	GO:0033268	node of Ranvier		1.177e-07	0.0001232	2.02e-06	1.521e-05	11	20	BIN1,ANK3,NRCAM,DLG1,SCN1B,SCN2A,SCN8A,NFASC,CNTN2,KCNQ2,KCNQ3
GO: Cellular Component	GO:0005769	early endosome		2.479e-07	0.0002596	4.187e-06	3.153e-05	67	420	PICALM,ADRB1,OSBPL6,ARRDC3,STX7,APP,RHOB,ZFYVE28,WDR91,PLPP2,MYO1D,NRP1,BOK,NF2,MTMR2,NIPA1,LDLRAD4,WDFY2,VAMP3,ACKR2,NEURL1B,PARM1,LITAF,RASGEF1B,CNTNAP2,LDLRAP1,KIAA0319,PTPN1,RABGAP1L,MARCHF1,ITCH,SH3GLB1,STX6,EPHA3,EPHA4,EPHB1,STAM2,SYNDIG1,ANKRD27,SORT1,AP1AR,PPP1R21,SH3GL2,LMTK2,INPP5F,SLC1A1,SLC15A4,ACKR1,SORL1,UHRF1BP1L,TMEM165,SNX13,ARC,ASTN2,ATP11A,RAB31,VPS8,TFRC,ABCB9,BACE1,SGK3,RAB38…
GO: Cellular Component	GO:0034705	potassium channel complex		2.617e-07	0.000274	4.282e-06	3.225e-05	26	103	KCNAB2,HCN2,HCN1,KCNB2,CNTNAP2,NOS1AP,KCNK4,DLG2,LRRC55,KCNIP4,SNAP25,KCNH4,KCNQ5,KCNA1,KCNA4,KCNA6,KCNB1,KCND2,KCNF1,KCNJ2,KCNJ3,KCNJ4,KCNMA1,KCNQ2,KCNQ3,KCNS1
GO: Cellular Component	GO:0005794	Golgi apparatus		2.617e-07	0.000274	4.282e-06	3.225e-05	210	1792	NCOA3,MAL,MAN1A1,MAN2A1,MAP6,HS6ST2,TENM2,PICALM,GALNT13,SORCS1,MTUS1,GOLGA7B,TPST1,FAM234B,RELCH,SH3RF1,ANK3,APLP1,JAKMIP3,APP,VAMP4,ACER2,B3GALT1,MYO6,DIPK2A,BICD1,ASAP2,BOK,ST3GAL5,KLF5,MYRF,LDLRAD4,PKMYT1,ZDHHC23,PAM,PCSK1,ENPP2,CYTH1,ATP8B1,PLEKHB1,RHOU,VAMP3,NDST3,SGMS1,PIK3R1,HS6ST1,NMT2,RETREG1,OCIAD2,ST8SIA5,PARM1,MAPKAP1,CABP1,GAL3ST1,LITAF,GNPTAB,NDFIP2,CPD,HID1,LYSMD3,PREPL,CRHR1,CRYA…
GO: Cellular Component	GO:0044291	cell-cell contact zone		3.885e-07	0.0004067	6.257e-06	4.712e-05	24	92	ANK3,CTNNA3,ATP2A2,NRAP,PAK1,PCDH9,PKP2,AKAP6,NECTIN3,PRKCA,CXADR,PTK2,DLG1,JAM3,RAP2B,DSG2,SCN1B,SCN2A,SCN4B,SLC8A1,AJAP1,OPALIN,KCNJ2,LIMS1
GO: Cellular Component	GO:0098791	Golgi apparatus subcompartment		5.144e-07	0.0005386	8.16e-06	6.146e-05	126	971	MAN1A1,MAN2A1,HS6ST2,GALNT13,GOLGA7B,TPST1,RELCH,APP,VAMP4,ACER2,B3GALT1,DIPK2A,BICD1,ASAP2,BOK,ST3GAL5,LDLRAD4,PKMYT1,ZDHHC23,PAM,PCSK1,CYTH1,ATP8B1,PLEKHB1,RHOU,VAMP3,NDST3,SGMS1,HS6ST1,ST8SIA5,PARM1,CABP1,GAL3ST1,LITAF,GNPTAB,NDFIP2,CPD,HID1,PREPL,CRHR1,GALNT9,RBFOX1,LEPROT,ARHGAP32,AFTPH,CD55,COG3,GALNT18,HS3ST2,MARCHF1,WIPI1,ZDHHC14,AP1M2,GOLT1B,ST8SIA3,UST,LAP3,ATL1,RASGRP1,SH3GLB1,ZDHHC9,C…
GO: Cellular Component	GO:0005768	endosome		6.207e-07	0.0006498	9.699e-06	7.305e-05	137	1081	ABCA2,PICALM,ADRB1,AP2B1,OSBPL1A,OSBPL6,ARRDC3,STX7,RELCH,BIN1,APP,RHOB,ZFYVE28,WDR91,PLPP2,MTM1,RAB40C,VAMP4,MYO1D,MYO1E,NRP1,BOK,NF2,MTMR2,NIPA1,LDLRAD4,WDFY2,VAMP3,OCIAD2,ACKR2,NEURL1B,PARM1,AKAP5,LITAF,NDFIP2,CRHR1,AATK,RASGEF1B,CNTNAP2,LEPROT,PRKCZ,PRLR,RAB11FIP3,LDLRAP1,APH1B,ARHGAP32,TBC1D5,KIAA0319,PTPN1,RABGAP1L,ARHGAP44,MARCHF1,DYNC1I1,DYNC1LI2,SH3TC2,WIPI1,ITCH,RAP2B,ARPC5,LPAR1,ATL1,S…
GO: Cellular Component	GO:0030659	cytoplasmic vesicle membrane		6.717e-07	0.0007033	1.034e-05	7.789e-05	112	842	SPRED2,MAP6,PICALM,ADCY8,AP2B1,ALDH3B1,STX7,AMPH,BIN1,KCNAB2,DEGS1,RHOG,CADPS,VAMP4,MYO6,DIPK2A,BTC,CAMK2A,SLCO4C1,DGKI,PAM,VAMP3,CLIC4,TMEM63A,CYB561,LDLRAP1,AFTPH,SYT12,TBC1D5,CD55,SIRPA,KIAA0319,PTPRN2,SV2B,DLG1,DLG2,DMD,STX17,MARCHF1,RAP1B,RAP2B,AP1M2,SLC17A5,CACNG8,STX6,BTBD8,LRRK2,SYNDIG1,MAGT1,DTNBP1,ANKRD27,RYR3,CACNG3,SORT1,ATP8A1,SVOP,UNC13B,SH3GL2,COPG2,ENPP4,GDE1,SLC6A9,RAB18,SLC12A2,…
GO: Cellular Component	GO:0048786	presynaptic active zone		8.04e-07	0.0008418	1.22e-05	9.188e-05	25	102	ADCY8,ADORA1,NR3C2,PPFIBP2,APP,ATP2B1,ATP2B2,CACNA2D1,DGKI,CDH10,ARHGAP44,SCN8A,UNC13B,NTNG1,NPTN,SHANK2,SNAP25,STX3,SYT11,GRM3,GRM4,GRM7,GRM8,KCNMA1,SLC17A7
GO: Cellular Component	GO:0012506	vesicle membrane		8.478e-07	0.0008876	1.268e-05	9.55e-05	114	865	SPRED2,MAP6,PICALM,ADCY8,AP2B1,ALDH3B1,STX7,AMPH,BIN1,ANXA4,KCNAB2,DEGS1,RHOG,CADPS,VAMP4,ATP2A2,MYO6,DIPK2A,BTC,CAMK2A,SLCO4C1,DGKI,PAM,VAMP3,CLIC4,TMEM63A,CYB561,LDLRAP1,AFTPH,SYT12,TBC1D5,CD55,SIRPA,KIAA0319,PTPRN2,SV2B,DLG1,DLG2,DMD,STX17,MARCHF1,RAP1B,RAP2B,AP1M2,SLC17A5,CACNG8,STX6,BTBD8,LRRK2,SYNDIG1,MAGT1,DTNBP1,ANKRD27,RYR3,CACNG3,SORT1,ATP8A1,SVOP,UNC13B,SH3GL2,COPG2,ENPP4,GDE1,SLC6A9,R…
GO: Cellular Component	GO:0043198	dendritic shaft		9.532e-07	0.000998	1.406e-05	0.0001059	20	71	APP,HCN2,HCN1,HOMER1,AKAP5,LPAR1,EPHA4,SYNDIG1,NLGN1,SLC1A1,SLC8A1,GRIA2,GRIA3,GRM4,GRM5,GRM7,LZTS1,ZMYND8,RTN4R,KCNA4
GO: Cellular Component	GO:0030285	integral component of synaptic vesicle membrane		1.328e-06	0.001391	1.931e-05	0.0001454	16	49	STX7,VAMP4,VAMP3,PTPRN2,SV2B,STX6,ATP8A1,SLC6A9,SYT11,VAMP1,SYPL1,SYT4,WFS1,SLC17A7,SLC17A6,MAL2
GO: Cellular Component	GO:0005912	adherens junction		1.346e-06	0.00141	1.931e-05	0.0001454	38	199	JCAD,CTNNA3,MYO1E,LIN7A,NF2,PLEKHA7,PDLIM1,CDH6,CDH8,CDH10,CDH11,CDH18,CYTH1,PKP2,NECTIN3,CXADR,DLG1,EFNB2,ABI2,EPHA4,EPHA5,NDRG1,FMN1,FRMD4B,AJAP1,PDLIM2,TBCD,CCDC85B,CRB1,CDC42EP1,LDB3,CDH22,IGSF21,SHROOM1,TNKS1BP1,CDH20,LMO7,SMAD7
GO: Cellular Component	GO:0043194	axon initial segment		1.44e-06	0.001508	2.038e-05	0.0001535	10	20	LRRC7,BIN1,ANK3,NRCAM,CCK,SCN2A,SCN8A,NFASC,KCNQ2,KCNQ3
GO: Cellular Component	GO:0097457	hippocampal mossy fiber		1.489e-06	0.001559	2.079e-05	0.0001565	17	55	ADCY8,SLC16A7,SLC4A8,NECTIN3,SYT12,PTPRD,EFNB3,DTNBP1,UNC13B,SH3GL2,SLC6A9,SHANK2,RAPGEF4,GRIN2B,BACE1,ANKS1B,MAL2
GO: Cellular Component	GO:0097464	thorny excrescence		1.802e-06	0.001886	2.45e-05	0.0001845	16	50	ADCY8,SLC16A7,NECTIN3,SYT12,PTPRD,EFNB3,DTNBP1,UNC13B,SH3GL2,SLC6A9,SHANK2,RAPGEF4,GRIN2B,BACE1,ANKS1B,MAL2
GO: Cellular Component	GO:0098686	hippocampal mossy fiber to CA3 synapse		1.802e-06	0.001886	2.45e-05	0.0001845	16	50	ADCY8,SLC16A7,NECTIN3,SYT12,PTPRD,EFNB3,DTNBP1,UNC13B,SH3GL2,SLC6A9,SHANK2,RAPGEF4,GRIN2B,BACE1,ANKS1B,MAL2
GO: Cellular Component	GO:0044302	dentate gyrus mossy fiber		1.972e-06	0.002064	2.646e-05	0.0001993	17	56	ADCY8,SLC16A7,SLC4A8,NECTIN3,SYT12,PTPRD,EFNB3,DTNBP1,UNC13B,SH3GL2,SLC6A9,SHANK2,RAPGEF4,GRIN2B,BACE1,ANKS1B,MAL2
GO: Cellular Component	GO:0044298	cell body membrane		2.893e-06	0.003029	3.834e-05	0.0002888	15	46	ADCY8,ATP2B1,ATP2B2,KCNB2,SLC4A8,DAB2IP,SLC12A2,GABRA5,TACR3,THY1,HPCA,FLRT1,CADM2,KCNB1,KCND2
GO: Cellular Component	GO:1990026	hippocampal mossy fiber expansion		3.226e-06	0.003378	4.222e-05	0.000318	16	52	ADCY8,SLC16A7,NECTIN3,SYT12,PTPRD,EFNB3,DTNBP1,UNC13B,SH3GL2,SLC6A9,SHANK2,RAPGEF4,GRIN2B,BACE1,ANKS1B,MAL2
GO: Cellular Component	GO:0030426	growth cone		3.621e-06	0.003791	4.68e-05	0.0003525	43	247	ABL1,MAPT,TENM2,TSHZ3,APBB1,APBB2,APP,SHTN1,MYO9A,NRP1,CDK5R2,PAK1,PCDH9,DCLK1,TMOD2,AATK,FEZ1,CXADR,LRIG2,STMN3,RASGRF1,ARPC5,EPHA4,NIN,LRRK2,DTNBP1,LMTK2,COPG2,SHANK2,SNAP25,CLASP2,CDKL5,STX3,COBL,RAPGEF4,STMN2,GRIA2,THY1,TRPC5,RTN4R,GDPD5,STMN4,RTN4
GO: Cellular Component	GO:0032809	neuronal cell body membrane		4.612e-06	0.004829	5.889e-05	0.0004435	14	42	ADCY8,ATP2B1,ATP2B2,KCNB2,SLC4A8,DAB2IP,GABRA5,TACR3,THY1,HPCA,FLRT1,CADM2,KCNB1,KCND2
GO: Cellular Component	GO:0048787	presynaptic active zone membrane		5.262e-06	0.005509	6.638e-05	0.0004999	15	48	ATP2B1,ATP2B2,CACNA2D1,DGKI,CDH10,SCN8A,NTNG1,NPTN,SNAP25,STX3,SYT11,GRM4,GRM7,GRM8,KCNMA1
GO: Cellular Component	GO:0019898	extrinsic component of membrane		6.801e-06	0.007121	8.477e-05	0.0006385	57	372	MAL,TENM2,PICALM,ESYT2,AMPH,BIN1,KCNAB2,APP,SEC14L3,WDR91,SCUBE2,CADPS,ATP2A2,SOCS2,SYNJ2,NPTX2,ERRFI1,DGKI,CDH6,CDH8,CDH10,CDH11,CDH18,CYTH1,PIK3C2B,PIK3R1,NMT2,CABP1,HID1,PPL,PPP3CA,CYLD,PRSS8,SYTL2,PTK2,WIPI1,SOCS7,CNKSR2,SCUBE1,GNB5,SNAP25,SOX10,CDH23,STAC,VPS13A,GNA12,STK39,GNG11,ESYT1,CDH22,HPCA,WNT2,SNX33,MICALL1,CDH20,KRAS,SMAD7
GO: Cellular Component	GO:0030427	site of polarized growth		7.537e-06	0.007891	9.284e-05	0.0006992	43	254	ABL1,MAPT,TENM2,TSHZ3,APBB1,APBB2,APP,SHTN1,MYO9A,NRP1,CDK5R2,PAK1,PCDH9,DCLK1,TMOD2,AATK,FEZ1,CXADR,LRIG2,STMN3,RASGRF1,ARPC5,EPHA4,NIN,LRRK2,DTNBP1,LMTK2,COPG2,SHANK2,SNAP25,CLASP2,CDKL5,STX3,COBL,RAPGEF4,STMN2,GRIA2,THY1,TRPC5,RTN4R,GDPD5,STMN4,RTN4
GO: Cellular Component	GO:0098945	intrinsic component of presynaptic active zone membrane		7.949e-06	0.008323	9.678e-05	0.0007289	12	33	ATP2B1,ATP2B2,CACNA2D1,CDH10,SCN8A,NTNG1,NPTN,SYT11,GRM4,GRM7,GRM8,KCNMA1
GO: Cellular Component	GO:0019897	extrinsic component of plasma membrane		8.132e-06	0.008514	9.787e-05	0.0007371	38	214	TENM2,PICALM,ESYT2,KCNAB2,APP,SEC14L3,SCUBE2,ATP2A2,NPTX2,ERRFI1,DGKI,CDH6,CDH8,CDH10,CDH11,CDH18,CYTH1,CABP1,PPL,PPP3CA,CYLD,PRSS8,SYTL2,PTK2,CNKSR2,SCUBE1,GNB5,SNAP25,CDH23,STAC,GNA12,GNG11,ESYT1,CDH22,WNT2,CDH20,KRAS,SMAD7
GO: Cellular Component	GO:0030658	transport vesicle membrane		8.558e-06	0.00896	0.0001018	0.0007668	42	247	SPRED2,MAP6,STX7,AMPH,BIN1,VAMP4,DGKI,PAM,VAMP3,CYB561,AFTPH,SYT12,PTPRN2,SV2B,DLG1,DLG2,DMD,STX17,SLC17A5,STX6,LRRK2,SYNDIG1,DTNBP1,ATP8A1,SVOP,UNC13B,SH3GL2,SLC6A9,SORL1,SREBF2,SYT11,VAMP1,SYPL1,SYT4,SYT5,GRIA2,WFS1,MFF,ITPR1,SLC17A7,SLC17A6,MAL2
GO: Cellular Component	GO:0032589	neuron projection membrane		1.071e-05	0.01121	0.0001254	0.0009445	20	82	MAPT,ADORA1,APP,ATP2B1,MYO1D,HCN2,HCN1,AKAP5,CNTNAP2,RIPOR2,CACNG8,GABRA1,GABRA5,GABRG2,EPB41L3,TRPV3,TACR3,THY1,HPCA,KCNB1
GO: Cellular Component	GO:0014704	intercalated disc		1.078e-05	0.01129	0.0001254	0.0009445	18	69	ANK3,CTNNA3,ATP2A2,NRAP,PAK1,PKP2,AKAP6,PRKCA,CXADR,PTK2,DLG1,DSG2,SCN1B,SCN2A,SCN4B,SLC8A1,KCNJ2,LIMS1
GO: Cellular Component	GO:0055037	recycling endosome		1.141e-05	0.01195	0.0001313	0.000989	37	209	STX7,RELCH,APP,BOK,VAMP3,ACKR2,AKAP5,AATK,RAB11FIP3,LDLRAP1,ARHGAP44,DYNC1I1,SH3TC2,RAP2B,STX6,ZDHHC2,NDRG1,VPS50,LMTK2,INPP5F,SLC1A1,ACKR1,SORL1,SLC9A9,RAB8B,SYT11,SYT5,ATP11A,RFFL,TFRC,GPR161,BACE1,EIPR1,SGK3,MICALL1,RAB15,ST8SIA2
GO: Cellular Component	GO:0045177	apical part of cell		1.322e-05	0.01384	0.0001505	0.001133	77	562	MAL,ADCY8,ANXA4,APP,ATP2B1,ATP2B2,MYO6,NF2,CLDN1,P2RX4,SLC16A3,CD34,SEPTIN7,SLC26A4,ATP8B1,VAMP3,PLAT,HOMER2,HOMER1,CLIC4,CRHR1,PRKAA2,PRKAB2,PRKCA,PRKCZ,RIPOR2,DAB1,CD55,PTEN,PTK2,DLG1,DSG2,ADGRG2,PATJ,NIN,ERBB3,F2RL2,FAP,SCNN1G,TRPV6,FN1,SLC1A1,SLC4A2,SLC6A6,SLC6A9,RAB18,SLC9A2,SHANK2,SLC12A2,SLC16A1,RAPGEF6,SPTBN2,CDH23,STX3,AJAP1,STXBP3,INSC,STK39,MTCL1,RAPGEF4,ARHGEF18,CRB1,THY1,LZTS1,DNAAF1…
GO: Cellular Component	GO:0034704	calcium channel complex		1.653e-05	0.01731	0.0001861	0.001402	18	71	CACNA1G,CACNA1E,CACNA2D1,CACNB2,CACNB4,PKD2L1,PDE4B,AKAP6,CATSPERZ,NOS1AP,CACNG8,RYR3,CACNG3,TRPV6,CACNA2D3,TRPC4,TRPC5,CACNA2D4
GO: Cellular Component	GO:0000139	Golgi membrane		1.969e-05	0.02061	0.0002193	0.001651	103	817	MAN1A1,MAN2A1,HS6ST2,GALNT13,GOLGA7B,TPST1,APP,VAMP4,ACER2,B3GALT1,DIPK2A,ASAP2,BOK,ST3GAL5,LDLRAD4,PKMYT1,ZDHHC23,CYTH1,PLEKHB1,RHOU,VAMP3,NDST3,SGMS1,HS6ST1,ST8SIA5,PARM1,CABP1,GAL3ST1,LITAF,GNPTAB,NDFIP2,HID1,GALNT9,LEPROT,ARHGAP32,AFTPH,CD55,COG3,GALNT18,HS3ST2,MARCHF1,WIPI1,ZDHHC14,AP1M2,GOLT1B,ST8SIA3,UST,ATL1,RASGRP1,SH3GLB1,ZDHHC9,CHSY3,STX6,ZDHHC2,LRRK2,SYNDIG1,EXT1,GCNT4,ZDHHC3,SORT1,SM…
GO: Cellular Component	GO:0005884	actin filament		3.133e-05	0.0328	0.0003453	0.002601	77	576	TENM2,ERMN,LRRC7,APBB1,ZSWIM6,APP,SHTN1,LCTL,MTM1,MYO1D,MYO1E,MYO6,NF2,DDR1,PSTPIP2,PDLIM1,PAK1,SEPTIN7,PCMT1,SLC26A4,ATP8B1,SLC38A2,ACKR2,PLS1,HOMER2,CNP,AKAP5,CLIC4,CRYAB,PRKCB,PRKCZ,CXADR,DOCK4,RIPOR2,DAB1,PTK2,PTPN11,PTPRQ,DLG1,DMD,JAM3,DRD5,ABI2,EPHA4,EPHB1,LRRK2,FMN1,NLGN1,SLC6A6,SLC9A2,SHANK2,SEPTIN11,SNAP25,DAAM1,IQGAP2,STARD10,GAS2,CDH23,NFASC,COBL,GNA12,PDLIM2,KIF13B,RAPGEF4,SRCIN1,CRB1…
GO: Cellular Component	GO:0098797	plasma membrane protein complex		3.227e-05	0.03379	0.000352	0.002651	98	778	ABCA2,ACVR1B,PICALM,AP2B1,LRRC7,RECK,KCNAB2,ATP1B3,HCN2,LIN7A,BMP2,VWC2L,CACNA1G,C7,CACNA1E,CACNA2D1,CACNB2,CACNB4,HCN1,GJC3,CDH6,CDH8,CDH10,CDH11,CDH18,PDE4B,KCNB2,CHRNA4,CHRNA5,PLP1,CATSPERZ,CNTNAP2,PRKCA,NOS1AP,APH1B,TBC1D5,DLG1,DLG2,DMD,EVC2,CACNG8,ERBB3,BTBD8,LRRK2,NRN1,CACNG3,SCN1B,GJD3,SCN2A,SCN4B,SCN8A,SCNN1G,NLGN1,LRRC55,SLC6A6,SHANK2,GNB5,KCNIP4,SNAP25,CACNA2D3,CDH23,ERBIN,SGCZ,GJB1,GLR…
GO: Cellular Component	GO:0043209	myelin sheath		4.052e-05	0.04242	0.0004374	0.003294	37	221	MAG,MBP,ERMN,MOBP,MOG,MYO1D,NEFM,OMG,CLDN11,INA,GJC3,SEPTIN7,PLP1,CNP,SEPTIN4,CRYAB,PRKCZ,PTEN,DLG1,JAM3,PDCD6IP,TSPAN2,PLLP,TUBB4A,NDRG1,SCN1B,GNB5,SNAP25,SRD5A1,NFASC,CNTN2,TPPP,GSN,THY1,SERINC5,RTN4,GJC2
GO: Cellular Component	GO:0044224	juxtaparanode region of axon		5.449e-05	0.05705	0.0005786	0.004357	6	10	KCNAB2,CNTNAP2,DLG2,EPB41L3,CNTN2,KCNA1
GO: Cellular Component	GO:0099059	integral component of presynaptic active zone membrane		5.471e-05	0.05728	0.0005786	0.004357	10	28	ATP2B1,ATP2B2,CDH10,SCN8A,NPTN,SYT11,GRM4,GRM7,GRM8,KCNMA1
GO: Cellular Component	GO:0043083	synaptic cleft		5.635e-05	0.059	0.00059	0.004443	9	23	PRSS12,ADGRB3,CBLN1,CDH8,NLGN1,SLC1A1,GRIA3,GRIN2B,LAMA4
GO: Cellular Component	GO:1990531	phospholipid-translocating ATPase complex		7.574e-05	0.0793	0.0007852	0.005913	5	7	ATP8B1,ATP8A1,ATP10B,ATP11A,ATP10A
GO: Cellular Component	GO:0045121	membrane raft		9.346e-05	0.09786	0.0009594	0.007225	61	444	MAG,MAL,MAPT,ADCY8,MOG,CAVIN2,APP,PLPP2,ATP1B3,ATP2B1,ATP2B2,MYO1D,NF2,SYNJ2,AKAP6,AKAP5,PRKCA,PRKCZ,RTN4RL2,CXADR,NOS1AP,MYADM,PRSS8,CD55,PTGS2,PTPN11,DLG1,DMD,RAP1B,RAP2B,RGS7,RIT2,PLLP,SPRED1,EPHB1,LRRK2,FAP,USP48,SLC1A1,SNAP25,GPRC5B,UNC5B,ARC,GPM6B,THY1,TRPC1,TRPC4,TRPC5,BACE1,CAVIN4,FYB2,ASAH2,RTN4RL1,RTN4R,ITPR1,JAK2,KCND2,KCNMA1,KCNQ3,KRAS,MAL2
GO: Cellular Component	GO:0030018	Z disc		9.917e-05	0.1038	0.001003	0.007555	28	156	FBXO32,BIN1,ANK3,PPP1R12A,NRAP,PDLIM1,PAK1,IGFN1,PDE4B,CFL2,HOMER1,CRYAB,PPP2R5A,PPP3CA,CSRP1,NOS1AP,DMD,RYR3,SCN8A,FHL2,SLC8A1,PDLIM2,GRIN2B,LDB3,SYNPO,CAVIN4,KCNN2,LIMS1
GO: Cellular Component	GO:0098857	membrane microdomain		9.964e-05	0.1043	0.001003	0.007555	61	445	MAG,MAL,MAPT,ADCY8,MOG,CAVIN2,APP,PLPP2,ATP1B3,ATP2B1,ATP2B2,MYO1D,NF2,SYNJ2,AKAP6,AKAP5,PRKCA,PRKCZ,RTN4RL2,CXADR,NOS1AP,MYADM,PRSS8,CD55,PTGS2,PTPN11,DLG1,DMD,RAP1B,RAP2B,RGS7,RIT2,PLLP,SPRED1,EPHB1,LRRK2,FAP,USP48,SLC1A1,SNAP25,GPRC5B,UNC5B,ARC,GPM6B,THY1,TRPC1,TRPC4,TRPC5,BACE1,CAVIN4,FYB2,ASAH2,RTN4RL1,RTN4R,ITPR1,JAK2,KCND2,KCNMA1,KCNQ3,KRAS,MAL2
GO: Cellular Component	GO:0098858	actin-based cell projection		0.0001213	0.127	0.00121	0.00911	57	411	TENM2,ERMN,LRRC7,APBB1,ZSWIM6,APP,SHTN1,LCTL,MTM1,MYO1D,MYO1E,MYO6,NF2,DDR1,PCMT1,SLC26A4,ATP8B1,SLC38A2,PLS1,HOMER2,CNP,AKAP5,CLIC4,PRKCB,CXADR,DOCK4,RIPOR2,DAB1,PTPRQ,DLG1,DMD,JAM3,DRD5,ABI2,EPHA4,EPHB1,LRRK2,NLGN1,SLC6A6,SLC9A2,SHANK2,SNAP25,IQGAP2,STARD10,CDH23,NFASC,GNA12,KIF13B,RAPGEF4,SRCIN1,CRB1,SCIN,RAPH1,TPRN,NAV3,AMN,IFT88
GO: Cellular Component	GO:0098563	intrinsic component of synaptic vesicle membrane		0.0001262	0.1321	0.001246	0.009387	16	68	STX7,VAMP4,VAMP3,PTPRN2,SV2B,STX6,ATP8A1,SLC6A9,SYT11,VAMP1,SYPL1,SYT4,WFS1,SLC17A7,SLC17A6,MAL2
GO: Cellular Component	GO:0032590	dendrite membrane		0.0001344	0.1408	0.001315	0.009907	14	55	APP,ATP2B1,HCN2,HCN1,AKAP5,CACNG8,GABRA1,GABRA5,GABRG2,TRPV3,TACR3,THY1,HPCA,KCNB1
GO: Cellular Component	GO:0008328	ionotropic glutamate receptor complex		0.0001655	0.1733	0.001605	0.01209	14	56	LRRC7,VWC2L,DLG1,DLG2,CACNG8,NRN1,CACNG3,NLGN1,SHANK2,ERBIN,GRIA2,GRIA3,GRIN2A,GRIN2B
GO: Cellular Component	GO:0098992	neuronal dense core vesicle		0.0001694	0.1773	0.001612	0.01214	7	16	CADPS,PENK,PLAT,STXBP5L,VPS13A,SYT4,SYT5
GO: Cellular Component	GO:0005883	neurofilament		0.0001694	0.1773	0.001612	0.01214	7	16	NRP1,NEFM,CLDN11,INA,LDLRAP1,DMD,SHANK2
GO: Cellular Component	GO:0099512	supramolecular fiber		0.0001749	0.1831	0.001649	0.01242	181	1670	MAK,MAP6,MAPT,TENM2,ERMN,MET,MTUS1,ARL13B,LRRC7,FBXO32,TTLL10,BFSP2,KIF17,KIF6,BIN1,ANK3,LYZL4,APBB1,KCNAB2,ZSWIM6,APP,SHTN1,LCTL,MTM1,ATP1B3,MYO1D,MYO1E,MYO6,PPP1R12A,BICD1,NRP1,NEFM,NF2,SYNJ2,DDR1,NRAP,PSTPIP2,MAP7,CLDN11,INA,PDLIM1,PAK1,SEPTIN7,PCMT1,IGFN1,PDE4B,CFL2,SLC26A4,TMOD2,ATP8B1,SLC38A2,PKP2,ACKR2,PLS1,HOMER2,HOMER1,CNP,CATSPERZ,AKAP5,SEPTIN4,CLIC4,HID1,SPAG6,PPL,CRYAB,PPP2R5A,PPP3CA,…
GO: Cellular Component	GO:0031674	I band		0.0001892	0.1981	0.001769	0.01332	29	170	FBXO32,BIN1,ANK3,MTM1,PPP1R12A,NRAP,PDLIM1,PAK1,IGFN1,PDE4B,CFL2,HOMER1,CRYAB,PPP2R5A,PPP3CA,CSRP1,NOS1AP,DMD,RYR3,SCN8A,FHL2,SLC8A1,PDLIM2,GRIN2B,LDB3,SYNPO,CAVIN4,KCNN2,LIMS1
GO: Cellular Component	GO:0016324	apical plasma membrane		0.000197	0.2062	0.001825	0.01374	61	456	MAL,ADCY8,ANXA4,ATP2B1,ATP2B2,CLDN1,SLC16A3,CD34,SEPTIN7,SLC26A4,ATP8B1,VAMP3,PRKAA2,PRKAB2,PRKCZ,RIPOR2,CD55,PTEN,PTK2,DLG1,DSG2,ADGRG2,PATJ,ERBB3,F2RL2,FAP,SCNN1G,TRPV6,FN1,SLC1A1,SLC4A2,SLC6A6,SLC6A9,RAB18,SLC9A2,SHANK2,SLC12A2,SLC16A1,RAPGEF6,SPTBN2,STX3,AJAP1,STXBP3,STK39,MTCL1,RAPGEF4,ARHGEF18,CRB1,THY1,LZTS1,SLC2A9,ASAH2,CLDND1,SHROOM1,ITPK1,KCNA1,KCNMA1,AMN,MAL2,LMO7,SLC4A10
GO: Cellular Component	GO:0005802	trans-Golgi network		0.0002005	0.2099	0.001842	0.01387	43	291	RELCH,APP,VAMP4,BICD1,BOK,PAM,PCSK1,ATP8B1,VAMP3,CPD,PREPL,CRHR1,RBFOX1,AFTPH,COG3,MARCHF1,WIPI1,AP1M2,LAP3,STX6,LRRK2,ATP9B,ATP8A1,COG5,VPS54,ATP2C1,FUT9,SNAP25,KIF13A,SORL1,TMEM165,CLASP2,ARFIP1,SYT11,ATP11A,DENND5A,RAB31,TGFBI,BACE1,EIPR1,RAB38,MICALL1,IFT88
GO: Cellular Component	GO:0097386	glial cell projection		0.0002041	0.2137	0.001858	0.014	11	38	MAPT,APP,SLC4A8,DMD,SLC1A1,NFASC,SYT4,GRM2,GRM3,GRM5,TMEM50A
GO: Cellular Component	GO:0099081	supramolecular polymer		0.0002236	0.2341	0.002018	0.0152	181	1678	MAK,MAP6,MAPT,TENM2,ERMN,MET,MTUS1,ARL13B,LRRC7,FBXO32,TTLL10,BFSP2,KIF17,KIF6,BIN1,ANK3,LYZL4,APBB1,KCNAB2,ZSWIM6,APP,SHTN1,LCTL,MTM1,ATP1B3,MYO1D,MYO1E,MYO6,PPP1R12A,BICD1,NRP1,NEFM,NF2,SYNJ2,DDR1,NRAP,PSTPIP2,MAP7,CLDN11,INA,PDLIM1,PAK1,SEPTIN7,PCMT1,IGFN1,PDE4B,CFL2,SLC26A4,TMOD2,ATP8B1,SLC38A2,PKP2,ACKR2,PLS1,HOMER2,HOMER1,CNP,CATSPERZ,AKAP5,SEPTIN4,CLIC4,HID1,SPAG6,PPL,CRYAB,PPP2R5A,PPP3CA,…
GO: Cellular Component	GO:0071782	endoplasmic reticulum tubular network		0.0002373	0.2485	0.002124	0.016	9	27	ASPH,ATL1,RAB3GAP1,RAB18,LNPK,REEP1,KPNB1,RTN4,REEP3
GO: Cellular Component	GO:0031256	leading edge membrane		0.0002419	0.2533	0.002146	0.01616	33	206	MAPT,ADORA1,JCAD,AMPH,APP,ATP2B1,MYO1D,MYO6,HCN2,NF2,SYNJ2,HCN1,PAK1,AKAP5,CNTNAP2,RIPOR2,ARHGAP44,CACNG8,PLEKHA1,FAP,GABRA1,GABRA5,GABRG2,CLASP2,PLXND1,EPB41L3,CDKL5,TRPV3,TACR3,PSD3,THY1,HPCA,KCNB1
GO: Cellular Component	GO:0098878	neurotransmitter receptor complex		0.0002467	0.2583	0.00217	0.01635	14	58	LRRC7,VWC2L,DLG1,DLG2,CACNG8,NRN1,CACNG3,NLGN1,SHANK2,ERBIN,GRIA2,GRIA3,GRIN2A,GRIN2B
GO: Cellular Component	GO:0005891	voltage-gated calcium channel complex		0.0002496	0.2613	0.002177	0.0164	12	45	CACNA1G,CACNA1E,CACNA2D1,CACNB2,CACNB4,PDE4B,CATSPERZ,NOS1AP,CACNG8,CACNG3,CACNA2D3,CACNA2D4
GO: Cellular Component	GO:0042175	nuclear outer membrane-endoplasmic reticulum membrane network		0.0002638	0.2762	0.002282	0.01719	139	1242	NAT8L,TRIM59,TMCC3,MAP3K5,GRAMD1B,ESYT2,MGST3,OSBPL6,NR3C2,DEGS1,RHOG,LCTL,PLPP2,ASPH,ATP2A2,SEC11C,BOK,MYRF,STT3B,PKMYT1,CDS1,CHRM3,OSTC,PIGA,SGMS1,SMIM14,PIK3R1,RETREG1,EIF2AK3,AKAP6,CERS2,SPTLC2,FA2H,TMEM98,EDEM1,NOS1AP,ARHGAP32,CYP51A1,PIGG,PTGDS,PTGS2,PTPN1,POM121,TMCC2,LPGAT1,DLG1,EMC10,STX17,MARCHF1,RANBP2,SPTSSB,C3orf52,ZDHHC14,SEZ6L2,CERT1,TXNDC11,ATL1,RASGRP1,ZDHHC9,CNEP1R1,TRIM13,RPL10…
GO: Cellular Component	GO:0031252	cell leading edge		0.0002725	0.2853	0.002338	0.01761	64	490	ABL1,MAPT,ADORA1,JCAD,AMPH,CDC42BPA,SH3RF1,APBB1,APBB2,APP,LMO4,SHTN1,MTM1,CTNNA3,ATP2B1,MYO1D,MYO6,HCN2,NF2,SYNJ2,HCN1,LDB2,PAK1,AKAP5,CNTNAP2,PRKCZ,MYADM,RIPOR2,PTK2,ARHGAP44,DMD,ARPC5,CACNG8,ABI2,PLEKHA1,PATJ,FAP,SNAP25,GABRA1,GABRA5,GABRG2,IQGAP2,BRK1,CLASP2,PLXND1,EPB41L3,FRMD4B,CDKL5,STX3,COBL,TRPV3,TACR3,PSD3,STMN2,SRCIN1,GSN,THY1,ACAP2,KLHL2,HPCA,RAPH1,ITGB4,KCNB1,NAV3
GO: Cellular Component	GO:0045178	basal part of cell		0.0002814	0.2947	0.002396	0.01804	49	350	ADCY8,ADORA1,MET,LRRC7,ANK3,ATP2B1,MYO1D,LIN7A,DDR1,HCN1,MAP7,CLDN1,CLDN11,SLCO4C1,SLC16A3,CD34,PCMT1,ENPP1,CHRM3,AKAP5,CXADR,LDLRAP1,PTK2,DLG1,DLG2,RASGRF1,ERBB3,FAP,SLC4A2,SLC6A6,SLC6A9,SLC8A1,SLC12A2,SLC16A1,CLASP2,ERBIN,PHLDB1,AJAP1,STXBP3,STK39,RAPGEF4,TFRC,TRPC1,TRPC4,SLC2A9,IDE,ITGB4,KCNJ4,SLC4A10
GO: Cellular Component	GO:0098796	membrane protein complex		0.0003151	0.3299	0.00266	0.02004	158	1446	ABCA2,ACVR1B,PICALM,MAP3K5,AP2B1,LRRC7,STX7,RECK,KCNAB2,VAMP4,ATP1B3,ATP2A2,SEC11C,HCN2,DIPK2A,LIN7A,SOCS2,BMP2,VWC2L,CACNA1G,C7,PLEKHA7,CACNA1E,CACNA2D1,CACNB2,CACNB4,HCN1,PKD2L1,STT3B,P2RX4,CD34,GJC3,CDH6,CDH8,CDH10,CDH11,CDH18,PDE4B,KCNB2,CHRNA4,CHRNA5,VAMP3,OSTC,PIGA,PIK3C2B,PIK3R1,PLP1,AKAP6,CATSPERZ,STXBP5L,SPTLC2,CLIC4,CNTNAP2,PRKCA,NOS1AP,APH1B,AFTPH,TBC1D5,KCNK4,DLG1,DLG2,EMC10,DMD,STX17…
GO: Cellular Component	GO:0008287	protein serine/threonine phosphatase complex		0.0003438	0.3599	0.00288	0.02169	13	53	PPP4R4,PPP1R12A,PPP2R2A,PPP2R2C,PPP2R5A,PPP2R5C,PPP3CA,PPP4R1,CNEP1R1,IER5,PPP4R3A,NKD1,ITPR1
GO: Cellular Component	GO:0097470	ribbon synapse		0.00038	0.3979	0.003133	0.0236	8	23	AMPH,ATP2A2,MYO6,CACNB2,UNC13B,SH3GL2,CDH23,STX3
GO: Cellular Component	GO:0098681	synaptic ribbon		0.00038	0.3979	0.003133	0.0236	8	23	AMPH,ATP2A2,MYO6,CACNB2,UNC13B,SH3GL2,CDH23,STX3
GO: Cellular Component	GO:1903293	phosphatase complex		0.0004184	0.438	0.003422	0.02577	13	54	PPP4R4,PPP1R12A,PPP2R2A,PPP2R2C,PPP2R5A,PPP2R5C,PPP3CA,PPP4R1,CNEP1R1,IER5,PPP4R3A,NKD1,ITPR1
GO: Cellular Component	GO:0098827	endoplasmic reticulum subcompartment		0.0004512	0.4724	0.003662	0.02758	135	1216	NAT8L,TRIM59,TMCC3,MAP3K5,GRAMD1B,ESYT2,MGST3,OSBPL6,NR3C2,DEGS1,RHOG,LCTL,PLPP2,ASPH,ATP2A2,SEC11C,BOK,MYRF,STT3B,PKMYT1,CDS1,CHRM3,OSTC,PIGA,SGMS1,SMIM14,RETREG1,EIF2AK3,AKAP6,CERS2,SPTLC2,FA2H,TMEM98,EDEM1,NOS1AP,ARHGAP32,CYP51A1,PIGG,PTGDS,PTGS2,PTPN1,POM121,TMCC2,LPGAT1,DLG1,EMC10,STX17,MARCHF1,SPTSSB,C3orf52,ZDHHC14,SEZ6L2,CERT1,TXNDC11,ATL1,RASGRP1,ZDHHC9,TRIM13,RPL10,ZDHHC2,LRRK2,EXT1,EXT…
GO: Cellular Component	GO:0030315	T-tubule		0.00049	0.5131	0.003947	0.02972	16	76	BIN1,ANK3,CACNA2D1,CACNB2,AKAP6,NOS1AP,DLG1,CACNG8,SCN1B,SCN2A,SLC8A1,STAC,KCND2,KCNJ2,KCNJ3,KCNN2
GO: Cellular Component	GO:0030175	filopodium		0.0004939	0.5172	0.003948	0.02973	22	122	TENM2,ERMN,LRRC7,APBB1,APP,SHTN1,MTM1,MYO6,NF2,AKAP5,CXADR,RIPOR2,DMD,ABI2,EPHA4,EPHB1,NLGN1,SNAP25,IQGAP2,SRCIN1,RAPH1,NAV3
GO: Cellular Component	GO:0005789	endoplasmic reticulum membrane		0.0005418	0.5672	0.004297	0.03236	134	1211	NAT8L,TRIM59,TMCC3,MAP3K5,GRAMD1B,ESYT2,MGST3,OSBPL6,NR3C2,DEGS1,RHOG,LCTL,PLPP2,ASPH,ATP2A2,SEC11C,BOK,MYRF,STT3B,PKMYT1,CDS1,CHRM3,OSTC,PIGA,SGMS1,SMIM14,RETREG1,EIF2AK3,AKAP6,CERS2,SPTLC2,FA2H,TMEM98,EDEM1,NOS1AP,ARHGAP32,CYP51A1,PIGG,PTGDS,PTGS2,PTPN1,POM121,TMCC2,LPGAT1,DLG1,EMC10,STX17,MARCHF1,SPTSSB,C3orf52,ZDHHC14,SEZ6L2,CERT1,TXNDC11,ATL1,RASGRP1,ZDHHC9,TRIM13,RPL10,ZDHHC2,LRRK2,EXT1,EXT…
GO: Cellular Component	GO:0005938	cell cortex		0.000551	0.5769	0.004337	0.03267	51	379	ERMN,NR3C2,BFSP2,MOBP,RHOB,RHOG,ASPH,MYO1D,MYO1E,MYO6,NF2,SEPTIN7,ANLN,PLS1,CABP1,SEPTIN4,PRKCB,PRKCZ,MYADM,ARHGAP32,PTK2,ITCH,CTTNBP2,RTKN,FGFR2,UNC13B,EXOC5,SEPTIN11,FNBP1,SPTBN2,CLASP2,SEPTIN6,PHLDB1,INSC,RHOBTB2,EXOC6B,ARC,COBL,ASTN2,PDLIM2,GRM7,GSN,TMOD1,AKAP13,TRPC4,SHROOM1,SCIN,DCDC2C,ITGB4,LAMC2,LASP1
GO: Cellular Component	GO:0097440	apical dendrite		0.0005752	0.6023	0.004495	0.03385	9	30	MYO1D,HCN1,ENPP1,RASGRF1,CPEB3,SLC1A1,GRIN2B,OSBP2,SLC4A10
GO: Cellular Component	GO:0016323	basolateral plasma membrane		0.0006087	0.6373	0.004721	0.03555	40	279	ADCY8,ADORA1,LRRC7,ANK3,ATP2B1,MYO1D,LIN7A,DDR1,HCN1,MAP7,CLDN1,SLCO4C1,SLC16A3,PCMT1,ENPP1,AKAP5,CXADR,PTK2,DLG1,DLG2,RASGRF1,ERBB3,SLC4A2,SLC6A6,SLC6A9,SLC8A1,SLC12A2,SLC16A1,ERBIN,AJAP1,STXBP3,STK39,RAPGEF4,TFRC,TRPC1,TRPC4,SLC2A9,IDE,KCNJ4,SLC4A10
GO: Cellular Component	GO:0009925	basal plasma membrane		0.0006196	0.6488	0.00477	0.03593	45	325	ADCY8,ADORA1,MET,LRRC7,ANK3,ATP2B1,MYO1D,LIN7A,DDR1,HCN1,MAP7,CLDN1,SLCO4C1,SLC16A3,CD34,PCMT1,ENPP1,CHRM3,AKAP5,CXADR,LDLRAP1,PTK2,DLG1,DLG2,RASGRF1,ERBB3,SLC4A2,SLC6A6,SLC6A9,SLC8A1,SLC12A2,SLC16A1,ERBIN,AJAP1,STXBP3,STK39,RAPGEF4,TFRC,TRPC1,TRPC4,SLC2A9,IDE,ITGB4,KCNJ4,SLC4A10
GO: Cellular Component	GO:0099513	polymeric cytoskeletal fiber		0.000638	0.6679	0.004875	0.03672	155	1437	MAK,MAP6,MAPT,TENM2,ERMN,MET,MTUS1,ARL13B,LRRC7,TTLL10,BFSP2,KIF17,KIF6,BIN1,LYZL4,APBB1,KCNAB2,ZSWIM6,APP,SHTN1,LCTL,MTM1,ATP1B3,MYO1D,MYO1E,MYO6,BICD1,NRP1,NEFM,NF2,SYNJ2,DDR1,PSTPIP2,MAP7,CLDN11,INA,PDLIM1,PAK1,SEPTIN7,PCMT1,SLC26A4,ATP8B1,SLC38A2,PKP2,ACKR2,PLS1,HOMER2,CNP,CATSPERZ,AKAP5,SEPTIN4,CLIC4,HID1,SPAG6,PPL,CRYAB,FEZ1,CSNK1A1,PRKCB,PRKCZ,CFAP61,CXADR,CYLD,DOCK4,LDLRAP1,RIPOR2,DAB1,CD…
GO: Cellular Component	GO:0099629	postsynaptic specialization of symmetric synapse		0.0006521	0.6828	0.004948	0.03726	3	3	IQSEC3,SEPTIN11,IGSF9B
GO: Cellular Component	GO:0031301	integral component of organelle membrane		0.0007047	0.7378	0.005308	0.03998	55	421	STX7,TPST1,ASPH,VAMP4,ACER2,P2RX4,VAMP3,SGMS1,RETREG1,EIF2AK3,EDEM1,PIGG,PTPRN2,SV2B,EMC10,STX6,EXT1,EXTL1,SCD5,ELOVL7,ATP8A1,SCD,FAR1,CLSTN1,SLC6A9,FAR2,SLC15A4,SREBF2,ATP10B,ELOVL4,SYT11,VAMP1,SYPL1,SYT4,SYT5,ESYT1,SUN1,ABCB9,LNPK,LEMD3,WFS1,ELOVL1,XBP1,SAMD8,MFF,ITPR1,VOPP1,SLC17A7,SLC17A6,RTN4,KTN1,LBR,ERGIC1,MAL2,ZDHHC20
GO: Cellular Component	GO:0010008	endosome membrane		0.0008979	0.9401	0.006715	0.05057	66	532	ABCA2,AP2B1,OSBPL6,STX7,RHOB,ZFYVE28,WDR91,PLPP2,VAMP4,BOK,MTMR2,LDLRAD4,VAMP3,PARM1,LITAF,NDFIP2,LEPROT,RAB11FIP3,APH1B,ARHGAP32,TBC1D5,KIAA0319,MARCHF1,WIPI1,ITCH,RAP2B,PLIN3,EPHA4,EPHB1,ZDHHC2,STAM2,SYNDIG1,DTNBP1,SORT1,NDRG1,VPS37A,INPP5F,SLC48A1,SLC1A1,SLC15A4,AP5M1,KIF13A,SORL1,SLC9A9,RAB8B,TMEM165,THSD1,TMBIM1,SNX13,SYT11,VPS13A,ARC,SYT5,RAB31,GRB14,RFFL,TFRC,ACAP2,MMD,BACE1,RNF13,MICALL1,…
GO: Cellular Component	GO:0099092	postsynaptic density, intracellular component		0.0009674	1	0.007183	0.0541	9	32	NR3C2,BCR,AKAP5,TANC2,DLG1,CDKL5,NR3C1,TANC1,ANKS1B
GO: Cellular Component	GO:0031300	intrinsic component of organelle membrane		0.001218	1	0.008982	0.06765	58	460	ESYT2,STX7,TPST1,ASPH,VAMP4,ACER2,P2RX4,VAMP3,SGMS1,RETREG1,EIF2AK3,EDEM1,PIGG,PTPRN2,SV2B,EMC10,ZDHHC9,STX6,EXT1,EXTL1,SCD5,ELOVL7,ATP8A1,SCD,FAR1,CLSTN1,SLC6A9,FAR2,SLC15A4,SREBF2,ATP10B,ELOVL4,SYT11,VAMP1,SYPL1,SYT4,SYT5,ESYT1,SUN1,ABCB9,LNPK,LEMD3,DNAJB2,WFS1,ELOVL1,XBP1,SAMD8,MFF,ITPR1,VOPP1,SLC17A7,SLC17A6,RTN4,KTN1,LBR,ERGIC1,MAL2,ZDHHC20
GO: Cellular Component	GO:0043235	receptor complex		0.001283	1	0.009376	0.07062	71	589	ACVR1B,MET,AHR,LRRC7,NR3C2,APP,ARNTL,NRP1,BMP2,VWC2L,DDR1,PKD2L1,CHRNA4,CHRNA5,PLP1,PLXNA1,PLXNB3,SLITRK5,PRLR,PTPRN2,PTPRQ,DLG1,DLG2,CACNG8,EPHA10,EPHA3,EPHA4,EPHA5,EPHB1,EPHB2,EPHB3,ERBB3,NRN1,CACNG3,FGFR2,LMTK2,NLGN1,PEX5L,NT5DC3,SHANK2,GPRC5B,GABRA1,GABRA5,GABRB2,GABRB3,GABRG2,GABRR2,EPHA6,PLXND1,ERBIN,TRPV3,GPR37,GRIA2,GRIA3,GRIN2A,GRIN2B,GRM7,TFRC,TRPC1,TYRO3,VIPR1,VLDLR,HTR1B,ACVR1C,GPR63,…
GO: Cellular Component	GO:0043296	apical junction complex		0.00129	1	0.009376	0.07062	25	156	ANK3,YBX3,LIN7A,PLEKHA7,CLDN1,CLDN11,CYTH1,NECTIN3,PRKCZ,CXADR,DLG1,JAM3,RAP2B,PDCD6IP,CLDN23,PATJ,MAGI3,NFASC,FRMD4B,STRN,TBCD,SYNPO,SHROOM1,PLXDC1,FRMD6
GO: Cellular Component	GO:0005635	nuclear envelope		0.001318	1	0.009517	0.07168	66	540	ABL1,MGST3,OSBPL6,BIN1,ANXA4,APP,MLIP,DPY19L3,MYO6,BCHE,NELL1,BNIP3L,BOK,PRICKLE1,TAMALIN,P2RX4,SLC16A3,PAK1,GTF3C3,NEMP2,TERB1,ACKR2,AKAP6,AHCTF1,PRKCZ,NOS1AP,PTGDS,PTGS2,POM121,SH3BGRL2,RANBP2,RGS7,CNEP1R1,EPHA3,IPO11,SORT1,PRICKLE2,SORL1,TEX2,ERBIN,PHLPP1,BICD2,DPY19L1,SUN1,FAF1,TFDP2,GMCL1,LEMD3,RNF13,NR4A1,TYRO3,AGFG1,DNAJB2,SLC2A9,SCAI,ITGB4,ITPR1,NAV3,KPNA1,KPNB1,KPNA4,PLAAT1,RTN4,LBR,LMO7…
GO: Cellular Component	GO:0009898	cytoplasmic side of plasma membrane		0.001544	1	0.01106	0.08327	28	184	MAPT,ESYT2,KCNAB2,ATP2A2,ATP2B1,CACNB4,ERRFI1,CYTH1,CABP1,AKAP5,LITAF,PPP3CA,CYLD,LDLRAP1,PTEN,PTK2,PTPN3,DLG1,GNB5,SNAP25,STAC,AJAP1,GNA12,GNG11,ESYT1,PTP4A1,KIT,KRAS
GO: Cellular Component	GO:0016342	catenin complex		0.001552	1	0.01106	0.08327	9	34	CDH6,CDH8,CDH10,CDH11,CDH18,CDH23,CDH22,CDH20,SMAD7
GO: Cellular Component	GO:0031253	cell projection membrane		0.001799	1	0.01273	0.09587	53	419	MAPT,ADORA1,ARL13B,JCAD,APP,ATP2B1,MYO1D,MYO6,BBS4,HCN2,NF2,SYNJ2,HCN1,PKD2L1,PAK1,PCMT1,SLC26A4,ATP8B1,AKAP5,CNTNAP2,PRKCB,RIPOR2,ASAP1,DLG1,DMD,EVC2,DRD5,CACNG8,PLEKHA1,FAP,ARPC1A,SLC6A6,SHANK2,SLC12A2,GABRA1,GABRA5,GABRG2,CLASP2,PLXND1,EPB41L3,SSTR3,CDKL5,GNA12,TRPV3,TACR3,MCHR1,PSD3,GPR161,HHIP,THY1,HPCA,KCNB1,AMN
GO: Cellular Component	GO:0032280	symmetric synapse		0.001995	1	0.01402	0.1056	5	12	PENK,SLC4A8,IQSEC3,SEPTIN11,IGSF9B
GO: Cellular Component	GO:0099544	perisynaptic space		0.002226	1	0.01543	0.1162	3	4	PLAT,SLC1A1,GRIA2
GO: Cellular Component	GO:0033269	internode region of axon		0.002226	1	0.01543	0.1162	3	4	MBP,ERMN,TUBB4A
GO: Cellular Component	GO:0042383	sarcolemma		0.002311	1	0.01592	0.1199	28	189	BIN1,ANK3,MLIP,CACNA2D1,CACNB2,CHRM4,SLC38A2,AKAP6,PPP3CA,PRKCQ,NOS1AP,PTK2,DLG1,DMD,CACNG8,DTNBP1,RYR3,SCN1B,SCN2A,SLC8A1,STAC,SGCZ,CAVIN4,KCNB1,KCND2,KCNJ2,KCNJ3,KCNN2
GO: Cellular Component	GO:0031227	intrinsic component of endoplasmic reticulum membrane		0.002479	1	0.01696	0.1277	27	181	ESYT2,ASPH,SGMS1,RETREG1,EIF2AK3,EDEM1,PIGG,EMC10,EXT1,EXTL1,SCD5,ELOVL7,SCD,SREBF2,ELOVL4,ESYT1,ABCB9,LNPK,DNAJB2,WFS1,ELOVL1,XBP1,SAMD8,ITPR1,RTN4,KTN1,ERGIC1
GO: Cellular Component	GO:0030017	sarcomere		0.002958	1	0.02011	0.1515	34	247	FBXO32,BIN1,ANK3,MTM1,PPP1R12A,NRAP,PDLIM1,PAK1,IGFN1,PDE4B,CFL2,TMOD2,HOMER1,CRYAB,PPP2R5A,PPP3CA,CSRP1,NOS1AP,DMD,RYR3,SCN8A,FHL2,SLC8A1,PDLIM2,GRIN2B,LDB3,TMOD1,TNNI1,TNNT2,TRPC1,SYNPO,CAVIN4,KCNN2,LIMS1
GO: Cellular Component	GO:0044295	axonal growth cone		0.002996	1	0.02024	0.1524	10	44	MAPT,SHTN1,MYO9A,AATK,EPHA4,NIN,SNAP25,CLASP2,COBL,RTN4R
GO: Cellular Component	GO:0005641	nuclear envelope lumen		0.003019	1	0.02026	0.1526	5	13	APP,BCHE,TAMALIN,SORL1,PLAAT1
GO: Cellular Component	GO:0070160	tight junction		0.00342	1	0.02281	0.1718	22	141	ANK3,YBX3,LIN7A,CLDN1,CLDN11,CYTH1,PRKCZ,CXADR,DLG1,JAM3,RAP2B,PDCD6IP,CLDN23,PATJ,MAGI3,NFASC,FRMD4B,STRN,TBCD,SYNPO,PLXDC1,ILDR1
GO: Cellular Component	GO:0099503	secretory vesicle		0.003443	1	0.02281	0.1718	127	1197	MAP6,PICALM,LRRC7,ALDH3B1,STX7,AMPH,BIN1,LYZL4,APBA2,KCNAB2,APP,DEGS1,RHOG,SCUBE2,CADPS,RAB40C,VAMP4,BDNF,BICD1,MTMR2,NPY1R,SLCO4C1,DGKI,PAM,PCSK1,PCSK2,PDE4B,PENK,CHGB,VAMP3,PLAT,CABP1,SLC4A8,SEPTIN4,STXBP5L,SPAG6,CXADR,TMEM63A,SYT12,PSMA5,SYTL2,CD55,SIRPA,PTPRN2,SV2B,DLG1,DLG2,DMD,RAP1B,RAP2B,ARPC5,SLC17A5,SH3GLB1,SERPINB1,PSMD14,STX6,CTTNBP2,BTBD8,LRRK2,SYNDIG1,MAGT1,DTNBP1,ATP8A1,TRIM36,SVOP,…
GO: Cellular Component	GO:0099091	postsynaptic specialization, intracellular component		0.003556	1	0.02334	0.1758	9	38	NR3C2,BCR,AKAP5,TANC2,DLG1,CDKL5,NR3C1,TANC1,ANKS1B
GO: Cellular Component	GO:0016328	lateral plasma membrane		0.00357	1	0.02334	0.1758	16	91	ANK3,CLDN1,SLC16A3,DLG1,DMD,DSG2,ERBB3,SLC6A9,SLC12A2,SLC16A1,PRICKLE2,GJB1,GNA12,MTCL1,TBCD,KCNB1
GO: Cellular Component	GO:0099523	presynaptic cytosol		0.003633	1	0.02334	0.1758	7	25	CAMK2A,PRKCA,PRKCB,PRKCG,LRRK2,SH3GL2,ANKS1B
GO: Cellular Component	GO:1902711	GABA-A receptor complex		0.003634	1	0.02334	0.1758	6	19	GABRA1,GABRA5,GABRB2,GABRB3,GABRG2,GABRR2
GO: Cellular Component	GO:0000159	protein phosphatase type 2A complex		0.003634	1	0.02334	0.1758	6	19	PPP2R2A,PPP2R2C,PPP2R5A,PPP2R5C,IER5,NKD1
GO: Cellular Component	GO:0098562	cytoplasmic side of membrane		0.003794	1	0.02422	0.1824	31	223	MAPT,ESYT2,KCNAB2,ATP2A2,ATP2B1,CACNB4,ERRFI1,CYTH1,CABP1,AKAP5,LITAF,PPP3CA,CYLD,LDLRAP1,PTEN,PTK2,PTPN1,PTPN3,DLG1,RPL10,LRRK2,GNB5,SNAP25,STAC,AJAP1,GNA12,GNG11,ESYT1,PTP4A1,KIT,KRAS
GO: Cellular Component	GO:0005874	microtubule		0.003856	1	0.02447	0.1843	79	697	MAK,MAP6,MAPT,MET,MTUS1,ARL13B,TTLL10,KIF17,KIF6,BIN1,LYZL4,KCNAB2,SHTN1,ATP1B3,BICD1,SYNJ2,MAP7,SEPTIN7,CNP,CATSPERZ,SEPTIN4,HID1,SPAG6,FEZ1,CFAP61,CYLD,CD55,DLG1,DNAH8,DNAH9,DYNC1I1,DYNC1LI2,RSPH4A,FIGN,TTLL7,EML1,NIN,MAP6D1,TUBB4A,NDRG1,KIF27,KIF21A,WDR47,SLC8A1,HOOK3,LZTS2,KIF13A,SPATA7,ENKUR,IQGAP2,TTLL5,GAS2,CDH23,CLASP2,SEPTIN6,KIF9,VPS13A,TACR3,MTCL1,YWHAQ,MTUS2,TBCD,KIF13B,TPPP,TEKT5,TTL…
GO: Cellular Component	GO:0005905	clathrin-coated pit		0.004027	1	0.0254	0.1913	14	76	PICALM,ADCY8,AP2B1,APP,MYO6,TBC1D5,BTBD8,SORT1,INPP5F,FNBP1,TFRC,REPS1,VLDLR,AMN
GO: Cellular Component	GO:0099144	anchored component of synaptic membrane		0.004827	1	0.03008	0.2266	6	20	CNTN5,CACNA2D1,DLG2,NTNG1,SNAP25,CNTN2
GO: Cellular Component	GO:0099571	postsynaptic cytoskeleton		0.004827	1	0.03008	0.2266	6	20	MYO6,NEFM,INA,ABI2,CTTNBP2,SPTBN2
GO: Cellular Component	GO:0031965	nuclear membrane		0.005118	1	0.03171	0.2388	43	342	ABL1,OSBPL6,ANXA4,DPY19L3,MYO6,BOK,PRICKLE1,P2RX4,SLC16A3,PAK1,GTF3C3,NEMP2,TERB1,ACKR2,AKAP6,AHCTF1,NOS1AP,PTGDS,PTGS2,POM121,SH3BGRL2,RANBP2,CNEP1R1,EPHA3,SORT1,PRICKLE2,TEX2,ERBIN,PHLPP1,DPY19L1,SUN1,LEMD3,RNF13,NR4A1,DNAJB2,SCAI,ITGB4,ITPR1,NAV3,KPNB1,KPNA4,LBR,SMAD3
GO: Cellular Component	GO:0097418	neurofibrillary tangle		0.005204	1	0.03186	0.24	3	5	MAPT,PICALM,NEFM
GO: Cellular Component	GO:0098826	endoplasmic reticulum tubular network membrane		0.005204	1	0.03186	0.24	3	5	ATL1,LNPK,RTN4
GO: Cellular Component	GO:0030176	integral component of endoplasmic reticulum membrane		0.005323	1	0.0324	0.2441	25	173	ASPH,SGMS1,RETREG1,EIF2AK3,EDEM1,PIGG,EMC10,EXT1,EXTL1,SCD5,ELOVL7,SCD,SREBF2,ELOVL4,ESYT1,ABCB9,LNPK,WFS1,ELOVL1,XBP1,SAMD8,ITPR1,RTN4,KTN1,ERGIC1
GO: Cellular Component	GO:0046658	anchored component of plasma membrane		0.005666	1	0.03429	0.2583	15	87	CNTN5,CACNA2D1,CNTN3,RTN4RL2,PRSS8,DLG2,EFNA1,NRN1,NTNG1,SNAP25,CNTN2,THY1,IGSF21,RTN4RL1,RTN4R
GO: Cellular Component	GO:0060077	inhibitory synapse		0.005788	1	0.03483	0.2623	7	27	IQSEC3,NPTN,IGSF9B,GABRB3,GABRG2,SYT11,IGSF21
GO: Cellular Component	GO:0099522	cytosolic region		0.006085	1	0.03635	0.2737	9	41	CAMK2A,HOMER1,PRKCA,PRKCB,PRKCG,PTEN,LRRK2,SH3GL2,ANKS1B
GO: Cellular Component	GO:0030864	cortical actin cytoskeleton		0.00611	1	0.03635	0.2737	16	96	MOBP,MYO1E,NF2,ANLN,PLS1,PRKCB,MYADM,RTKN,SPTBN2,COBL,PDLIM2,GSN,AKAP13,SHROOM1,DCDC2C,LASP1
GO: Cellular Component	GO:1902710	GABA receptor complex		0.006284	1	0.03717	0.28	6	21	GABRA1,GABRA5,GABRB2,GABRB3,GABRG2,GABRR2
GO: Cellular Component	GO:0005637	nuclear inner membrane		0.006453	1	0.03796	0.2859	12	64	DPY19L3,P2RX4,NEMP2,TERB1,PTGS2,DPY19L1,SUN1,LEMD3,RNF13,ITPR1,LBR,SMAD3
GO: Cellular Component	GO:0032588	trans-Golgi network membrane		0.006761	1	0.03954	0.2978	16	97	APP,VAMP4,BOK,VAMP3,AFTPH,COG3,MARCHF1,AP1M2,STX6,COG5,VPS54,FUT9,KIF13A,TMEM165,ARFIP1,RAB31
GO: Cellular Component	GO:0005923	bicellular tight junction		0.007087	1	0.04122	0.3104	20	132	ANK3,YBX3,LIN7A,CLDN1,CLDN11,CYTH1,PRKCZ,CXADR,DLG1,JAM3,RAP2B,PDCD6IP,CLDN23,PATJ,MAGI3,FRMD4B,STRN,TBCD,SYNPO,PLXDC1
GO: Cellular Component	GO:0032432	actin filament bundle		0.007589	1	0.0439	0.3306	42	340	LCTL,MYO1D,MYO1E,MYO6,DDR1,PDLIM1,SEPTIN7,PCMT1,SLC26A4,ATP8B1,SLC38A2,PLS1,CNP,CLIC4,CRYAB,PRKCB,PRKCZ,DAB1,PTK2,PTPN11,DLG1,JAM3,DRD5,LRRK2,SLC6A6,SLC9A2,SHANK2,SEPTIN11,DAAM1,IQGAP2,STARD10,NFASC,GNA12,PDLIM2,KIF13B,RAPGEF4,CRB1,LDB3,KLHL2,SYNPO,SCIN,AMN
GO: Cellular Component	GO:0099573	glutamatergic postsynaptic density		0.007769	1	0.0447	0.3366	2	2	CAMK2A,CABP1
GO: Cellular Component	GO:0030016	myofibril		0.008036	1	0.04573	0.3444	35	273	FBXO32,BIN1,ANK3,MTM1,PPP1R12A,NRAP,PDLIM1,PAK1,IGFN1,PDE4B,CFL2,TMOD2,HOMER1,CRYAB,PPP2R5A,PPP3CA,CSRP1,NOS1AP,DMD,RYR3,SCN8A,FHL2,SLC8A1,ABLIM2,PDLIM2,GRIN2B,LDB3,TMOD1,TNNI1,TNNT2,TRPC1,SYNPO,CAVIN4,KCNN2,LIMS1
GO: Cellular Component	GO:0097449	astrocyte projection		0.008037	1	0.04573	0.3444	6	22	APP,DMD,SYT4,GRM2,GRM3,GRM5
GO: Cellular Component	GO:0015630	microtubule cytoskeleton		0.008099	1	0.04583	0.3452	156	1544	ABCA2,MAK,MAP6,MAPT,MET,MTUS1,HECW2,ARL13B,KLHL42,LRRC7,CEP126,TTLL10,KIF17,DYRK3,KIF6,BIN1,LYZL4,KCNAB2,JAKMIP3,APP,SHTN1,ATP1B3,PPP1R12A,BBS4,BICD1,SYNJ2,PLEKHA7,SENP5,CDKL2,MAP7,SEPTIN7,CDC25B,PDE4B,PLAG1,CNP,DCAF12,CATSPERZ,ROCK2,SEPTIN4,CLIC4,HID1,SPAG6,CRYAB,PPP2R5A,FEZ1,ARHGEF10,CSNK1A1,PRKCB,PRKCQ,PRKCZ,CFAP61,TMEM63A,RAB11FIP3,CYLD,CCP110,CD55,KCTD1,PTK2,NUAK1,DLG1,DNAH8,DNAH9,CEP97,DYNC…
GO: Cellular Component	GO:0031901	early endosome membrane		0.008301	1	0.04673	0.3519	24	170	OSBPL6,STX7,ZFYVE28,WDR91,PLPP2,BOK,MTMR2,LDLRAD4,LITAF,KIAA0319,MARCHF1,ITCH,EPHA4,EPHB1,STAM2,SYNDIG1,INPP5F,SLC1A1,SLC15A4,SORL1,TMEM165,SNX13,ARC,RAB31
GO: Cellular Component	GO:0044305	calyx of Held		0.008776	1	0.049	0.369	7	29	ADORA1,PRKCA,PRKCB,PRKCG,UNC13B,HTR1B,KCNA1
GO: Cellular Component	GO:0031045	dense core granule		0.008798	1	0.049	0.369	8	36	CADPS,PENK,PLAT,STXBP5L,SLC6A9,VPS13A,SYT4,SYT5
Human Phenotype	HP:0200134	Epileptic encephalopathy		1.048e-06	0.005461	0.005461	0.04989	27	100	ADAM22,PHACTR1,NEUROD2,CACNA1E,HCN1,PIGA,PPP3CA,SCN1B,SCN2A,SCN8A,CYFIP2,GABRA1,GABRB2,GABRB3,GABRG2,CDKL5,GLS,PACS2,DENND5A,GRIN2A,GRIN2B,RNF13,HNRNPU,KCNQ5,FRRS1L,KCNB1,KCNQ2
Human Phenotype	HP:0025373	Interictal EEG abnormality		4.574e-06	0.02384	0.01064	0.09725	52	277	SAMD12,PRSS12,PHACTR1,MYO9A,NEUROD2,ST3GAL5,CACNA1E,CACNB4,PRICKLE1,HCN1,CHRNA4,PIGA,PSAT1,PPP3CA,SETBP1,PIGG,AKT3,FBXO31,CRBN,RPL10,SCN1B,PGAP1,SCN2A,SCN8A,CNKSR2,CYFIP2,SLC12A2,CELF2,GNB5,SNAP25,GABRA1,GABRA5,GABRB2,GABRB3,GABRG2,CDK19,CDKL5,VAMP1,GRIN2A,GRIN2B,GRM7,PLPBP,RNF13,FRRS1L,NDST1,MFF,KCNA1,KCNB1,KCNMA1,KCNQ2,KCNQ3,TUSC3
Human Phenotype	HP:0032792	Tonic seizure		6.404e-06	0.03338	0.01064	0.09725	23	85	PHACTR1,NEUROD2,CAMK2A,PPP3CA,AKT3,RPL10,SCN1B,SCN2A,SCN8A,GABRA1,GABRA5,GABRB3,GABRG2,CDKL5,TBCD,GRIA2,GRIN2A,GRIN2B,HIVEP2,KCNQ5,KCNA1,KCNQ2,KCNQ3
Human Phenotype	HP:0011182	Interictal epileptiform activity		8.169e-06	0.04258	0.01064	0.09725	51	275	SAMD12,PRSS12,PHACTR1,MYO9A,NEUROD2,ST3GAL5,CACNA1E,CACNB4,PRICKLE1,HCN1,CHRNA4,PIGA,PSAT1,PPP3CA,SETBP1,PIGG,AKT3,FBXO31,CRBN,SCN1B,PGAP1,SCN2A,SCN8A,CNKSR2,CYFIP2,SLC12A2,CELF2,GNB5,SNAP25,GABRA1,GABRA5,GABRB2,GABRB3,GABRG2,CDK19,CDKL5,VAMP1,GRIN2A,GRIN2B,GRM7,PLPBP,RNF13,FRRS1L,NDST1,MFF,KCNA1,KCNB1,KCNMA1,KCNQ2,KCNQ3,TUSC3
Human Phenotype	HP:0011198	EEG with generalized epileptiform discharges		2.397e-05	0.1249	0.02498	0.2282	45	241	SAMD12,PRSS12,PHACTR1,MYO9A,NEUROD2,CACNA1E,CACNB4,PRICKLE1,HCN1,PIGA,PSAT1,PPP3CA,SETBP1,AKT3,FBXO31,CRBN,SCN1B,PGAP1,SCN2A,SCN8A,CNKSR2,CYFIP2,SLC12A2,CELF2,GNB5,SNAP25,GABRA1,GABRA5,GABRB2,GABRB3,GABRG2,CDK19,CDKL5,VAMP1,GRIN2A,GRIN2B,PLPBP,FRRS1L,NDST1,MFF,KCNA1,KCNB1,KCNMA1,KCNQ2,TUSC3
Human Phenotype	HP:0010850	EEG with spike-wave complexes		3.136e-05	0.1634	0.02724	0.2489	19	69	SAMD12,MYO9A,NEUROD2,CACNB4,PRICKLE1,HCN1,PSAT1,AKT3,SCN1B,SCN2A,SNAP25,GABRA1,GABRB3,GABRG2,CDKL5,VAMP1,GRIN2A,KCNA1,KCNMA1
Human Phenotype	HP:0002353	EEG abnormality		3.676e-05	0.1916	0.02737	0.2501	71	446	SAMD12,HECW2,PRSS12,ASPA,PHACTR1,MYO9A,NEUROD2,ST3GAL5,CACNA1E,CACNB4,PRICKLE1,HCN1,CHRNA4,PIGA,PLP1,PSAT1,PPP3CA,SETBP1,CNTNAP2,CYP27A1,PIGG,AKT3,FBXO31,CRBN,RPL10,SCN1B,PGAP1,SCN2A,SCN8A,FOXG1,NTNG1,CNKSR2,CYFIP2,SLC12A2,CELF2,GNB5,FOXP1,SNAP25,TBR1,UNC80,GABRA1,GABRA5,GABRB2,GABRB3,GABRG2,GALC,CDK19,CDKL5,VAMP1,DENND5A,CNTN2,GRIN2A,GRIN2B,GRM7,SLC44A1,PLPBP,RNF13,HNRNPU,FRRS1L,KDM6A,NDST1,RBPJ…
Human Phenotype	HP:0020219	Motor seizure		5.848e-05	0.3048	0.03545	0.3239	66	412	RALGAPA1,SAMD12,PRSS12,ASPA,PHACTR1,NEUROD2,ST3GAL5,NIPA1,CACNB4,PRICKLE1,CAMK2A,HCN1,CHRNA4,PIGA,PSAT1,FA2H,PPP3CA,SETBP1,PIGG,PTEN,DMD,AKT3,CERT1,FBXO31,CRBN,RPL10,RPS6KA3,SCN1B,PGAP1,SCN2A,SCN8A,FOXG1,NTNG1,CNKSR2,SLC12A2,TBR1,GABRA1,GABRA5,GABRB3,GABRG2,GALC,CDK19,ELOVL4,CDKL5,VPS13A,TBCD,GRIA2,GRIA3,GRIN2A,GRIN2B,PLPBP,LNPK,HIVEP2,RNF13,KCNQ5,FRRS1L,NDST1,ZNF711,MFF,KCNA1,KCNB1,KCNMA1,KCNQ2,…
Human Phenotype	HP:0011169	Generalized clonic seizure		6.258e-05	0.3261	0.03545	0.3239	11	29	NEUROD2,SCN1B,SCN2A,SCN8A,GABRA1,GABRG2,CDKL5,GRIN2A,KCNA1,KCNQ2,KCNQ3
Human Phenotype	HP:0010818	Generalized tonic seizure		7.341e-05	0.3826	0.03545	0.3239	19	73	NEUROD2,CAMK2A,PPP3CA,RPL10,SCN1B,SCN2A,SCN8A,GABRA1,GABRB3,GABRG2,CDKL5,TBCD,GRIN2A,GRIN2B,HIVEP2,KCNQ5,KCNA1,KCNQ2,KCNQ3
Human Phenotype	HP:0002069	Bilateral tonic-clonic seizure		7.483e-05	0.39	0.03545	0.3239	47	267	SAMD12,ASPA,NEUROD2,ST3GAL5,NIPA1,CACNB4,PRICKLE1,CAMK2A,HCN1,CHRNA4,FA2H,PPP3CA,PIGG,PTEN,DMD,CERT1,RPL10,RPS6KA3,SCN1B,PGAP1,SCN2A,SCN8A,FOXG1,CNKSR2,TBR1,GABRA1,GABRA5,GABRB3,GABRG2,CDKL5,VPS13A,TBCD,GRIA2,GRIA3,GRIN2A,GRIN2B,PLPBP,HIVEP2,RNF13,KCNQ5,ZNF711,KCNA1,KCNB1,KCNMA1,KCNQ2,KCNQ3,LBR
Human Phenotype	HP:0011185	EEG with focal epileptiform discharges		0.0001175	0.6125	0.04965	0.4536	27	127	PRSS12,NEUROD2,ST3GAL5,CHRNA4,PSAT1,PPP3CA,PIGG,AKT3,FBXO31,CRBN,SCN1B,PGAP1,SCN2A,SLC12A2,GABRA1,GABRB3,GABRG2,CDKL5,GRIN2A,PLPBP,RNF13,FRRS1L,NDST1,KCNA1,KCNQ2,KCNQ3,TUSC3
Human Phenotype	HP:0020221	Clonic seizure		0.0001256	0.6545	0.04965	0.4536	12	36	NEUROD2,SCN1B,SCN2A,SCN8A,GABRA1,GABRG2,CDKL5,GRIA2,GRIN2A,KCNA1,KCNQ2,KCNQ3
Human Phenotype	HP:0011203	EEG with abnormally slow frequencies		0.0001334	0.6951	0.04965	0.4536	17	64	HCN1,PLP1,PPP3CA,CYP27A1,SCN8A,CNKSR2,CYFIP2,CELF2,GABRA5,GABRB2,GABRG2,CDK19,CDKL5,GRIN2A,PLPBP,RNF13,KCNB1
Mouse Phenotype	MP:0021009	abnormal synaptic physiology		7.677e-23	5.077e-19	2.822e-19	2.645e-18	200	957	MAG,KCTD13,MAP6,MAPT,MBP,ME1,ADCY8,MEIS1,ADORA1,USP31,SLC24A4,GPR158,LRRC7,KIF17,DGKE,APP,CADPS,ASPA,LYNX1,NPAS4,ADGRB1,BBS4,HCN2,BDNF,BICD1,NRP1,NELL2,NEUROD2,ST3GAL5,CACNA1G,CA7,DENND5B,CACNA1E,CACNA2D1,CACNB4,NRCAM,KALRN,CAMK4,CAMK2A,GPR88,CBLN1,TAMALIN,CCK,CCKBR,P2RX4,PAK1,PCDH9,CDH8,PDE4B,TMOD2,CHRM1,CHRM3,CHRM4,CHRNA4,NEMP2,SLC24A2,PLAT,HOMER2,HOMER1,ROCK2,AKAP5,STXBP5L,CREB1,PPP1R1A,SLITRK…
Mouse Phenotype	MP:0003635	abnormal synaptic transmission		8.532e-23	5.643e-19	2.822e-19	2.645e-18	199	951	MAG,KCTD13,MAP6,MAPT,MBP,ME1,ADCY8,MEIS1,ADORA1,USP31,SLC24A4,GPR158,LRRC7,KIF17,DGKE,APP,CADPS,ASPA,LYNX1,NPAS4,ADGRB1,BBS4,HCN2,BDNF,BICD1,NRP1,NELL2,NEUROD2,ST3GAL5,CACNA1G,CA7,DENND5B,CACNA1E,CACNA2D1,CACNB4,NRCAM,KALRN,CAMK4,CAMK2A,GPR88,CBLN1,TAMALIN,CCK,CCKBR,P2RX4,PAK1,PCDH9,CDH8,PDE4B,TMOD2,CHRM1,CHRM3,CHRM4,CHRNA4,NEMP2,SLC24A2,PLAT,HOMER2,HOMER1,ROCK2,AKAP5,STXBP5L,CREB1,PPP1R1A,SLITRK…
Mouse Phenotype	MP:0002206	abnormal CNS synaptic transmission		2.197e-21	1.453e-17	4.845e-18	4.542e-17	183	867	MAG,KCTD13,MAP6,MAPT,MBP,ME1,ADCY8,MEIS1,ADORA1,USP31,SLC24A4,GPR158,LRRC7,KIF17,DGKE,APP,CADPS,ASPA,NPAS4,ADGRB1,BBS4,BDNF,BICD1,NRP1,NELL2,NEUROD2,CA7,DENND5B,CACNA2D1,CACNB4,NRCAM,KALRN,CAMK4,CAMK2A,GPR88,CBLN1,TAMALIN,CCK,CCKBR,P2RX4,PAK1,PCDH9,CDH8,PDE4B,TMOD2,CHRM1,CHRM3,CHRM4,CHRNA4,NEMP2,SLC24A2,PLAT,HOMER2,HOMER1,ROCK2,AKAP5,STXBP5L,CREB1,PPP1R1A,PRKCG,FAM53B,SEMA3E,TANC2,APH1B,ARHGAP32,…
Mouse Phenotype	MP:0002572	abnormal emotion/affect behavior		1.278e-18	8.45e-15	2.113e-15	1.98e-14	230	1253	MAG,NAT8L,ABCA2,MAP6,ASIC2,MAPT,SLITRK1,ADCY8,ADORA1,USP31,GPR158,LRRC7,RELCH,SH3RF1,BZW2,PRSS12,APBA2,ZSWIM6,APP,WDR91,ASPA,MYLIP,ATP2B1,NPAS4,MYO6,ADGRB1,BBS4,HCN2,BDNF,NEUROD2,ST3GAL5,CACNA1G,SKAP2,IL33,CA7,DENND5B,CACNA1E,DDR1,CACNA2D1,CACNB4,NPY1R,NRAP,KALRN,CAMK4,CAMK2A,HCN1,NR4A2,PSTPIP2,GPR88,CCKBR,STT3B,C21orf91,PBX3,PCSK1,PDE4B,PENK,TMOD2,ATP8B1,KCNB2,CHN1,CHRNA4,NEMP2,NDST3,PLAT,CNP,DC…
Mouse Phenotype	MP:0014114	abnormal cognition		8.224e-18	5.439e-14	1.088e-14	1.02e-13	198	1039	NAT8L,ABCA2,MAPT,MBP,ADORA1,USP31,LRRC7,KIF17,RELCH,AMPH,SH3RF1,BZW2,APBA2,APBB1,KCNAB2,APOD,APP,ASPA,MYLIP,LYNX1,ATP2B1,ADGRB1,BBS4,BDNF,NEUROD2,ST3GAL5,CACNA1G,SKAP2,IL33,NPAS2,DENND5B,CACNA2D1,NPTX2,NPY1R,NRCAM,KALRN,CAMK4,CAMK2A,HCN1,NR4A2,PSTPIP2,GPR88,TAMALIN,STT3B,C21orf91,SLC16A3,PBX3,SLC16A7,PCDH9,PDE4B,GPR85,PENK,TMOD2,ATP8B1,KCNB2,CHN1,NREP,CHRM3,CHRNA4,NEMP2,SLC24A2,PLAT,HOMER2,HOMER1…
Mouse Phenotype	MP:0001516	abnormal motor coordination/balance		2.099e-17	1.388e-13	2.314e-14	2.169e-13	162	795	MAG,ABCA2,MAPT,MBP,ERMN,MET,LRRC7,KLHL1,ANK3,ZSWIM6,APP,ADAM22,ARNTL,KLF7,ASPA,LYNX1,ATP2A2,ATP2B1,ATP2B2,MYO6,ADAM23,MYO9A,ADAM18,BBS4,HCN2,BDNF,NEUROD2,NF2,CACNA1G,NOVA1,CACNB4,NPY1R,NRCAM,KALRN,CAMK4,CAMK2A,NR4A2,GPR88,CBLN1,CCKBR,CLDN11,PCDH9,CFL2,SLC26A4,TMOD2,CHN1,NREP,PLCL1,PLP1,CNP,AKAP5,ADAMTS4,GAL3ST1,STXBP5L,FA2H,GNPTAB,ATF2,PREPL,PPP2R5C,CNTNAP2,PRKCG,MAPK10,ARHGAP32,PSMA5,DAB1,BRINP1…
Mouse Phenotype	MP:0002063	abnormal learning/memory/conditioning		3.117e-17	2.062e-13	2.945e-14	2.761e-13	196	1037	NAT8L,ABCA2,MAPT,MBP,ADORA1,USP31,LRRC7,KIF17,RELCH,AMPH,SH3RF1,BZW2,APBA2,APBB1,KCNAB2,APOD,APP,ASPA,MYLIP,LYNX1,ATP2B1,ADGRB1,BBS4,BDNF,NEUROD2,CACNA1G,SKAP2,IL33,NPAS2,DENND5B,CACNA2D1,NPTX2,NPY1R,NRCAM,KALRN,CAMK4,CAMK2A,HCN1,NR4A2,PSTPIP2,GPR88,TAMALIN,STT3B,C21orf91,SLC16A3,PBX3,SLC16A7,PCDH9,PDE4B,GPR85,PENK,TMOD2,ATP8B1,KCNB2,CHN1,NREP,CHRM3,CHRNA4,NEMP2,SLC24A2,PLAT,HOMER2,HOMER1,AKAP5,A…
Mouse Phenotype	MP:0002272	abnormal nervous system electrophysiology		4.258e-17	2.816e-13	3.52e-14	3.3e-13	85	311	ASIC2,MBP,ADCY8,ERMN,ADORA1,ANK3,KCNAB2,ATP2B2,MYO6,HCN2,BDNF,NEFM,NF2,MTMR2,CACNA1G,NPAS2,CACNB4,NRCAM,KALRN,HCN1,PKD2L1,GPR88,SLC16A3,PCMT1,CHN1,CHRM1,CHRM3,CHRNA4,PLCL1,PLP1,CLOCK,CREB1,CNTNAP2,NOS1AP,SH3TC2,EGR2,TMEM74,LRRK2,ETV1,NDRG1,SCN1B,SCN2A,SCN4B,SCN8A,SLC6A9,UNC80,GABRB3,GABRG2,SLC9A9,NKX6-2,SPTBN2,CDH23,NFASC,PDE10A,EPB41L3,SSTR2,ERBIN,CDKL5,GJB1,ARC,MCHR1,GRIA2,GPRIN3,SIK3,TECTA,GRM…
Mouse Phenotype	MP:0003313	abnormal locomotor activation		2.582e-16	1.708e-12	1.897e-13	1.779e-12	295	1808	MAG,RALGAPA1,NAT8L,NCOA3,ABCA2,KCNH7,KCTD13,MAP6,MAPT,MBP,SLITRK1,MEIS1,USP31,AP2B1,MLLT3,LRRC7,ARRDC3,TTLL10,ATRN,RELCH,TSHZ3,KIF6,ANK3,BZW2,PRSS12,DGKE,ZSWIM6,APOD,APP,LMO4,WDR91,ARNTL,KLF7,MTM1,ASPA,MYLIP,ATP1B3,ATP2A2,ATP2B1,ATP2B2,NPAS4,MYO6,SEC11C,HCN2,BDNF,NEUROD2,ST3GAL5,LIPM,CACNA1G,C7,IL33,DDR1,CACNA2D1,CACNB4,NPY1R,NRCAM,KALRN,CAMK4,CAMK2A,HCN1,NR4A2,PSTPIP2,GPR88,CCKBR,STT3B,CLDN11,ZD…
Mouse Phenotype	MP:0002065	abnormal fear/anxiety-related behavior		7.298e-16	4.827e-12	4.827e-13	4.525e-12	147	721	ABCA2,MAP6,ASIC2,MAPT,SLITRK1,ADCY8,ADORA1,GPR158,LRRC7,PRSS12,APBA2,ZSWIM6,APP,WDR91,ASPA,ATP2B1,NPAS4,MYO6,BBS4,BDNF,NEUROD2,ST3GAL5,SKAP2,IL33,CA7,CACNA1E,DDR1,CACNA2D1,CACNB4,NRAP,KALRN,CAMK4,CAMK2A,HCN1,NR4A2,GPR88,CCKBR,PCSK1,PDE4B,PENK,TMOD2,CHRNA4,NDST3,PLAT,CNP,AKAP5,ABI3BP,ATF2,CRHR1,TENM4,ARHGEF10,RASGEF1B,MACROD2,SLITRK5,SLC25A44,PRKCG,PRKCZ,RAB11FIP3,KIAA0232,BRINP1,PTEN,KIAA0319,PTP…
Mouse Phenotype	MP:0008415	abnormal neurite morphology		8.028e-15	5.31e-11	4.827e-12	4.525e-11	94	392	MAG,ABCA2,KCTD13,MAPT,MBP,GPR158,LRRC7,SEMA6A,PRSS12,NAP1L1,BBS4,BDNF,NEFM,NF2,NRCAM,KALRN,CAMK4,CAMK2A,GPR88,CLDN11,SLC16A3,SEPTIN7,PCDH9,DCLK1,PCMT1,CYTH1,PLP1,HOMER1,CNP,ROCK2,CERS2,GAL3ST1,FA2H,AATK,PRKCG,DAB2IP,PTEN,SACS,ARHGAP44,SH3TC2,FEZF2,DUSP1,KHDRBS2,SLC17A5,EFNB2,EFNB3,OTUD7A,EPHA4,EPHB1,EPHB2,EPHB3,RPS6KA3,LRRK2,NRN1,TUBB4A,SCN1B,ZBTB18,CPEB3,VPS54,CLSTN1,ARHGEF15,CYFIP2,NPTN,SHANK2,…
Mouse Phenotype	MP:0001362	abnormal anxiety-related response		1.202e-14	7.95e-11	6.625e-12	6.211e-11	126	601	MAP6,MAPT,SLITRK1,ADCY8,ADORA1,GPR158,LRRC7,PRSS12,APBA2,ZSWIM6,APP,WDR91,ASPA,ATP2B1,NPAS4,MYO6,BBS4,BDNF,NEUROD2,ST3GAL5,SKAP2,CA7,CACNA1E,DDR1,NRAP,KALRN,CAMK4,CAMK2A,HCN1,GPR88,CCKBR,PDE4B,PENK,TMOD2,CHRNA4,NDST3,PLAT,CNP,AKAP5,ABI3BP,ATF2,CRHR1,TENM4,ARHGEF10,RASGEF1B,MACROD2,SLITRK5,SLC25A44,PRKCG,PRKCZ,RAB11FIP3,KIAA0232,BRINP1,KIAA0319,LPGAT1,EMC10,IQSEC3,RAP2B,DSC3,DUSP1,SHISA4,ABI2,ZDHH…
Mouse Phenotype	MP:0002882	abnormal neuron morphology		4.702e-13	3.11e-09	2.31e-10	2.165e-09	234	1428	MAG,ABCA2,ABL1,KCTD13,MAP6,MAPT,MBP,TENM2,MET,GPR158,MITF,LRRC7,SEMA6A,CARNS1,ATRN,ANK3,SEMA7A,PRSS12,ZSWIM6,APP,SHTN1,ADAM22,KLF7,CADPS,LYNX1,ATP2B1,ATP2B2,NPAS4,MYO6,ADGRB1,NAP1L1,BBS4,BDNF,NRP1,NEFM,NF2,SYNJ2,CACNA1G,IL33,CACNB4,NPY1R,NRCAM,KALRN,CAMK4,CAMK2A,NR4A2,GPR88,CBLN1,TAMALIN,CLDN11,SLC16A3,MAP3K13,SEPTIN7,SLC16A7,PCDH9,DCLK1,PCMT1,CDKN2D,PDE4B,ENPP2,CYTH1,SLC26A4,ATP8B1,CHGB,VIT,CHM,…
Mouse Phenotype	MP:0009745	abnormal behavioral response to xenobiotic		4.889e-13	3.234e-09	2.31e-10	2.165e-09	74	294	MAP6,MAPT,AMPH,ZSWIM6,LMO4,BHLHE40,HCN2,NEUROD2,CACNA1G,SKAP2,CACNA2D1,CACNB4,NPY1R,NR4A2,GPR88,TAMALIN,CCKBR,PCMT1,PDE8A,PENK,CHRM4,CHRNA4,CHRNA5,PLAT,PLCL1,HOMER2,HOMER1,AKAP5,ADAMTS4,CLOCK,CREB1,CRHR1,SLITRK5,PRKCG,MAPK10,ARHGAP32,PTGS2,AKT3,DRD5,RGS4,MBNL2,EML1,LRRK2,DTNBP1,SCN4B,SCN8A,CYFIP2,PRICKLE2,GABRA1,GABRA5,GABRB2,GABRB3,GABRG2,ADGRL3,CNTN2,PRLHR,MCHR1,GPR26,GRIA3,GPRIN3,GRM2,GRM5,GRM…
Mouse Phenotype	MP:0003312	abnormal locomotor coordination		1.452e-12	9.603e-09	6.402e-10	6.002e-09	131	675	MAG,MAPT,MBP,USP31,ATRN,KLHL1,ANK3,APP,ADAM22,MSRA,ARNTL,MTM1,ASPA,ATP2B1,ATP2B2,MYO6,ADAM23,MYO9A,HCN2,BDNF,NEUROD2,MTMR2,CACNA1G,CACNB4,CAMK4,HCN1,CBLN1,CLDN11,ERRFI1,PDE1A,ENPP1,SLC26A4,CHN1,NREP,PLP1,CNP,GAL3ST1,GNPTAB,ATF2,PREPL,PPP2R5C,PRKCG,TMEM63A,CYB561,PSMA5,DAB1,PTPRD,SACS,TECPR2,PTPRR,EMC10,DMD,JAM3,DOCK3,OXR1,ARHGAP10,SPTSSB,FIGN,ATL1,SLC17A5,EFNB3,EGR2,EGR3,SLC25A13,SPRED1,STX6,EPHA…
Mouse Phenotype	MP:0002064	seizures		2.931e-12	1.939e-08	1.212e-09	1.136e-08	80	341	MAG,MAPT,MBP,ATRN,AMPH,ANK3,KCNAB2,ZFP14,DGKE,BHLHE40,ADAM22,ASPA,NPAS4,MYO9A,HCN2,NEUROD2,CNTN5,CACNA1G,CA7,CACNB4,NRCAM,PRICKLE1,CAMK2A,PCMT1,PDE8A,CHN1,CHRNA4,CHRNA5,PLCL1,PLP1,CNP,AKAP5,ADAMTS4,MIR128-2,CNTNAP2,MAPK10,ARHGAP32,PTGS2,PLPPR4,SV2B,AKT3,SLC17A5,MBNL2,OTUD7A,EML1,SCN1B,SCN8A,UNC13B,SCG5,FOSB,PRICKLE2,SNAP25,GABRA1,GABRB3,GABRG2,SOX10,SPTBN2,CDKL5,SUMF1,CNTN2,TRIM2,TPPP,GRIA2,GRIA3…
Mouse Phenotype	MP:0001399	hyperactivity		5.687e-12	3.762e-08	2.213e-09	2.074e-08	168	956	RALGAPA1,ABCA2,KCTD13,MAP6,MAPT,MEIS1,AP2B1,MLLT3,LRRC7,ARRDC3,TTLL10,ATRN,RELCH,BZW2,DGKE,ZSWIM6,APP,LMO4,KLF7,ASPA,MYLIP,ATP1B3,NPAS4,MYO6,BDNF,NEUROD2,ST3GAL5,CACNA1G,C7,IL33,DDR1,NPY1R,NRCAM,KALRN,CAMK2A,NR4A2,GPR88,CCKBR,CLDN11,ZDHHC23,PCDH9,CDK17,PDE1A,TMOD2,KCNB2,CHN1,CHRM1,CHRM4,DNAJB5,HOMER2,CLOCK,ATF2,MIR128-2,FEZ1,ARHGEF10,SIPA1L1,CNTNAP2,MACROD2,SLC25A44,NOS1AP,TANC2,BRINP1,KCTD1,AREL…
Mouse Phenotype	MP:0002062	abnormal associative learning		7.602e-12	5.028e-08	2.793e-09	2.618e-08	80	347	MAPT,KIF17,AMPH,APBB1,KCNAB2,APP,LYNX1,BBS4,BDNF,IL33,NPAS2,CACNA2D1,KALRN,CAMK4,CAMK2A,HCN1,NR4A2,GPR88,TAMALIN,PDE4B,GPR85,PENK,TMOD2,NREP,CHRM3,CHRNA4,PLAT,HOMER2,HOMER1,CREB1,FEZ1,PRKCB,PRKCG,PTPRG,RASGRF1,RGS4,EFNA3,ABI2,CAMKMT,CRBN,ESR2,RPS6KA3,DTNBP1,NRN1,RYR3,CPEB3,G2E3,ARSG,SORCS3,TBR1,NRG3,GABRA1,GABRA5,GABRB3,EPHA6,PDE10A,CDKL5,ARC,SYT4,TACR3,PRLHR,MCHR1,GPRIN3,GRIN2A,GRIN2B,GRM5,GRM7,…
Mouse Phenotype	MP:0005404	abnormal axon morphology		2.124e-11	1.405e-07	7.395e-09	6.933e-08	51	180	MAG,ABCA2,MAPT,MBP,NEFM,NF2,NRCAM,CLDN11,SLC16A3,SEPTIN7,DCLK1,PCMT1,CYTH1,PLP1,CNP,CERS2,GAL3ST1,FA2H,AATK,SH3TC2,FEZF2,KHDRBS2,SLC17A5,EFNB2,EFNB3,EPHA4,EPHB1,EPHB2,EPHB3,LRRK2,TUBB4A,SCN1B,ZBTB18,VPS54,EFHD1,SOX10,GALC,SPART,NFASC,EPB41L3,ERBIN,GJB1,MTCL1,GPM6B,TRIM2,KLK8,HAPLN2,BACE1,REEP1,SLC17A7,LAMA4
Mouse Phenotype	MP:0002067	abnormal sensory capabilities/reflexes/nociception		1.951e-10	1.29e-06	6.452e-08	6.049e-07	202	1260	MAG,ABCA2,MBP,SLITRK1,ADCY8,MEIS1,GRAMD1B,ADORA1,USP31,MITF,AHR,LRRC7,FBXO33,RELCH,TSHZ3,ARNTL,KLF7,ASPA,ATP2A2,ATP2B1,ATP2B2,MYO1D,MYO6,BBS4,BDNF,BICD1,NELL1,NEUROD2,NF2,MTMR2,CACNA1E,CACNA2D1,CACNB4,NPY1R,NRCAM,KALRN,CAMK4,HCN1,NR4A2,PSTPIP2,TAMALIN,CCKBR,CCNT2,CLDN11,PCDH9,CDH8,PCSK2,PDE8A,CFL2,SLC26A4,PENK,TMOD2,ATP8B1,CHN1,CHRM3,CHRM4,CHRNA4,RETREG1,ANKIB1,PLAG1,PLP1,HOMER1,GNPTAB,PREPL,PPP2…
Mouse Phenotype	MP:0001405	impaired coordination		2.346e-10	1.551e-06	7.388e-08	6.926e-07	89	430	MAG,MAPT,MBP,ERMN,MET,LRRC7,KLHL1,ZSWIM6,ASPA,ATP2B1,ATP2B2,HCN2,BDNF,NEUROD2,NF2,CACNA1G,CACNB4,NRCAM,KALRN,CAMK4,NR4A2,GPR88,CBLN1,CCKBR,CLDN11,PCDH9,SLC26A4,TMOD2,PLP1,AKAP5,ADAMTS4,STXBP5L,FA2H,GNPTAB,PRKCG,MAPK10,ARHGAP32,BRINP1,PTPRG,SACS,PTPRR,DMD,DOCK3,ARHGAP10,FIGN,RGS4,EFNB3,EGR2,OTUD7A,CAMKMT,EN2,RPS6KA3,TUBB4A,SCN8A,RAB18,SHANK2,SNAP25,NLK,GABRA1,GABRB3,NKX6-2,SPTBN2,SPART,PDE10A,SSTR…
Mouse Phenotype	MP:0009357	abnormal seizure response to inducing agent		2.623e-10	1.735e-06	7.886e-08	7.393e-07	50	186	MAPT,MBP,AMPH,BHLHE40,HCN2,NEUROD2,CNTN5,CACNA1G,CA7,PRICKLE1,PCMT1,PDE8A,CHRNA4,CHRNA5,PLCL1,PLP1,AKAP5,ADAMTS4,CNTNAP2,MAPK10,ARHGAP32,PTGS2,AKT3,SLC17A5,MBNL2,EML1,SCN1B,SCN8A,FOSB,PRICKLE2,GABRA1,GABRB3,GABRG2,CDKL5,CNTN2,GRIA3,GRIN2A,TECTA,GRM5,GRM7,THRB,KLK8,GSG1L,TRPC5,TYRO3,KCNA1,KCNQ2,KCNQ3,NR4A3,SLC4A10
Mouse Phenotype	MP:0001406	abnormal gait		4.945e-10	3.271e-06	1.395e-07	1.308e-06	94	470	MAG,MBP,USP31,ATRN,KLHL1,ANK3,MSRA,ARNTL,MTM1,ASPA,ATP2B1,ATP2B2,MYO6,MYO9A,HCN2,MTMR2,CACNA1G,CACNB4,HCN1,CBLN1,CLDN11,ERRFI1,PDE1A,ENPP1,SLC26A4,CHN1,PLP1,CNP,GNPTAB,PREPL,PPP2R5C,PRKCG,TMEM63A,CYB561,PSMA5,DAB1,SACS,TECPR2,PTPRR,EMC10,DMD,JAM3,DOCK3,ATL1,SLC17A5,EFNB3,EGR2,EGR3,STX6,EPHA4,STRBP,TUBB4A,FBN2,NDRG1,SCN4B,SCN8A,SVOP,SEMA3F,VPS54,GDE1,NPTN,RAB18,SAMD4A,SORL1,GABRG2,GALC,SPTBN2,SPAR…
Mouse Phenotype	MP:0000745	tremors		5.063e-10	3.348e-06	1.395e-07	1.308e-06	72	324	MAG,ABCA2,MAPT,MBP,USP31,ATRN,ANK3,KCNAB2,DEGS1,ASPA,ATP2B1,ATP2B2,ADAM23,HCN2,MTMR2,CACNA1G,NOVA1,CAMK4,HCN1,CLDN11,SGMS1,PLP1,GAL3ST1,POU3F1,ATF2,TENM4,NOS1AP,CYB561,DAB1,KCTD1,NSD3,SACS,DMD,JAM3,SH3TC2,ITCH,REL,SLC17A5,EGR2,EGR3,SPRED1,TUBB4A,NDRG1,SCN1B,SCN4B,SCN8A,SEMA3F,VPS54,NPTN,SNAP25,GABRA1,GABRB3,GABRG2,SOX10,GALC,HECW1,SPTBN2,CDH23,SUMF1,GLRB,ADAMTS16,TRIM2,PSD3,THRB,UGT8,VGF,THEGL,SL…
Mouse Phenotype	MP:0001468	abnormal temporal memory		5.33e-10	3.525e-06	1.41e-07	1.322e-06	53	207	MAPT,KIF17,AMPH,KCNAB2,APP,BBS4,BDNF,NPAS2,CACNA2D1,KALRN,CAMK4,CAMK2A,SLC16A3,SLC16A7,PCDH9,GPR85,TMOD2,NREP,CHRM3,PLAT,HOMER1,CREB1,FEZ1,PRKCB,PRKCG,RASGRF1,EFNA3,EGR1,ABI2,CRBN,ESR2,RPS6KA3,DTNBP1,NRN1,RYR3,CPEB3,GABRA5,GABRB3,EPHA6,CDKL5,ARC,SYT4,GRIN2A,GRIN2B,GRM5,GRM7,VGF,VLDLR,CLIP2,RNF103,KCNN2,SLC17A7,ST8SIA2
Mouse Phenotype	MP:0001473	reduced long term potentiation		7.231e-10	4.782e-06	1.839e-07	1.724e-06	40	135	MAPT,KIF17,DGKE,APP,BDNF,KALRN,CAMK2A,TAMALIN,P2RX4,PAK1,SLC24A2,PLAT,ROCK2,AKAP5,CREB1,PPP1R1A,PRKCG,PTEN,RASGRF1,CACNG8,EFNA3,EFNB3,MBNL2,SPRED1,CRBN,EPHA4,ESR2,SHANK2,ARC,SRCIN1,GRIN2A,GRIN2B,GRM5,THRB,THY1,TRPC5,SYNPO,VLDLR,KCNN2,SLC17A7
Mouse Phenotype	MP:0003492	abnormal involuntary movement		1.843e-09	1.219e-05	4.515e-07	4.232e-06	199	1269	MAG,ABCA2,MAPT,MBP,SLITRK1,MEIS1,GRAMD1B,USP31,MITF,AHR,LRRC7,FBXO33,ATRN,RELCH,TSHZ3,ANK3,KCNAB2,DEGS1,ARNTL,KLF7,ASPA,ATP2A2,ATP2B1,ATP2B2,MYO1D,MYO6,ADAM23,BBS4,HCN2,BDNF,BICD1,NELL1,NEUROD2,MTMR2,CACNA1G,NOVA1,CACNA2D1,CACNB4,NPY1R,NRCAM,KALRN,CAMK4,HCN1,NR4A2,CCKBR,CCNT2,CLDN11,PCSK2,CFL2,SLC26A4,TMOD2,ATP8B1,CHN1,CHRM3,CHRM4,SGMS1,ANKIB1,PLAG1,PLP1,GAL3ST1,GNPTAB,POU3F1,ATF2,PREPL,PPP2R5C,T…
Mouse Phenotype	MP:0001364	decreased anxiety-related response		3.951e-09	2.613e-05	9.312e-07	8.729e-06	77	372	MAPT,ADCY8,GPR158,APBA2,ZSWIM6,WDR91,ASPA,ATP2B1,MYO6,BBS4,ST3GAL5,CA7,DDR1,KALRN,CAMK4,CAMK2A,GPR88,CCKBR,PDE4B,TMOD2,NDST3,PLAT,CNP,AKAP5,ATF2,CRHR1,TENM4,ARHGEF10,RASGEF1B,MACROD2,SLC25A44,PRKCG,PRKCZ,RAB11FIP3,KIAA0232,BRINP1,KIAA0319,IQSEC3,RAP2B,DSC3,DUSP1,SHISA4,ZDHHC9,STX6,EPHA3,NIN,STRBP,DTNBP1,FBN2,SCN2A,TAFA1,FOS,FOSB,SLC6A6,NPTN,TBR1,KDM3A,CDKL5,FNDC9,ADGRL3,MCHR1,TPPP,GRIN2A,GRIN2B,G…
Mouse Phenotype	MP:0000947	convulsive seizures		4.083e-09	2.7e-05	9.312e-07	8.729e-06	41	148	MAG,MBP,AMPH,ANK3,ZFP14,DGKE,ADAM22,NPAS4,HCN2,NEUROD2,CNTN5,CACNB4,NRCAM,PCMT1,CHN1,CHRNA4,PLP1,CNP,PTGS2,PLPPR4,AKT3,SLC17A5,MBNL2,EML1,SCN1B,SCN8A,SCG5,FOSB,SNAP25,GABRA1,GABRG2,SPTBN2,TPPP,GRIA2,TECTA,GRM7,THRB,ITPR1,KCNA1,KCNQ2,NR4A3
Mouse Phenotype	MP:0000920	abnormal myelination		4.715e-09	3.118e-05	1.039e-06	9.744e-06	43	160	MAG,MAL,MBP,ERMN,MOBP,ATRN,ADAM22,ASPA,CADM3,NEFM,MTMR2,NRCAM,GJC3,CYTH1,PLP1,CNP,GAL3ST1,LITAF,FA2H,GNPTAB,POU3F1,TENM4,SH3TC2,SLC17A5,EGR2,TUBB4A,NDRG1,SCN8A,VPS54,ZNF365,SOX10,GALC,NKX6-2,EPB41L3,ERBIN,GJB1,LINGO1,BACE1,UGT8,REEP1,LAMA4,GJC2,STMN1
Mouse Phenotype	MP:0001463	abnormal spatial learning		7.171e-09	4.743e-05	1.53e-06	1.434e-05	59	259	MAPT,MBP,KIF17,AMPH,APBB1,KCNAB2,APOD,APP,ADGRB1,NRCAM,CAMK2A,HCN1,GPR88,SLC16A3,SLC16A7,TMOD2,NREP,SLC24A2,AKAP5,FA2H,CLOCK,CREB1,PRKCG,PTEN,PTPRD,RASGRF1,ZDHHC9,SPRED1,EML1,EN2,CRBN,ESR2,NRN1,RYR3,FOLH1,FOS,FOSB,NLGN1,ARSG,SLC6A9,SHANK2,SORCS3,SNAP25,SORL1,GABRA5,EPHA6,ARC,TACR3,GRIN2A,GRM5,THRB,BACE1,SYNPO,VGF,HTR1B,WFS1,RTN4R,KCNN2,KCNQ2
Mouse Phenotype	MP:0002207	abnormal long term potentiation		9.415e-09	6.227e-05	1.946e-06	1.824e-05	51	211	MAPT,KIF17,DGKE,APP,ADGRB1,BDNF,NELL2,KALRN,CAMK2A,TAMALIN,P2RX4,PAK1,PDE4B,TMOD2,SLC24A2,PLAT,ROCK2,AKAP5,CREB1,PPP1R1A,PRKCG,PTEN,PTPRD,RASGRF1,CACNG8,EFNA3,EFNB3,MBNL2,SPRED1,CRBN,EPHA4,ESR2,RYR3,CLSTN1,SHANK2,GABRA5,ARC,GRIA2,GRIA3,SRCIN1,GRIN2A,GRIN2B,GRM5,THRB,THY1,TRPC5,SYNPO,VLDLR,ITPKA,KCNN2,SLC17A7
Mouse Phenotype	MP:0001469	abnormal contextual conditioning behavior		1.63e-08	0.0001078	3.267e-06	3.063e-05	45	178	MAPT,KIF17,AMPH,KCNAB2,BBS4,BDNF,NPAS2,CACNA2D1,KALRN,CAMK4,CAMK2A,GPR85,TMOD2,NREP,CHRM3,PLAT,HOMER1,CREB1,FEZ1,PRKCB,PRKCG,RASGRF1,EFNA3,ABI2,CRBN,ESR2,RPS6KA3,NRN1,RYR3,CPEB3,GABRA5,GABRB3,EPHA6,CDKL5,ARC,SYT4,GRIN2A,GRM5,GRM7,VGF,VLDLR,CLIP2,RNF103,KCNN2,ST8SIA2
Mouse Phenotype	MP:0003107	abnormal response to novelty		2.088e-08	0.0001381	4.062e-06	3.807e-05	110	620	NAT8L,ABCA2,MAPT,ADORA1,USP31,LRRC7,RELCH,SH3RF1,BZW2,APBA2,APP,ASPA,MYLIP,ATP2B1,ADGRB1,BBS4,BDNF,NEUROD2,CACNA1G,IL33,DENND5B,CACNA2D1,NPY1R,CAMK2A,HCN1,PSTPIP2,GPR88,STT3B,C21orf91,PBX3,PDE4B,TMOD2,ATP8B1,KCNB2,CHN1,CHRNA4,NEMP2,PLAT,ADAMTS4,CLOCK,PPL,PPP2R5C,ARHGEF10,SIPA1L1,CNTNAP2,CDYL2,CYB561,TANC2,ARHGAP32,BRINP1,PRAG1,NSD3,FOCAD,ARHGAP44,RGS7,SLC17A5,EFNA3,EPHB2,CTTNBP2,ESR2,DTNBP1,SCN2A…
Mouse Phenotype	MP:0002910	abnormal excitatory postsynaptic currents		4.141e-08	0.0002739	7.825e-06	7.335e-05	33	114	ADORA1,GPR158,APP,CADPS,KALRN,CAMK4,CAMK2A,GPR88,CBLN1,CCKBR,PRKCG,PTEN,PLPPR4,DLG2,CACNG8,RPS6KA3,LRRK2,SCN2A,CLSTN1,RAB3GAP1,TBR1,GABRB3,SPTBN2,GRIN2A,GRM7,THRB,LZTS1,GSG1L,TRPC4,TRPC5,ITPR1,SLC17A7,SLC17A6
Mouse Phenotype	MP:0002912	abnormal excitatory postsynaptic potential		9.786e-08	0.0006472	1.798e-05	0.0001685	29	96	KCTD13,ADORA1,BDNF,CAMK2A,TAMALIN,CHRM1,ROCK2,AKAP5,SEMA3E,PLPPR4,DLG2,RASGRF1,EFNA3,MBNL2,EGR3,SPRED1,ESR2,RPS6KA3,CLSTN1,SHANK2,SLC9A9,GRIA2,SRCIN1,GRIN2B,GRM2,GRM5,KLK8,KCNN2,SLC17A7
Mouse Phenotype	MP:0009142	decreased prepulse inhibition		1.136e-07	0.0007514	2.031e-05	0.0001904	74	380	MAG,MAP6,ME1,MEIS1,USP31,SLC24A4,LRRC7,ASPA,BICD1,NRP1,NEUROD2,DENND5B,CACNA2D1,NRCAM,KALRN,CCK,PAK1,PCDH9,TMOD2,NEMP2,STXBP5L,FAM53B,TANC2,TOX,MCIDAS,PTEN,PRAG1,IQSEC3,EVC2,LPAR1,HIPK3,ABI2,OTUD7A,CRBN,EPHA5,NIN,STRBP,HUNK,DTNBP1,NPTN,HOOK3,SNAP25,NRG3,KIF13A,GABRA5,KDM3A,MBOAT1,DBNDD2,STARD10,GATM,MBOAT2,RETREG3,USP38,FNDC9,HYLS1,JADE2,SUN1,ZDHHC17,GRM8,SLC44A1,DUSP16,GPCPD1,IGSF21,HIVEP2,BACH2…
Mouse Phenotype	MP:0009748	abnormal behavioral response to addictive substance		1.257e-07	0.0008314	2.188e-05	0.0002051	29	97	MAP6,ZSWIM6,LMO4,SKAP2,NPY1R,NR4A2,GPR88,TAMALIN,CCKBR,PENK,CHRNA4,PLAT,HOMER2,HOMER1,CLOCK,CREB1,CRHR1,PRKCG,DRD5,RGS4,LRRK2,DTNBP1,SCN4B,CYFIP2,ADGRL3,PRLHR,GPRIN3,GRM5,WFS1
Mouse Phenotype	MP:0001413	abnormal response to new environment		1.429e-07	0.000945	2.392e-05	0.0002242	96	539	ABCA2,MAPT,ADORA1,USP31,RELCH,SH3RF1,BZW2,APBA2,APP,ASPA,MYLIP,ATP2B1,ADGRB1,BBS4,BDNF,NEUROD2,CACNA1G,IL33,DENND5B,CACNA2D1,NPY1R,CAMK2A,HCN1,PSTPIP2,GPR88,STT3B,C21orf91,PBX3,PDE4B,TMOD2,ATP8B1,KCNB2,CHN1,CHRNA4,NEMP2,PLAT,ADAMTS4,CLOCK,PPL,PPP2R5C,SIPA1L1,CNTNAP2,CDYL2,CYB561,TANC2,BRINP1,PRAG1,NSD3,FOCAD,RGS7,SLC17A5,EPHB2,ESR2,DTNBP1,SCN8A,CX3CL1,SEMA3F,FOSB,SH3GL2,CNKSR2,SLC1A1,ARSG,IGSF9B,…
Mouse Phenotype	MP:0008143	abnormal dendrite morphology		1.446e-07	0.0009567	2.392e-05	0.0002242	47	203	KCTD13,MAPT,GPR158,LRRC7,SEMA6A,PRSS12,BBS4,BDNF,KALRN,CAMK4,CAMK2A,GPR88,SEPTIN7,PCDH9,HOMER1,ROCK2,PRKCG,DAB2IP,PTEN,SACS,ARHGAP44,DUSP1,OTUD7A,RPS6KA3,LRRK2,NRN1,CPEB3,CLSTN1,ARHGEF15,CYFIP2,NPTN,SHANK2,GABRB3,SPTBN2,SPART,MTCL1,BICD2,GPRIN3,SRCIN1,LZTS1,HIVEP2,BACE1,KNDC1,TANC1,CADPS2,CAMK1G,PRICKLE3
Mouse Phenotype	MP:0001454	abnormal cued conditioning behavior		1.55e-07	0.001025	2.5e-05	0.0002343	36	137	MAPT,AMPH,APP,LYNX1,BBS4,BDNF,NPAS2,CAMK4,CAMK2A,GPR88,PDE4B,PENK,TMOD2,CHRM3,PLAT,CREB1,FEZ1,PRKCB,PTPRG,ESR2,DTNBP1,NRN1,G2E3,TBR1,NRG3,GABRA5,EPHA6,CDKL5,ARC,GRIN2B,GRM5,VLDLR,WFS1,TULP4,KCNN2,ST8SIA2
Mouse Phenotype	MP:0003088	abnormal prepulse inhibition		2.081e-07	0.001377	3.278e-05	0.0003073	82	442	MAG,MAP6,ME1,MEIS1,USP31,SLC24A4,LRRC7,ASPA,BICD1,NRP1,NEUROD2,DENND5B,CACNA2D1,NRCAM,KALRN,CCK,PAK1,PCDH9,TMOD2,NEMP2,HOMER2,STXBP5L,FAM53B,TANC2,APH1B,TOX,MCIDAS,PTEN,PRAG1,KIAA0319,IQSEC3,EVC2,LPAR1,HIPK3,ABI2,OTUD7A,CRBN,EPHA5,NIN,STRBP,HUNK,DTNBP1,CYFIP2,NPTN,HOOK3,SNAP25,NRG3,KIF13A,GABRA5,KDM3A,MBOAT1,DBNDD2,STARD10,GATM,MBOAT2,RETREG3,USP38,FNDC9,HYLS1,JADE2,SUN1,GRIN2B,ZDHHC17,GRM4,GRM8,…
Mouse Phenotype	MP:0001363	increased anxiety-related response		3.741e-07	0.002474	5.754e-05	0.0005394	53	248	MAP6,MAPT,SLITRK1,ADORA1,LRRC7,PRSS12,APP,NPAS4,BBS4,BDNF,NEUROD2,SKAP2,CACNA1E,NRAP,CAMK2A,HCN1,CCKBR,PENK,TMOD2,CHRNA4,ABI3BP,SLITRK5,LPGAT1,EMC10,ABI2,SPRED1,CTTNBP2,ESR2,TMEM74,SCN8A,FOLH1,FOSB,CPEB3,SHANK2,SNAP25,TBR1,KIF13A,KCNH5,GABRG2,SSTR2,GPR26,GRM8,LZTS1,CSMD1,DNAJB2,WFS1,DIXDC1,CADPS2,RNF103,SLC17A7,ST7,SLC4A10,NCOA7
Mouse Phenotype	MP:0001961	abnormal reflex		4.118e-07	0.002724	6.19e-05	0.0005803	165	1084	MAG,ABCA2,MBP,SLITRK1,MEIS1,GRAMD1B,USP31,MITF,AHR,LRRC7,FBXO33,RELCH,TSHZ3,ARNTL,KLF7,ASPA,ATP2A2,ATP2B1,ATP2B2,MYO1D,MYO6,BBS4,BDNF,BICD1,NELL1,NEUROD2,MTMR2,CACNA2D1,CACNB4,NPY1R,NRCAM,KALRN,CAMK4,NR4A2,CCKBR,CCNT2,CLDN11,PCSK2,CFL2,SLC26A4,TMOD2,ATP8B1,CHN1,CHRM3,CHRM4,ANKIB1,PLAG1,PLP1,GNPTAB,PREPL,PPP2R5C,CSNK1G3,RAB11FIP3,ARHGAP32,TOX,SUSD6,MCIDAS,DAB1,NSD3,PTPRG,SACS,PTPRQ,DLG2,ADIPOR2,DO…
Mouse Phenotype	MP:0000950	abnormal seizure response to pharmacological agent		4.797e-07	0.003173	7.051e-05	0.000661	35	137	MAPT,AMPH,BHLHE40,HCN2,NEUROD2,CACNA1G,PCMT1,PDE8A,CHRNA4,CHRNA5,PLCL1,AKAP5,ADAMTS4,MAPK10,ARHGAP32,PTGS2,AKT3,MBNL2,EML1,SCN8A,PRICKLE2,GABRA1,GABRB3,GABRG2,CNTN2,GRIA3,GRM5,GRM7,KLK8,GSG1L,TRPC5,KCNA1,KCNQ2,NR4A3,SLC4A10
Mouse Phenotype	MP:0012315	impaired learning		6.414e-07	0.004242	9.223e-05	0.0008646	32	121	APP,ADGRB1,IL33,KALRN,NR4A2,GPR88,SLC16A3,SLC16A7,NREP,ARHGAP32,PTEN,AKT3,RASGRF1,ZDHHC9,CAMKMT,EML1,CRBN,CTTNBP2,RYR3,FOSB,NLGN1,ARSG,SORCS3,TBR1,GABRA1,SORL1,SYT4,TACR3,GRM5,THRB,BACE1,KCNQ2
Mouse Phenotype	MP:0002915	abnormal synaptic depression		8.041e-07	0.005318	0.0001132	0.001061	29	105	MAPT,ADCY8,ADORA1,LRRC7,KIF17,ADGRB1,CAMK4,CAMK2A,CBLN1,PDE4B,CHRM1,SLC24A2,PLAT,AKAP5,PTEN,EFNB3,SPRED1,RYR3,SCN4B,CPEB3,SHANK2,SORCS3,GRIA2,SRCIN1,GRIN2B,GRM2,BACE1,VGF,KCNMA1
Mouse Phenotype	MP:0001393	ataxia		8.572e-07	0.00567	0.0001181	0.001107	54	261	MAPT,MBP,ANK3,ADAM22,ASPA,ATP2B2,ADAM23,MYO9A,HCN2,BDNF,NEUROD2,CACNA1G,CACNB4,CAMK4,CBLN1,PLP1,CNP,GAL3ST1,GNPTAB,ATF2,PRKCG,PSMA5,DAB1,DOCK3,OXR1,ARHGAP10,SPTSSB,EFNB3,EGR3,ETV1,TUBB4A,SCN1B,SCN8A,SLC19A2,SLC4A2,RAB18,SLC12A2,SNAP25,NLK,GALC,SPTBN2,CDH23,EPB41L3,ROBO3,TRIM2,SUN1,TTL,UGT8,VIPR1,ITPR1,KCNA1,KCNMA1,KCNN2,LAMA4
Mouse Phenotype	MP:0013189	abnormal exploration in a new environment		1.056e-06	0.006983	0.0001425	0.001336	88	503	ABCA2,MAPT,ADORA1,USP31,RELCH,SH3RF1,BZW2,APP,ASPA,MYLIP,ATP2B1,BBS4,BDNF,NEUROD2,CACNA1G,DENND5B,CACNA2D1,NPY1R,CAMK2A,HCN1,PSTPIP2,GPR88,STT3B,C21orf91,PDE4B,TMOD2,ATP8B1,KCNB2,CHN1,CHRNA4,NEMP2,PLAT,ADAMTS4,CLOCK,PPL,PPP2R5C,SIPA1L1,CNTNAP2,CDYL2,CYB561,TANC2,BRINP1,PRAG1,NSD3,FOCAD,RGS7,SLC17A5,EPHB2,ESR2,SCN8A,CX3CL1,SEMA3F,FOSB,SH3GL2,CNKSR2,SLC1A1,ARSG,IGSF9B,NRG3,UNC80,STARD10,GATM,SPART,…
Mouse Phenotype	MP:0003795	abnormal bone structure		1.22e-06	0.008067	0.0001613	0.001512	171	1151	ANKUB1,MCAM,JDP2,MEIS1,MITF,KLHL42,ALDH3B1,ATRN,RNF169,APBB2,DEGS1,ARNTL,SCUBE2,ASPA,BRD9,ATP2A2,PHACTR1,MYO1D,MYO6,NCBP1,SOCS2,NELL1,BMP2,NF2,NINJ2,CNOT4,NPR3,CDKL2,CAMK4,PSTPIP2,RUNX2,ERRFI1,PAK1,DGKI,MTURN,PBX3,CDH10,ENPP1,PENK,TMOD2,ATP8B1,PGR,EIF2AK3,PLXNA1,BBLN,CATSPERZ,ADAMTS4,BAZ2B,GNPTAB,PPP2R2A,TENM4,CSNK1G3,MACROD2,SLC25A44,LEPROT,CFAP61,PRLR,NOS1AP,CYB561,SECISBP2L,TANC2,TOX,RASSF2,DA…
Mouse Phenotype	MP:0001898	abnormal long term depression		1.409e-06	0.009318	0.0001827	0.001713	24	80	ADCY8,LRRC7,KIF17,ADGRB1,CAMK4,CAMK2A,CBLN1,CHRM1,SLC24A2,PLAT,AKAP5,EFNB3,SPRED1,RYR3,SCN4B,CPEB3,SHANK2,SORCS3,GRIA2,SRCIN1,GRIN2B,GRM2,BACE1,VGF
Mouse Phenotype	MP:0002557	abnormal social/conspecific interaction		1.761e-06	0.01165	0.000224	0.0021	69	371	MAG,NAT8L,MAP6,MAPT,MBP,AEBP1,MITF,LRRC7,TPST1,PRSS12,ANXA4,APBA2,ATP2B1,BBS4,BDNF,NPY1R,NRCAM,KALRN,CAMK2A,GPR88,PCDH9,PGR,ARHGEF10,CNTNAP2,PRLR,ARHGAP32,BRINP1,PTEN,ARHGAP10,FIGN,RGS4,EGR1,EN2,EPHA4,CTTNBP2,STRBP,ESR2,ETV5,GCNT4,SCN2A,ARID5B,FOS,FOSB,NLGN1,PEX5L,SHANK2,SLC12A2,TBR1,GABRA1,HR,GABRB3,SLC9A9,CDH23,PDE10A,CDKL5,GLRB,VPS13A,MCHR1,GRIN2B,CHST8,HIVEP2,HTR1B,WFS1,USP46,CADPS2,RTN4R,KCN…
Mouse Phenotype	MP:0001462	abnormal avoidance learning behavior		3.258e-06	0.02155	0.0004065	0.003811	25	89	APBB1,APP,IL33,KALRN,CAMK2A,NR4A2,GPR88,PLAT,RASGRF1,CAMKMT,RYR3,ARSG,SORCS3,TBR1,GABRA1,PDE10A,ARC,TACR3,MCHR1,GRM7,BACE1,WFS1,SLC17A6,PAK5,ST8SIA2
[truncated: 48,820 more rows]

## Sheet: Downregulated_GFP+_vhip
Category	ID	Name	Source	p-value	q-value Bonferroni	q-value FDR B&H	q-value FDR B&Y	Hit Count in Query List	Hit Count in Genome	Hit in Query List
[truncated: 100,700 more rows]

## Sheet: Upregulated_GFP+_PFC
Category	ID	Name	Source	p-value	q-value Bonferroni	q-value FDR B&H	q-value FDR B&Y	Hit Count in Query List	Hit Count in Genome	Hit in Query List
[truncated: 39,517 more rows]

## Sheet: Downregulated_GFP+_PFC
Category	ID	Name	Source	p-value	q-value Bonferroni	q-value FDR B&H	q-value FDR B&Y	Hit Count in Query List	Hit Count in Genome	Hit in Query List
[truncated: 74,296 more rows]
