# Supplementary material for: Characterization of transcriptional profiles associated with stress-induced neuronal activation in Arc-GFP mice
Source: Mol Psychiatry. 2024 Apr 22;29(10):3010–23. doi: 10.1038/s41380-024-02555-z (PMC11449785; doi:10.1038/s41380-024-02555-z)
Supplement: Supplementary file 4 — Data Set 3 [file 41380_2024_2555_MOESM4_ESM.xlsx]

## Sheet: Suscpetible_vs_Resilient_vHIP
Supplementary Table 3. nuclear RNA-seq, differentially expressed genes (DEG) between control, susceptible and resilient AN, in vHIP and PFC.
Values obtained after DESeq2 analysis, 6-8 animals per condition,
Gene	baseMean	log2FoldChange	lfcSE	stat	pvalue	padj
Emx2	9.69306	1.71601	0.44897	3.82211	0.000132316	0.0129201
Wnt3	14.4574	1.46513	0.503412	2.9104	0.00360961	0.0780258
Gjb1	39.9051	1.30197	0.303019	4.29667	1.73382e-05	0.00438799
Bmp2	23.0782	1.23534	0.445418	2.77345	0.00554653	0.0953988
Mob3b	26.3394	1.22576	0.318131	3.85302	0.000116672	0.0122426
Banf1	11.4132	1.19883	0.378117	3.17052	0.00152165	0.0495795
Hist1h2bc	25.2443	1.19104	0.35799	3.32702	0.000877808	0.0364743
Acot2	17.2922	1.16855	0.312344	3.74123	0.000183125	0.0151396
Zak	32.5193	1.1467	0.241904	4.74029	2.13413e-06	0.00120297
Cnp	287.994	1.13852	0.298743	3.81104	0.000138382	0.0134068
Cryab	68.2817	1.13468	0.296831	3.82266	0.000132019	0.0129201
Hmgn5	25.3199	1.11684	0.370542	3.01407	0.00257769	0.0657736
Egr4	24.5157	1.08878	0.355495	3.06273	0.0021933	0.0608481
Tfeb	18.8256	1.0874	0.33051	3.29007	0.00100163	0.0388164
Sik1	32.2463	1.08632	0.298706	3.63678	0.000276072	0.0183079
Hpcal1	20.4097	1.08556	0.37012	2.93298	0.00335726	0.0759734
Hspa2	70.7858	1.08462	0.196977	5.50634	3.66378e-08	0.000120793
Zfp428	10.7638	1.07592	0.374996	2.86915	0.00411571	0.0839459
Syna	20.8668	1.07439	0.324903	3.3068	0.000943688	0.0380949
Gadd45b	20.1737	1.05149	0.328587	3.20004	0.00137406	0.0469415
Penk	87.9457	1.04345	0.233666	4.46557	7.98568e-06	0.00272989
Chchd4	24.069	1.0307	0.285506	3.61008	0.000306099	0.0192687
Lmo2	15.5485	1.03051	0.37598	2.74087	0.00612761	0.0999848
Rasl11a	18.9018	1.02834	0.342555	3.00198	0.0026823	0.0670629
Rpl18	19.0919	1.02594	0.338051	3.03488	0.00240634	0.0629557
Dsp	20.2618	1.02552	0.332918	3.08041	0.00206715	0.0589929
Olig1	146.15	1.01504	0.298381	3.40183	0.000669354	0.0313232
Ccnd1	32.9152	1.01214	0.278525	3.63391	0.000279155	0.0184139
Mid1ip1	32.3504	1.01026	0.304112	3.32198	0.000893798	0.0364743
Insc	41.1427	1.0091	0.306851	3.28855	0.00100704	0.0389045
Tmprss5	12.4299	1.00834	0.364549	2.766	0.00567492	0.0965359
Lmo1	25.6025	0.993414	0.288964	3.43784	0.000586375	0.0292319
Phf13	41.247	0.983772	0.243393	4.04191	5.30173e-05	0.00821835
Lypd6	14.9022	0.977327	0.356327	2.74278	0.00609214	0.0997925
Rasd1	28.5283	0.964708	0.333537	2.89235	0.00382366	0.0800778
Cdc42ep1	48.0169	0.961599	0.253396	3.79484	0.000147737	0.0138794
Padi2	34.0294	0.959152	0.318399	3.01242	0.00259176	0.0659027
Fzd7	26.9259	0.942885	0.324066	2.90954	0.00361958	0.0780258
Atp6v1f	29.7665	0.935558	0.262898	3.55863	0.000372787	0.0215506
Cd82	41.1855	0.930905	0.326597	2.85032	0.00436755	0.0858353
Bag5	58.4039	0.920566	0.203425	4.52533	6.03006e-06	0.002268
Rhog	46.5217	0.907936	0.246283	3.68655	0.000227313	0.01668
Ankrd63	65.8289	0.907425	0.213837	4.24354	2.20023e-05	0.00496092
Peg10	48.3781	0.905082	0.247686	3.65415	0.000258039	0.0178768
Ubb	45.505	0.889152	0.304325	2.92172	0.0034811	0.0770433
Fth1	774.972	0.886798	0.238835	3.71302	0.0002048	0.0160742
Gltp	47.8727	0.8841	0.235985	3.74642	0.000179377	0.0150082
Pmp22	40.3783	0.872951	0.273904	3.18707	0.0014372	0.0477821
Clic4	128.507	0.871531	0.243452	3.57989	0.000343741	0.0206929
Tubb4a	892.437	0.870702	0.233881	3.72284	0.000196994	0.0157608
Hes1	55.464	0.865662	0.256681	3.37252	0.000744824	0.0334658
Gabarap	50.1627	0.857576	0.252578	3.39529	0.00068555	0.0316041
Lsm8	53.6801	0.856478	0.234721	3.64891	0.000263354	0.0181436
Csrp1	115.006	0.854517	0.251652	3.39563	0.000684714	0.0316041
Junb	62.2923	0.848652	0.225338	3.76613	0.000165796	0.014686
Glul	301.814	0.845559	0.276045	3.06312	0.00219045	0.0608481
Plk5	40.2561	0.842613	0.30703	2.7444	0.0060621	0.0996189
Dcaf12l1	65.728	0.841781	0.297538	2.82915	0.00466717	0.0886109
Actb	1823.4	0.841697	0.22211	3.78955	0.000150918	0.0140717
Gna12	97.7643	0.841169	0.2118	3.97153	7.14117e-05	0.00942103
Pnrc1	195.263	0.834037	0.211395	3.94539	7.96687e-05	0.00971586
Adssl1	29.8576	0.827336	0.243906	3.39203	0.000693763	0.0318643
2310009A05Rik	18.6643	0.823491	0.285532	2.88406	0.0039259	0.0812795
Lig4	42.6926	0.809371	0.218132	3.71047	0.000206874	0.0161349
Carhsp1	52.917	0.80871	0.23795	3.39866	0.000677175	0.0314519
Acyp1	23.8145	0.807698	0.258997	3.11856	0.00181739	0.0551149
Fa2h	253.528	0.801266	0.20639	3.88228	0.000103481	0.0117651
Gapdh	367.639	0.800597	0.25809	3.10201	0.00192209	0.0568875
Ubqln2	379.855	0.797348	0.272059	2.93079	0.00338101	0.0763713
Abhd17c	103.526	0.795196	0.20278	3.92148	8.80086e-05	0.0103942
AI837181	34.6872	0.790231	0.281237	2.80984	0.00495665	0.0902683
Pard6a	24.6325	0.778097	0.271166	2.86945	0.00411189	0.0839459
Pcna	45.34	0.777054	0.216638	3.58688	0.000334657	0.0203435
Ndufb3	39.0611	0.771552	0.227851	3.38621	0.000708654	0.0323089
Rhob	394.609	0.760868	0.255154	2.982	0.00286374	0.069908
Slc39a11	29.7021	0.757386	0.252468	2.99992	0.00270047	0.0672632
Actg1	248.054	0.754555	0.26886	2.80649	0.00500837	0.0904705
Pdk2	88.4188	0.754135	0.234151	3.22072	0.0012787	0.0449263
Olig2	63.0878	0.749943	0.268448	2.79362	0.00521218	0.0920745
Kcnj10	207.749	0.748535	0.218456	3.42647	0.000611476	0.0295055
Chchd2	71.198	0.747486	0.234478	3.18787	0.00143325	0.0477789
Nhsl1	64.2872	0.747016	0.198339	3.76637	0.000165639	0.014686
Tgfa	51.9394	0.744224	0.265002	2.80837	0.00497931	0.0902755
Sowaha	148.144	0.741399	0.187839	3.94699	7.91396e-05	0.00971586
Il33	263.019	0.738771	0.204493	3.6127	0.000303025	0.0192001
Gsn	209.062	0.738704	0.1919	3.84942	0.000118397	0.0122426
Psmb3	38.738	0.73725	0.260959	2.82516	0.00472573	0.0891991
Cox17	51.9029	0.73559	0.233753	3.14687	0.0016503	0.0518112
Hpca	609.689	0.726695	0.251887	2.885	0.00391412	0.0812795
Fam46a	39.6563	0.725545	0.242022	2.99785	0.0027189	0.0674342
Car2	567.627	0.720987	0.162318	4.44183	8.91981e-06	0.00283627
Evi2a	145.044	0.720515	0.196553	3.66575	0.000246617	0.017399
Glo1	59.1565	0.715943	0.208579	3.43248	0.000598082	0.0292319
Sox8	194.307	0.714542	0.133763	5.34187	9.19941e-08	0.000162974
Hhip	186.553	0.71085	0.216527	3.28297	0.00102719	0.0392338
Nptx2	97.8251	0.710819	0.229231	3.10089	0.00192941	0.0569681
Plp1	14506.2	0.708946	0.225754	3.14034	0.00168751	0.0525798
Casp6	31.3109	0.708635	0.25748	2.7522	0.0059197	0.0987765
Pfdn5	45.8149	0.708174	0.221556	3.19636	0.00139171	0.0470806
Aldoa	730.695	0.706544	0.177471	3.98119	6.85724e-05	0.00942103
Nipal4	41.266	0.705716	0.244785	2.883	0.00393911	0.0812795
Rac1	385.012	0.70534	0.177417	3.9756	7.02026e-05	0.00942103
Rpl23a	70.2215	0.697564	0.216349	3.22425	0.00126303	0.0447713
Gpr37	535.324	0.694428	0.181518	3.82568	0.000130413	0.0129201
Gng3	119.305	0.683131	0.230502	2.96367	0.00303998	0.0720819
Ncdn	747.234	0.682145	0.24379	2.79808	0.00514067	0.0917259
2310022B05Rik	46.7217	0.679151	0.22651	2.99833	0.00271467	0.0674342
Pfn1	101.768	0.678859	0.16913	4.01382	5.97436e-05	0.00895199
Tnfaip6	92.9333	0.675826	0.218418	3.09418	0.00197357	0.0574514
Elp5	67.8282	0.673547	0.186164	3.61803	0.000296856	0.0189758
Csnk2b	106.914	0.669266	0.200664	3.33526	0.000852202	0.0360688
Tomm6	40.5516	0.656007	0.213788	3.06849	0.00215144	0.0605967
Fscn1	167.179	0.655179	0.195149	3.35733	0.000786979	0.0343638
Rpl36a	32.3069	0.655172	0.229203	2.85848	0.00425671	0.0852786
Hsp90ab1	1014.37	0.654564	0.177653	3.6845	0.000229149	0.0167157
Chac2	34.4511	0.652591	0.229113	2.84833	0.00439487	0.0860137
Pgam1	42.6108	0.652082	0.231182	2.82065	0.00479269	0.0892404
Fam198b	36.6592	0.650858	0.22073	2.94865	0.00319161	0.0743568
Asna1	50.9912	0.647868	0.198381	3.26577	0.00109167	0.0411483
Skp1a	266.474	0.646891	0.18146	3.56492	0.000363963	0.0212458
Dazap2	115.87	0.644627	0.188613	3.41772	0.000631478	0.0298891
Slc25a5	107.503	0.643542	0.215151	2.99113	0.00277951	0.068504
Rprml	84.7528	0.64295	0.226713	2.83597	0.0045687	0.0881671
Ptma	170.836	0.642785	0.192871	3.33272	0.000860022	0.036276
Cat	65.984	0.642367	0.187618	3.4238	0.000617517	0.0295923
Tmem229a	277.861	0.641237	0.18488	3.46839	0.00052359	0.0272817
Qdpr	255.493	0.640309	0.144559	4.42938	9.4503e-06	0.00287328
Psat1	142.085	0.639694	0.198779	3.21811	0.00129037	0.0450756
Tspan2	980.325	0.638232	0.170798	3.73678	0.000186395	0.0153079
Rab34	104.474	0.636763	0.210059	3.03136	0.00243459	0.0632942
Htr1a	80.8436	0.63501	0.20721	3.06457	0.00217981	0.0608481
Hsp90aa1	870.02	0.634916	0.227379	2.79233	0.00523303	0.0923112
Opalin	164.314	0.631942	0.212091	2.97958	0.00288643	0.0703234
Rrp7a	70.8407	0.628772	0.228642	2.75002	0.00595908	0.0989271
Rpl38	56.2869	0.626687	0.223103	2.80896	0.00497016	0.0902683
Sall1	61.1356	0.623746	0.189496	3.29161	0.000996149	0.0388164
Pou3f1	101.218	0.613006	0.164964	3.716	0.0002024	0.015987
Rpl14	104.666	0.612433	0.16839	3.63699	0.000275841	0.0183079
Ldha	218.121	0.612137	0.185914	3.29257	0.000992744	0.0388164
Amotl2	62.7807	0.611488	0.191624	3.19108	0.00141741	0.0476351
Strip2	97.4946	0.609807	0.154517	3.94653	7.92925e-05	0.00971586
Cbfb	66.4577	0.609507	0.196188	3.10674	0.0018916	0.0561191
Bmyc	52.4228	0.608883	0.214933	2.8329	0.00461278	0.0882764
Ugt8a	775.587	0.608242	0.156754	3.88023	0.00010436	0.0117651
Map1lc3b	131.638	0.605456	0.170264	3.55598	0.000376568	0.0216195
Map2k1	177.212	0.601878	0.200363	3.00394	0.0026651	0.0667674
Nefl	331.785	0.601439	0.193137	3.11405	0.00184539	0.0553404
Anp32e	89.7355	0.598024	0.208685	2.86567	0.00416123	0.0840447
Rplp1	97.9023	0.592844	0.215119	2.75589	0.00585321	0.0984879
Enc1	1127.94	0.592145	0.159209	3.71929	0.000199784	0.0158816
Fbxo32	114.34	0.591259	0.181278	3.26162	0.00110778	0.0415033
Ermn	398.093	0.590604	0.186298	3.17022	0.00152325	0.0495795
Pramef8	50.7988	0.588606	0.202068	2.91292	0.00358071	0.0778219
Fkbp1a	371.824	0.586604	0.175618	3.34022	0.000837119	0.0359208
Rps4x	102.568	0.585677	0.174324	3.35971	0.000780251	0.0343638
Tuba1a	239.156	0.583379	0.187732	3.1075	0.00188675	0.0561092
Nfe2l3	118.314	0.57858	0.158045	3.66085	0.000251376	0.017513
Hras	73.2135	0.578121	0.205199	2.81736	0.00484198	0.0896818
Cox4i1	115.771	0.571397	0.203789	2.80387	0.00504932	0.0906174
Tuba4a	249.144	0.570484	0.178041	3.20422	0.00135428	0.0465776
Trim59	302.754	0.569971	0.157785	3.61233	0.000303461	0.0192001
Dynll1	330.002	0.567348	0.171151	3.3149	0.00091675	0.0372741
Fibcd1	335.904	0.566422	0.192241	2.94642	0.00321472	0.0743568
Rab3a	183.618	0.5634	0.189557	2.9722	0.00295677	0.0710599
Gatm	971.88	0.558718	0.178308	3.13344	0.00172769	0.0532964
Ndrg1	300.931	0.558144	0.172655	3.23272	0.00122619	0.0442753
Ube2a	75.7151	0.557189	0.187384	2.97351	0.00294413	0.0708935
Nr4a3	604.846	0.557076	0.114664	4.85832	1.18385e-06	0.000772678
Arhgdia	105.861	0.556739	0.166922	3.33532	0.000852017	0.0360688
Eif1	196.864	0.555034	0.176059	3.15255	0.00161852	0.0513235
Kbtbd7	155.013	0.554157	0.168857	3.28182	0.00103139	0.0392338
Gnai1	436.921	0.552951	0.174779	3.16372	0.00155765	0.0501725
Lysmd2	91.0268	0.55229	0.177183	3.11706	0.00182665	0.0551149
Cox6a1	106.339	0.551285	0.183989	2.99629	0.00273282	0.0676442
Ghitm	289.059	0.545692	0.18838	2.89676	0.00377039	0.0796536
Magee1	238.171	0.545331	0.155163	3.51457	0.000440465	0.0241691
Tmem74	75.4175	0.54145	0.162905	3.32371	0.000888277	0.0364743
Mex3b	154.597	0.539885	0.1789	3.0178	0.00254617	0.0651032
Nkain1	203.063	0.53861	0.174029	3.09495	0.00196845	0.0574371
Ubl3	250.899	0.53478	0.181527	2.946	0.00321908	0.0743568
Pgap2	73.986	0.533694	0.169327	3.15186	0.00162235	0.0513235
Sccpdh	133.047	0.533315	0.180957	2.94719	0.00320674	0.0743568
Sox10	174.959	0.532681	0.188388	2.82757	0.00469024	0.088664
Phyhip	314.21	0.5299	0.174274	3.04062	0.00236094	0.0623247
Phax	67.8917	0.529382	0.175764	3.0119	0.0025962	0.0659027
Rheb	152.067	0.525127	0.166726	3.14964	0.0016347	0.0515826
Kl	109.009	0.524504	0.154728	3.38985	0.000699305	0.0320003
Ndufb10	68.811	0.522698	0.170495	3.06577	0.00217109	0.0608481
Vamp2	646.521	0.517665	0.166389	3.11117	0.00186349	0.0556848
Ywhah	431.7	0.517453	0.187538	2.75919	0.00579442	0.0979599
Dynlrb1	133.475	0.515481	0.179792	2.86709	0.00414264	0.083991
Apoa1bp	56.2594	0.514968	0.175317	2.93735	0.00331029	0.0755212
Arf1	206.373	0.50677	0.178593	2.83756	0.00454591	0.0880423
Bag4	169.472	0.505887	0.179464	2.81887	0.00481928	0.089467
Mog	371.777	0.504438	0.168988	2.98506	0.00283523	0.0693485
Plekhg1	239.025	0.503833	0.137203	3.67218	0.000240491	0.0172966
Nrgn	864.17	0.502007	0.164234	3.05666	0.00223816	0.0609945
Psma2	101.45	0.501681	0.177079	2.83309	0.00461	0.0882764
Rpl7	159.259	0.49837	0.181634	2.74381	0.00607305	0.0996189
Fbxo45	109.122	0.497367	0.150672	3.301	0.000963421	0.0383791
Ywhaq	241.974	0.497173	0.168335	2.95348	0.00314215	0.0737989
Ube2ql1	242.186	0.496853	0.157393	3.15678	0.00159524	0.050855
Lin7c	349.938	0.493977	0.117921	4.18906	2.80117e-05	0.00571386
Efnb3	488.5	0.493028	0.141034	3.4958	0.000472646	0.0252641
Rpl22l1	101.542	0.491716	0.170832	2.87835	0.00399757	0.082212
Cdk5r1	469.607	0.490162	0.140698	3.48379	0.000494362	0.0263115
Cnih2	184.324	0.489987	0.175612	2.79017	0.00526807	0.0925665
Psmc3	129.676	0.489267	0.151849	3.22207	0.0012727	0.0449263
Ppp2r1a	300.865	0.487612	0.169762	2.87233	0.0040746	0.0835193
Pfn2	614.851	0.487578	0.157911	3.08768	0.00201724	0.0583119
Ncoa4	93.3495	0.486937	0.141369	3.44445	0.000572231	0.0289642
Kctd12	424.208	0.486425	0.159775	3.04445	0.00233107	0.0621668
6330403K07Rik	136.271	0.48592	0.167377	2.90314	0.00369444	0.0785844
Fam131a	357.536	0.483125	0.117957	4.09578	4.20755e-05	0.00724693
Purb	779.659	0.482964	0.137387	3.51536	0.000439158	0.0241691
Ndufc2	95.1503	0.481454	0.174504	2.75898	0.00579813	0.0979599
Mzt1	175.872	0.473415	0.128075	3.69637	0.0002187	0.0166387
Errfi1	126.28	0.46966	0.121189	3.87543	0.000106437	0.0118913
Eif4a1	336.955	0.468103	0.109168	4.28791	1.80365e-05	0.00447341
Mllt11	317.275	0.467474	0.158501	2.94934	0.00318456	0.0743568
Golga7	150.105	0.466684	0.128927	3.61976	0.000294876	0.0189758
Isca1	135.675	0.463944	0.165114	2.80983	0.00495671	0.0902683
Tob1	384.962	0.462842	0.148232	3.12241	0.00179375	0.0546541
Sdcbp	301.146	0.460894	0.157763	2.92144	0.00348421	0.0770433
Clip3	605.548	0.459594	0.129429	3.55094	0.000383859	0.0219365
Lmo4	585.516	0.459253	0.11466	4.00536	6.1924e-05	0.0091419
Fbxl16	769.722	0.458848	0.126003	3.64156	0.000270986	0.0182153
Atp6v1g2	461.397	0.458315	0.152191	3.01145	0.00260001	0.0659027
Mat2b	172.542	0.456298	0.156539	2.91491	0.00355786	0.0777243
Ywhaz	1238.57	0.452476	0.155171	2.91597	0.0035458	0.0777243
Pnmal2	333.154	0.4522	0.159746	2.83074	0.00464401	0.088555
Zfp46	368.233	0.450312	0.135421	3.32528	0.000883311	0.0364743
Ngfrap1	111.335	0.447536	0.159254	2.8102	0.00495109	0.0902683
Ddn	631.192	0.442979	0.11713	3.78194	0.000155612	0.0142112
Slc25a11	86.0144	0.440136	0.157946	2.78662	0.00532603	0.092782
Fam84a	261.619	0.438015	0.127088	3.44654	0.000567813	0.0288584
Arf6	115.349	0.436145	0.150283	2.90216	0.003706	0.0786954
Sall2	131.972	0.434584	0.15112	2.87575	0.00403065	0.0827551
Ptbp3	243.626	0.432351	0.133914	3.22858	0.00124405	0.0445879
Gpd1	127.555	0.431938	0.155822	2.772	0.00557133	0.0955602
Rps6	87.8087	0.430527	0.15519	2.77418	0.00553406	0.0953988
Rasgrp1	2617.96	0.42675	0.111197	3.83777	0.000124156	0.0125176
Pls3	596.252	0.426375	0.131825	3.23439	0.00121901	0.0442439
Eif3d	99.4762	0.423611	0.150428	2.81603	0.00486217	0.0897259
Prmt5	79.6535	0.423129	0.139338	3.03671	0.00239172	0.0628383
Wls	94.1575	0.420069	0.148926	2.82066	0.00479243	0.0892404
Gng12	111.214	0.418306	0.143423	2.91658	0.00353888	0.0777243
Ccdc85b	97.5824	0.417608	0.140852	2.96487	0.00302809	0.0719376
Irf2bpl	107.285	0.41374	0.14473	2.8587	0.00425377	0.0852786
Klhl9	392.199	0.413462	0.144737	2.85664	0.00428154	0.0854238
Capza2	539.932	0.413241	0.13526	3.05516	0.00224937	0.0609945
Plk2	997.784	0.411484	0.0945568	4.35171	1.35079e-05	0.00366919
Lrrc47	134.277	0.407509	0.12781	3.18839	0.00143066	0.0477789
Pip4k2c	262.972	0.407418	0.133357	3.0551	0.00224984	0.0609945
Sugt1	189.192	0.405549	0.113281	3.58001	0.000343576	0.0206929
Ube2d1	273.203	0.403068	0.0978298	4.1201	3.78713e-05	0.00700957
Bhlhe40	289.141	0.397346	0.14213	2.79565	0.00517961	0.0920125
Ppp3ca	3969.76	0.397262	0.116275	3.41657	0.000634157	0.0299018
Mturn	261.027	0.397241	0.11446	3.47055	0.000519389	0.027177
Nfia	450.543	0.397012	0.126632	3.13516	0.00171762	0.0531178
Atf4	246.39	0.390874	0.127613	3.06295	0.00219164	0.0608481
Mapk8ip1	520.531	0.386957	0.104948	3.68711	0.000226815	0.01668
Nrn1	438.843	0.38492	0.126035	3.05407	0.0022576	0.0609945
Arrdc3	668.937	0.383913	0.12155	3.15848	0.00158592	0.0506881
Pgam5	110.845	0.382833	0.13775	2.7792	0.00544938	0.0942507
Exoc8	160.839	0.381736	0.115576	3.30289	0.000956923	0.03828
Psmd2	220.197	0.378732	0.11684	3.24145	0.00118924	0.0436323
Slc12a2	1652.81	0.3783	0.127532	2.9663	0.00301403	0.0717409
Capzb	199.057	0.377108	0.133885	2.81666	0.00485255	0.0896818
6330403A02Rik	886.132	0.375671	0.134749	2.78793	0.00530455	0.092781
Zeb2	3416.48	0.375473	0.0849587	4.41948	9.89385e-06	0.00287328
Cnbp	377.65	0.371994	0.122348	3.04047	0.00236212	0.0623247
Chn1	1557.77	0.367327	0.130258	2.81999	0.00480247	0.0892884
Fasn	366.773	0.36685	0.119043	3.08166	0.0020585	0.0589549
Map6d1	230.325	0.366543	0.12518	2.92813	0.00341007	0.0765783
Zbtb18	1342.54	0.364141	0.109926	3.31261	0.000924312	0.0374588
Ppp3cb	1045.89	0.359895	0.111191	3.23672	0.00120912	0.0441009
Cct5	206.941	0.359862	0.126836	2.83722	0.00455085	0.0880423
Got2	192.129	0.355369	0.122272	2.90637	0.00365652	0.0783152
Actr3	601.076	0.355366	0.127726	2.78227	0.00539808	0.0934939
Kif1bp	267.943	0.35229	0.125564	2.80567	0.00502125	0.0905065
Dusp7	250.075	0.352005	0.12405	2.83761	0.00454524	0.0880423
Ogfrl1	606.586	0.351554	0.116999	3.00478	0.00265777	0.0667674
Hnrnpk	897.994	0.350547	0.114769	3.05438	0.00225525	0.0609945
Cap1	303.501	0.349737	0.122695	2.85046	0.00436559	0.0858353
Nrip1	267.136	0.349102	0.1237	2.82218	0.00476988	0.0892404
Kat2a	260.974	0.348766	0.104991	3.32188	0.000894136	0.0364743
Neurod6	802.232	0.348376	0.108168	3.22068	0.00127885	0.0449263
Tppp	829.075	0.345071	0.118104	2.92176	0.00348059	0.0770433
Dnaja1	455.735	0.342117	0.11793	2.90101	0.00371961	0.0788493
Stxbp3	247.933	0.341965	0.101116	3.38189	0.000719893	0.0327011
Ubtf	332.738	0.339342	0.110607	3.06801	0.00215492	0.0605967
Btbd3	512.267	0.334628	0.110883	3.01784	0.00254582	0.0651032
Wasf1	1145.88	0.329862	0.118009	2.79522	0.00518642	0.0920125
Sypl	341.824	0.327394	0.102644	3.18962	0.00142461	0.0477474
Rtn4	2349.51	0.326364	0.115107	2.83531	0.00457814	0.0881671
Neurod2	403.759	0.325874	0.116837	2.78914	0.00528483	0.0925665
Ik	348.598	0.324163	0.115959	2.7955	0.00518195	0.0920125
Git1	484.702	0.321448	0.0936826	3.43124	0.000600818	0.0292319
2010300C02Rik	855.342	0.31615	0.103687	3.04908	0.00229542	0.0616136
Ccp110	1742.46	0.315101	0.102377	3.07785	0.00208502	0.0593034
Eef2	567.453	0.314586	0.0869467	3.61815	0.000296714	0.0189758
Kcnc2	749.427	0.309721	0.105135	2.94593	0.00321987	0.0743568
Rrp1	350.489	0.309142	0.0980737	3.15213	0.00162081	0.0513235
Hif1a	440.302	0.306312	0.111696	2.74237	0.00609972	0.0997925
Apbb1	307.491	0.302508	0.104601	2.89201	0.00382791	0.0800778
Vbp1	303.623	0.299313	0.102762	2.91269	0.00358328	0.0778219
Smcr8	232.594	0.297783	0.104563	2.84787	0.00440129	0.0860137
Vps35	439.789	0.295035	0.105591	2.79412	0.00520411	0.0920745
Cdip1	428.351	0.28744	0.0977663	2.94008	0.00328131	0.0752949
Eif4g2	1548.62	0.282734	0.0995683	2.8396	0.00451701	0.0877984
Camta2	865.836	0.281892	0.0955493	2.95022	0.00317547	0.0743568
Jph4	604.345	0.275922	0.0859291	3.21105	0.00132253	0.0459402
Gpbp1	487.362	0.268756	0.0977667	2.74896	0.00597851	0.0989847
Rap2b	442.076	0.267793	0.0960718	2.78742	0.00531293	0.092782
Atp2b1	10893.7	0.264484	0.0925771	2.8569	0.00427796	0.0854238
Trim35	564.639	0.260963	0.0900367	2.89841	0.00375064	0.0793716
Gpm6b	3817.31	0.260856	0.093738	2.78282	0.0053888	0.0934636
Snrnp200	533.975	0.260261	0.0945898	2.75147	0.0059329	0.0987765
Epn2	818.032	0.258313	0.0705009	3.66397	0.000248337	0.017399
Secisbp2l	1006.59	0.256766	0.0902817	2.84406	0.00445429	0.0867153
Ndrg3	818.936	0.235259	0.0812862	2.8942	0.00380123	0.0800323
Mgat4a	501.964	-0.219224	0.0796771	-2.7514	0.00593408	0.0987765
Smg1	5835.12	-0.236876	0.0836895	-2.83042	0.00464876	0.088555
Zmynd8	1982.75	-0.237673	0.0829219	-2.86623	0.00415394	0.0840343
Sestd1	901.472	-0.248144	0.0900265	-2.75635	0.00584507	0.0984846
Tnrc6a	1201.4	-0.248458	0.0725851	-3.423	0.000619352	0.0295923
Csmd3	3056.09	-0.258054	0.0883912	-2.91945	0.00350645	0.0773728
Kcnma1	3112.77	-0.259479	0.0808826	-3.20809	0.00133621	0.046157
Cacna1b	2220.77	-0.259766	0.0860272	-3.01957	0.0025313	0.0651032
AI314180	2083.67	-0.260865	0.0896772	-2.90894	0.00362657	0.0780258
Tra2a	731.951	-0.261109	0.0847731	-3.0801	0.00206934	0.0589929
Pfkp	637.783	-0.262567	0.0930644	-2.82134	0.00478232	0.0892404
Klhdc10	536.808	-0.263125	0.0765676	-3.43651	0.000589263	0.0292319
Peg3	2692.46	-0.265623	0.0895199	-2.96719	0.00300533	0.0716714
Kcnd3	761.457	-0.272882	0.0892518	-3.05744	0.00223238	0.0609945
Synj2bp	665.238	-0.273221	0.0984784	-2.77443	0.00552993	0.0953988
Atrnl1	846.808	-0.274909	0.0899121	-3.05753	0.0022317	0.0609945
Med12l	1306.15	-0.27501	0.0878747	-3.12957	0.00175061	0.0538691
Sel1l3	892.377	-0.275026	0.0846256	-3.24992	0.00115438	0.0429893
Sept11	925.335	-0.278247	0.0982953	-2.83072	0.0046443	0.088555
Trio	2855.04	-0.279697	0.0741821	-3.77041	0.00016298	0.0146458
Armcx4	339.869	-0.28419	0.103172	-2.75453	0.00587759	0.0984972
Cds1	656.79	-0.284951	0.0977334	-2.91559	0.00355018	0.0777243
Vps13d	2140.89	-0.28763	0.103091	-2.79005	0.00526995	0.0925665
Dnmt3a	927.849	-0.289375	0.104594	-2.76666	0.00566346	0.0965359
Tsc1	687.936	-0.289791	0.0893229	-3.2443	0.00117738	0.0434546
Dzank1	865.315	-0.289929	0.101051	-2.86913	0.00411604	0.0839459
Fat4	831.94	-0.290492	0.0916821	-3.16847	0.00153244	0.0496182
Arhgef18	275.133	-0.291149	0.100942	-2.88431	0.00392266	0.0812795
Miat	7007.76	-0.292239	0.10064	-2.90382	0.00368643	0.0785844
Grip1	327.675	-0.292383	0.103923	-2.81345	0.00490134	0.0901803
Cacnb4	1371.02	-0.29304	0.0940621	-3.11538	0.00183705	0.0552944
Slx4	221.604	-0.293265	0.100211	-2.92648	0.00342822	0.0765783
Dis3l2	272.473	-0.296459	0.1074	-2.76032	0.00577441	0.0978257
D430041D05Rik	1111.49	-0.29806	0.108242	-2.75366	0.00589335	0.0985215
Golga1	574.668	-0.298734	0.101145	-2.95352	0.00314173	0.0737989
Pde7a	463.35	-0.299119	0.102391	-2.92134	0.00348531	0.0770433
Arrb1	354.432	-0.299541	0.0941059	-3.18303	0.00145745	0.0481969
Fndc3a	626.049	-0.300655	0.094443	-3.18346	0.00145528	0.0481969
Rfc1	221.69	-0.302378	0.10669	-2.83419	0.00459425	0.0882083
Uty	582.204	-0.302973	0.098278	-3.08281	0.00205054	0.0588627
Adarb1	410.855	-0.303647	0.0989061	-3.07005	0.00214023	0.0604947
Lmbr1	321.546	-0.304187	0.106752	-2.84948	0.00437905	0.0859249
Tcf20	1093.12	-0.304857	0.100538	-3.03226	0.00242727	0.0632366
Zfp458	325.414	-0.305399	0.106628	-2.86414	0.0041814	0.0843148
Scn1a	2004.5	-0.309302	0.0745789	-4.14731	3.36404e-05	0.00641807
Mapkbp1	490.811	-0.309576	0.110214	-2.80887	0.00497164	0.0902683
Xrn1	785.356	-0.310472	0.111429	-2.78627	0.0053319	0.092782
Tnrc6b	1935.35	-0.311772	0.106054	-2.93975	0.00328478	0.0752949
Lrrc4c	1196.78	-0.316947	0.115436	-2.74566	0.00603896	0.0994544
Plec	1649.62	-0.317128	0.0954038	-3.32406	0.00088717	0.0364743
Smc5	1172.05	-0.318243	0.115513	-2.75504	0.00586857	0.0984972
Phf14	1342.08	-0.318511	0.104375	-3.05158	0.00227637	0.0613414
Nbeal1	1215.08	-0.319985	0.116161	-2.75468	0.00587502	0.0984972
Mphosph9	746.54	-0.32057	0.114556	-2.79837	0.00513605	0.0917259
3110039I08Rik	1408.57	-0.321216	0.106817	-3.00716	0.00263697	0.0666009
Ssbp2	622.995	-0.322003	0.110723	-2.9082	0.00363521	0.0780258
Plekha5	1548.98	-0.322787	0.117037	-2.75799	0.00581581	0.0981249
Arhgap20	577.587	-0.324574	0.11503	-2.82164	0.00477785	0.0892404
Rims1	1157.59	-0.326069	0.0980302	-3.32621	0.000880355	0.0364743
Aifm3	434.628	-0.32741	0.112404	-2.91279	0.00358213	0.0778219
Frmd4a	440.95	-0.328819	0.100175	-3.28245	0.00102909	0.0392338
Gpatch2	247.274	-0.331962	0.118144	-2.80981	0.00495713	0.0902683
A830082N09Rik	343.744	-0.33197	0.120841	-2.74717	0.00601118	0.0991284
Ubn2	2299.33	-0.335118	0.117372	-2.85517	0.00430137	0.0854238
Gpatch8	1284.14	-0.336462	0.109929	-3.06073	0.00220802	0.0609945
Osbp2	400.108	-0.336906	0.102081	-3.30037	0.000965591	0.0383791
Csmd1	3608.09	-0.337555	0.0915593	-3.68673	0.000227155	0.01668
Msi2	459.875	-0.337559	0.102595	-3.29021	0.00100114	0.0388164
Rap1gap2	249.325	-0.338121	0.105698	-3.19894	0.00137932	0.0469716
Spopl	236.565	-0.340498	0.120638	-2.82248	0.00476542	0.0892404
Sorbs1	1549.49	-0.341906	0.115162	-2.96893	0.00298842	0.0714055
Slc24a4	369.398	-0.343432	0.121391	-2.82915	0.00466717	0.0886109
Wnk2	1053.34	-0.348982	0.105823	-3.29779	0.000974477	0.0384106
Scaf8	746.355	-0.349255	0.112786	-3.09663	0.00195734	0.0572477
6530402F18Rik	301.594	-0.349272	0.116954	-2.98641	0.00282275	0.0692756
Dscam	715.186	-0.349447	0.0996935	-3.50522	0.000456238	0.024815
Zbtb16	608.691	-0.351143	0.125093	-2.80706	0.00499956	0.0904705
Slc35f3	324.015	-0.351777	0.127753	-2.75357	0.00589492	0.0985215
Cntn3	761.707	-0.352119	0.0985019	-3.57474	0.000350575	0.0208736
Lrrtm4	778.747	-0.353588	0.100294	-3.52552	0.000422646	0.0235033
Malt1	202.301	-0.356316	0.124756	-2.85611	0.00428871	0.0854238
Dock3	1624.03	-0.357127	0.100898	-3.53948	0.000400921	0.0225992
Usp28	411.039	-0.357557	0.127478	-2.80485	0.00503404	0.0906055
Ipw	2149.11	-0.357831	0.115746	-3.09152	0.00199136	0.0576984
Nav2	2168.49	-0.358533	0.114659	-3.12695	0.00176629	0.0539501
Zc3h18	188.305	-0.359338	0.112205	-3.20251	0.00136234	0.0466694
Zfp612	470.642	-0.35968	0.127197	-2.82775	0.00468759	0.088664
Ophn1	401.147	-0.35976	0.102041	-3.52564	0.000422457	0.0235033
Pcdh11x	297.554	-0.359973	0.13	-2.76902	0.00562251	0.096293
Banp	253.261	-0.360267	0.128488	-2.80391	0.00504875	0.0906174
Mical3	1381.99	-0.3613	0.106984	-3.37712	0.000732484	0.033077
Lonrf1	365.91	-0.365875	0.121201	-3.01875	0.00253817	0.0651032
Npas2	399.937	-0.366449	0.131154	-2.79404	0.00520539	0.0920745
Akap17b	310.397	-0.366949	0.12552	-2.92343	0.00346201	0.0770433
Ttc21b	319.878	-0.369074	0.107623	-3.42932	0.000605095	0.0293116
Etl4	438.238	-0.369546	0.113971	-3.24245	0.00118506	0.043608
Osbpl6	1676.88	-0.371091	0.128686	-2.88369	0.00393044	0.0812795
Strbp	3431.42	-0.371807	0.107639	-3.4542	0.000551927	0.0282646
Magi1	818.046	-0.372499	0.12692	-2.93492	0.0033363	0.0757755
Vps13a	2228.59	-0.372725	0.111345	-3.34749	0.000815476	0.0352816
Ksr2	527.606	-0.375483	0.134027	-2.80154	0.00508594	0.0910112
Dcx	521.459	-0.375934	0.137107	-2.74191	0.00610838	0.0998024
5330417C22Rik	300.114	-0.37857	0.12864	-2.94287	0.00325186	0.074817
Ankrd45	258.191	-0.379593	0.114034	-3.32876	0.000872324	0.0364743
Ehbp1	802.522	-0.380416	0.0958616	-3.96839	7.23605e-05	0.00944571
Itsn1	1105.66	-0.381584	0.10328	-3.69465	0.000220192	0.01665
Mllt10	778.872	-0.381597	0.102212	-3.73338	0.000188925	0.0153128
Man2a1	531.919	-0.383021	0.116939	-3.27539	0.00105516	0.0398935
Epha10	239.982	-0.383612	0.118071	-3.24899	0.00115816	0.0430011
Rnf169	368.506	-0.384059	0.126186	-3.04359	0.00233776	0.0622116
Nsmce2	186.103	-0.387037	0.138751	-2.78944	0.00527991	0.0925665
Pcdh7	775.491	-0.389669	0.133132	-2.92695	0.00342308	0.0765783
Sox11	266.667	-0.390008	0.128249	-3.04102	0.00235775	0.0623247
A330076H08Rik	680.225	-0.390455	0.136768	-2.85488	0.00430529	0.0854238
E130307A14Rik	137.724	-0.391573	0.130333	-3.00441	0.00266093	0.0667674
Fat3	2892.49	-0.391839	0.107565	-3.64281	0.000269674	0.0182153
Ablim1	408.029	-0.39212	0.114704	-3.41855	0.000629553	0.0298891
Tiam1	526.047	-0.392677	0.113712	-3.45326	0.000553851	0.0282646
Fastkd1	144.717	-0.393093	0.139277	-2.82239	0.00476673	0.0892404
Otud7a	281.707	-0.39341	0.142274	-2.76515	0.0056896	0.0966531
Mtm1	160.005	-0.395822	0.126541	-3.128	0.00175998	0.0539501
A330023F24Rik	1886.57	-0.397266	0.104505	-3.80142	0.000143871	0.0137242
Pcca	255.489	-0.398475	0.13386	-2.97681	0.00291265	0.0705465
Myrip	349.089	-0.400912	0.145134	-2.76236	0.00573853	0.097351
Hecw1	873.069	-0.401159	0.116804	-3.43448	0.000593702	0.0292319
Grik4	599.62	-0.402172	0.144349	-2.78611	0.00533454	0.092782
Cntnap5b	360.675	-0.403363	0.131646	-3.06399	0.00218405	0.0608481
Ripk2	99.9691	-0.404812	0.143383	-2.82329	0.00475338	0.0892404
5730522E02Rik	168.345	-0.405595	0.121498	-3.33828	0.000842977	0.0359236
Ica1l	179.42	-0.405905	0.138723	-2.92601	0.00343339	0.0765783
Rgs17	361.106	-0.406368	0.141095	-2.8801	0.00397551	0.0818942
Meg3	112341	-0.407037	0.131642	-3.09199	0.00198818	0.0576984
March2	193.362	-0.407404	0.145679	-2.79659	0.00516443	0.0920125
Arhgap26	874.219	-0.407968	0.0921544	-4.42701	9.55485e-06	0.00287328
Arnt	636.518	-0.40804	0.118597	-3.44056	0.000580513	0.0292319
Cemip	195.245	-0.408064	0.122204	-3.33919	0.00084023	0.0359236
Pcdhb17	142.599	-0.409472	0.143853	-2.84645	0.0044209	0.0862007
2410089E03Rik	2500	-0.41026	0.114686	-3.57723	0.00034725	0.0208031
Ldb2	446.278	-0.410405	0.129587	-3.16704	0.00154001	0.0497334
Plekha6	875.117	-0.410485	0.0983589	-4.17334	3.00169e-05	0.00600387
A930013F10Rik	485.075	-0.411615	0.147878	-2.78348	0.00537792	0.0934055
Ank1	296.537	-0.412772	0.136545	-3.02297	0.00250311	0.0649395
Ehmt1	502.272	-0.413471	0.125927	-3.28341	0.00102559	0.0392338
Hlf	332.589	-0.414006	0.115014	-3.59961	0.000318696	0.0196624
Thada	421.431	-0.414679	0.130781	-3.17079	0.00152026	0.0495795
Jakmip1	402.703	-0.417965	0.129626	-3.2244	0.00126239	0.0447713
Rbm6	761.715	-0.419051	0.127083	-3.29745	0.000975675	0.0384106
Dgki	725.299	-0.420566	0.135069	-3.11371	0.00184751	0.0553404
Caln1	295.881	-0.424095	0.1426	-2.97402	0.00293924	0.0708935
Hivep3	939.018	-0.424246	0.138019	-3.07383	0.00211327	0.0599696
Rps6kc1	192.732	-0.426472	0.143166	-2.97886	0.00289321	0.0703503
Sgsm1	369.889	-0.42692	0.135829	-3.14307	0.00167186	0.0523554
Klf12	206.029	-0.430467	0.140912	-3.05487	0.00225156	0.0609945
Setbp1	1049.49	-0.431782	0.133923	-3.22412	0.0012636	0.0447713
Zfp866	391.987	-0.433605	0.114835	-3.77589	0.000159434	0.0144317
Alkbh1	111.584	-0.434388	0.138404	-3.13854	0.00169789	0.0526389
Rps6ka2	160.437	-0.437574	0.120029	-3.64558	0.000266785	0.018178
Cfap69	276.151	-0.437893	0.12673	-3.45534	0.000549606	0.0282646
Pgap1	761.315	-0.439388	0.121902	-3.60444	0.000312833	0.0195931
Phf24	732.638	-0.440637	0.122405	-3.59982	0.000318436	0.0196624
Malsu1	75.2945	-0.441767	0.159693	-2.76634	0.00566886	0.0965359
Pdss2	96.4961	-0.442139	0.15336	-2.88303	0.00393875	0.0812795
Camkmt	85.5609	-0.447552	0.161652	-2.76861	0.00562958	0.096293
Pofut1	186.015	-0.44906	0.139947	-3.20878	0.00133299	0.046157
Dpysl5	128.905	-0.449994	0.163673	-2.74935	0.00597133	0.0989847
Aatf	96.0604	-0.453287	0.160998	-2.81549	0.00487029	0.0897422
Pcdh15	666.984	-0.453297	0.163836	-2.76677	0.00566151	0.0965359
Vwa8	405.822	-0.45357	0.117494	-3.86038	0.00011321	0.0122205
Tbc1d2b	112.148	-0.455237	0.144612	-3.14799	0.00164395	0.0517428
Srrm3	325.877	-0.456097	0.118961	-3.83401	0.000126071	0.0126081
Rapgef4	1744.54	-0.459221	0.127917	-3.59	0.000330682	0.020201
Asic2	220.359	-0.459375	0.132521	-3.46644	0.0005274	0.0273652
Smyd3	105.125	-0.464134	0.157148	-2.95349	0.00314201	0.0737989
A230057D06Rik	354.047	-0.464726	0.138883	-3.34616	0.000819378	0.0352816
Satb1	438.084	-0.465816	0.130531	-3.56862	0.000358861	0.0210912
Kcnc1	553.445	-0.466155	0.120909	-3.85542	0.000115531	0.0122426
Ankrd42	161.099	-0.470591	0.156597	-3.0051	0.00265494	0.0667674
Cd46	142.853	-0.472777	0.164824	-2.86838	0.00412578	0.0839459
Sclt1	429.603	-0.473439	0.133553	-3.54496	0.000392671	0.0222352
Gm14057	151.294	-0.474777	0.162091	-2.92907	0.00339981	0.0765783
Vmn2r29	90.0378	-0.475357	0.166577	-2.85367	0.00432169	0.0856122
Agbl4	179.744	-0.475933	0.155792	-3.05492	0.0022512	0.0609945
C030023E24Rik	659.703	-0.477346	0.122973	-3.88172	0.000103721	0.0117651
Alg12	61.8304	-0.47802	0.170173	-2.80903	0.00496911	0.0902683
Pcdhb19	144.481	-0.478032	0.140652	-3.39869	0.000677101	0.0314519
Satb2	283.301	-0.478187	0.145809	-3.27953	0.00103978	0.0394323
Cfap44	183.949	-0.478698	0.137566	-3.47978	0.000501826	0.0264815
Map3k9	636.923	-0.479169	0.113465	-4.22306	2.4101e-05	0.00524346
Adal	148.112	-0.480107	0.14087	-3.40816	0.000654023	0.0307217
Hdac1	101.648	-0.481817	0.15543	-3.0999	0.00193584	0.0570223
Alg13	159.492	-0.483347	0.148525	-3.25431	0.0011367	0.0424585
Klhl3	239.533	-0.48456	0.154378	-3.13879	0.00169647	0.0526389
Galnt13	311.311	-0.485586	0.146888	-3.30583	0.000946953	0.0380949
Ulk4	336.738	-0.487544	0.153407	-3.17811	0.00148236	0.0487617
Pcdhb16	194.616	-0.487603	0.135787	-3.59095	0.000329473	0.020201
Rasgef1b	107.677	-0.488016	0.160392	-3.04264	0.00234514	0.0622743
Igdcc4	231.207	-0.488108	0.11447	-4.26406	2.00744e-05	0.00469702
Pitpnm3	249.895	-0.488779	0.174363	-2.80323	0.00505943	0.0906676
Uxs1	182.632	-0.489225	0.119574	-4.09139	4.28791e-05	0.00728415
Ago4	203.808	-0.489799	0.171221	-2.86062	0.00422817	0.0850046
Tbc1d30	291.101	-0.495273	0.124462	-3.9793	6.91194e-05	0.00942103
Adat1	69.4977	-0.500006	0.177513	-2.81673	0.00485152	0.0896818
Egfem1	331.226	-0.502025	0.16974	-2.95762	0.00310026	0.0733709
Tsen2	56.2781	-0.503067	0.173732	-2.89565	0.00378379	0.0798006
Rasgrf2	232.506	-0.503539	0.149424	-3.36987	0.000752049	0.0336193
Ppargc1b	211.788	-0.503911	0.157668	-3.19603	0.00139332	0.0470806
Plekha7	443.992	-0.505329	0.128046	-3.94645	7.93183e-05	0.00971586
D11Wsu47e	96.3205	-0.506361	0.172334	-2.93826	0.00330063	0.0755187
Flt3	135.079	-0.506383	0.15668	-3.23196	0.00122944	0.0442753
Car10	151.246	-0.507356	0.183008	-2.77231	0.00556606	0.0955602
Necab1	237.327	-0.508207	0.180923	-2.80897	0.00497007	0.0902683
Astn2	362.616	-0.510819	0.161609	-3.16084	0.00157315	0.0504098
Pcdha5	78.5057	-0.511963	0.176045	-2.90814	0.00363582	0.0780258
Lrrk2	624.011	-0.513058	0.105292	-4.8727	1.10082e-06	0.000758404
Mapk11	195.648	-0.514345	0.144069	-3.57012	0.000356812	0.0210706
Tox	156.241	-0.51609	0.147594	-3.4967	0.000471059	0.0252641
Alms1	377.932	-0.517272	0.134453	-3.84724	0.000119455	0.0122426
Ttll11	190.646	-0.517371	0.163247	-3.16926	0.00152826	0.0496123
Wdhd1	97.5845	-0.518096	0.151379	-3.42252	0.000620433	0.0295923
Cdh18	123.141	-0.518836	0.160426	-3.23412	0.00122018	0.0442439
Ccdc30	238.829	-0.524427	0.152814	-3.43181	0.000599561	0.0292319
Coro2a	68.2888	-0.527009	0.172909	-3.0479	0.00230449	0.0617236
Pcdhgb6	129.751	-0.527891	0.188112	-2.80626	0.00501195	0.0904705
Ncapd2	148.557	-0.531406	0.141647	-3.75162	0.000175698	0.0150082
Arpp21	5504.11	-0.534712	0.135625	-3.94257	8.06138e-05	0.00971586
Cox10	60.8234	-0.536582	0.193469	-2.77348	0.00554606	0.0953988
AI414108	558.185	-0.537108	0.143416	-3.74509	0.000180326	0.0150082
Sfxn5	105.657	-0.537526	0.17003	-3.16136	0.00157033	0.0504098
Pmm2	105.098	-0.537785	0.153118	-3.51223	0.000444362	0.0242755
Pgm1	132.127	-0.537878	0.160443	-3.35245	0.000800995	0.0348531
4732471J01Rik	156.867	-0.538241	0.172614	-3.11817	0.00181977	0.0551149
Igsf9b	553.98	-0.538971	0.155118	-3.47459	0.000511636	0.0268847
Pcdhgb1	95.7691	-0.540568	0.146404	-3.69229	0.000222242	0.01668
Gls2	100.374	-0.540612	0.177188	-3.05106	0.00228033	0.0613414
Pdzd2	199.047	-0.544464	0.17822	-3.05501	0.00225054	0.0609945
Ankrd44	107.36	-0.54467	0.186868	-2.91473	0.00355999	0.0777243
Pcdha10	71.1797	-0.547105	0.198902	-2.75062	0.00594829	0.0988803
Gria4	845.585	-0.551574	0.147122	-3.7491	0.000177472	0.0150082
Farp1	357.463	-0.553946	0.113363	-4.88648	1.02657e-06	0.000758404
Slc9a5	79.9532	-0.554128	0.195519	-2.83413	0.004595	0.0882083
Fnbp1l	782.539	-0.555247	0.148997	-3.72657	0.000194104	0.0156304
Gm9866	102.574	-0.559189	0.188046	-2.97369	0.00294244	0.0708935
Asap1	816.425	-0.560516	0.149049	-3.76061	0.000169503	0.0147764
Sfmbt2	66.1288	-0.560612	0.185731	-3.0184	0.00254111	0.0651032
A630089N07Rik	118.228	-0.561697	0.197013	-2.85106	0.00435738	0.0858353
Slc27a2	86.3282	-0.563872	0.192558	-2.92832	0.00340801	0.0765783
Pcdhgb4	119.014	-0.565219	0.188774	-2.99416	0.00275203	0.067984
Morc2b	191.171	-0.57252	0.179215	-3.19459	0.00140028	0.0471871
Stxbp4	227.303	-0.573327	0.145838	-3.93125	8.45047e-05	0.0100764
Anks1	139.064	-0.574252	0.164896	-3.48251	0.000496731	0.0263246
Mtcl1	364.6	-0.576443	0.140353	-4.1071	4.00663e-05	0.00709802
Vwa5b2	267.682	-0.577056	0.149149	-3.869	0.000109284	0.0119935
Ptprt	977.686	-0.58336	0.163231	-3.57383	0.000351794	0.0208736
Adamts2	137.96	-0.584368	0.146559	-3.98725	6.6843e-05	0.00942103
2610316D01Rik	51.4736	-0.584497	0.200868	-2.90986	0.00361592	0.0780258
Pcdha9	80.9737	-0.585393	0.17336	-3.37674	0.000733504	0.033077
Lrrc55	116.786	-0.588693	0.14804	-3.97658	6.99137e-05	0.00942103
Mir1188	122.524	-0.588839	0.184111	-3.19828	0.00138252	0.0469716
Tpcn2	55.4521	-0.589645	0.199587	-2.95433	0.00313351	0.0737989
L3mbtl1	204.569	-0.589996	0.175111	-3.36927	0.000753663	0.0336193
Srrm4	560.692	-0.590361	0.121122	-4.8741	1.09306e-06	0.000758404
Grb10	248.714	-0.596034	0.120633	-4.94089	7.77672e-07	0.000746325
Slc8a3	131.627	-0.602866	0.160898	-3.74689	0.00017904	0.0150082
Galnt14	162.667	-0.605912	0.117854	-5.14122	2.72963e-07	0.000376113
Nova1	518.008	-0.60616	0.14023	-4.3226	1.54203e-05	0.00405485
Plcb4	66.3569	-0.608017	0.208466	-2.91662	0.00353847	0.0777243
Pcdhga9	144.113	-0.617472	0.199354	-3.09737	0.00195245	0.0572396
Hdac8	79.3835	-0.618005	0.167073	-3.699	0.000216449	0.016569
Pcdhga12	157.958	-0.622419	0.190739	-3.2632	0.00110163	0.0413978
Zmat4	387.72	-0.623943	0.13561	-4.60101	4.20448e-06	0.00177564
Bend5	66.0436	-0.626303	0.203115	-3.08349	0.00204591	0.0588627
Pcdhb15	82.1544	-0.627449	0.20327	-3.08678	0.00202336	0.0583529
Mgat5b	102.628	-0.631876	0.188141	-3.35852	0.000783605	0.0343638
Dnah2	61.4058	-0.638871	0.199406	-3.20388	0.0013559	0.0465776
C230091D08Rik	1633.18	-0.640363	0.214456	-2.98599	0.00282666	0.0692756
Bicc1	90.1024	-0.643216	0.175526	-3.66451	0.000247817	0.017399
Lingo2	375.569	-0.650466	0.143745	-4.52515	6.03533e-06	0.002268
Adcy8	375.631	-0.651056	0.158651	-4.10369	4.06617e-05	0.00710206
Lrrc16a	267.247	-0.653466	0.160439	-4.07299	4.64125e-05	0.00747483
Pcdhgb5	155.042	-0.65464	0.218898	-2.99062	0.00278413	0.068504
Frmpd3	71.1394	-0.657039	0.187646	-3.50148	0.000462684	0.0249467
Atp8a2	421.992	-0.658287	0.116518	-5.64965	1.60773e-08	0.000114151
Tiam2	109.126	-0.65938	0.15268	-4.3187	1.56949e-05	0.00405485
Nipal2	59.2136	-0.662033	0.232484	-2.84765	0.00440438	0.0860137
Dnah5	116.935	-0.666541	0.219713	-3.0337	0.00241577	0.0630695
Grk4	73.5792	-0.667901	0.23775	-2.80926	0.00496562	0.0902683
Unc5d	314.936	-0.669562	0.199423	-3.35749	0.00078654	0.0343638
Inadl	157.551	-0.671654	0.169829	-3.95488	7.65722e-05	0.00971586
Pcdha12	95.1616	-0.672393	0.146282	-4.59654	4.29555e-06	0.00177564
Pcsk2os1	84.3593	-0.678122	0.175683	-3.85992	0.000113425	0.0122205
Syn3	367.08	-0.682352	0.143704	-4.74831	2.05121e-06	0.00120297
Fbln2	111.497	-0.686551	0.169248	-4.05649	4.98156e-05	0.00792004
Frmd3	109.543	-0.687147	0.216213	-3.17811	0.00148239	0.0487617
Adamts17	130.075	-0.690887	0.173614	-3.97945	6.90756e-05	0.00942103
4930405O22Rik	72.3122	-0.690904	0.235346	-2.9357	0.00332798	0.0757254
Adamts16	134.431	-0.692254	0.150061	-4.61314	3.96628e-06	0.00177564
A330050F15Rik	52.9332	-0.698067	0.21565	-3.23704	0.00120775	0.0441009
Stk10	82.8105	-0.70199	0.17077	-4.11073	3.94414e-05	0.00708859
Armc2	68.9673	-0.704223	0.181483	-3.88037	0.000104297	0.0117651
Slc25a30	39.267	-0.705665	0.244014	-2.8919	0.00382922	0.0800778
Garnl3	378.088	-0.708702	0.173685	-4.08039	4.49611e-05	0.00738985
Rnasel	67.2801	-0.717754	0.203904	-3.52007	0.00043144	0.0238852
6330415B21Rik	261.802	-0.728178	0.199688	-3.64658	0.000265755	0.018178
Adcyap1r1	330.476	-0.728195	0.186013	-3.91474	9.05007e-05	0.0105877
Cntnap4	99.3534	-0.732634	0.255548	-2.86691	0.00414503	0.083991
1700123O21Rik	100.03	-0.73354	0.218267	-3.36075	0.000777318	0.0343638
Efcab6	196.197	-0.735133	0.157542	-4.66626	3.06739e-06	0.00146303
Cit	403.632	-0.735466	0.156431	-4.70153	2.58225e-06	0.0012809
Slc1a6	39.9447	-0.735791	0.243737	-3.01879	0.00253785	0.0651032
Grm4	99.3184	-0.736848	0.259886	-2.83527	0.00457863	0.0881671
Shroom4	34.2966	-0.740482	0.238977	-3.09856	0.00194466	0.0571462
Kcnq1ot1	17241	-0.741538	0.233719	-3.17278	0.00150989	0.0495348
Samd5	319.017	-0.742187	0.197238	-3.7629	0.000167952	0.0147714
Gm5136	95.6705	-0.749822	0.259375	-2.89088	0.00384169	0.0802034
Grm8	264.012	-0.756926	0.149999	-5.04622	4.50635e-07	0.000528815
Whrn	76.5263	-0.757724	0.249614	-3.03558	0.0024007	0.0629411
4833422C13Rik	34.2443	-0.758896	0.276212	-2.74752	0.00600485	0.0991284
Dpp10	346.064	-0.759247	0.191082	-3.9734	7.08532e-05	0.00942103
Vmn2r86	36.9114	-0.760092	0.272318	-2.79119	0.00525143	0.0925043
Arhgap18	55.8991	-0.764341	0.214821	-3.55804	0.000373629	0.0215506
Col5a1	191.87	-0.768057	0.210955	-3.64085	0.000271738	0.0182153
Lrrtm3	310.869	-0.770618	0.142906	-5.39249	6.94891e-08	0.000143622
E530001F21Rik	33.7284	-0.772172	0.247684	-3.11757	0.00182348	0.0551149
Cobl	281.266	-0.773628	0.164491	-4.70315	2.56176e-06	0.0012809
Vmn2r87	87.1579	-0.775572	0.235509	-3.29318	0.000990609	0.0388164
Ppil6	43.1515	-0.778651	0.219463	-3.54798	0.000388199	0.0220828
Pcdha11	63.2394	-0.780018	0.197424	-3.95098	7.78324e-05	0.00971586
Khdrbs2	175.221	-0.784201	0.179542	-4.36779	1.25513e-05	0.00353746
Gm6402	72.9432	-0.789122	0.194919	-4.04846	5.1556e-05	0.00809299
Pcdhgb8	105.356	-0.793245	0.224833	-3.52815	0.000418483	0.0234824
Grik3	318.218	-0.793958	0.174306	-4.55498	5.2391e-06	0.00209581
Exph5	39.0635	-0.796657	0.270284	-2.94748	0.00320378	0.0743568
6030443J06Rik	19.77	-0.803257	0.292296	-2.7481	0.0059942	0.0991121
Dok5	39.627	-0.804795	0.282164	-2.85223	0.00434143	0.0857295
Lama3	64.3855	-0.806964	0.217998	-3.7017	0.000214163	0.0164959
Rgsl1	98.3114	-0.808876	0.224529	-3.60255	0.000315113	0.0196368
Trim66	135.057	-0.81718	0.187855	-4.35005	1.36104e-05	0.00366919
Cntn5	257.948	-0.823304	0.270354	-3.04528	0.0023246	0.0621281
Prr16	79.7112	-0.8235	0.256452	-3.21112	0.00132217	0.0459402
Sh3pxd2b	27.335	-0.82601	0.264115	-3.12747	0.00176318	0.0539501
Dna2	20.5043	-0.84882	0.297533	-2.85286	0.00433277	0.0856948
4933405O20Rik	23.5532	-0.864664	0.28717	-3.01099	0.00260401	0.0659027
Gramd2	32.5993	-0.872192	0.271021	-3.21817	0.0012901	0.0450756
Mcc	73.9707	-0.877115	0.230413	-3.80671	0.00014083	0.0135383
Gm20172	225.428	-0.888867	0.215939	-4.11629	3.85016e-05	0.00702145
Col12a1	188.733	-0.890182	0.198978	-4.47377	7.6853e-06	0.00272301
Camk2d	289.969	-0.890905	0.199951	-4.45562	8.36513e-06	0.00272989
Lgi2	71.7789	-0.895974	0.267703	-3.3469	0.000817217	0.0352816
Nrep	156.728	-0.898631	0.2337	-3.84523	0.000120442	0.0122426
Tmem218	15.6247	-0.914736	0.333347	-2.7441	0.00606771	0.0996189
Slc4a4	321.92	-0.918206	0.176656	-5.1977	2.0177e-07	0.000312768
3632454L22Rik	48.3784	-0.91901	0.233114	-3.94232	8.06978e-05	0.00971586
Tmem44	141.978	-0.920521	0.221754	-4.1511	3.30883e-05	0.00641138
Deptor	54.0144	-0.925583	0.218676	-4.23266	2.30939e-05	0.00511406
Ddit4l	56.9533	-0.927161	0.269941	-3.43467	0.000593268	0.0292319
Kcnh5	148.996	-0.928901	0.232174	-4.00088	6.31071e-05	0.00920695
Slc17a6	269.734	-0.930158	0.287848	-3.23142	0.00123175	0.0442753
Sgcd	51.2421	-0.937092	0.243447	-3.84927	0.000118471	0.0122426
Mir690	18.0439	-0.937472	0.312507	-2.99985	0.00270116	0.0672632
Ltbp3	39.7859	-0.940865	0.248804	-3.78155	0.000155853	0.0142112
Gabrg1	55.856	-0.942911	0.283512	-3.32582	0.000881575	0.0364743
Dsg2	49.383	-0.944441	0.326399	-2.89352	0.00380952	0.080071
Tshz3	278.247	-0.944864	0.318071	-2.97061	0.00297212	0.0711531
Cfap46	45.6637	-0.953266	0.333885	-2.85507	0.00430274	0.0854238
Coro6	239.494	-0.959782	0.175066	-5.48239	4.1962e-08	0.000120793
AA413626	18.2275	-0.964831	0.337291	-2.86053	0.00422933	0.0850046
Dchs1	23.969	-0.970977	0.288912	-3.36081	0.000777152	0.0343638
Entpd3	29.6532	-0.97148	0.292324	-3.3233	0.000889589	0.0364743
Oprd1	49.444	-0.978073	0.269555	-3.62847	0.000285102	0.0186973
A930011G23Rik	64.9658	-0.980055	0.261059	-3.75415	0.00017393	0.0149785
Gm4787	108.715	-0.984265	0.199256	-4.93971	7.82374e-07	0.000746325
Gm8615	28.3584	-0.996326	0.343098	-2.90391	0.0036853	0.0785844
Stat5b	30.4819	-1.0099	0.24417	-4.13605	3.53335e-05	0.00663895
Plch1	49.633	-1.0105	0.254063	-3.97738	6.96779e-05	0.00942103
Cdc14a	45.7101	-1.01267	0.307102	-3.29748	0.000975555	0.0384106
Gm15941	38.677	-1.01354	0.276069	-3.67133	0.000241296	0.0172966
Phldb2	35.2835	-1.02078	0.263836	-3.86899	0.000109287	0.0119935
Coch	14.828	-1.02151	0.347796	-2.9371	0.00331292	0.0755212
Fam60a	18.8924	-1.02539	0.345126	-2.97107	0.00296769	0.0711531
Cgn	23.0674	-1.02881	0.278827	-3.68978	0.000224452	0.01668
Eda	21.3655	-1.03544	0.33729	-3.06987	0.00214153	0.0604947
6430584L05Rik	33.4328	-1.03573	0.352994	-2.93414	0.00334476	0.0758289
Ifit1bl1	13.9957	-1.05163	0.361624	-2.90807	0.00363672	0.0780258
Rai14	93.222	-1.05708	0.193746	-5.45598	4.87028e-08	0.000120793
Ppp3r2	28.8923	-1.0605	0.365229	-2.90365	0.00368842	0.0785844
Klf5	65.7836	-1.06423	0.254094	-4.18832	2.81022e-05	0.00571386
Rgs6	40.5684	-1.07266	0.242795	-4.41798	9.96298e-06	0.00287328
Arl4c	43.8221	-1.09027	0.297156	-3.669	0.000243502	0.0173544
Epb4.1	225.515	-1.09138	0.282886	-3.85802	0.000114312	0.0122205
9530091C08Rik	451.744	-1.09569	0.243428	-4.50108	6.76081e-06	0.00246591
Sec1	27.3607	-1.10725	0.335007	-3.30516	0.000949225	0.0380949
Bmper	40.8244	-1.10795	0.356491	-3.10792	0.00188409	0.0561092
Esyt1	27.0536	-1.11939	0.341066	-3.28202	0.00103068	0.0392338
1700012D16Rik	43.0776	-1.12243	0.295596	-3.79718	0.000146354	0.0138545
Gm5820	20.7609	-1.12684	0.327906	-3.43648	0.00058933	0.0292319
Utrn	54.3387	-1.13066	0.269957	-4.18829	2.81062e-05	0.00571386
Pdzrn3	82.6177	-1.1402	0.241881	-4.71391	2.43011e-06	0.0012809
Myo5c	69.0308	-1.14845	0.26884	-4.27188	1.93828e-05	0.00469702
Ogfod3	11.0694	-1.1505	0.39318	-2.92614	0.00343198	0.0765783
Igfn1	13.4931	-1.15547	0.388029	-2.97778	0.00290341	0.0704603
Ttc39aos1	29.1387	-1.16575	0.312211	-3.73385	0.000188571	0.0153128
Cux2	122.012	-1.17135	0.245757	-4.76629	1.87651e-06	0.00116353
Gpc6	136.536	-1.1791	0.209569	-5.62632	1.841e-08	0.000114151
1700093K21Rik	11.7839	-1.20905	0.42155	-2.86811	0.00412926	0.0839459
Tacr3	37.8736	-1.21082	0.352895	-3.43112	0.000601092	0.0292319
Vill	24.0945	-1.22123	0.322815	-3.78308	0.000154902	0.0142112
9030617O03Rik	9.83869	-1.22709	0.434773	-2.82236	0.0047671	0.0892404
Sgcz	73.152	-1.24278	0.291927	-4.25717	2.07033e-05	0.00475447
Hmgb4os	10.0013	-1.24969	0.413705	-3.02073	0.00252166	0.0651032
Arhgef15	23.0853	-1.26119	0.314264	-4.01314	5.99158e-05	0.00895199
Gm11549	14.5832	-1.27379	0.432535	-2.94494	0.00323018	0.0744562
Capn6	20.8199	-1.29358	0.356629	-3.62724	0.000286468	0.0186973
Igsf9	21.2504	-1.29906	0.359044	-3.61812	0.000296756	0.0189758
Ttc39a	13.6799	-1.30437	0.442235	-2.94951	0.00318283	0.0743568
Gm20187	24.0853	-1.30501	0.323603	-4.03275	5.51281e-05	0.00844005
Pth1r	10.0016	-1.31525	0.46496	-2.82874	0.00467314	0.0886109
Foxp2	19.59	-1.3694	0.335282	-4.08432	4.42056e-05	0.00738985
Syt2	33.1502	-1.37935	0.366918	-3.7593	0.000170392	0.0147764
Olfr558	10.4059	-1.40323	0.485978	-2.88743	0.00388401	0.0809506
Dnah7a	9.97154	-1.40959	0.461421	-3.0549	0.00225137	0.0609945
Ednra	18.8615	-1.41554	0.331689	-4.26768	1.97516e-05	0.00469702
Rnf152	17.8303	-1.43124	0.350905	-4.0787	4.5289e-05	0.00738985
Tmem164	38.9782	-1.45188	0.325604	-4.45903	8.23332e-06	0.00272989
Wdr95	13.059	-1.45571	0.40842	-3.56424	0.000364918	0.0212458
Tshz2	468.637	-1.52515	0.363876	-4.19141	2.7722e-05	0.00571386
Hrh1	17.6158	-1.52986	0.474463	-3.2244	0.00126239	0.0447713
Rmst	164.965	-1.54866	0.335932	-4.61004	4.02587e-06	0.00177564
Vwc2l	160.021	-1.59763	0.43111	-3.70585	0.000210683	0.0163293
Syk	11.103	-1.62578	0.517683	-3.1405	0.00168659	0.0525798
Airn	15.9639	-1.6717	0.55038	-3.03735	0.00238668	0.0628383
1700071K01Rik	34.5831	-1.7177	0.349352	-4.91682	8.79618e-07	0.000758404
Gm6260	13.1735	-1.71901	0.529639	-3.24562	0.00117194	0.0433829
Rims3	13.0378	-1.73005	0.494016	-3.502	0.000461775	0.0249467
Itpr3	11.7597	-1.89416	0.514535	-3.68131	0.00023204	0.0168277
Rtl1	10.737	-2.00586	0.483046	-4.15253	3.28817e-05	0.00641138
Bglap3	22.4271	-2.08385	0.603247	-3.4544	0.000551529	0.0282646
Unc13c	107.898	-2.09427	0.429742	-4.87333	1.09731e-06	0.000758404
Rnf144b	20.5653	-2.16546	0.429779	-5.03855	4.69072e-07	0.000528815

## Sheet: Susceptible_vs_Control_vHIP
Gene	baseMean	log2FoldChange	lfcSE	stat	pvalue	padj
Ldlrap1	7.49494	1.87409	0.597343	3.13738	0.00170465	0.0325756
Nfe2l2	13.5907	1.83528	0.463421	3.96028	7.48616e-05	0.00430287
Acot1	7.14156	1.69977	0.594441	2.85944	0.0042439	0.0581279
Efhd1	23.0007	1.67933	0.442457	3.79546	0.000147371	0.00663426
Rnf122	15.2391	1.60674	0.45064	3.56546	0.000363213	0.0120525
Gpnmb	8.05822	1.60001	0.51935	3.0808	0.00206447	0.036511
Cnp	293.331	1.55807	0.327915	4.75144	2.01968e-06	0.000356211
Tmem125	26.3994	1.54047	0.391638	3.93339	8.37558e-05	0.0046161
Gjb1	42.691	1.53158	0.263751	5.80691	6.36352e-09	4.31212e-06
BC002163	14.9894	1.47339	0.481458	3.06026	0.00221147	0.0383037
Syngr2	12.4796	1.45828	0.464767	3.13765	0.00170307	0.0325756
Kctd12b	8.30994	1.45716	0.517583	2.81531	0.00487299	0.0633734
Sspn	16.4667	1.43237	0.444971	3.21901	0.00128633	0.0266263
Pabpc4l	8.03264	1.42814	0.555855	2.56927	0.0101912	0.0978447
Wnt3	16.3813	1.41114	0.435004	3.24398	0.00117874	0.0252938
Syna	21.4297	1.41025	0.348677	4.04457	5.24187e-05	0.00346615
Bloc1s5	13.3017	1.38913	0.512313	2.71149	0.00669814	0.0764445
Penk	90.6319	1.34507	0.190877	7.0468	1.83084e-12	7.85737e-09
Epm2a	15.9611	1.33638	0.388511	3.43975	0.00058225	0.0162261
Grem2	45.5736	1.33555	0.327037	4.08379	4.43062e-05	0.00306277
Gm5535	11.2143	1.31306	0.471927	2.78234	0.00539688	0.0665563
Xaf1	35.644	1.30836	0.414484	3.15659	0.00159625	0.0312811
9330117O12Rik	24.3608	1.30744	0.372881	3.50632	0.000454352	0.0140283
Fam198b	33.9086	1.30583	0.3249	4.01918	5.84015e-05	0.00363246
Fzd7	27.7318	1.30345	0.354412	3.67778	0.000235273	0.00900656
Mal	708.716	1.2997	0.270159	4.81088	1.50269e-06	0.000276388
Tirap	17.8203	1.29964	0.465239	2.79349	0.00521429	0.0651786
Fzd5	14.1877	1.29948	0.468184	2.77558	0.00551031	0.0676314
Insc	42.6372	1.29257	0.280019	4.61601	3.91184e-06	0.000565898
Smim1	16.5607	1.28503	0.366956	3.50187	0.000462005	0.0141965
Cldn11	737.976	1.26761	0.291275	4.35196	1.34928e-05	0.00131066
Gna12	97.4746	1.24551	0.234691	5.30703	1.11423e-07	4.92013e-05
Lpar6	28.6897	1.22605	0.313293	3.91342	9.09976e-05	0.00482137
Nkd1	25.3888	1.21157	0.333774	3.6299	0.000283526	0.0100562
1500015L24Rik	12.9798	1.19636	0.46054	2.59773	0.00938432	0.093084
Enpp6	39.7514	1.19484	0.320067	3.73308	0.000189151	0.00785577
B3gnt9	14.8718	1.19456	0.352454	3.38927	0.0007008	0.0182648
Cd82	42.8683	1.19379	0.289828	4.11896	3.80591e-05	0.00278415
Tgfa	50.7291	1.19184	0.269255	4.42644	9.58031e-06	0.00107258
Notch1	19.5237	1.188	0.379178	3.13309	0.00172976	0.0328953
Nek7	33.2316	1.1803	0.339266	3.47896	0.000503355	0.0151418
Lpl	281.939	1.17828	0.198644	5.93164	2.99931e-09	2.75829e-06
Tmem215	16.7529	1.17371	0.390528	3.00545	0.00265192	0.0429478
Lypd6	15.6969	1.17139	0.375025	3.1235	0.00178712	0.0336885
Stom	21.9055	1.17125	0.33235	3.52414	0.000424865	0.013405
Olig2	62.1774	1.16548	0.296243	3.93421	8.34701e-05	0.0046161
Plekhg1	217.639	1.16104	0.199527	5.81896	5.92139e-09	4.23544e-06
Kcnj10	205.359	1.15209	0.29987	3.84198	0.000122047	0.00592966
Gpr37	521.269	1.13897	0.303497	3.75283	0.000174851	0.0074865
Ptgds	754.841	1.12896	0.408902	2.76095	0.00576328	0.0697389
Evi2a	142.539	1.12826	0.215894	5.22598	1.73237e-07	6.02819e-05
Cdc42ep1	50.8414	1.12423	0.295813	3.80046	0.000144427	0.00657067
Hmgn5	28.0787	1.11774	0.362332	3.08486	0.00203645	0.0362146
Tmem98	54.2383	1.11412	0.229052	4.86404	1.15012e-06	0.000235044
Cebpa	11.1553	1.11361	0.428548	2.59856	0.00936162	0.0929603
Cryab	75.7514	1.11223	0.285493	3.89582	9.78665e-05	0.00510134
Olfml1	60.3508	1.10919	0.270803	4.09591	4.20516e-05	0.00295855
H1f0	46.7113	1.10171	0.286097	3.85083	0.00011772	0.00576291
Cep72	18.4656	1.09761	0.386184	2.84221	0.00448025	0.0602751
Clic4	133.723	1.09094	0.381417	2.86022	0.00423347	0.0581279
Csrp1	118.902	1.08498	0.246898	4.39444	1.1106e-05	0.00119158
Rcan3	14.3916	1.07653	0.386106	2.78817	0.00530061	0.0656866
Rab31	65.9375	1.06588	0.280785	3.79607	0.000147007	0.00663426
Apod	291.424	1.06542	0.273889	3.88995	0.000100263	0.00516356
Gsn	209.689	1.06495	0.17927	5.94048	2.84192e-09	2.75829e-06
Serpina3n	61.9563	1.06467	0.219651	4.84709	1.25287e-06	0.000244405
Acaa2	13.7348	1.06155	0.389492	2.72548	0.00642075	0.0743143
Carhsp1	54.4713	1.05474	0.309555	3.40728	0.000656139	0.017563
Jup	62.7336	1.05318	0.242893	4.33597	1.45121e-05	0.00138402
Tspan2	958.496	1.03991	0.237786	4.3733	1.22384e-05	0.00126056
Pmp22	42.6309	1.03766	0.326262	3.18045	0.00147049	0.0295359
Olig1	160.233	1.03555	0.241778	4.28307	1.84332e-05	0.00162553
Serpinb1a	47.3011	1.03522	0.252989	4.09196	4.27736e-05	0.00297681
Tnni1	14.4863	1.03358	0.399377	2.58799	0.0096539	0.0946924
Gpr62	51.7444	1.0288	0.334961	3.0714	0.00213054	0.0374225
Plp1	14555	1.02239	0.262573	3.89376	9.87039e-05	0.00512424
Pllp	119.608	1.02152	0.392442	2.60298	0.00924183	0.0925981
Lpar1	124.943	1.02075	0.207682	4.91498	8.87931e-07	0.000190535
Fgf1	32.6255	1.01492	0.323729	3.13509	0.001718	0.0327692
Glul	316.305	1.01488	0.293385	3.4592	0.000541779	0.0156119
Opalin	161.382	1.01472	0.23863	4.25227	2.11618e-05	0.00180436
Cdh19	85.0385	1.0125	0.285479	3.54668	0.000390123	0.0127808
Apoe	187.455	1.01249	0.205729	4.92146	8.58991e-07	0.00018877
Sh3bgrl	124.378	1.0115	0.37119	2.72501	0.00642999	0.0743143
Fam58b	19.4948	1.00022	0.367497	2.72171	0.00649453	0.0748586
Enpp1	38.3622	0.998946	0.340359	2.93498	0.00333574	0.0504149
Cfl1	259.209	0.99471	0.293311	3.39131	0.000695584	0.0181656
Chchd4	26.7029	0.993988	0.301694	3.29469	0.000985298	0.0230231
Spata13	34.8123	0.993369	0.277398	3.58102	0.000342255	0.0115354
Car2	575.638	0.990882	0.260309	3.80656	0.000140915	0.00645652
Hepacam	206.522	0.986334	0.345085	2.85824	0.00426003	0.0582868
Trf	1184.68	0.985142	0.295354	3.33546	0.000851589	0.0207263
Sepp1	129.927	0.983114	0.215462	4.56281	5.04736e-06	0.000676924
Prdx1	66.9326	0.979451	0.214068	4.57542	4.75274e-06	0.000657973
Lrrc61	19.65	0.979224	0.360303	2.71778	0.00657219	0.0753642
Il33	269.272	0.97732	0.37188	2.62805	0.00858765	0.0890943
Tubb4a	950.974	0.973622	0.238466	4.08286	4.44845e-05	0.00306277
Ttyh2	367.377	0.968594	0.276234	3.50643	0.000454163	0.0140283
Dcaf12l1	69.7536	0.959222	0.285411	3.36084	0.000777058	0.0195403
Gltp	51.6599	0.95918	0.283341	3.38524	0.000711153	0.0184599
Creb5	63.0501	0.950128	0.260927	3.64136	0.000271202	0.00977731
Tnfaip6	94.0572	0.945018	0.225818	4.18487	2.85334e-05	0.00224004
Padi2	37.3442	0.942941	0.354514	2.65981	0.00781845	0.0840255
Nenf	21.0186	0.936939	0.360515	2.59889	0.00935252	0.0929603
Ppap2b	60.2633	0.935478	0.287332	3.25574	0.00113099	0.0246805
Glra2	21.331	0.93333	0.364071	2.56359	0.0103595	0.0986529
Smoc1	23.3047	0.931644	0.305659	3.04798	0.00230383	0.0394439
Ermn	393.178	0.931588	0.297356	3.13291	0.00173085	0.0328953
Reep6	28.8346	0.92819	0.326983	2.83864	0.00453056	0.060635
Chst9	29.353	0.926186	0.286021	3.23817	0.00120299	0.0256233
Aebp1	48.3621	0.921889	0.329995	2.79365	0.00521171	0.0651786
Ugt8a	773.433	0.915054	0.238489	3.83688	0.000124605	0.00594408
Plekhb1	116.398	0.913717	0.247976	3.6847	0.00022897	0.0088795
Fth1	841.77	0.912513	0.172113	5.30184	1.14644e-07	4.92013e-05
Tspan6	37.7114	0.911858	0.273026	3.33982	0.000838339	0.0205202
Ubqln2	402.025	0.909407	0.278936	3.26027	0.00111306	0.0245808
Slc39a11	30.8487	0.906906	0.269937	3.3597	0.000780274	0.0195829
Hist1h2bc	29.7682	0.903174	0.317697	2.84287	0.00447087	0.0602748
Fa2h	269.449	0.899535	0.27628	3.25588	0.00113041	0.0246805
Unc5b	161.43	0.899246	0.314019	2.86367	0.00418765	0.0577259
Ston2	67.9314	0.898869	0.232352	3.86857	0.000109477	0.00548776
Slc25a13	43.589	0.887844	0.288516	3.07728	0.00208902	0.0367936
Bag5	64.2795	0.887761	0.206065	4.30816	1.64618e-05	0.00149795
Zcchc24	60.2529	0.882756	0.288483	3.05999	0.00221343	0.0383037
Plekha2	55.0382	0.880459	0.27726	3.17558	0.00149539	0.0299427
Hspa2	82.2518	0.879798	0.236231	3.72431	0.00019585	0.00805063
Anp32e	90.0225	0.879258	0.214848	4.09246	4.26821e-05	0.00297681
Psat1	144.437	0.876588	0.22747	3.85364	0.000116373	0.00575388
Ramp2	23.2497	0.874801	0.326916	2.67592	0.00745252	0.0816606
Bche	80.12	0.873385	0.268791	3.24931	0.00115687	0.0249911
Nipal4	42.7219	0.870566	0.310945	2.79974	0.00511437	0.0644931
Mob3b	31.5658	0.865187	0.296226	2.9207	0.00349249	0.0514483
Amotl2	63.4306	0.86391	0.291167	2.96706	0.00300667	0.0474398
Megf10	217.265	0.860117	0.217917	3.947	7.91381e-05	0.00444936
S100a16	31.6389	0.858795	0.330383	2.59939	0.00933899	0.0929603
Fibcd1	335.382	0.856111	0.159985	5.35121	8.73694e-08	4.49952e-05
Sema5a	416.016	0.855799	0.189719	4.51087	6.45613e-06	0.000822997
St6gal1	72.8553	0.851103	0.200965	4.23508	2.28466e-05	0.00189774
Enpp2	2272.52	0.850592	0.162295	5.24101	1.59698e-07	5.8746e-05
Ppp1r14a	34.7423	0.84663	0.316559	2.67448	0.00748447	0.0817325
Hhip	195.818	0.845188	0.215107	3.92916	8.52432e-05	0.00463083
Cd63	28.6634	0.842102	0.295667	2.84814	0.00439756	0.0595359
Nptx2	102.688	0.839974	0.136199	6.16723	6.94948e-10	8.94745e-07
Cyp27a1	47.116	0.839561	0.310918	2.70027	0.00692834	0.077906
Scd1	134.982	0.83878	0.251062	3.34093	0.000834997	0.0205025
Plod1	59.7221	0.837887	0.211312	3.96516	7.33473e-05	0.00427079
Fign	60.8683	0.83776	0.257104	3.25845	0.00112025	0.024655
Dock5	250.272	0.832539	0.178029	4.67642	2.91921e-06	0.000458352
Met	74.4532	0.829641	0.260423	3.18575	0.00144381	0.0291421
Prss23	43.9449	0.828519	0.281286	2.94547	0.00322464	0.0496426
Cxcl12	40.4171	0.828464	0.301086	2.75159	0.00593073	0.0710765
Actg1	264.575	0.824617	0.302348	2.72738	0.00638401	0.0741165
Maml2	114.088	0.823402	0.204644	4.02359	5.73176e-05	0.00362269
Prps1	72.6158	0.816245	0.198973	4.10228	4.0909e-05	0.00294248
Tmem229a	287.268	0.815945	0.190979	4.27242	1.93362e-05	0.00168212
Nkain1	202.983	0.810959	0.220746	3.67372	0.000239042	0.00902714
Tmem88b	318.408	0.808997	0.26203	3.08742	0.00201901	0.0360039
Tshz1	41.4791	0.807122	0.261301	3.08886	0.00200925	0.0358795
Chst12	60.1747	0.803428	0.258846	3.10388	0.00191002	0.0350306
Zak	39.0711	0.801579	0.245726	3.26209	0.00110595	0.024508
Eif1ax	49.8017	0.801106	0.243694	3.28734	0.00101137	0.0232942
Snca	224.815	0.792846	0.217367	3.64751	0.000264799	0.00966131
Chn2	152.433	0.787658	0.223258	3.52802	0.000418679	0.0134005
Tmcc3	240.909	0.787562	0.182841	4.30737	1.6521e-05	0.00149795
Cyp2j12	46.6502	0.787229	0.276212	2.85009	0.00437065	0.0592962
Scd2	3082.45	0.784263	0.226847	3.45724	0.000545742	0.0156143
Galnt6	127.314	0.782821	0.21789	3.59273	0.00032723	0.0110871
Gab1	273.431	0.782393	0.276185	2.83286	0.00461332	0.0611705
Dalir	28.1062	0.782013	0.294209	2.65802	0.00786018	0.084256
Trim59	308.694	0.78201	0.175777	4.44887	8.63228e-06	0.000992327
Slc25a5	112.145	0.781053	0.23791	3.28298	0.00102718	0.02349
Ndrg1	304.93	0.780861	0.174831	4.46637	7.95566e-06	0.000931174
Fam46a	42.1333	0.778124	0.26748	2.90909	0.00362485	0.0523206
Fjx1	44.8747	0.777536	0.276323	2.81387	0.0048949	0.0635736
Mog	370.442	0.777522	0.193257	4.02325	5.74003e-05	0.00362269
Rgma	91.4935	0.776808	0.217214	3.57624	0.000348574	0.0116802
Bcas1	161.373	0.776035	0.205821	3.77043	0.000162967	0.00713673
Acadl	32.6729	0.775855	0.290047	2.67493	0.00747454	0.0817325
Synpr	230.744	0.775058	0.169955	4.56038	5.10602e-06	0.000677733
Sdk1	44.2759	0.77461	0.237113	3.26684	0.00108755	0.0242672
Heg1	110.197	0.772066	0.207842	3.71468	0.00020346	0.00827183
Cebpd	33.9856	0.769679	0.28348	2.71511	0.00662547	0.0758716
Chdh	62.3126	0.768981	0.273519	2.81143	0.00493215	0.0636307
Mt1	65.4411	0.766664	0.285501	2.68532	0.00724598	0.0800103
Pla2g16	71.0965	0.76601	0.264029	2.90123	0.00371699	0.0531736
Pcsk6	61.3993	0.762765	0.26114	2.9209	0.00349021	0.0514483
Dcn	221.812	0.760406	0.205603	3.69841	0.000216953	0.00861576
Arsg	102.229	0.758627	0.20491	3.70224	0.0002137	0.00851824
Synm	102.122	0.755527	0.180751	4.17994	2.91584e-05	0.00226153
Sox10	176.624	0.755333	0.218308	3.45995	0.000540284	0.0156119
Htra1	66.5123	0.752903	0.243562	3.09122	0.00199333	0.0357937
Sccpdh	134.673	0.75093	0.161236	4.65734	3.20316e-06	0.00048115
Htr2a	50.5537	0.75059	0.255798	2.93431	0.00334295	0.0504149
Fscn1	176.505	0.746281	0.190137	3.92497	8.67394e-05	0.00469231
P2rx7	102.291	0.745589	0.199666	3.73419	0.000188323	0.00784679
Mag	755.158	0.745268	0.266029	2.80145	0.00508735	0.0644503
Frzb	40.3314	0.744601	0.255317	2.91638	0.00354124	0.0518267
Pgap2	74.8649	0.744466	0.20636	3.60761	0.000309027	0.0106851
Fam107a	74.8574	0.739833	0.271687	2.72311	0.00646702	0.0746083
Prkd3	159.412	0.737455	0.198617	3.71294	0.000204862	0.00829435
Caskin2	34.964	0.736946	0.28681	2.56946	0.0101858	0.0978447
Fgfr2	509.913	0.734903	0.268098	2.74118	0.00612195	0.0723024
Meis1	34.9276	0.734381	0.253738	2.89425	0.00380064	0.0538912
Prr18	116.202	0.734202	0.201294	3.64742	0.000264889	0.00966131
Plekhg3	190.862	0.732707	0.1767	4.14662	3.37426e-05	0.00253053
Slc24a3	530.725	0.732294	0.11502	6.36668	1.93162e-10	3.55279e-07
Sft2d2	59.0408	0.732035	0.20843	3.51213	0.000444522	0.0137909
Gad2	32.7033	0.731962	0.285324	2.56537	0.0103066	0.0982943
Trim36	108.292	0.730016	0.164436	4.43951	9.0165e-06	0.00102732
Peg10	55.9519	0.726162	0.263071	2.76033	0.00577429	0.0697436
Itgb4	90.2482	0.726107	0.276755	2.62364	0.0086995	0.0897485
Klhl4	79.7915	0.725973	0.216457	3.35389	0.000796835	0.0198823
Qdpr	269.503	0.725379	0.176296	4.11456	3.87925e-05	0.00281769
Tmed2	74.3222	0.717824	0.221079	3.24691	0.00116663	0.0251177
Glis3	76.6081	0.716209	0.273903	2.61483	0.00892731	0.0911498
Prkcq	46.3899	0.712498	0.263628	2.70267	0.00687855	0.0776173
Zfp536	183.897	0.711972	0.233996	3.04267	0.00234492	0.0398792
Sema6a	362.069	0.709939	0.162497	4.36894	1.24851e-05	0.00127576
Thsd7a	283.98	0.709282	0.137836	5.14584	2.66328e-07	8.16422e-05
2900097C17Rik	877.632	0.708738	0.175731	4.03309	5.5049e-05	0.00352615
Cd81	516.765	0.706977	0.252376	2.80128	0.00508999	0.0644503
Atp8b1	85.858	0.706847	0.225307	3.13727	0.00170532	0.0325756
Hrk	56.0729	0.703551	0.235751	2.98429	0.00284234	0.0456298
Dusp16	95.9196	0.703461	0.203437	3.45788	0.000544444	0.0156119
Actb	2060.02	0.703193	0.255856	2.7484	0.00598872	0.0715921
Stxbp6	148.059	0.697902	0.217169	3.21363	0.00131067	0.027043
Rac1	418.093	0.697699	0.182635	3.82018	0.000133356	0.00624223
Nacc2	49.9107	0.69589	0.248145	2.80437	0.00504154	0.0642216
Pcdh8	166.225	0.695279	0.199065	3.49273	0.000478115	0.0145526
Cmtm5	88.4883	0.693708	0.236415	2.93428	0.00334319	0.0504149
Ap2s1	56.1249	0.691354	0.261934	2.63942	0.00830477	0.0870286
Larp6	88.1485	0.69063	0.22764	3.03387	0.0024144	0.0404284
Rhob	436.91	0.690484	0.169744	4.0678	4.74599e-05	0.0031992
BC004004	94.0681	0.689306	0.181961	3.78822	0.000151732	0.00677922
Frmd4b	304.616	0.686832	0.194443	3.5323	0.000411966	0.0133252
Gnai1	453.595	0.684812	0.181249	3.7783	0.000157902	0.00698621
Arf1	210.793	0.684319	0.201723	3.39237	0.000692906	0.0181656
Pcdh20	778.571	0.682545	0.132077	5.16778	2.36897e-07	7.62511e-05
Jun	178.738	0.681575	0.133697	5.09789	3.43457e-07	0.0001005
Cdkn2aipnl	42.759	0.68116	0.249945	2.72524	0.00642555	0.0743143
Shroom2	209.821	0.681128	0.201265	3.38423	0.000713773	0.0184891
Mapk3	88.8872	0.680606	0.216197	3.14809	0.00164341	0.0319139
Strip2	103.007	0.680428	0.204766	3.32296	0.000890667	0.0213943
Nudt11	43.0243	0.680302	0.227175	2.99461	0.00274795	0.044352
Cald1	123.769	0.680127	0.193508	3.51472	0.000440223	0.013757
Zfp110	82.2661	0.680023	0.199713	3.40501	0.000661622	0.0176364
Cpm	108.349	0.67885	0.222403	3.05234	0.00227062	0.0390064
Ptma	183.516	0.67781	0.177126	3.82671	0.000129866	0.00612465
S1pr5	64.9144	0.675291	0.247048	2.73344	0.00626767	0.0733951
Dcakd	70.563	0.674244	0.173028	3.89674	9.74966e-05	0.00510134
Erbb2ip	1281.53	0.673538	0.22893	2.94211	0.00325987	0.0499057
Taldo1	66.3294	0.672117	0.20649	3.25496	0.00113408	0.0247061
Tmem123	45.5693	0.669173	0.231686	2.88828	0.00387354	0.0545047
Anln	303.25	0.669008	0.177209	3.77525	0.00015985	0.00704359
Tsc22d4	38.1414	0.664816	0.253931	2.6181	0.00884221	0.0906641
Filip1	30.9053	0.664795	0.257063	2.58611	0.00970652	0.094891
B230206H07Rik	60.2837	0.662836	0.223123	2.97072	0.00297098	0.0469726
Tusc2	48.4737	0.661935	0.251497	2.63198	0.00848899	0.0885703
Npy2r	232.581	0.661418	0.129697	5.09972	3.40161e-07	0.0001005
Skp1a	286.915	0.659524	0.195819	3.36802	0.00075709	0.0191641
Cyp2j6	80.0652	0.659049	0.216629	3.04229	0.00234784	0.0398792
Degs1	248.201	0.655922	0.217669	3.01339	0.00258347	0.0422109
Lrrn2	670.418	0.654062	0.172387	3.79416	0.000148146	0.00664591
Ddr1	238.293	0.653639	0.147974	4.41726	9.99598e-06	0.00109999
Rpl23a	76.9851	0.653339	0.230197	2.83817	0.00453733	0.0606627
Prox1	234.471	0.65273	0.175873	3.71136	0.000206147	0.00832018
Il18	56.6399	0.652726	0.215901	3.02327	0.0025006	0.0414353
Lrrn1	607.851	0.652342	0.142673	4.5723	4.8241e-06	0.000660748
Rhog	54.5005	0.652175	0.248559	2.62383	0.00869478	0.0897485
Ptgr2	69.9498	0.651261	0.224618	2.89942	0.00373855	0.0533635
Bag4	174.549	0.64944	0.199148	3.26109	0.00110983	0.0245517
Zfhx4	383.421	0.649363	0.178071	3.64666	0.000265674	0.00966259
Lmo3	290.537	0.648545	0.150345	4.31372	1.60527e-05	0.00149767
Prnp	1428.01	0.647405	0.162022	3.99579	6.44782e-05	0.00391583
Gabarapl2	69.7824	0.647101	0.230721	2.8047	0.00503638	0.0642216
Snx3	136.419	0.641748	0.207519	3.09247	0.00198495	0.0356931
Slc6a1	178.782	0.640955	0.128773	4.97742	6.4439e-07	0.000150846
Fam102b	73.3811	0.639371	0.232382	2.75138	0.00593455	0.0710765
Sfr1	93.3014	0.634623	0.224734	2.82388	0.0047446	0.0622698
Ndufc2	97.4056	0.633152	0.201236	3.14632	0.00165341	0.0320115
1110032A03Rik	48.0391	0.628691	0.241872	2.59927	0.00934221	0.0929603
Wscd1	275.239	0.628035	0.162566	3.86325	0.000111887	0.00556196
Fkbp1a	395.867	0.626591	0.187262	3.34607	0.00081965	0.0203333
A230001M10Rik	76.2159	0.623084	0.240928	2.58619	0.00970439	0.094891
Ptgs2	350.224	0.62186	0.146956	4.23161	2.32029e-05	0.00191498
Gng12	111.788	0.621574	0.186352	3.33548	0.000851518	0.0207263
Rdh14	83.3706	0.619856	0.198438	3.12368	0.00178605	0.0336885
Slc39a6	168.835	0.618472	0.189162	3.26954	0.00107723	0.0240788
Wbp5	72.2994	0.618203	0.21871	2.82659	0.00470467	0.0619986
Dynll2	261.376	0.617996	0.211236	2.92562	0.00343772	0.0513165
Piga	115.468	0.616694	0.195689	3.15139	0.00162494	0.0316507
Cdkn1b	80.4619	0.616609	0.194643	3.1679	0.00153543	0.0304724
Gpc4	148.414	0.61613	0.153278	4.01968	5.82772e-05	0.00363246
Ldlrad3	78.7879	0.615755	0.21821	2.82184	0.00477487	0.0625005
B3galt5	204.562	0.614035	0.128666	4.7723	1.82132e-06	0.000325687
Kl	114.034	0.613813	0.159981	3.83679	0.000124653	0.00594408
Ctso	70.8156	0.613011	0.196729	3.11601	0.00183315	0.0341552
Endod1	308.122	0.610663	0.193608	3.15413	0.0016098	0.0314987
1190002N15Rik	274.761	0.608769	0.117756	5.16976	2.34401e-07	7.62511e-05
Rps26	88.2729	0.608491	0.20662	2.94498	0.0032298	0.0496426
Zfp868	140.727	0.605256	0.217513	2.78262	0.00539218	0.0665563
1700047M11Rik	110.127	0.604315	0.22057	2.73979	0.00614794	0.0724197
Nfe2l3	126.202	0.604145	0.204286	2.95735	0.00310294	0.0484247
Pfn1	112.397	0.60324	0.182399	3.30726	0.000942129	0.022216
Plcl1	253.563	0.602988	0.160298	3.76166	0.00016879	0.00731707
Rplp1	104.841	0.599485	0.201201	2.97954	0.00288685	0.0462291
Nrip1	264.616	0.599358	0.1276	4.69716	2.638e-06	0.000425816
Nsg1	236.014	0.598807	0.171728	3.48695	0.000488559	0.0147311
Tuba1a	256.383	0.598477	0.204669	2.92413	0.00345425	0.0513165
Elovl7	206.322	0.596657	0.179124	3.33097	0.000865425	0.0209375
Itm2b	1951	0.595028	0.156682	3.79769	0.00014605	0.00662113
Mal2	815.681	0.593713	0.141575	4.19361	2.74547e-05	0.00218197
Dock1	248.29	0.593314	0.196551	3.01863	0.00253924	0.0417532
Rragd	102.63	0.588764	0.20984	2.80577	0.00501961	0.0642183
Cdh13	101.388	0.588227	0.193504	3.03987	0.00236682	0.0401487
Xk	135.746	0.587848	0.209432	2.80687	0.00500258	0.0642183
Ncdn	830.08	0.586159	0.227708	2.57417	0.0100481	0.0970511
Tspan13	1252.82	0.5858	0.123665	4.73698	2.16925e-06	0.000372388
Pnrc1	227.288	0.583139	0.170316	3.42386	0.000617374	0.0169121
Csf1	138.434	0.583004	0.211152	2.76106	0.00576147	0.0697389
Litaf	127.568	0.581751	0.199341	2.91837	0.00351861	0.0516507
Soga1	441.887	0.580083	0.110031	5.27202	1.34932e-07	5.56366e-05
Erbb3	103.458	0.580073	0.206302	2.81177	0.00492698	0.0636307
Fbxo32	123.756	0.578668	0.175964	3.28856	0.00100703	0.0232942
Hapln2	354.845	0.578519	0.169886	3.40534	0.000660824	0.0176364
Mmd	986.413	0.578014	0.128793	4.48794	7.19153e-06	0.000865336
Gprc5b	417.429	0.576997	0.132775	4.34566	1.38856e-05	0.00133416
Abca1	281.91	0.575173	0.130271	4.41522	1.00909e-05	0.00110103
Gpm6a	3344.36	0.575018	0.15182	3.7875	0.00015217	0.00677922
Ermp1	336.273	0.574575	0.153223	3.74992	0.000176892	0.00754136
Nr2f2	123.161	0.574134	0.169868	3.37988	0.000725173	0.0186359
Rab2a	374.97	0.572213	0.195079	2.93324	0.00335443	0.0504536
Ptn	167.547	0.571929	0.181764	3.14655	0.00165208	0.0320115
Kcna6	453.008	0.571798	0.167275	3.41832	0.000630084	0.0171146
Tmem109	77.5226	0.571454	0.170848	3.34481	0.000823387	0.0203476
Spock3	354.652	0.571201	0.154122	3.70617	0.000210418	0.00843967
Laptm4b	149.087	0.571118	0.158329	3.60717	0.000309558	0.0106851
Zfp804a	309.374	0.57104	0.126786	4.50397	6.6696e-06	0.0008337
Grp	99.5352	0.570657	0.212468	2.68584	0.00723467	0.0799539
Ywhaq	254.204	0.568564	0.179285	3.1713	0.00151761	0.0302933
Nhsl1	73.8175	0.568498	0.188543	3.01522	0.0025679	0.0421706
Arl6ip1	375.08	0.567611	0.161542	3.5137	0.000441914	0.0137582
Zeb2	3445.14	0.567079	0.0958453	5.91661	3.28644e-09	2.82086e-06
Lypd1	62.1962	0.567033	0.197002	2.87832	0.00399802	0.0560041
Zfp423	69.8422	0.566028	0.217482	2.60264	0.00925099	0.0926178
Aplp1	2317.12	0.56495	0.139745	4.04272	5.28358e-05	0.00347072
Kctd13	151.937	0.564779	0.15019	3.76042	0.000169626	0.00732862
Asb8	82.7586	0.564123	0.19382	2.91055	0.00360789	0.0522314
Spg20	147.015	0.563134	0.172856	3.25782	0.00112271	0.0246671
Acp1	127.042	0.562266	0.130321	4.31446	1.59997e-05	0.00149767
Mbp	2786.22	0.56151	0.159237	3.52626	0.000421475	0.0134005
Pls3	613.252	0.560982	0.128827	4.35454	1.33347e-05	0.00131056
Kcnv1	369.778	0.56067	0.162718	3.44566	0.000569673	0.0160391
Fam19a5	176.233	0.560048	0.158928	3.5239	0.000425238	0.013405
Rnf141	57.8768	0.559892	0.21297	2.62898	0.00856423	0.0890034
Enc1	1227.14	0.559708	0.130447	4.2907	1.78111e-05	0.0015815
Gal3st3	267.506	0.558849	0.143386	3.89752	9.71817e-05	0.00510134
Wipi1	89.1455	0.558216	0.203254	2.7464	0.00602532	0.0718296
Rpl7	167.6	0.558008	0.180182	3.09692	0.00195543	0.0353597
Arpc5l	88.6647	0.557878	0.190627	2.92654	0.00342754	0.0512539
Atp6v1e1	274.648	0.557714	0.196608	2.83668	0.00455856	0.0607888
Cst3	183.267	0.557209	0.193989	2.87238	0.00407399	0.0566443
Rhoa	164.852	0.556433	0.190929	2.91435	0.0035643	0.0519426
Nfia	459.41	0.555287	0.118233	4.69656	2.64584e-06	0.000425816
Ugp2	128.55	0.5529	0.164197	3.36729	0.000759121	0.0191641
Sowaha	169.615	0.552421	0.153678	3.59466	0.000324818	0.0110636
Ppp2r1a	316.295	0.55165	0.182592	3.02121	0.00251763	0.0416022
Cpe	3342.28	0.551367	0.211339	2.60892	0.00908273	0.0920064
Reep5	562.689	0.550954	0.177487	3.1042	0.00190796	0.0350306
Rab10	454.721	0.549586	0.155857	3.52622	0.000421531	0.0134005
Stmn4	332.702	0.548603	0.158648	3.45798	0.000544248	0.0156119
Zdhhc9	233.977	0.547784	0.148424	3.69066	0.000223673	0.00875513
Arrdc3	680.319	0.547358	0.145862	3.75258	0.000175024	0.0074865
C1ql3	708.201	0.547015	0.144922	3.77456	0.000160293	0.00704359
Trpc6	240.491	0.54676	0.199233	2.74432	0.00606356	0.0720187
Ppp1r16b	536.923	0.545333	0.14324	3.80713	0.000140591	0.00645652
Gpd2	269.887	0.543114	0.159661	3.40167	0.000669748	0.0176925
Stard13	141.689	0.540922	0.191699	2.82172	0.00477674	0.0625005
6330403A02Rik	901.17	0.539125	0.12945	4.16474	3.11709e-05	0.00237471
Scg2	583.754	0.53912	0.122965	4.38433	1.16344e-05	0.00122781
Pld1	61.9308	0.538757	0.208289	2.58658	0.00969337	0.094891
Itm2c	852.981	0.536583	0.177617	3.02101	0.0025193	0.0416022
Syt11	2280.42	0.536044	0.149491	3.58581	0.000336039	0.0113557
Ppp1cb	617.251	0.535917	0.150432	3.56252	0.000367311	0.0121571
Sema3e	666.431	0.535668	0.110807	4.83423	1.33664e-06	0.000249465
Htr1a	90.1319	0.535083	0.183089	2.92253	0.00347204	0.0514483
Gpr63	218.174	0.534029	0.154682	3.45244	0.000555532	0.0157891
Rtn4	2350.3	0.533976	0.106975	4.9916	5.98824e-07	0.000146044
Tmem50a	140.603	0.533649	0.183314	2.91112	0.00360137	0.0522314
Stxbp3	248.515	0.532947	0.1513	3.52246	0.000427569	0.0134267
Tgfb2	204.369	0.532653	0.178098	2.99079	0.00278257	0.044838
Fam102a	226.086	0.530756	0.194624	2.72708	0.00638985	0.0741165
Chrna7	231.172	0.52839	0.14055	3.75946	0.000170282	0.00733236
Shisa6	1375.51	0.527787	0.102265	5.16098	2.45654e-07	7.71414e-05
St18	503.52	0.525695	0.187375	2.80558	0.0050226	0.0642183
Efnb3	519.493	0.523132	0.136077	3.84438	0.00012086	0.00589421
Mobp	696.864	0.522286	0.168093	3.10712	0.00188923	0.0347483
Omg	804.788	0.520723	0.148807	3.49932	0.000466441	0.0142986
Pvrl1	203.874	0.519381	0.162251	3.20109	0.00136911	0.0280243
Pip4k2a	249.611	0.518969	0.174217	2.97887	0.00289316	0.0462551
Bcap29	202.467	0.518497	0.135582	3.82423	0.000131183	0.00616417
Smim13	502.394	0.515623	0.166417	3.09838	0.00194584	0.0353353
Bnip3	89.0668	0.51247	0.183561	2.79182	0.00524123	0.065264
Mpp5	232.076	0.512031	0.14179	3.61119	0.0003048	0.0106062
Kbtbd7	169.624	0.511199	0.157948	3.23651	0.00121001	0.0256233
Tmbim1	107.824	0.511105	0.173049	2.95354	0.00314156	0.0488645
Nsg2	846.443	0.510337	0.160372	3.1822	0.00146161	0.0294034
Nefl	367.445	0.509505	0.180857	2.81717	0.00484487	0.0631353
Hs3st1	103.028	0.509505	0.186622	2.73014	0.0063307	0.0738698
Usp1	135.307	0.509364	0.179323	2.84048	0.00450464	0.0604691
Gabra5	886.178	0.508908	0.138597	3.67186	0.000240794	0.00906497
Rasgrp1	2733.96	0.506962	0.103952	4.87686	1.07787e-06	0.000223832
Bdnf	388.55	0.506912	0.157846	3.21144	0.00132071	0.0272066
Mmgt1	114.985	0.506636	0.197257	2.5684	0.0102169	0.0979469
Tmeff1	469.583	0.506544	0.125376	4.0402	5.34062e-05	0.00347956
Tppp	841.241	0.506276	0.116117	4.36006	1.30026e-05	0.00130788
Lhx9	73.3871	0.505644	0.178348	2.83515	0.0045804	0.0609078
Car12	209.828	0.505194	0.171879	2.93924	0.00329019	0.0500131
Pxylp1	86.4355	0.50465	0.161972	3.11566	0.00183535	0.0341552
Actn2	107.27	0.504389	0.148716	3.39163	0.000694772	0.0181656
Rab5a	158.879	0.503842	0.174029	2.89517	0.00378957	0.0537936
Sstr3	101.487	0.502984	0.16153	3.11388	0.00184645	0.0342958
Lamp1	463.279	0.502842	0.154604	3.25246	0.00114412	0.0248827
Kdelr2	80.1401	0.501953	0.183645	2.73328	0.00627065	0.0733951
Gpr22	1467.23	0.501215	0.0996398	5.03027	4.89784e-07	0.000131374
Ccp110	1753.19	0.500399	0.147119	3.40133	0.000670596	0.0176925
Pgrmc2	126.93	0.499894	0.193149	2.58813	0.00964989	0.0946924
2610002M06Rik	134.042	0.499657	0.174874	2.85724	0.00427344	0.0584082
Daam2	399.948	0.498395	0.164257	3.03423	0.00241147	0.0404284
Mesdc2	149.52	0.497988	0.147551	3.37501	0.000738119	0.0187812
Slc20a2	200.035	0.495587	0.138624	3.57504	0.000350178	0.0116802
Sep15	177.67	0.495489	0.163301	3.03421	0.00241163	0.0404284
Slc12a2	1702.87	0.49504	0.131472	3.76536	0.000166311	0.00725849
Cbx3	80.7468	0.49444	0.162869	3.03582	0.00239882	0.0404284
Tmed7	514.634	0.492782	0.143539	3.43308	0.000596763	0.0165838
Zfp608	475.347	0.492677	0.118152	4.16986	3.0479e-05	0.00234464
Klf3	104.723	0.492541	0.149893	3.28595	0.00101639	0.023368
Magee1	260.298	0.491482	0.159797	3.07567	0.0021003	0.0369418
Ptpro	183.926	0.491225	0.17543	2.80013	0.00510825	0.0644931
Adam12	120.103	0.490583	0.134301	3.65286	0.000259333	0.00953976
Golim4	164.057	0.490363	0.123015	3.98621	6.71381e-05	0.0040289
Phax	74.0028	0.489517	0.179318	2.72987	0.00633586	0.0738698
Cacng8	251.672	0.489279	0.120031	4.07627	4.57641e-05	0.00311926
Rmrp	4570.22	0.489193	0.172067	2.84304	0.00446858	0.0602748
Arf3	515.831	0.489039	0.183486	2.66526	0.00769277	0.0833707
Por	240.158	0.488231	0.140645	3.47137	0.000517811	0.015389
Slc9a9	284.335	0.487964	0.123628	3.94702	7.91295e-05	0.00444936
Ust	224.642	0.487002	0.141522	3.44117	0.000579199	0.0161761
Sumo1	91.4643	0.486434	0.172136	2.82587	0.00471523	0.0620742
Rnasek	125.973	0.486247	0.177572	2.73832	0.00617547	0.0726111
Luzp2	237.449	0.485396	0.163002	2.97785	0.00290275	0.0462551
Negr1	813.828	0.485393	0.129856	3.73794	0.000185532	0.00778086
M6pr	213.032	0.485291	0.134086	3.61924	0.00029547	0.010451
Ypel2	482.962	0.484916	0.148266	3.27059	0.00107324	0.024067
Tspan3	551.41	0.483673	0.171201	2.82517	0.0047255	0.0620825
Lppr4	2741.53	0.480358	0.103716	4.63146	3.63097e-06	0.000531236
Atp1b1	6448.27	0.477651	0.144287	3.31042	0.000931569	0.0220477
Ran	171.411	0.477088	0.183231	2.60375	0.00922093	0.0924607
Megf9	599.228	0.475438	0.147646	3.22013	0.00128133	0.0266083
Islr2	201.129	0.473566	0.131283	3.60723	0.000309487	0.0106851
Abhd17c	123.336	0.472954	0.176062	2.6863	0.00722488	0.0799143
Dynll1	364.611	0.472872	0.181712	2.60231	0.00925968	0.0926328
Stim2	939.217	0.472336	0.105449	4.47926	7.49014e-06	0.000892885
Leprotl1	179.373	0.472138	0.168259	2.80603	0.00501567	0.0642183
Rhou	169.571	0.471897	0.156728	3.01094	0.00260441	0.0424453
Nrgn	935.349	0.470845	0.174155	2.7036	0.00685937	0.0775228
Atxn7l3b	256.189	0.469506	0.181284	2.58989	0.00960075	0.0945028
Sept4	718.565	0.468423	0.15438	3.03422	0.00241157	0.0404284
Ppp2ca	384.665	0.467761	0.159093	2.94017	0.00328033	0.0499889
Nov	720.964	0.465636	0.141804	3.28367	0.00102467	0.0234743
Srebf1	176.555	0.46334	0.171231	2.70593	0.0068113	0.0770927
Fem1c	147.23	0.462987	0.169759	2.72732	0.00638513	0.0741165
Fam134b	224.945	0.46271	0.179288	2.58082	0.00985652	0.0957938
Rab33b	111.506	0.461232	0.162274	2.8423	0.00447894	0.0602751
Cyp7b1	96.3227	0.460963	0.165113	2.79181	0.0052414	0.065264
Phldb1	1278.81	0.460398	0.169323	2.71905	0.00654687	0.0751927
Epha4	3114.02	0.458999	0.086101	5.33094	9.77041e-08	4.83823e-05
Rrm2b	117.128	0.458968	0.162448	2.82533	0.0047232	0.0620825
Nsf	1165.55	0.457309	0.132306	3.45644	0.00054736	0.0156259
Pcdh19	848.705	0.457039	0.117968	3.87426	0.000106949	0.00542111
Enpp4	202.242	0.456957	0.178426	2.56104	0.010436	0.0990551
Yipf4	180.55	0.456912	0.139295	3.28017	0.00103745	0.023609
Rab3c	994.947	0.456636	0.132555	3.44487	0.000571335	0.0160391
Atp6v1a	722.777	0.456512	0.164872	2.76889	0.00562475	0.0686433
B4gat1	227.521	0.454989	0.175074	2.59884	0.00935399	0.0929603
Desi1	254.928	0.454559	0.146118	3.11091	0.00186515	0.0344036
Fam171b	1313.2	0.453973	0.125895	3.60596	0.000311006	0.0107064
Ptbp3	258.131	0.453953	0.134035	3.38684	0.000707034	0.01839
Serinc1	3286.74	0.453673	0.140608	3.22651	0.00125308	0.026276
Dgat2	128.565	0.452452	0.173974	2.60069	0.00930355	0.0928552
Thy1	1022.81	0.451859	0.17349	2.60452	0.00920025	0.0924607
Capzb	208	0.450611	0.13166	3.42253	0.000620423	0.0169595
Znrf3	121.36	0.450247	0.144514	3.11559	0.00183576	0.0341552
Mas1	264.932	0.445776	0.152858	2.91628	0.00354233	0.0518267
Tomm20	478.881	0.445713	0.128872	3.45856	0.000543072	0.0156119
Qk	4069.73	0.445286	0.155058	2.87174	0.0040822	0.0566972
Akap6	3351.85	0.444197	0.10199	4.3553	1.32886e-05	0.00131056
Atp6v1g2	495.864	0.443941	0.15361	2.89006	0.0038517	0.0544354
Spon1	503.519	0.443548	0.116313	3.81338	0.000137077	0.0063586
Slc6a9	189.705	0.443123	0.172607	2.56724	0.010251	0.0981074
Fbxo45	119.209	0.441898	0.163714	2.6992	0.00695058	0.0780878
Slc44a1	650.073	0.440564	0.121892	3.61439	0.000301051	0.0105614
Atp6v0e2	253.008	0.440491	0.166656	2.64312	0.00821466	0.0863377
Aff1	138.36	0.440459	0.170504	2.58328	0.00978672	0.0954576
Matn2	270.423	0.439458	0.147942	2.97047	0.00297341	0.0469726
Secisbp2l	1009.13	0.43936	0.0978024	4.49232	7.04501e-06	0.000863852
Rab11b	137.081	0.438998	0.162238	2.7059	0.00681199	0.0770927
Rtn4rl1	502.238	0.438893	0.106117	4.13595	3.53492e-05	0.00261564
Sertm1	194.04	0.43737	0.153506	2.84921	0.00438275	0.0593978
Robo1	631.503	0.437305	0.0845034	5.175	2.27913e-07	7.62511e-05
Itfg1	991.156	0.437236	0.161339	2.71005	0.00672733	0.0766499
Chrm3	195.402	0.437233	0.15927	2.74524	0.0060467	0.0720178
Actr3	624.485	0.436977	0.136337	3.20513	0.00134999	0.0277654
App	4651.04	0.43632	0.138162	3.15803	0.00158838	0.0311744
Ogfrl1	630.091	0.436045	0.111377	3.91505	9.03836e-05	0.00482137
Gnas	1173.5	0.434954	0.146853	2.96183	0.00305812	0.0480054
Fam84a	280.077	0.434187	0.113146	3.8374	0.000124346	0.00594408
Lrrc4b	609.403	0.434112	0.129808	3.34426	0.000825034	0.0203493
Slc24a2	5342.9	0.433588	0.0785202	5.52199	3.35186e-08	1.95649e-05
Smad7	181.565	0.43356	0.162862	2.66213	0.00776469	0.0837975
Rpl14	118.967	0.433294	0.164329	2.63675	0.00837045	0.0875464
Rab1	263.822	0.432939	0.138925	3.11635	0.00183103	0.0341552
Cntnap5c	446.481	0.431701	0.145872	2.95945	0.00308189	0.048213
Arhgef10	524.837	0.431203	0.162178	2.65883	0.00784132	0.084201
Errfi1	136.42	0.43069	0.16464	2.61595	0.00889797	0.0909939
Tubb2a	356.857	0.429637	0.153375	2.80122	0.00509095	0.0644503
Fktn	281.507	0.428822	0.109377	3.92058	8.83357e-05	0.00475867
Cpd	1480.56	0.428153	0.0816316	5.24494	1.56332e-07	5.8746e-05
Slc30a1	281.445	0.426952	0.137154	3.11293	0.00185243	0.0343166
Rlim	496.638	0.425098	0.0986696	4.30829	1.64519e-05	0.00149795
Sypl	353.185	0.424376	0.101793	4.169	3.05941e-05	0.00234464
Pom121	1171.55	0.423998	0.119803	3.53914	0.000401439	0.0130849
Gnaq	839.145	0.422548	0.1419	2.97779	0.00290339	0.0462551
Tnr	628.441	0.421919	0.101937	4.13903	3.48781e-05	0.00259569
Tkt	185.777	0.42173	0.151902	2.77633	0.00549756	0.0675392
Sez6l2	1021.04	0.420542	0.139543	3.01371	0.00258078	0.0422109
Tuba4a	280.034	0.420403	0.162918	2.58045	0.00986716	0.0958067
Frrs1l	868.642	0.419932	0.129698	3.23776	0.00120471	0.0256233
Gpm6b	3854.46	0.41982	0.0842428	4.98346	6.24586e-07	0.000148918
Hspa8	1195.12	0.41964	0.13465	3.11652	0.00182999	0.0341552
Arl8b	416.467	0.419025	0.162415	2.57996	0.00988124	0.0958711
Pcdhgc5	306.387	0.418648	0.15524	2.69678	0.00700142	0.0784537
Pdha1	218.511	0.418586	0.16036	2.61029	0.00904655	0.0918568
Acvr1c	269.991	0.418341	0.137853	3.03469	0.00240781	0.0404284
Rab8b	242.379	0.41823	0.151464	2.76125	0.00575798	0.0697389
Tenm1	481.061	0.417331	0.0963434	4.33171	1.47959e-05	0.00140071
Actr2	747.941	0.416736	0.161478	2.58076	0.00985839	0.0957938
Ptprg	1502.21	0.415671	0.0881491	4.71554	2.41066e-06	0.000397913
Tmem9b	339.595	0.415174	0.133345	3.11353	0.00184864	0.0342958
Cdh9	377.86	0.41498	0.157181	2.64013	0.00828732	0.0869595
Crym	297.673	0.414074	0.136319	3.03754	0.00238516	0.0403534
Capza2	576.626	0.413301	0.141636	2.91805	0.00352228	0.0516507
Dnajb14	156.289	0.413198	0.139522	2.96153	0.00306116	0.0480054
Unc50	189.991	0.412927	0.135019	3.05829	0.00222602	0.0384683
Ppp3ca	4216.53	0.412833	0.124533	3.31504	0.000916313	0.0218178
Ptpra	1053.7	0.410426	0.0978238	4.19557	2.72189e-05	0.00218014
Gatad2b	499.905	0.410267	0.127646	3.21408	0.00130861	0.027043
Smim10l1	333.718	0.409991	0.139098	2.9475	0.00320352	0.0495737
Gaa	918.639	0.40872	0.13172	3.10294	0.00191607	0.0350537
Lrrc8d	254.902	0.408459	0.121817	3.35306	0.00079924	0.0199037
Olfml2b	181.129	0.408358	0.140127	2.91421	0.00356595	0.0519426
Chst2	340.593	0.407523	0.145942	2.79236	0.00523245	0.065264
Gm2115	290.821	0.407507	0.138112	2.95054	0.00317214	0.0492658
Bmpr2	2389.59	0.406507	0.110475	3.67965	0.000233556	0.00900311
Evc2	283.637	0.406216	0.117303	3.46297	0.000534241	0.0155619
Rtn1	1965.48	0.405018	0.144663	2.79974	0.00511434	0.0644931
Tmem50b	237.622	0.404793	0.154807	2.61482	0.00892737	0.0911498
Pkm	732.059	0.404241	0.145788	2.77279	0.00555772	0.0680384
Sv2b	2369.48	0.403726	0.1268	3.18394	0.00145283	0.0292725
Grin3a	286.522	0.403396	0.154882	2.60454	0.00919985	0.0924607
Samd8	608.436	0.402608	0.122817	3.27811	0.00104505	0.0237009
Klhl23	207.153	0.400547	0.132883	3.01428	0.00257593	0.0422109
Pnmal2	362.64	0.400527	0.137661	2.90953	0.00361978	0.0523061
Olfm1	2213.22	0.400449	0.123239	3.24936	0.00115666	0.0249911
Susd6	322.301	0.400173	0.137587	2.9085	0.00363162	0.0523253
Onecut2	672.935	0.398544	0.135687	2.93724	0.00331151	0.0502187
Efcab14	405.454	0.398526	0.108482	3.67367	0.000239088	0.00902714
Tnfrsf21	514.982	0.398144	0.140382	2.83614	0.00456619	0.060796
Rpl4	364.437	0.398139	0.151444	2.62894	0.00856507	0.0890034
Clptm1	415.166	0.397884	0.151858	2.6201	0.00879032	0.0903957
Ccbe1	162.628	0.397823	0.151714	2.62219	0.00873664	0.0900594
Lrp11	617.251	0.397551	0.144128	2.75832	0.00580994	0.0699093
Wscd2	283.823	0.396648	0.128637	3.08346	0.00204608	0.0363356
Wasf1	1194.85	0.395416	0.130461	3.03092	0.00243809	0.0406612
Iqgap2	1198.17	0.394396	0.111875	3.52531	0.000422983	0.013405
Rrbp1	197.828	0.393906	0.148856	2.64623	0.00813952	0.0858283
St6galnac5	1063.11	0.393561	0.107492	3.66129	0.000250944	0.00933718
Canx	1527.72	0.393453	0.127192	3.09337	0.001979	0.0356857
Coro1c	188.942	0.392736	0.149311	2.63032	0.00853038	0.0888581
Map6d1	243.522	0.39249	0.135856	2.88902	0.0038644	0.0544952
Uhmk1	212.06	0.392181	0.14415	2.72065	0.00651546	0.0748987
Kcnh1	232.043	0.390927	0.142031	2.75241	0.00591592	0.0709855
Ube2z	125.721	0.390302	0.142986	2.72966	0.0063399	0.0738698
Agap1	430.905	0.390222	0.114365	3.41209	0.000644672	0.0173281
Thsd4	423.426	0.38992	0.106705	3.6542	0.000257986	0.00951738
Cpox	235.964	0.389893	0.13586	2.86982	0.00410709	0.0569201
Slitrk2	495.048	0.389857	0.123052	3.16823	0.0015337	0.0304724
Pcdh17	1022.38	0.388748	0.104158	3.73227	0.000189759	0.00785577
Syt17	322.857	0.388216	0.120577	3.21965	0.00128348	0.02661
Rnf13	928.686	0.386863	0.111509	3.46933	0.000521753	0.015389
Pja2	1687.28	0.386509	0.142219	2.71771	0.00657352	0.0753642
Nptx1	1591.99	0.385848	0.124723	3.09364	0.00197715	0.0356857
Fam171a1	493.83	0.384716	0.133988	2.87127	0.00408825	0.0567201
Slain1	469.384	0.384358	0.142973	2.68832	0.00718116	0.079606
Chn1	1651.71	0.383941	0.136795	2.80668	0.00500543	0.0642183
Sorcs3	543.112	0.383766	0.109945	3.49052	0.000482077	0.0145698
Rtn3	3032.66	0.383168	0.116279	3.29524	0.000983374	0.0230199
Fam126a	203.587	0.38299	0.144796	2.64502	0.0081685	0.0859713
Cdc42se2	419.607	0.382409	0.130775	2.92418	0.00345366	0.0513165
Abcg1	343.742	0.382149	0.118004	3.23845	0.00120182	0.0256233
Tmod1	319.025	0.380381	0.136864	2.77925	0.00544838	0.067063
Phlpp1	933.084	0.38029	0.134056	2.8368	0.00455682	0.0607888
Tmem30a	1955.63	0.380159	0.142565	2.66657	0.00766305	0.0831186
Tpst1	216.355	0.379902	0.13376	2.84018	0.00450876	0.0604691
Ssr3	307.588	0.376869	0.133975	2.81298	0.00490847	0.0635781
Tmed10	373.148	0.376218	0.147132	2.55701	0.0105577	0.0998755
Saraf	474.321	0.376092	0.143029	2.62948	0.00855146	0.0890034
Kpna1	917.872	0.375149	0.119387	3.1423	0.00167628	0.032212
Atp2b1	11165.3	0.374354	0.0848778	4.41051	1.03127e-05	0.00111577
Robo2	686.042	0.374216	0.0912875	4.09931	4.14389e-05	0.00295855
Cntn2	1016.83	0.373205	0.120064	3.10839	0.00188109	0.0346481
C2cd2l	475.69	0.369862	0.110021	3.36173	0.000774565	0.0195157
Rragc	144.551	0.369727	0.131783	2.80556	0.0050229	0.0642183
D430019H16Rik	234.084	0.369097	0.128325	2.87625	0.00402425	0.0561955
Tob1	424.291	0.368856	0.136736	2.69757	0.00698478	0.0783355
Eif4h	298.635	0.36777	0.137263	2.67931	0.00737746	0.0811143
Zfp46	403.58	0.367108	0.140534	2.61223	0.00899533	0.0916982
Prkca	997.507	0.366662	0.109311	3.35431	0.000795631	0.0198823
Zdhhc14	334.268	0.364895	0.0957518	3.81084	0.000138494	0.00639108
Letm1	177.77	0.363356	0.136678	2.65848	0.00784933	0.0842168
Ttll7	1295.7	0.362003	0.110102	3.28789	0.00100943	0.0232942
Wbscr17	734.702	0.360518	0.113168	3.18569	0.00144409	0.0291421
Trp53bp2	193.008	0.360332	0.140076	2.5724	0.0100996	0.0973301
4933431E20Rik	318.11	0.359779	0.0956291	3.76223	0.000168406	0.00731707
Arl15	268.738	0.359544	0.137883	2.60761	0.00911773	0.0920712
Gde1	379.209	0.359255	0.134182	2.67738	0.00742014	0.0813751
Tm9sf3	708.911	0.358835	0.117918	3.0431	0.00234154	0.0398792
Mtmr2	334.332	0.358551	0.135088	2.65419	0.00794979	0.0847298
Sort1	2555.41	0.35772	0.0993861	3.5993	0.000319075	0.0108968
Ube2r2	166.027	0.355999	0.136427	2.60945	0.00906872	0.0919369
Nmt1	241.129	0.355633	0.131434	2.7058	0.00681409	0.0770927
Grin2a	1475.11	0.355512	0.0902597	3.93876	8.19027e-05	0.00457441
Man1a	780.414	0.355351	0.0970753	3.66057	0.000251651	0.00933718
Elmod1	1399.74	0.354995	0.10729	3.30873	0.000937191	0.0221401
Zbtb20	1280.06	0.35475	0.124188	2.85656	0.00428254	0.0584705
Cfap97	168.462	0.35466	0.132843	2.66978	0.0075902	0.082537
Mast4	926.329	0.353527	0.104503	3.38295	0.000717128	0.0184891
Jph1	403.034	0.352319	0.113253	3.11091	0.00186513	0.0344036
Pip4k2c	286.166	0.352165	0.126307	2.78816	0.00530084	0.0656866
Opcml	2412.88	0.35198	0.116525	3.02063	0.00252249	0.0416022
Slc9a4	361.368	0.351926	0.125453	2.80525	0.00502773	0.0642183
Creg2	756.275	0.351585	0.121046	2.90455	0.0036778	0.0527302
Large	883.346	0.351099	0.0965234	3.63745	0.000275349	0.00982029
Itgav	525.599	0.350285	0.113719	3.08027	0.00206814	0.0365257
Atf6	537.348	0.349576	0.106761	3.27437	0.00105897	0.0239196
Pde1a	1031.63	0.349417	0.108173	3.23017	0.00123718	0.0260221
Slc2a13	610.792	0.349399	0.130478	2.67784	0.00740989	0.0813751
Chrm1	1148.72	0.348487	0.087687	3.97422	7.06109e-05	0.00417025
Nrn1	473.961	0.348239	0.118254	2.94484	0.00323124	0.0496426
Kbtbd11	368.641	0.344939	0.113721	3.0332	0.00241978	0.0404605
Rcbtb1	471.245	0.344827	0.12949	2.66297	0.00774551	0.0836606
Gria1	4892.14	0.344453	0.0999742	3.44542	0.000570179	0.0160391
Chd4	1939.74	0.344089	0.0991701	3.46969	0.000521063	0.015389
Alg2	594.443	0.343947	0.110964	3.09962	0.00193767	0.0353353
Golga7	166.455	0.343934	0.132789	2.59008	0.00959542	0.0945028
Tmem59	488.998	0.343157	0.116093	2.95589	0.00311766	0.0485955
Atxn10	517.5	0.342505	0.114994	2.97847	0.00289692	0.0462551
Dgkb	1175.55	0.340902	0.127954	2.66425	0.00771599	0.0834973
Serinc5	867.898	0.340286	0.119966	2.83651	0.00456093	0.0607888
Gabrb3	3005.66	0.339417	0.109576	3.09754	0.00195137	0.0353597
Tmbim6	329.359	0.338729	0.129899	2.60764	0.00911692	0.0920712
Slc48a1	209.792	0.338473	0.120297	2.81365	0.00489826	0.0635736
C77370	663.874	0.338311	0.120161	2.81549	0.00487034	0.0633734
Purb	873.276	0.33742	0.129298	2.60962	0.0090642	0.0919369
Eps15	923.885	0.337387	0.130691	2.58157	0.00983526	0.0957859
Ppp1r9b	383.161	0.336769	0.117387	2.86889	0.00411916	0.057026
Ddn	697.622	0.334717	0.130721	2.56054	0.010451	0.0990842
Slitrk3	999.599	0.334555	0.0839377	3.98575	6.72673e-05	0.0040289
Sorl1	1974.98	0.332949	0.0908229	3.66591	0.000246463	0.00919771
Rnf220	305.685	0.3318	0.113896	2.91319	0.00357752	0.0519871
Dpysl2	1133.7	0.330984	0.124898	2.65004	0.00804831	0.0853169
Ube2d1	298.005	0.330681	0.121199	2.72842	0.00636394	0.0740415
Selt	518.01	0.330675	0.114281	2.89351	0.00380958	0.0539585
Astn1	1869.13	0.329352	0.113243	2.90836	0.00363331	0.0523253
Lppr5	409.164	0.329315	0.100168	3.28762	0.00101037	0.0232942
Ugcg	492.422	0.328194	0.124058	2.64549	0.00815725	0.0859448
Grin2b	4779.17	0.327645	0.0782387	4.18777	2.81713e-05	0.00222519
Wsb2	262.6	0.327321	0.118123	2.77103	0.00558795	0.0683237
Tmem106b	1155.8	0.325716	0.115072	2.83054	0.00464694	0.0614264
Tmem178b	339.934	0.325031	0.100178	3.24454	0.00117642	0.0252862
Ostm1	253.26	0.323732	0.119823	2.70176	0.00689731	0.0776928
Sstr4	250.627	0.322832	0.115437	2.79661	0.00516417	0.0647609
Slitrk4	545.219	0.322297	0.10176	3.16724	0.00153895	0.030483
Ppm1h	262.52	0.321664	0.111453	2.8861	0.00390046	0.0548237
Pex5l	1669.42	0.320505	0.0980086	3.27017	0.00107484	0.024067
Grm1	568.143	0.320151	0.0999196	3.20409	0.00135491	0.0277779
Pafah1b1	1638.43	0.319878	0.124255	2.57437	0.0100423	0.0970511
Nckap1	2959.77	0.319293	0.0966043	3.30516	0.000949217	0.0223422
Cntn1	2193.7	0.319281	0.120241	2.65534	0.00792292	0.0845835
Lmo4	653.929	0.318829	0.115228	2.76694	0.00565854	0.068925
Ndst1	380.926	0.317966	0.110481	2.87802	0.00400184	0.0560041
Zfp729a	226.127	0.317056	0.115165	2.75306	0.00590405	0.0709092
Zhx3	221.248	0.317037	0.122559	2.58681	0.00968678	0.094891
Ncl	795.353	0.316539	0.119145	2.65674	0.00788991	0.0843009
Npm1	303.21	0.316402	0.12345	2.56301	0.010377	0.0987461
Nlgn3	549.564	0.316079	0.121273	2.60635	0.00915127	0.0921209
Ick	287.152	0.315638	0.111082	2.84148	0.00449041	0.0603487
Slc9a6	487.365	0.315425	0.0951862	3.31376	0.000920493	0.021866
Grhl1	255.835	0.31539	0.101103	3.11949	0.00181166	0.0340513
Casd1	533.534	0.314615	0.107007	2.94012	0.00328082	0.0499889
Kcnc2	795.708	0.314423	0.10005	3.14266	0.00167423	0.032212
Gas7	1447.17	0.313902	0.0903692	3.47355	0.000513615	0.0153697
Prkce	1150.6	0.310786	0.121042	2.56759	0.0102409	0.0981035
Kcnt2	591.768	0.310481	0.104894	2.95994	0.00307697	0.0481946
Vps35	465.14	0.310048	0.112265	2.76175	0.00574932	0.0697389
Gda	838.292	0.309138	0.113427	2.72544	0.00642166	0.0743143
Gnao1	1632.37	0.308053	0.100535	3.06413	0.00218305	0.0380336
Zfp365	383.088	0.307885	0.119743	2.57121	0.0101344	0.097592
Arhgef28	675.428	0.305895	0.0929603	3.2906	0.000999735	0.0232512
Chst1	767.75	0.305331	0.114292	2.6715	0.0075512	0.0822519
Nell2	2402.74	0.304437	0.116339	2.61681	0.00887556	0.0909092
Supt6	1078.82	0.304287	0.0940157	3.23656	0.0012098	0.0256233
Btbd3	550.692	0.302587	0.112258	2.69546	0.00702916	0.0786259
Ppp3cb	1134.27	0.302165	0.116045	2.60387	0.00921776	0.0924607
Arel1	583.515	0.300971	0.0891544	3.37584	0.000735902	0.0187812
Stt3a	257.177	0.300016	0.111353	2.69428	0.00705401	0.0786259
Pkp4	856.16	0.295085	0.0861376	3.42573	0.000613139	0.0168941
Arid1b	1060.88	0.294536	0.0956699	3.07867	0.00207929	0.0366724
Kpnb1	1612.54	0.294222	0.0922017	3.19107	0.00141749	0.0288312
Sprn	857.102	0.293742	0.0857053	3.42735	0.000609502	0.0168398
Tcf12	653.707	0.292889	0.105743	2.76981	0.00560887	0.0685144
Golm1	262.756	0.292456	0.111369	2.62601	0.00863927	0.0894247
Pdzd8	732.416	0.291347	0.095744	3.04298	0.0023425	0.0398792
Fam13c	927.576	0.290826	0.0994395	2.92465	0.00344842	0.0513165
March6	1458.82	0.289127	0.106257	2.72101	0.00650829	0.0748831
Tmcc1	458.357	0.288948	0.106178	2.72134	0.00650178	0.0748752
Cdc5l	192.937	0.288649	0.112148	2.57382	0.0100583	0.0970768
Arnt2	685.429	0.287976	0.102404	2.81217	0.00492091	0.0636307
Kcnq3	436.829	0.287531	0.0927369	3.1005	0.00193197	0.0352824
Gabra2	1215.81	0.287341	0.0977308	2.94013	0.00328074	0.0499889
Map1b	5809.92	0.287169	0.104641	2.74433	0.00606339	0.0720187
Trim2	2660.45	0.286911	0.0855251	3.3547	0.000794516	0.0198823
Slc1a1	908.776	0.286499	0.0901997	3.17628	0.00149179	0.0299171
Slc7a8	426.482	0.28428	0.101385	2.80396	0.00504794	0.0642216
Rnf130	615.347	0.284075	0.106092	2.67762	0.00741476	0.0813751
Dscaml1	1019.77	0.283063	0.0863714	3.27727	0.00104815	0.023717
Sec11c	250.797	0.283034	0.106497	2.65766	0.00786854	0.084256
Rmnd5a	583.661	0.282068	0.0920168	3.0654	0.00217378	0.0379578
Cnr1	1225.8	0.27963	0.0923859	3.02676	0.00247187	0.0410649
Tex2	440.482	0.278582	0.101692	2.73946	0.00615396	0.0724244
Npr3	305.317	0.277695	0.094942	2.92489	0.0034458	0.0513165
Chd3	1557.42	0.272337	0.0849919	3.20427	0.00135404	0.0277779
Svop	341.829	0.272256	0.103994	2.618	0.00884459	0.0906641
Abi1	680.772	0.269751	0.0872238	3.09263	0.0019839	0.0356931
Lnpep	1089.55	0.2675	0.0858492	3.11593	0.00183367	0.0341552
Vldlr	1318.47	0.265533	0.08573	3.09731	0.00195283	0.0353597
Gabrb1	443.982	0.263661	0.0990759	2.6612	0.00778622	0.0838033
Dgkg	1125.44	0.263297	0.0977339	2.69402	0.00705954	0.0786259
Lpgat1	1206.3	0.262354	0.0934391	2.80775	0.00498887	0.0642183
Mfap3l	334.011	0.261455	0.0963892	2.7125	0.00667785	0.0763186
Trappc10	384.013	0.25782	0.100357	2.56902	0.0101986	0.0978447
Cdkl5	440.239	0.257222	0.0964073	2.66807	0.00762876	0.0828863
Ptprj	857.113	0.257054	0.0984253	2.61166	0.00901029	0.0917175
Kcnd2	990.847	0.256674	0.099183	2.58788	0.00965679	0.0946924
Slitrk5	968.842	0.256244	0.0951133	2.69409	0.00705807	0.0786259
Cers6	670.47	0.255247	0.0848573	3.00795	0.00263015	0.0427026
Dlg3	431.27	0.253527	0.0989612	2.56189	0.0104106	0.0989196
Kif1b	4122.49	0.252513	0.086858	2.90719	0.00364688	0.0524621
Hectd1	1389.12	0.251319	0.0900322	2.79144	0.00524744	0.0652762
Rc3h1	744.002	0.250285	0.0926568	2.7012	0.00690894	0.0777558
Gsk3b	1139.63	0.247892	0.0883122	2.80699	0.00500062	0.0642183
Zkscan1	635.742	0.247778	0.0885642	2.79772	0.0051464	0.0647609
Tmem132b	954.356	0.243149	0.0780076	3.11699	0.00182705	0.0341552
Sez6l	1446.21	0.242258	0.0836106	2.89745	0.00376206	0.0535211
Cdh11	1252.89	0.242012	0.0727309	3.3275	0.000876294	0.0211137
Slc8a1	8414.48	0.231956	0.0827757	2.80222	0.00507525	0.0644417
Ildr2	872.062	0.23146	0.0899699	2.57264	0.0100927	0.0973301
Frmpd4	465.634	0.230439	0.0889516	2.59061	0.00958062	0.0945028
Gpr155	836.325	0.220881	0.0840885	2.62677	0.00861987	0.0893566
Sel1l	1447.71	0.220412	0.0798673	2.75973	0.00578487	0.0697436
Tbl1xr1	870.493	0.217766	0.0792876	2.74653	0.00602293	0.0718296
Ogt	5272.34	-0.195067	0.0732183	-2.66419	0.00771742	0.0834973
Trio	2864.94	-0.203908	0.0659748	-3.09069	0.00199691	0.0358081
Smg1	5973.79	-0.209523	0.0749231	-2.79651	0.00516578	0.0647609
Cpeb1	1198	-0.212763	0.0769366	-2.76543	0.0056848	0.0691141
Setdb1	550.804	-0.218542	0.0817925	-2.67191	0.00754207	0.082222
Madd	1154.4	-0.218879	0.0779141	-2.80923	0.00496606	0.064002
Scn1a	1996.88	-0.219309	0.0750879	-2.9207	0.00349244	0.0514483
Fam178a	1849.37	-0.221947	0.0667074	-3.32716	0.000877346	0.0211137
Trank1	10410.3	-0.22504	0.0704231	-3.19554	0.00139568	0.0284326
Nr1d2	625.71	-0.226649	0.0860786	-2.63305	0.00846216	0.0883619
Zranb2	2624.26	-0.231853	0.0876625	-2.64483	0.00817312	0.0859713
Hook1	1574	-0.232261	0.0881392	-2.63516	0.00840978	0.0878863
Dzank1	873.447	-0.235212	0.0868881	-2.70707	0.006788	0.0770926
Akap8	1222.51	-0.237756	0.0849934	-2.79734	0.00515246	0.0647609
Parp6	642.053	-0.24088	0.0934958	-2.57637	0.00998439	0.0965808
Tra2a	750.619	-0.241383	0.0929537	-2.59681	0.00940946	0.0932616
Cluh	437.317	-0.243182	0.0915178	-2.6572	0.00787917	0.084256
Ap3b2	836.077	-0.243713	0.0848297	-2.87297	0.00406629	0.0565984
Osbpl6	1641.25	-0.244363	0.0902991	-2.70615	0.00680689	0.0770927
Appl1	1122.7	-0.245031	0.0949934	-2.57945	0.00989572	0.0958935
Wdr48	482.441	-0.245123	0.0922399	-2.65745	0.00787347	0.084256
Paxbp1	1783.22	-0.247755	0.0902785	-2.74434	0.00606333	0.0720187
Tnrc6a	1241.98	-0.248202	0.0840384	-2.95344	0.00314251	0.0488645
Ptpn2	1076.67	-0.248941	0.0960035	-2.59304	0.00951307	0.0941009
Srrt	677.621	-0.249502	0.0940321	-2.65337	0.00796936	0.0848681
Prkab2	563.656	-0.25576	0.0878597	-2.91101	0.00360267	0.0522314
Vps39	355.327	-0.256182	0.0943615	-2.7149	0.00662955	0.0758716
Atl2	477.914	-0.260419	0.0994541	-2.61849	0.00883211	0.0906641
Chd5	1286.34	-0.261366	0.0900186	-2.90347	0.00369052	0.0528536
Ppfia1	637.467	-0.261934	0.0922398	-2.83971	0.00451552	0.0604968
Usp10	298.862	-0.263146	0.100789	-2.61087	0.00903125	0.0917737
Gramd1a	536.938	-0.264834	0.0983746	-2.6921	0.00710046	0.0789451
Ttc14	6098.61	-0.265551	0.0968839	-2.74092	0.00612675	0.0723024
Itsn1	1086.3	-0.266969	0.0946955	-2.81923	0.00481388	0.062795
Rundc3a	929.134	-0.271162	0.0961687	-2.81965	0.0048076	0.0627768
Ttyh1	621.544	-0.273369	0.100964	-2.70759	0.00677727	0.0770825
Smc5	1186.34	-0.273911	0.102103	-2.6827	0.00730308	0.0805027
Gprasp2	774.2	-0.273996	0.092035	-2.97709	0.00291003	0.0462551
Bzrap1	1858.27	-0.274756	0.0940434	-2.92158	0.00348259	0.0514483
Tfg	324.402	-0.275909	0.105658	-2.61135	0.00901859	0.0917175
Adgrb1	5526.35	-0.276465	0.084823	-3.25931	0.00111683	0.0246219
Camkk1	477.427	-0.279031	0.0933142	-2.99023	0.00278765	0.0448637
Ftx	1603.64	-0.279186	0.106317	-2.62597	0.00864034	0.0894247
Hdac3	538.127	-0.280435	0.105272	-2.6639	0.00772402	0.0834986
Uggt2	1923.09	-0.281042	0.0942651	-2.9814	0.00286937	0.0460065
Prpf40b	583.014	-0.281763	0.103881	-2.71237	0.00668047	0.0763186
Celf3	1080.29	-0.282478	0.101072	-2.79481	0.00519298	0.0650385
Peg3	2799.19	-0.283141	0.0935799	-3.02566	0.00248091	0.041162
Thoc1	873.279	-0.283981	0.0990011	-2.86846	0.00412472	0.0570344
R3hdm2	1084.51	-0.286191	0.0923478	-3.09906	0.00194135	0.0353353
Dbn1	1517.75	-0.286629	0.0972019	-2.9488	0.00319014	0.049426
Cacnb4	1409.98	-0.287515	0.0906572	-3.17146	0.00151677	0.0302933
Irak1	342.112	-0.287695	0.10376	-2.7727	0.00555933	0.0680384
Zcchc18	1074.71	-0.288144	0.0988447	-2.91511	0.00355559	0.0519426
Prkaa2	474.473	-0.290794	0.110979	-2.62027	0.00878603	0.0903957
Ttc21b	319.215	-0.293174	0.114638	-2.55739	0.0105462	0.099864
Atxn2l	1766.51	-0.293393	0.10404	-2.82001	0.00480227	0.0627708
Dlgap3	216.815	-0.293945	0.114536	-2.5664	0.010276	0.0981481
Nbeal1	1238.79	-0.29429	0.114796	-2.5636	0.0103593	0.0986529
Tiam1	518.588	-0.294492	0.100378	-2.93384	0.00334794	0.0504149
Plec	1685.04	-0.295113	0.0907794	-3.25088	0.00115047	0.0249786
Stx3	693.916	-0.295591	0.105139	-2.81142	0.0049323	0.0636307
Magi3	494.983	-0.296023	0.113923	-2.59845	0.00936463	0.0929603
Adarb1	422.5	-0.296583	0.10577	-2.80405	0.00504644	0.0642216
Krba1	289.019	-0.297294	0.108373	-2.74324	0.00608361	0.0721238
Pitpnm2	887.836	-0.298795	0.0927111	-3.22286	0.00126919	0.0264852
Srrm2	12810.7	-0.300266	0.0909532	-3.30133	0.00096228	0.0226083
Npas2	399.632	-0.300715	0.111613	-2.69427	0.00705431	0.0786259
Med17	190.334	-0.301301	0.117654	-2.5609	0.0104402	0.0990551
Cog6	332.757	-0.301884	0.0904053	-3.33923	0.000840102	0.0205243
Ranbp9	713.158	-0.302073	0.0973537	-3.10284	0.00191672	0.0350537
Mcf2l	1089.09	-0.303309	0.108424	-2.79744	0.00515098	0.0647609
Pdss1	263.211	-0.303666	0.103227	-2.94174	0.00326373	0.0499057
Samm50	190.737	-0.303888	0.114201	-2.661	0.0077909	0.0838033
Ttc8	441.418	-0.304259	0.0938815	-3.24088	0.0011916	0.0254849
Adgrl2	1617.94	-0.304671	0.0973264	-3.13041	0.00174565	0.0331005
Rbm28	557.411	-0.305256	0.111761	-2.73134	0.00630781	0.073696
Slc6a7	387.964	-0.305657	0.0928985	-3.29023	0.00100107	0.0232512
Taz	283.394	-0.305687	0.109734	-2.78572	0.00534096	0.0660367
Etl4	439.755	-0.306657	0.103471	-2.9637	0.00303962	0.0478425
Cdk16	473.928	-0.307103	0.102809	-2.98713	0.00281609	0.0452648
Shank3	622.782	-0.307144	0.104265	-2.9458	0.00322121	0.0496426
Odf2	967.752	-0.307234	0.0974394	-3.15308	0.00161557	0.0315628
Wsb1	2994.88	-0.307877	0.0989366	-3.11186	0.00185913	0.0343912
Pold3	198.599	-0.30881	0.1139	-2.71123	0.00670337	0.0764445
Dnmt1	282.879	-0.309849	0.0916008	-3.3826	0.000718023	0.0184891
A230057D06Rik	340.107	-0.310303	0.116878	-2.65494	0.00793227	0.084613
Arhgap20	590.795	-0.311232	0.0795158	-3.91409	9.07451e-05	0.00482137
Rap1gap2	253.785	-0.311278	0.118428	-2.62842	0.00857817	0.0890677
Slc20a1	1674.98	-0.311711	0.0862821	-3.6127	0.000303028	0.0105731
Nop56	555.517	-0.313277	0.112434	-2.78632	0.00533094	0.0659961
Mrpl1	247.71	-0.313748	0.107947	-2.90651	0.00365488	0.0525185
Sept11	966.984	-0.315189	0.0787699	-4.00138	6.29728e-05	0.00384254
4933439C10Rik	212.137	-0.315685	0.121233	-2.60396	0.0092154	0.0924607
Cep70	960.211	-0.317273	0.113747	-2.78928	0.00528257	0.0655864
2010111I01Rik	933.278	-0.319819	0.0853846	-3.74563	0.000179944	0.00764612
Lactb2	206.465	-0.320027	0.119443	-2.67934	0.00737673	0.0811143
Odf2l	348.212	-0.32008	0.109647	-2.91918	0.0035095	0.0515808
Rab23	184.762	-0.320194	0.11968	-2.67542	0.00746366	0.0817131
Exd2	949.456	-0.32041	0.103983	-3.08137	0.00206048	0.036511
Tub	2132.66	-0.320947	0.0862094	-3.72288	0.000196967	0.00805063
Aptx	198.014	-0.321077	0.109438	-2.93387	0.00334763	0.0504149
Eif2ak4	647.781	-0.321821	0.10064	-3.19774	0.00138508	0.0282613
Mark4	187.739	-0.32232	0.113292	-2.84503	0.00444068	0.0599935
Wnk2	1072.42	-0.323107	0.100041	-3.22976	0.00123896	0.0260221
Strbp	3460.53	-0.323917	0.095967	-3.3753	0.000737366	0.0187812
Iqce	329.225	-0.32433	0.118648	-2.73356	0.00626536	0.0733951
AF357359	526.136	-0.324555	0.110761	-2.93022	0.00338722	0.0508615
Acvr2a	999.62	-0.325005	0.111561	-2.91325	0.00357686	0.0519871
Spg7	268.801	-0.327708	0.121671	-2.6934	0.00707281	0.0787056
Ldb2	442.57	-0.327898	0.102495	-3.19915	0.00137832	0.0281681
Zdhhc1	208.664	-0.329016	0.12211	-2.69443	0.00705087	0.0786259
Pitpnm1	573.287	-0.330121	0.107784	-3.0628	0.00219275	0.0380994
Sdccag8	353.977	-0.330197	0.127544	-2.58889	0.00962851	0.0946924
Vwa8	395.575	-0.331086	0.104807	-3.15902	0.001583	0.0311637
Miat	7337.8	-0.33164	0.0901866	-3.67727	0.000235745	0.00900656
Pkd1	2244.96	-0.331904	0.110838	-2.9945	0.00274896	0.044352
Amy1	309.016	-0.332196	0.125724	-2.64227	0.0082352	0.086483
Adss	1001.09	-0.333439	0.0913226	-3.65122	0.000260999	0.00957369
Srsf5	3450.34	-0.333929	0.108106	-3.08889	0.00200905	0.0358795
Pgap1	747.567	-0.334006	0.115232	-2.89855	0.00374894	0.0533934
Celsr3	2029.71	-0.336105	0.103986	-3.23223	0.00122827	0.0258822
Mthfr	299.814	-0.336171	0.121455	-2.76787	0.00564241	0.0687936
Lnx1	260.21	-0.336246	0.126925	-2.64916	0.00806916	0.0853169
Arpp21	5186.33	-0.337038	0.0990261	-3.40352	0.000665233	0.0176873
Tubgcp4	264.405	-0.339262	0.118542	-2.86196	0.00421027	0.0579756
Fam193b	853.532	-0.339316	0.10029	-3.38334	0.000716101	0.0184891
Lrrc45	486.244	-0.339566	0.12714	-2.6708	0.00756705	0.0823548
Prrg3	255.951	-0.340506	0.113052	-3.01193	0.00259589	0.0423601
Pgr	291.509	-0.342726	0.105531	-3.24765	0.00116364	0.0250953
Rph3a	262.406	-0.343546	0.120648	-2.84751	0.00440627	0.0595911
Ppp4r1	406.907	-0.344088	0.0898263	-3.83059	0.000127836	0.00605108
2410089E03Rik	2498.98	-0.344687	0.0864808	-3.98571	6.72786e-05	0.0040289
Smpd4	839.425	-0.344844	0.0875623	-3.93827	8.20729e-05	0.00457441
Rogdi	555.955	-0.345625	0.1056	-3.27295	0.0010643	0.0239677
Ube2o	524.987	-0.346012	0.102473	-3.37662	0.000733825	0.0187812
Mir124a-1hg	5371.4	-0.346755	0.0998406	-3.47309	0.00051451	0.0153697
Tubgcp2	243.012	-0.347885	0.130065	-2.67469	0.00747982	0.0817325
Fbxo18	358.756	-0.349415	0.105514	-3.31154	0.000927845	0.022
Repin1	179.203	-0.34971	0.121573	-2.87655	0.00402046	0.0561955
Cdan1	283.87	-0.350085	0.118883	-2.94478	0.00323182	0.0496426
Capn2	207.701	-0.351926	0.124434	-2.82821	0.00468085	0.0617479
Stxbp4	211.69	-0.352893	0.134408	-2.62553	0.00865149	0.0894682
Tmem67	357.868	-0.353918	0.116277	-3.04374	0.00233653	0.0398792
Rnft1	317.254	-0.354047	0.129056	-2.74335	0.00608159	0.0721238
Map4k2	496.209	-0.354244	0.126853	-2.79255	0.00522949	0.065264
BC037034	203.098	-0.354413	0.138323	-2.5622	0.010401	0.0989016
Nr1d1	290.152	-0.354499	0.122285	-2.89897	0.00374394	0.0533812
Plekha6	878.439	-0.355817	0.0825157	-4.31211	1.61704e-05	0.0014978
Malt1	208.355	-0.355829	0.129118	-2.75584	0.00585413	0.0703753
Ctps2	535.83	-0.356581	0.0961088	-3.71018	0.000207111	0.00833298
Chchd7	377.061	-0.358241	0.112398	-3.18724	0.00143637	0.0290775
Rexo4	259.796	-0.358242	0.113294	-3.16206	0.00156659	0.0309353
Mib2	412.54	-0.360624	0.119041	-3.0294	0.00245037	0.0407603
Flii	244.456	-0.360978	0.110851	-3.25643	0.00112822	0.0246805
Vps13a	2279.32	-0.361161	0.104197	-3.46613	0.000528008	0.0154854
Zfp612	484.07	-0.361717	0.130414	-2.7736	0.00554399	0.0679799
Nup85	162.072	-0.3623	0.140153	-2.58503	0.00973704	0.095045
Gtpbp2	370.787	-0.365038	0.110824	-3.29386	0.00098823	0.0230497
Eogt	139.712	-0.365059	0.137783	-2.64952	0.00806056	0.0853169
Dvl1	437.108	-0.365439	0.140205	-2.60647	0.00914804	0.0921209
Csnk1e	335.419	-0.369991	0.117359	-3.15265	0.00161798	0.0315628
Map3k9	623.203	-0.371694	0.111602	-3.33054	0.000866773	0.0209375
Pfkp	687.26	-0.373341	0.0943625	-3.95646	7.60699e-05	0.00435289
Rian	14636	-0.373886	0.0920114	-4.06347	4.83487e-05	0.00324213
Chpf2	429.729	-0.374243	0.131248	-2.85142	0.00435241	0.0591111
Dgkq	441.731	-0.374571	0.108556	-3.45049	0.000559566	0.0158688
Slc39a13	128.207	-0.377548	0.13766	-2.74261	0.00609523	0.0721951
Pnma3	186.488	-0.379924	0.146526	-2.59288	0.00951769	0.0941009
Ccdc82	261.82	-0.381229	0.125659	-3.03383	0.00241472	0.0404284
Tctn1	189.536	-0.381779	0.111879	-3.41243	0.000643875	0.0173281
Lmna	146.197	-0.382152	0.135079	-2.8291	0.00466787	0.0616399
Atp8a2	381.919	-0.382209	0.0962609	-3.97056	7.17043e-05	0.00419633
Ptchd1	125.058	-0.382388	0.146169	-2.61606	0.00889518	0.0909939
C030023E24Rik	649.115	-0.383136	0.117106	-3.2717	0.00106904	0.0240209
Hecw1	888.816	-0.38319	0.0966623	-3.96421	7.36401e-05	0.00427079
Lztfl1	629.395	-0.385104	0.109064	-3.531	0.000413987	0.0133252
Rell2	249.132	-0.388216	0.107371	-3.61566	0.000299581	0.0105385
Arhgap33	526.725	-0.389097	0.112492	-3.45888	0.00054243	0.0156119
Ciz1	344.231	-0.390054	0.123032	-3.17035	0.00152253	0.0303446
Slx4	237.416	-0.391608	0.107618	-3.63889	0.000273817	0.00979277
Rap1gap	490.586	-0.392365	0.128554	-3.05213	0.00227221	0.0390064
Lrrc57	194.612	-0.394191	0.114546	-3.44134	0.000578835	0.0161761
Kcnc1	550.46	-0.394608	0.0999424	-3.94835	7.86913e-05	0.00444936
Snhg11	60031.5	-0.394649	0.0943506	-4.1828	2.87946e-05	0.00224685
Rimklb	227.225	-0.398282	0.127367	-3.12703	0.00176582	0.0334337
Ddx55	193.946	-0.398787	0.126269	-3.15823	0.0015873	0.0311744
Ophn1	418.581	-0.400934	0.104652	-3.83113	0.000127554	0.00605108
Tbc1d30	285.919	-0.402511	0.117666	-3.4208	0.000624369	0.0170312
Klhl17	460.408	-0.402707	0.13707	-2.93797	0.00330368	0.050159
Fuk	106.258	-0.402835	0.140125	-2.87483	0.00404245	0.0563274
Gga1	172.235	-0.402839	0.121287	-3.32137	0.000895771	0.0214369
Bhlhe41	538.058	-0.403117	0.121011	-3.33125	0.000864572	0.0209375
Srrm4	528.376	-0.403367	0.116786	-3.45388	0.000552579	0.0157399
Idh3g	489.562	-0.404123	0.131999	-3.06156	0.00220188	0.0382066
Satb2	280.507	-0.404469	0.135904	-2.97615	0.00291895	0.0463396
Rfng	292.654	-0.405573	0.136531	-2.97055	0.00297269	0.0469726
Hsf1	260.204	-0.405926	0.115107	-3.5265	0.000421097	0.0134005
Ddx41	231.216	-0.405951	0.142142	-2.85596	0.00429073	0.0585203
Stxbp2	530.944	-0.406582	0.100267	-4.05501	5.01322e-05	0.00334431
Tmem25	359.467	-0.407462	0.0946884	-4.30319	1.68355e-05	0.00151578
Iglon5	129.092	-0.408031	0.139026	-2.93494	0.00333616	0.0504149
Atad3a	241.586	-0.408715	0.15169	-2.69441	0.00705136	0.0786259
Gria4	812.737	-0.408721	0.139512	-2.92965	0.0033934	0.0508615
Pde4a	665.359	-0.408936	0.096521	-4.23675	2.26776e-05	0.00189593
St6galnac4	76.1611	-0.411464	0.160059	-2.57069	0.0101495	0.0976643
Sh2d5	257.42	-0.412265	0.119127	-3.46073	0.000538715	0.0156119
Anks6	134.53	-0.412497	0.155738	-2.64865	0.00808132	0.0853169
Ppfia4	601.989	-0.413004	0.140006	-2.9499	0.00317879	0.0493095
Xrcc6	109.65	-0.413009	0.141089	-2.92728	0.00341937	0.0511912
Map3k5	202.472	-0.415762	0.156807	-2.65143	0.00801527	0.0852864
Kcnt1	687.242	-0.415976	0.115477	-3.60225	0.000315471	0.0108312
Adck1	72.849	-0.416532	0.158686	-2.62488	0.00866797	0.0895667
Mus81	98.0504	-0.418113	0.158507	-2.63783	0.00834393	0.0873399
Hip1r	207.231	-0.418404	0.149614	-2.79655	0.00516507	0.0647609
Sptbn4	1423.63	-0.419688	0.0934729	-4.48994	7.12438e-06	0.000865336
A330023F24Rik	1952.83	-0.419789	0.1038	-4.04422	5.24971e-05	0.00346615
Rasgef1b	106.779	-0.420164	0.160288	-2.6213	0.00875958	0.0902237
Meg3	115885	-0.421049	0.113024	-3.72532	0.000195067	0.00804965
Trmt13	170.121	-0.421606	0.130737	-3.22484	0.00126042	0.0263868
Cdc25b	260.29	-0.421907	0.158172	-2.66739	0.00764426	0.0829847
Ankrd45	269.965	-0.422724	0.116029	-3.64327	0.000269197	0.00976314
Evl	198.664	-0.424802	0.124445	-3.41357	0.000641175	0.0173281
9930104L06Rik	104.443	-0.425163	0.148591	-2.86129	0.00421919	0.0580364
Pde7a	501.694	-0.425682	0.106366	-4.00207	6.27917e-05	0.00384254
2310061I04Rik	172.145	-0.427532	0.145152	-2.94541	0.00322531	0.0496426
Mast1	846.918	-0.427577	0.118766	-3.60017	0.000318009	0.0108893
Haghl	206.546	-0.427778	0.153881	-2.77993	0.00543713	0.0669886
Scyl1	166.682	-0.431838	0.134049	-3.22148	0.00127528	0.0265254
Gtpbp3	111.437	-0.431886	0.141671	-3.0485	0.00229985	0.0394282
Nrg2	68.4799	-0.432875	0.164494	-2.63156	0.00849947	0.0886079
Mir341	117.647	-0.432973	0.163477	-2.64852	0.0080844	0.0853169
Pcgf6	411.984	-0.433139	0.0951177	-4.55371	5.27074e-06	0.000692457
Vamp1	308.157	-0.433396	0.11029	-3.92961	8.50845e-05	0.00463083
Pdlim7	544.619	-0.433655	0.133952	-3.23739	0.00120628	0.0256233
Ankzf1	260.157	-0.435041	0.133616	-3.2559	0.00113032	0.0246805
Usp28	435.704	-0.435824	0.123803	-3.52032	0.000431033	0.0135026
Myo1c	121.682	-0.436043	0.150513	-2.89704	0.00376696	0.0535316
Rbms1	225.951	-0.436061	0.144367	-3.0205	0.0025236	0.0416022
Flt3	133.726	-0.436945	0.158081	-2.76406	0.0057087	0.0693392
Chsy3	229.742	-0.439359	0.159205	-2.75971	0.00578533	0.0697436
Arhgap29	141.591	-0.439472	0.168279	-2.61157	0.00901266	0.0917175
Rps6kb2	248.309	-0.43957	0.135894	-3.23466	0.00121789	0.0257476
Zfp692	321.784	-0.440128	0.127772	-3.44465	0.000571801	0.0160391
Capn10	78.1227	-0.442436	0.172455	-2.56551	0.0103023	0.0982943
Rrp1b	121.243	-0.446194	0.15515	-2.87588	0.00402898	0.0562006
Hook2	133.287	-0.447016	0.14729	-3.03494	0.00240583	0.0404284
Cstf2	1680.75	-0.447755	0.10091	-4.43717	9.11485e-06	0.00102942
Cntnap1	728.513	-0.447837	0.12393	-3.61363	0.000301944	0.010564
Zfpl1	91.6573	-0.447886	0.173066	-2.58795	0.00965495	0.0946924
Radil	140.917	-0.448588	0.16001	-2.80349	0.00505527	0.0642514
Arhgef18	302.46	-0.449103	0.113394	-3.96054	7.47805e-05	0.00430287
Fads3	143.012	-0.449339	0.151715	-2.96173	0.00305914	0.0480054
Sclt1	434.996	-0.450321	0.130034	-3.46311	0.000533965	0.0155619
Ccl27a	227.637	-0.453051	0.136398	-3.32154	0.000895218	0.0214369
Hdac6	280.113	-0.453095	0.112177	-4.03911	5.36535e-05	0.00347956
Impdh1	71.5959	-0.453919	0.171984	-2.63931	0.00830743	0.0870286
Acd	141.526	-0.45486	0.147401	-3.08586	0.00202967	0.0361438
Cfap69	284.729	-0.457537	0.139337	-3.28368	0.0010246	0.0234743
Ccdc64	174.473	-0.457565	0.158857	-2.88036	0.00397218	0.0557708
Abcc8	272.592	-0.45802	0.12957	-3.53492	0.000407906	0.0132621
Lrrc55	112.292	-0.459484	0.167234	-2.74755	0.00600419	0.0717106
Gtpbp6	161.183	-0.461392	0.168398	-2.7399	0.00614586	0.0724197
Coasy	77.8196	-0.461765	0.171795	-2.68788	0.00719072	0.079606
Slc25a37	304.958	-0.462972	0.138879	-3.33364	0.000857177	0.0208229
Ago4	205.85	-0.463211	0.158951	-2.91417	0.00356639	0.0519426
Efcab6	176.949	-0.463434	0.155852	-2.97355	0.00294379	0.0466764
Kifc2	1072.02	-0.464995	0.125944	-3.69207	0.000222435	0.00875513
Ncapd2	147.225	-0.466722	0.164708	-2.83364	0.00460209	0.0610845
Dapk3	110.041	-0.468633	0.181498	-2.58203	0.00982204	0.0957296
Per3	568.762	-0.469071	0.120562	-3.8907	9.99544e-05	0.00516356
Lrrc16b	598.866	-0.469805	0.127583	-3.68235	0.000231094	0.00893494
Plxna3	309.93	-0.47202	0.14215	-3.32057	0.00089834	0.0214585
Tcea2	299.467	-0.47461	0.138986	-3.41482	0.000638251	0.0173
Tstd2	109.815	-0.474952	0.140851	-3.37201	0.000746215	0.0189497
Adal	151.058	-0.47528	0.158062	-3.00691	0.00263916	0.042795
Pcgf2	233.477	-0.475488	0.122915	-3.86842	0.000109542	0.00548776
Iffo2	96.1145	-0.47781	0.156808	-3.0471	0.00231064	0.0395079
Inadl	147.143	-0.480466	0.152491	-3.15079	0.00162829	0.031668
Ipw	2318.73	-0.480652	0.0976917	-4.92009	8.65045e-07	0.00018877
Impdh2	86.494	-0.481873	0.185369	-2.59954	0.00933495	0.0929603
Tfr2	74.5938	-0.484538	0.182816	-2.65041	0.00803941	0.0853169
Ier5	99.26	-0.484736	0.165778	-2.924	0.00345565	0.0513165
Kif17	128.025	-0.485552	0.135141	-3.59295	0.000326961	0.0110871
Zfp108	78.4218	-0.487935	0.172376	-2.83065	0.00464542	0.0614264
Col6a2	157.471	-0.489421	0.13824	-3.54037	0.000399561	0.0130567
Gmppa	168.943	-0.489589	0.156285	-3.13266	0.00173227	0.0328953
Tbr1	207.516	-0.493075	0.192078	-2.56706	0.0102565	0.0981074
Sepn1	105.739	-0.494154	0.151475	-3.26229	0.00110517	0.024508
Stx1a	225.974	-0.495806	0.138661	-3.57567	0.00034933	0.0116802
Echdc2	150.945	-0.495972	0.163607	-3.03148	0.0024336	0.0406389
Slc4a3	768.087	-0.497053	0.114234	-4.3512	1.35392e-05	0.00131066
Gas6	301.942	-0.497463	0.113288	-4.39115	1.12751e-05	0.00119973
Hivep1	428.341	-0.497499	0.183725	-2.70785	0.00677198	0.0770825
Apba3	102.667	-0.498493	0.194023	-2.56925	0.0101918	0.0978447
Lingo2	358.295	-0.505428	0.144774	-3.49115	0.000480941	0.0145697
Nasp	150.592	-0.50643	0.177549	-2.85234	0.00433984	0.0590025
Fsd1	124.745	-0.507428	0.148197	-3.42402	0.000617022	0.0169121
Psrc1	91.3354	-0.508666	0.155762	-3.26565	0.00109213	0.0243273
Prlr	132.602	-0.512472	0.177291	-2.89056	0.00384551	0.0544076
Cntrob	138.359	-0.514957	0.167942	-3.06629	0.00216737	0.0379142
Ccdc136	247.962	-0.515992	0.117973	-4.3738	1.22103e-05	0.00126056
Csf2ra	237.275	-0.516544	0.132119	-3.9097	9.24119e-05	0.00487624
Ypel4	160.611	-0.517654	0.145623	-3.55476	0.000378318	0.0124893
Tle2	302.419	-0.521118	0.151826	-3.43235	0.000598385	0.0165838
Dhx16	202.65	-0.522393	0.141637	-3.68826	0.000225794	0.00878289
Shkbp1	82.8606	-0.522995	0.202762	-2.57936	0.00989845	0.0958935
Frmd3	103.014	-0.525501	0.196021	-2.68084	0.00734375	0.0808818
Mroh1	347.438	-0.526008	0.111005	-4.73861	2.15185e-06	0.000372388
Fam98c	65.2186	-0.527763	0.199256	-2.64866	0.00808109	0.0853169
Ccdc157	82.1942	-0.528972	0.198788	-2.66098	0.00779127	0.0838033
Kptn	51.2001	-0.529831	0.199074	-2.66148	0.00777971	0.0838033
BC020402	82.324	-0.530865	0.197271	-2.69105	0.00712282	0.0790571
Plxnd1	262.816	-0.531288	0.168122	-3.16013	0.00157701	0.0310934
Slc8a3	129.426	-0.531946	0.163668	-3.25015	0.00115343	0.0249911
E4f1	207.318	-0.533586	0.153775	-3.46991	0.000520642	0.015389
Osbpl3	336.084	-0.534091	0.159643	-3.34552	0.000821277	0.0203345
Grb10	246.812	-0.535088	0.138947	-3.85102	0.000117629	0.00576291
Rabl2	247.702	-0.5359	0.110786	-4.83726	1.31644e-06	0.000249465
Rfxank	56.1193	-0.536541	0.198208	-2.70697	0.00679014	0.0770926
Pgm1	134.802	-0.537263	0.174381	-3.08097	0.00206328	0.036511
Tex9	107.058	-0.537914	0.166907	-3.22285	0.00126923	0.0264852
Dennd6b	673.461	-0.53825	0.120218	-4.4773	7.55919e-06	0.000892885
Ssh3	418.04	-0.539816	0.154016	-3.50493	0.000456731	0.014068
Sfmbt2	66.7198	-0.540825	0.18008	-3.00325	0.00267109	0.0432038
Pabpc4	128.054	-0.541813	0.146809	-3.6906	0.000223723	0.00875513
Tmtc4	109.175	-0.542901	0.177122	-3.06513	0.00217575	0.0379578
Mirg	373.121	-0.543507	0.145978	-3.72321	0.000196704	0.00805063
Tmem86b	69.3285	-0.546296	0.17874	-3.05637	0.00224032	0.0385616
Adcy8	363.782	-0.546383	0.163094	-3.35011	0.000807792	0.0200778
Lrrtm3	285.503	-0.546458	0.157706	-3.46504	0.000530159	0.0155132
Ltk	209.163	-0.547305	0.155153	-3.52752	0.00041947	0.0134005
Adamts2	138.746	-0.550297	0.148575	-3.70384	0.00021236	0.00849108
Inha	175.024	-0.552384	0.151723	-3.64073	0.000271866	0.00977731
A230050P20Rik	434.16	-0.554219	0.110072	-5.03508	4.77654e-07	0.000131007
Fxyd5	121.976	-0.555515	0.206423	-2.69115	0.00712062	0.0790571
Ankrd24	147.075	-0.556353	0.169992	-3.27282	0.00106482	0.0239677
Optn	79.3139	-0.557044	0.181562	-3.06806	0.0021545	0.0377405
Dctd	88.5095	-0.55739	0.159559	-3.49332	0.000477054	0.0145526
Mtcl1	367.835	-0.558478	0.137012	-4.07614	4.57895e-05	0.00311926
Tbc1d8	168.096	-0.558943	0.14282	-3.91363	9.09192e-05	0.00482137
Myo19	98.1452	-0.563229	0.191283	-2.94448	0.00323496	0.0496426
Josd1	98.1329	-0.569467	0.152319	-3.73866	0.000185005	0.00778086
Gys1	83.5326	-0.569516	0.186244	-3.0579	0.00222892	0.0384683
Crocc	562.12	-0.569687	0.134066	-4.24929	2.14448e-05	0.0018078
Sgsm1	401.297	-0.569774	0.132699	-4.29373	1.75697e-05	0.0015709
Cntn5	232.41	-0.570489	0.212491	-2.68476	0.00725809	0.0800753
Zmat4	385.369	-0.573804	0.142402	-4.02947	5.59031e-05	0.00356313
Rasgrf2	243.745	-0.573825	0.116021	-4.94587	7.58035e-07	0.000172163
Ryr1	542.211	-0.57522	0.0977766	-5.883	4.02887e-09	3.24198e-06
Ebf4	233.961	-0.576996	0.166277	-3.47008	0.000520294	0.015389
Meis3	128.377	-0.577676	0.154597	-3.73667	0.000186477	0.0077951
Sh3bp1	91.1544	-0.579037	0.200471	-2.88838	0.00387227	0.0545047
Cfp	102.888	-0.582513	0.203669	-2.8601	0.00423505	0.0581279
Kcnh4	58.2001	-0.585447	0.205074	-2.85481	0.00430625	0.0586698
Gpr68	69.0282	-0.587917	0.212508	-2.76657	0.00566496	0.068938
Polr2k	45.5089	-0.59112	0.20711	-2.85413	0.00431546	0.0587331
Dlk2	115.7	-0.593685	0.170042	-3.49141	0.000480477	0.0145697
Chrna4	160.049	-0.593855	0.230096	-2.5809	0.00985441	0.0957938
Gpld1	57.2497	-0.593911	0.213837	-2.7774	0.0054796	0.0673829
Garnl3	364.138	-0.595512	0.148103	-4.02093	5.79687e-05	0.00363246
Letm2	184.742	-0.59765	0.152084	-3.92974	8.50362e-05	0.00463083
Tiam2	107.49	-0.597777	0.162493	-3.67879	0.000234342	0.00900644
Pcdha11	58.953	-0.598578	0.204315	-2.92969	0.00339303	0.0508615
Wdhd1	102.748	-0.599289	0.163777	-3.65917	0.000253034	0.00936153
Crhr1	98.4773	-0.604286	0.176418	-3.42531	0.000614092	0.0168941
1110008P14Rik	65.5372	-0.604439	0.196876	-3.07015	0.00213952	0.037529
AI414108	585.176	-0.60479	0.14354	-4.21339	2.51564e-05	0.00204993
Abcd2	48.8341	-0.607881	0.222466	-2.73246	0.00628626	0.073511
Klf8	87.1432	-0.608755	0.202269	-3.00964	0.00261562	0.0425203
Arhgef10l	61.3595	-0.609896	0.207258	-2.94268	0.00325382	0.0498725
Atg16l2	126.673	-0.611085	0.17343	-3.52353	0.000425836	0.013405
Camk1g	132.568	-0.611776	0.160445	-3.81299	0.000137296	0.0063586
Plekha7	473.311	-0.613168	0.121354	-5.05272	4.35563e-07	0.000124619
Lrrc16a	266.156	-0.613609	0.149792	-4.0964	4.19633e-05	0.00295855
Ppargc1b	226.019	-0.613712	0.158112	-3.8815	0.000103816	0.0053041
Tmem107	49.6863	-0.613728	0.219942	-2.79041	0.00526408	0.0654199
Zfp7	58.5667	-0.614804	0.202876	-3.03044	0.002442	0.0406738
Nova1	527.553	-0.616258	0.117258	-5.25555	1.47583e-07	5.75796e-05
Anks1	143.895	-0.61723	0.16735	-3.68826	0.000225797	0.00878289
Bicc1	90.2199	-0.617735	0.172844	-3.57395	0.000351636	0.0116985
Ccdc108	108.134	-0.619501	0.174419	-3.55181	0.000382596	0.0125983
Tox	166.344	-0.626745	0.134591	-4.65665	3.21389e-06	0.00048115
Zfp219	50.1826	-0.629166	0.214037	-2.93953	0.00328714	0.0500131
Slc9a5	84.0538	-0.63014	0.185496	-3.39706	0.000681151	0.0179342
Epha10	273.203	-0.633992	0.12666	-5.00545	5.57303e-07	0.000145094
Hlf	373.218	-0.636716	0.10917	-5.83235	5.46524e-09	4.13912e-06
Grm8	253.158	-0.637192	0.164125	-3.88237	0.000103444	0.0053041
Farp1	376.933	-0.64058	0.105455	-6.07441	1.24444e-09	1.45656e-06
Fuz	42.7863	-0.641179	0.220312	-2.91032	0.00361056	0.0522314
Pitpnm3	271.977	-0.644599	0.163236	-3.94889	7.85138e-05	0.00444936
Dnah5	117.392	-0.645148	0.220949	-2.91989	0.00350153	0.0515224
AF357426	138.952	-0.645381	0.174532	-3.69779	0.000217485	0.00861576
Aloxe3	73.412	-0.646539	0.183008	-3.53284	0.000411117	0.0133252
Ano5	51.5653	-0.648604	0.24884	-2.60652	0.00914684	0.0921209
L3mbtl1	212.89	-0.649835	0.167537	-3.87877	0.000104988	0.00534276
Gmip	50.3229	-0.6521	0.252258	-2.58505	0.00973648	0.095045
Mir539	32.7593	-0.653265	0.234523	-2.7855	0.00534448	0.0660367
Rnasel	65.9758	-0.653275	0.1778	-3.67421	0.000238588	0.00902714
Khdrbs2	165.964	-0.654589	0.140483	-4.65957	3.1687e-06	0.00048115
Fxyd7	71.6374	-0.657306	0.226695	-2.89951	0.00373744	0.0533635
Stk10	82.1217	-0.662305	0.172441	-3.84076	0.000122653	0.00593667
Lrrk2	677.895	-0.662868	0.114365	-5.79607	6.78885e-09	4.37032e-06
C77080	55.3178	-0.667358	0.251771	-2.65065	0.00803366	0.0853169
Igdcc4	254.583	-0.669414	0.104734	-6.39157	1.64188e-10	3.5232e-07
Asap1	869.977	-0.670537	0.123793	-5.41659	6.07464e-08	3.25879e-05
Igsf9b	596.994	-0.672783	0.158343	-4.24889	2.1483e-05	0.0018078
Igflr1	61.5847	-0.679288	0.239616	-2.8349	0.00458405	0.0609078
Adamts16	134.513	-0.679532	0.163243	-4.1627	3.14501e-05	0.00238188
Satb1	491.001	-0.68662	0.136374	-5.03484	4.7824e-07	0.000131007
AF357425	116.896	-0.688184	0.198487	-3.46715	0.000526008	0.015462
Kcnab3	55.2075	-0.689419	0.219286	-3.14392	0.001667	0.0321734
Dpp10	339.05	-0.690717	0.202408	-3.4125	0.000643689	0.0173281
AI854703	53.3915	-0.695992	0.213226	-3.26411	0.00109809	0.0244178
Ppl	68.9437	-0.700771	0.212623	-3.29583	0.000981301	0.0230132
Mapk11	215.744	-0.700941	0.176456	-3.97233	7.11744e-05	0.00418434
Lama3	62.0378	-0.710939	0.216605	-3.28219	0.00103004	0.0235139
Cobl	275.754	-0.712402	0.144071	-4.94481	7.62198e-07	0.000172163
Capn1	71.6874	-0.719812	0.206036	-3.49363	0.000476503	0.0145526
Fnbp1l	855.08	-0.722314	0.149418	-4.83418	1.33694e-06	0.000249465
Gucy1a3	109.738	-0.722485	0.19097	-3.78325	0.000154796	0.00687241
Atp10b	129.224	-0.727408	0.250414	-2.90482	0.00367468	0.0527302
Sh3pxd2b	26.2748	-0.727948	0.284655	-2.5573	0.0105487	0.099864
Aifm3	528.073	-0.733631	0.117927	-6.22108	4.93744e-10	7.25279e-07
Adam18	28.7329	-0.741985	0.283962	-2.61297	0.00897589	0.0915726
Rgs6	34.6369	-0.74302	0.25432	-2.9216	0.00348241	0.0514483
2610316D01Rik	55.8347	-0.748466	0.19682	-3.80279	0.000143077	0.00653235
Fbln2	115.894	-0.750991	0.150098	-5.00333	5.63472e-07	0.000145094
Mgat5b	109.739	-0.751006	0.179015	-4.19521	2.72624e-05	0.00218014
Stac2	113.148	-0.760187	0.137849	-5.51463	3.49509e-08	1.95649e-05
Gm15941	34.5081	-0.763716	0.288224	-2.64973	0.00805553	0.0853169
Exph5	38.5341	-0.764251	0.294416	-2.59582	0.00943658	0.0934585
Gls2	112.478	-0.767978	0.162727	-4.71942	2.36523e-06	0.000395485
BC030499	67.9804	-0.768347	0.228162	-3.36755	0.000758391	0.0191641
Deptor	50.4567	-0.768502	0.245913	-3.1251	0.00177747	0.0336048
Arhgap18	56.5452	-0.775637	0.218669	-3.54708	0.000389532	0.0127808
Mcf2	45.3532	-0.779465	0.272582	-2.85957	0.00424219	0.0581279
Hsf4	27.318	-0.780693	0.282939	-2.75923	0.00579376	0.0697798
Slc16a11	77.2656	-0.780824	0.208695	-3.74146	0.000182952	0.00774839
Sgcd	47.7815	-0.786115	0.215897	-3.64116	0.000271414	0.00977731
Oprd1	45.3482	-0.789649	0.287117	-2.75027	0.0059547	0.0712516
Lgi2	68.9828	-0.797218	0.295436	-2.69845	0.00696633	0.0781966
Samd10	64.7637	-0.799413	0.208289	-3.83799	0.000124043	0.00594408
Slc4a4	307.071	-0.811305	0.15402	-5.26752	1.38281e-07	5.56366e-05
Shd	25.7396	-0.812191	0.300437	-2.70336	0.00686415	0.0775228
Adcyap1r1	347.546	-0.814609	0.275418	-2.95772	0.00309923	0.0484247
Slc27a2	97.502	-0.814782	0.201751	-4.03856	5.37811e-05	0.00347956
Plcxd2	58.0513	-0.817816	0.258166	-3.16779	0.00153604	0.0304724
5830416P10Rik	195.904	-0.81878	0.194036	-4.21973	2.446e-05	0.00200588
Tmem145	338.938	-0.820069	0.183708	-4.46398	8.04529e-06	0.000933181
Rxfp1	370.139	-0.822228	0.304317	-2.70188	0.0068948	0.0776928
Rhpn1	51.421	-0.822797	0.224293	-3.6684	0.000244074	0.00914809
Ubap1l	31.5569	-0.828645	0.309876	-2.67412	0.00749261	0.0817519
Col12a1	184.327	-0.834639	0.185127	-4.50846	6.5299e-06	0.000824239
Plcd3	39.5098	-0.835729	0.281707	-2.96666	0.00301056	0.0474431
Gabrg1	53.2164	-0.840914	0.308219	-2.7283	0.00636613	0.0740415
Plcd1	50.8228	-0.845217	0.243132	-3.47637	0.000508242	0.0152532
Pdzd7	25.6627	-0.847656	0.281566	-3.01051	0.00260808	0.0424514
Itga10	30.0121	-0.855297	0.272082	-3.14352	0.00166927	0.0321734
Kcnh5	144.704	-0.865596	0.220086	-3.93299	8.38966e-05	0.0046161
Mcc	73.8827	-0.871622	0.225229	-3.86993	0.000108866	0.00548776
Mir544	27.8298	-0.873092	0.29891	-2.92092	0.00349002	0.0514483
Epb4.1	202.509	-0.873459	0.205079	-4.25914	2.05216e-05	0.00177326
Bean1	45.3657	-0.875752	0.270004	-3.24347	0.00118082	0.0252962
A330050F15Rik	58.2065	-0.894108	0.234101	-3.81933	0.000133814	0.00624223
Rnf207	114.551	-0.909047	0.182143	-4.99083	6.01192e-07	0.000146044
Plcxd1	17.0362	-0.921729	0.353569	-2.60693	0.00913588	0.0921209
Tacr3	32.913	-0.922244	0.357823	-2.57737	0.00995547	0.0963735
Mir382	27.25	-0.925658	0.282208	-3.28005	0.00103788	0.023609
Mak	28.1071	-0.926989	0.294714	-3.14538	0.00165869	0.0320655
Sycp2	44.9078	-0.933479	0.252726	-3.69364	0.000221062	0.00873061
Adcyap1	41.3304	-0.934551	0.341791	-2.73428	0.00625171	0.0733735
Doc2a	43.0545	-0.937167	0.261772	-3.58008	0.000343484	0.0115466
Rnf39	18.1222	-0.945977	0.361218	-2.61885	0.00882264	0.0906556
Foxp2	15.8853	-0.957658	0.368084	-2.60174	0.00927528	0.0927168
Hkdc1	34.2641	-0.957849	0.306812	-3.12194	0.00179663	0.0338182
Crtap	18.7258	-0.959317	0.333136	-2.87966	0.00398105	0.0558344
Dok5	42.8245	-0.959761	0.261655	-3.66803	0.000244423	0.00914809
Trim66	145.03	-0.963606	0.196643	-4.90029	9.56977e-07	0.000201985
Camk2d	301.882	-0.968054	0.300438	-3.22215	0.00127234	0.026507
Gpc6	122.764	-0.974786	0.228057	-4.2743	1.91735e-05	0.00167931
Dchs1	24.4605	-0.982185	0.317966	-3.08897	0.00200853	0.0358795
Ssc5d	26.0946	-0.991285	0.345846	-2.86626	0.00415355	0.0573172
Cit	458.127	-0.999209	0.140537	-7.10995	1.16082e-12	7.47276e-09
St8sia2	26.192	-1.0168	0.36841	-2.75996	0.00578078	0.0697436
Tmem44	149.232	-1.02627	0.228109	-4.49904	6.82612e-06	0.00084506
Cdh23	20.717	-1.02782	0.394093	-2.60806	0.00910579	0.0920712
Ltbp3	41.7124	-1.0315	0.256918	-4.01489	5.94723e-05	0.00368128
Nrep	166.941	-1.03846	0.226687	-4.58104	4.62669e-06	0.000648348
Plch1	50.4593	-1.04134	0.244648	-4.25649	2.07666e-05	0.00178246
Tshz3	291.41	-1.04302	0.331994	-3.14169	0.00167977	0.032231
Akap12	24.5193	-1.04956	0.408928	-2.56661	0.0102699	0.0981481
Klf5	64.6524	-1.04967	0.253165	-4.14619	3.38059e-05	0.00253053
Col5a1	220.592	-1.05534	0.211259	-4.99546	5.86957e-07	0.000146044
Ntn5	66.163	-1.05695	0.242704	-4.35489	1.33137e-05	0.00131056
Cgn	22.9784	-1.06192	0.376141	-2.8232	0.00475466	0.0623383
Cfap46	47.8613	-1.06835	0.316149	-3.37925	0.000726842	0.0186416
Vwa5b2	339.928	-1.07941	0.156876	-6.88064	5.95858e-12	1.91792e-08
Arhgef15	20.7974	-1.08669	0.317791	-3.41952	0.000627312	0.0170753
Myo1b	95.6385	-1.09163	0.283314	-3.85308	0.000116642	0.00575388
Cbx2	16.3352	-1.09423	0.36752	-2.97733	0.00290766	0.0462551
Coch	15.2739	-1.0967	0.38237	-2.86816	0.00412863	0.0570344
Gm10432	12.7895	-1.09705	0.400754	-2.73747	0.00619136	0.0727315
Jak3	24.2202	-1.11398	0.326723	-3.40955	0.000650697	0.0174536
Slc17a6	294.525	-1.11608	0.274302	-4.06879	4.7257e-05	0.0031992
Efemp2	20.6146	-1.11931	0.309503	-3.61646	0.000298665	0.0105351
E130012A19Rik	10.8507	-1.14217	0.440774	-2.59127	0.00956221	0.0944122
Lad1	16.8905	-1.14308	0.438308	-2.60794	0.0091089	0.0920712
Fhod3	94.0388	-1.15066	0.37567	-3.06294	0.0021917	0.0380994
6430584L05Rik	34.9527	-1.16211	0.310871	-3.73824	0.000185313	0.00778086
Arl4c	45.2737	-1.17068	0.344062	-3.40253	0.000667652	0.0176873
Utrn	56.0509	-1.19117	0.339036	-3.51341	0.000442399	0.0137582
Cchcr1	12.3401	-1.19182	0.395472	-3.01367	0.00258108	0.0422109
Fam43a	15.086	-1.23185	0.435127	-2.83101	0.00464018	0.0614264
Rgs22	13.2491	-1.24264	0.371768	-3.34251	0.000830251	0.0204388
Myo5c	71.9409	-1.25369	0.269483	-4.65221	3.28398e-06	0.000485992
Agpat9	21.1289	-1.25645	0.388589	-3.23337	0.00122341	0.025822
Asb11	12.2259	-1.25748	0.485515	-2.58999	0.00959788	0.0945028
Bmper	43.8311	-1.27627	0.376235	-3.3922	0.00069334	0.0181656
Clrn1	15.5831	-1.29001	0.470546	-2.74152	0.00611558	0.0723024
1700071K01Rik	27.1021	-1.29067	0.365475	-3.53148	0.000413237	0.0133252
Kcnq4	10.6935	-1.30018	0.464326	-2.80015	0.00510785	0.0644931
Phldb2	40.5054	-1.31062	0.250702	-5.22783	1.71515e-07	6.02819e-05
Whrn	99.7544	-1.31118	0.246846	-5.31172	1.08594e-07	4.92013e-05
9030617O03Rik	9.97727	-1.31455	0.496166	-2.64942	0.00806297	0.0853169
Sec1	29.9776	-1.31737	0.271376	-4.85441	1.20747e-06	0.000239172
Tshz2	413.684	-1.32066	0.388105	-3.40285	0.00066686	0.0176873
Nynrin	23.4663	-1.32917	0.331372	-4.01112	6.04325e-05	0.00372281
Tmem218	19.1229	-1.34151	0.337478	-3.9751	7.03493e-05	0.00417025
Sgcz	76.2804	-1.36011	0.279964	-4.85815	1.1849e-06	0.000238369
Ddit4l	70.0824	-1.36386	0.297736	-4.58076	4.63286e-06	0.000648348
Amotl1	10.315	-1.37438	0.455086	-3.02005	0.00252736	0.041611
Pth1r	10.1929	-1.37448	0.475756	-2.88904	0.00386416	0.0544952
Lamc2	66.4123	-1.38291	0.504503	-2.74114	0.00612269	0.0723024
Sec14l3	12.4374	-1.40012	0.540028	-2.59267	0.00952338	0.0941009
Sema3f	51.7214	-1.40282	0.310177	-4.52264	6.10725e-06	0.000786309
Igsf9	21.9955	-1.4038	0.377931	-3.71443	0.000203664	0.00827183
Dnah7a	9.81062	-1.40552	0.453617	-3.09848	0.00194513	0.0353353
Lrrc75a	14.5709	-1.42692	0.415759	-3.43209	0.00059895	0.0165838
Mir876	9.60598	-1.42828	0.470083	-3.03836	0.00237868	0.0402966
Mir323	13.124	-1.42956	0.467623	-3.05707	0.00223513	0.0385238
Cdc14a	56.2281	-1.4301	0.448327	-3.18986	0.0014234	0.0289058
Gm2694	8.15982	-1.4489	0.515027	-2.81325	0.00490439	0.0635781
Col24a1	9.52496	-1.48036	0.56916	-2.60095	0.00929658	0.0928552
Pdzrn3	97.2777	-1.48877	0.230136	-6.46908	9.8599e-11	2.53892e-07
Vwc2l	148.358	-1.49859	0.457172	-3.27796	0.0010456	0.0237009
Cux2	144.641	-1.53299	0.246583	-6.21693	5.06991e-10	7.25279e-07
9330179D12Rik	9.21101	-1.54791	0.485342	-3.18932	0.00142609	0.0289148
Vill	28.0397	-1.55075	0.35073	-4.42151	9.80154e-06	0.00108789
Lgi4	11.1814	-1.55306	0.570308	-2.72319	0.00646552	0.0746083
Rmst	163.541	-1.57664	0.33335	-4.72968	2.24868e-06	0.000380945
Hrh1	17.6355	-1.5857	0.478357	-3.3149	0.00091677	0.0218178
Gm1653	7.61764	-1.60091	0.595604	-2.68788	0.00719082	0.079606
Ascl1	29.7713	-1.60315	0.403386	-3.97424	7.06044e-05	0.00417025
Ttc39aos1	37.1054	-1.65963	0.347658	-4.77374	1.80837e-06	0.000325687
Coro6	340.237	-1.67304	0.179461	-9.32259	1.13537e-20	1.46179e-16
Gm12992	10.1191	-1.68559	0.512356	-3.28988	0.00100229	0.0232512
Cthrc1	8.96099	-1.69495	0.535952	-3.16251	0.00156416	0.0309348
Rnf152	20.4018	-1.72697	0.378243	-4.56576	4.97681e-06	0.000674489
Usp43	14.0499	-1.73958	0.479141	-3.63062	0.000282743	0.0100561
Tmem164	44.4399	-1.74489	0.311471	-5.60211	2.11759e-08	1.29828e-05
Ptrh1	9.15501	-1.76482	0.511635	-3.44938	0.000561877	0.0158993
Rnf144b	16.377	-1.85677	0.480485	-3.86437	0.000111376	0.00555803
Esyt1	38.7652	-1.85901	0.307449	-6.04657	1.47965e-09	1.58754e-06
Syt2	41.8902	-1.86701	0.351777	-5.30737	1.11217e-07	4.92013e-05
Unc13c	95.3449	-1.94792	0.416228	-4.67993	2.86978e-06	0.000456153
Rims3	14.0999	-1.95328	0.476842	-4.09628	4.19847e-05	0.00295855
Wnt10a	9.22022	-1.98261	0.544759	-3.63943	0.000273239	0.00979277
Ap1m2	16.8983	-1.9909	0.48398	-4.11359	3.89552e-05	0.00281769
Fam163a	7.11824	-2.09055	0.625803	-3.34058	0.000836023	0.0205025
Itpr3	12.6448	-2.09331	0.461996	-4.53101	5.87013e-06	0.000763413
AW495222	10.0355	-2.12205	0.515014	-4.12038	3.7825e-05	0.00278284
Syk	14.0577	-2.1239	0.484781	-4.38115	1.18055e-05	0.00123574
Klhl33	7.3762	-2.15349	0.620774	-3.46904	0.000522331	0.015389
Prrt4	7.75418	-2.40594	0.55123	-4.36468	1.27309e-05	0.00129063
Bglap3	26.1025	-2.42069	0.658612	-3.67544	0.000237436	0.00902714
Lipm	8.28795	-2.44762	0.606272	-4.03715	5.41035e-05	0.00348291
Itga1	8.28325	-2.48654	0.590644	-4.20988	2.55512e-05	0.002069
Zfp648	7.0162	-3.07714	0.658957	-4.66972	3.01614e-06	0.000467865
Gm4861	9.45607	-3.25858	0.707627	-4.60494	4.12587e-06	0.000590229

## Sheet: Resilient_vs_Control_vHIP
Gene	baseMean	log2FoldChange	lfcSE	stat	pvalue	padj
Dalir	31.985	1.11803	0.290638	3.84682	0.00011966	0.0202444
Gm6402	67.4612	1.04378	0.248449	4.20116	2.65546e-05	0.0101065
Cdh19	79.151	0.939982	0.24041	3.90992	9.2327e-05	0.018603
1700012D16Rik	43.7276	0.867176	0.26663	3.25236	0.00114451	0.0568293
Prr5l	110.555	0.835574	0.244144	3.42247	0.000620561	0.0433297
Rab31	55.6008	0.789967	0.24886	3.17434	0.00150176	0.0662322
Pcdhgb8	102.49	0.767614	0.233833	3.28274	0.00102804	0.0542555
Rai14	95.2972	0.75667	0.209661	3.60902	0.000307358	0.0309306
Fign	56.3725	0.751421	0.247797	3.03241	0.0024261	0.0862651
Heg1	104.375	0.73542	0.199388	3.68838	0.000225687	0.0263576
Pcdhga8	152.91	0.734367	0.190435	3.85626	0.000115136	0.0200532
Pcdhgb4	111.074	0.720686	0.196087	3.67534	0.000237534	0.0271211
Eqtn	38.3732	0.708918	0.226221	3.13374	0.00172595	0.0715156
Pcdha10	66.3646	0.705915	0.192378	3.66941	0.000243114	0.0271547
BC100451	42.9934	0.695441	0.215084	3.23335	0.00122349	0.0591235
St6gal1	64.5923	0.694926	0.180082	3.85895	0.000113875	0.0200532
Mad1l1	49.1426	0.681805	0.206573	3.30055	0.000964957	0.0533113
Pcdhga6	143.053	0.662249	0.17955	3.68839	0.000225677	0.0263576
Plekhg1	165.17	0.658298	0.200972	3.27557	0.00105449	0.054452
Lppr1	39.5661	0.65201	0.215201	3.02977	0.00244742	0.086723
Tango6	61.8464	0.648399	0.212599	3.04987	0.00228938	0.0828368
Hs3st4	96.2849	0.630371	0.163033	3.86651	0.000110402	0.0200532
Echdc1	48.3595	0.621576	0.206981	3.00305	0.00267287	0.0895291
Cdh13	96.5401	0.605219	0.160232	3.77715	0.000158636	0.0217353
Pcdhga11	137.828	0.599599	0.181435	3.30475	0.000950618	0.0531352
Pcdhga10	136.452	0.597194	0.175173	3.40918	0.000651592	0.044051
Ppm1h	277.539	0.581567	0.115176	5.04936	4.43286e-07	0.000911042
Bcas1	140.689	0.578152	0.192303	3.00646	0.00264305	0.089342
Ttll11	182.135	0.574285	0.161634	3.55301	0.000380855	0.0346342
Zfp868	132.251	0.572974	0.187457	3.05657	0.00223888	0.081584
Pcdhgb6	124.366	0.572775	0.193526	2.95968	0.00307961	0.0970001
Klhl3	227.744	0.563505	0.158216	3.56162	0.000368575	0.0338168
Pde11a	86.0909	0.562943	0.16738	3.36326	0.000770291	0.0479728
Acer3	210.284	0.557461	0.146254	3.81159	0.000138077	0.0210285
Pcdhga12	155.902	0.538722	0.169014	3.18744	0.00143537	0.0644101
Slc24a3	463.85	0.537109	0.144657	3.71298	0.000204832	0.0255153
Dock5	208.919	0.537011	0.168231	3.19211	0.00141238	0.0642194
Slc9a9	275.01	0.534111	0.115748	4.61442	3.94199e-06	0.00530716
Pcdhga5	126.969	0.528863	0.155985	3.39048	0.000697712	0.0453777
Farp2	110.07	0.526503	0.169502	3.10618	0.00189523	0.0749836
Pcdha12	95.0859	0.520325	0.154334	3.37142	0.000747824	0.0468576
Prps1	60.4997	0.517012	0.169137	3.05676	0.00223745	0.081584
Chrna7	217.553	0.516894	0.120989	4.27225	1.93508e-05	0.00881127
Kcnh1	230.279	0.508542	0.12503	4.06737	4.75464e-05	0.013205
Caln1	280.799	0.504714	0.135785	3.717	0.0002016	0.0255153
Cntnap5c	433.54	0.493131	0.141691	3.48034	0.000500775	0.0392452
Palm2	370.698	0.492582	0.139973	3.51912	0.000432978	0.036216
Wbscr17	731.901	0.490232	0.108808	4.50545	6.62313e-06	0.00536985
Scrn1	112.444	0.484453	0.138041	3.50948	0.00044899	0.0366176
Grik4	569.205	0.480547	0.133098	3.61048	0.000305633	0.0309306
Snx29	138.481	0.479514	0.129042	3.71596	0.000202434	0.0255153
Tnr	605.833	0.471566	0.0867916	5.43332	5.53161e-08	0.000189476
Acp1	115.629	0.468822	0.126677	3.70091	0.000214824	0.0262801
Fktn	270.041	0.464611	0.119925	3.87417	0.000106989	0.0200532
Usp29	154.613	0.462326	0.154593	2.9906	0.00278427	0.0911185
Fstl5	162.443	0.461397	0.138598	3.32902	0.000871527	0.0517677
Chrm3	185.275	0.450798	0.143262	3.14667	0.0016514	0.069747
Xylt1	319.913	0.448312	0.128879	3.47856	0.000504123	0.0392452
Agap1	416.598	0.445822	0.112969	3.94641	7.93329e-05	0.0169839
Ick	284.41	0.43427	0.0971618	4.46955	7.83843e-06	0.00536985
Ap3m2	174.056	0.433082	0.122615	3.53204	0.000412362	0.0357123
Uxs1	179.336	0.432004	0.121952	3.54241	0.000396488	0.0351234
Syn3	376.671	0.431208	0.14656	2.94219	0.003259	0.0993754
Clpb	144.235	0.428123	0.130241	3.28715	0.00101207	0.0540467
Rala	141.798	0.428046	0.130525	3.27942	0.00104021	0.0542555
Negr1	748.335	0.423555	0.122208	3.46587	0.000528525	0.0397398
Prdm10	220.577	0.423405	0.140121	3.02172	0.00251347	0.087887
Nxpe3	146.822	0.423028	0.141024	2.99968	0.00270264	0.0895291
Zfand3	115.031	0.422508	0.138663	3.04701	0.0023113	0.0833365
Ccnt1	183.124	0.422079	0.14328	2.94582	0.00322096	0.0988797
Nebl	367.036	0.418042	0.138826	3.01127	0.00260157	0.089342
Gria1	4739.63	0.413911	0.109465	3.78121	0.000156068	0.0216723
Fam126a	193.942	0.412609	0.121858	3.38598	0.000709243	0.045633
Klhl29	448.113	0.411193	0.119262	3.44781	0.00056516	0.0414828
Fam19a5	156.58	0.410697	0.132306	3.10414	0.0019083	0.0749836
Grik3	335.982	0.407591	0.13629	2.99061	0.00278419	0.0911185
Syt17	306.548	0.403706	0.122845	3.28631	0.00101508	0.0540467
Akap17b	297.366	0.402792	0.123189	3.26971	0.00107657	0.0553139
Kirrel3	240.623	0.399376	0.128659	3.10414	0.00190833	0.0749836
Greb1l	245.768	0.396851	0.134197	2.95723	0.00310416	0.0970001
Zdhhc14	318.178	0.393843	0.101102	3.8955	9.79979e-05	0.0190005
Grm3	457.983	0.393707	0.121106	3.25093	0.0011503	0.0568293
Zfp608	430.059	0.386239	0.121638	3.17532	0.00149672	0.0662322
Zhx3	213.835	0.386148	0.123734	3.12079	0.00180364	0.0736588
Sorcs3	511.598	0.386144	0.108154	3.57032	0.000356539	0.0330072
Cacna1c	1509.42	0.385581	0.114865	3.35683	0.000788407	0.0488052
Dgkg	1108.7	0.379778	0.114625	3.31323	0.000922253	0.0529445
Frmd5	296.054	0.373177	0.126224	2.95647	0.0031118	0.0970001
Thsd4	395.864	0.372629	0.0938078	3.97226	7.11932e-05	0.0163397
Ak5	627.684	0.372095	0.0941963	3.9502	7.80848e-05	0.0169839
St7l	383.59	0.368885	0.11072	3.3317	0.000863169	0.0517677
Nudcd3	306.285	0.368806	0.111093	3.31981	0.000900801	0.0526376
Galnt14	166.332	0.368071	0.112285	3.27801	0.00104541	0.0542555
Galnt18	310.478	0.355067	0.108302	3.27848	0.00104369	0.0542555
Arnt2	661.599	0.354877	0.0990045	3.58446	0.000337781	0.0315549
Grin2b	4537.99	0.354149	0.0847668	4.17792	2.94187e-05	0.0104244
St6galnac5	983.327	0.352121	0.0925826	3.80331	0.000142774	0.0210285
Mast4	870.233	0.351721	0.102797	3.42151	0.000622746	0.0433297
Slit3	1196.16	0.34977	0.0848691	4.12129	3.76765e-05	0.0118147
Slc37a3	283.175	0.349186	0.118885	2.93717	0.00331223	0.0998138
Xpr1	539.417	0.347227	0.115017	3.01891	0.00253688	0.0883693
Tcf20	1047.47	0.344679	0.10912	3.15871	0.00158469	0.0686304
Kcnj6	801.482	0.344127	0.116828	2.94558	0.0032235	0.0988797
A830082N09Rik	332.197	0.33722	0.109792	3.07143	0.00213037	0.0797115
Lrrc4c	1151.91	0.336035	0.108273	3.1036	0.00191181	0.0749836
Dscaml1	976.813	0.334943	0.0820738	4.08099	4.48434e-05	0.0128476
Ptprg	1366.74	0.334609	0.080991	4.13143	3.60512e-05	0.0118147
Gabra2	1161.59	0.330291	0.103591	3.18842	0.00143052	0.0644101
Slc24a2	4814.4	0.329391	0.0965003	3.41337	0.00064164	0.0439566
Tmcc1	437.769	0.328959	0.0926934	3.5489	0.000386849	0.0348707
Slc44a5	355.397	0.321506	0.103859	3.09561	0.00196405	0.0761481
Kcnd3	728.443	0.315494	0.101417	3.11085	0.00186548	0.0748815
Ssh2	689.067	0.314604	0.102434	3.07129	0.00213138	0.0797115
Ppp2r2c	565.232	0.314485	0.0876716	3.58709	0.000334395	0.0315549
Mmp16	689.328	0.313232	0.103664	3.02159	0.00251448	0.087887
Kcna4	655.479	0.310318	0.095823	3.23845	0.00120182	0.0588029
Camsap1	489.89	0.310082	0.0930202	3.33349	0.000857636	0.0517677
Atrnl1	811.909	0.308843	0.089044	3.46842	0.000523519	0.0397398
Gatad2b	450.31	0.308407	0.101412	3.04113	0.00235691	0.084389
Prkce	1077.85	0.307236	0.0695907	4.4149	1.01059e-05	0.00649049
Ptprj	816.808	0.300011	0.101589	2.95319	0.00314509	0.0976403
Tmem132b	912.909	0.297245	0.0918239	3.23712	0.00120742	0.0588029
Grm1	528.072	0.294614	0.0939046	3.13737	0.0017047	0.0709211
Grin2a	1350.26	0.29416	0.0816707	3.60178	0.000316049	0.0309306
Tenm1	429.485	0.292615	0.0908096	3.22229	0.00127171	0.0599454
Zfp407	503.319	0.28944	0.0937975	3.0858	0.00203006	0.0775496
Atf7ip	616.834	0.27793	0.0924398	3.00661	0.00264179	0.089342
Cers6	632.676	0.275781	0.078214	3.52599	0.000421909	0.0358309
Fam189a1	717.264	0.273647	0.0878194	3.11602	0.00183308	0.0741604
Plxna2	1544.2	0.26954	0.0701602	3.84178	0.000122144	0.0202444
Large	801.644	0.26799	0.0783358	3.42105	0.000623806	0.0433297
Adcy2	905.996	0.267883	0.0909897	2.9441	0.00323899	0.0990592
Kcnma1	3006.68	0.266413	0.0783967	3.39827	0.000678135	0.0450767
Lpgat1	1128.62	0.263896	0.0823941	3.20285	0.00136075	0.0625551
Cdh11	1181.65	0.262528	0.0827897	3.17103	0.00151902	0.0667069
Mapk10	1399.7	0.262452	0.0856462	3.06438	0.00218125	0.0800517
Ncam1	2509.98	0.25881	0.0761754	3.39755	0.000679923	0.0450767
Adcy9	1330.37	0.257113	0.0825566	3.11438	0.00184329	0.074281
Arhgef28	619.009	0.252335	0.0838862	3.00807	0.00262916	0.089342
Plxna4	1677.4	0.23619	0.0742898	3.1793	0.0014763	0.0659586
Adgrl3	1802.73	0.234263	0.0672689	3.48249	0.000496776	0.0392452
Gpcpd1	1380.69	-0.217896	0.0628119	-3.46902	0.000522367	0.0397398
Rian	13977.5	-0.230021	0.0677887	-3.3932	0.000690812	0.0452152
Smpd4	793.158	-0.23462	0.0732671	-3.20225	0.0013636	0.0625551
Ttc14	5594.32	-0.248846	0.0810301	-3.07103	0.00213319	0.0797115
Tia1	2801.83	-0.250377	0.0706583	-3.54349	0.000394875	0.0351234
Srsf6	1498.7	-0.250436	0.067477	-3.71143	0.000206089	0.0255153
Plk2	916.77	-0.255257	0.0831103	-3.0713	0.00213127	0.0797115
Tsc2	855.289	-0.256823	0.0873545	-2.94	0.00328208	0.0994887
Sf1	562.877	-0.259256	0.0815789	-3.17798	0.00148307	0.0659743
Dbn1	1392.51	-0.264417	0.0841169	-3.14345	0.00166969	0.069747
Rnpc3	1896.99	-0.264647	0.0809817	-3.26798	0.00108316	0.055376
Srsf7	1470.01	-0.272492	0.0917063	-2.97135	0.0029649	0.0952104
Baiap2	933.267	-0.277905	0.0821755	-3.38185	0.000719986	0.0459539
Arglu1	2054.67	-0.28428	0.088048	-3.22869	0.00124358	0.0591235
Adgrb1	5014.42	-0.287255	0.0794172	-3.61704	0.000297989	0.0309306
Ppfia3	405.475	-0.288182	0.0875657	-3.29103	0.000998202	0.0540467
Akap8l	1421.81	-0.288863	0.0962432	-3.00139	0.00268752	0.0895291
Prpf39	1629.17	-0.289169	0.0867746	-3.33241	0.000860966	0.0517677
Srsf1	1961.13	-0.291155	0.0706743	-4.11967	3.79412e-05	0.0118147
Dmtn	578.755	-0.295944	0.0860106	-3.44078	0.00058004	0.0419753
Znrf1	489.042	-0.297227	0.0942369	-3.15404	0.0016103	0.0686615
Celf3	977.559	-0.301228	0.0933299	-3.22756	0.00124852	0.0591235
Ggt7	362.342	-0.303322	0.0960598	-3.15764	0.0015905	0.0686304
Mat2a	1243.96	-0.30607	0.0922917	-3.31634	0.000912063	0.0529445
Ybx1	395.047	-0.306087	0.0973076	-3.14556	0.0016577	0.069747
Pabpn1	1696.81	-0.3065	0.0868503	-3.52906	0.000417038	0.0357123
A230050P20Rik	424.8	-0.307357	0.0909322	-3.38007	0.000724678	0.0459679
Tfg	291.634	-0.307849	0.102631	-2.99959	0.00270343	0.0895291
Srrt	604.615	-0.309047	0.0844048	-3.66149	0.000250754	0.0277069
Zranb2	2329.12	-0.310009	0.0680143	-4.55799	5.16462e-06	0.00530716
Cdk10	216.082	-0.310452	0.0964117	-3.22007	0.00128159	0.0600438
Cstf2	1591.1	-0.313336	0.0935376	-3.34984	0.000808584	0.0494584
Pxn	299.802	-0.316258	0.102243	-3.09319	0.00198016	0.0762103
Fmnl1	390.238	-0.31918	0.0922633	-3.45945	0.000541286	0.0400162
Maged1	1355.88	-0.321101	0.108971	-2.94666	0.0032123	0.0988797
Rap1b	308.045	-0.32135	0.0968001	-3.31973	0.00090104	0.0526376
Ssb	539.309	-0.321568	0.0947172	-3.39503	0.0006862	0.0452012
Nop56	503.576	-0.321962	0.098895	-3.2556	0.00113153	0.05672
Hnrnpa2b1	2273.99	-0.322106	0.0930067	-3.46326	0.000533679	0.0397398
Atxn2l	1588.99	-0.326603	0.0873371	-3.73957	0.000184339	0.0246008
Ddx5	5809.12	-0.332926	0.0969553	-3.43381	0.000595159	0.0427682
Ndufaf4	325.035	-0.334687	0.106896	-3.13098	0.00174227	0.0719019
Crebzf	1333.4	-0.33479	0.0747005	-4.48176	7.40298e-06	0.00536985
Eno2	587.991	-0.335759	0.110041	-3.05123	0.00227909	0.0827558
Hnrnpdl	1717.79	-0.336323	0.0929228	-3.61938	0.000295311	0.0309306
Fbxo44	221.588	-0.337854	0.114136	-2.9601	0.00307538	0.0970001
Ddx41	213.771	-0.340917	0.0972804	-3.50448	0.000457496	0.0370175
Hnrnph1	2023.26	-0.341861	0.0984233	-3.47337	0.000513963	0.0397104
Gm5577	206.712	-0.344118	0.116012	-2.96622	0.00301483	0.0959145
Asb13	134.258	-0.344246	0.116451	-2.95615	0.00311503	0.0970001
Bag6	342.893	-0.346123	0.113761	-3.04254	0.00234587	0.0842872
Wsb1	2685.8	-0.347513	0.096336	-3.6073	0.000309394	0.0309306
Dnaja1	443.186	-0.350545	0.0975041	-3.59518	0.000324167	0.0314258
Stxbp2	490.042	-0.351643	0.0980501	-3.58636	0.000335323	0.0315549
Fhl1	804.956	-0.352208	0.0971586	-3.62508	0.000288871	0.0306025
Mir124a-1hg	4865.52	-0.352985	0.0831969	-4.24276	2.20784e-05	0.00907512
Sfxn3	690.286	-0.353151	0.103362	-3.41664	0.000633989	0.0437239
Rundc3a	821.478	-0.354158	0.107608	-3.29119	0.000997658	0.0540467
Kat2a	253.059	-0.354629	0.115697	-3.06515	0.00217559	0.0800517
AF357359	472.014	-0.356525	0.10531	-3.38549	0.000710517	0.045633
Kdelc1	148.909	-0.356705	0.114249	-3.12218	0.00179516	0.0736588
Zfp821	170.662	-0.358955	0.115627	-3.10442	0.00190651	0.0749836
Pcgf6	381.794	-0.362097	0.0944989	-3.83176	0.000127232	0.0204721
Flii	221.326	-0.363816	0.110122	-3.30376	0.000953975	0.0531352
Car11	293.462	-0.364495	0.115693	-3.15053	0.00162973	0.0692027
Vbp1	300.555	-0.364658	0.0960174	-3.79784	0.000145965	0.0210285
Clk1	3524.15	-0.368576	0.095858	-3.84502	0.00012054	0.0202444
Rsrp1	3385.63	-0.369842	0.113391	-3.26166	0.0011076	0.0557928
Apbb1	304.911	-0.371074	0.0989869	-3.74872	0.000177743	0.0240327
Nap1l5	581.627	-0.371269	0.10066	-3.68835	0.000225717	0.0263576
Bhlhb9	277.633	-0.371651	0.110215	-3.37207	0.000746056	0.0468576
Slc4a3	721.618	-0.37377	0.107408	-3.47992	0.000501562	0.0392452
Pdp1	251.452	-0.374052	0.120746	-3.09784	0.00194934	0.0759081
Irak1	301.35	-0.375489	0.122153	-3.07393	0.00211259	0.0797115
Cpne6	2214.47	-0.375621	0.115796	-3.24383	0.00117936	0.0579862
Zcchc18	946.574	-0.380701	0.11526	-3.30299	0.0009566	0.0531352
Rab24	174.817	-0.383386	0.127258	-3.01268	0.00258951	0.0892947
Ldb1	303.877	-0.383434	0.103866	-3.69161	0.00022284	0.0263576
Rusc1	387.972	-0.383521	0.10308	-3.72063	0.000198729	0.0255153
Hsf1	236.753	-0.388533	0.110416	-3.51881	0.000433493	0.036216
Kifc2	992.444	-0.389116	0.102539	-3.7948	0.000147763	0.0210285
Gtpbp2	332.904	-0.392685	0.111075	-3.53531	0.000407294	0.0357123
Lnx1	231.358	-0.392922	0.119752	-3.28114	0.00103387	0.0542555
Ppapdc1b	198.423	-0.394748	0.125155	-3.15406	0.00161015	0.0686615
Alas1	204.476	-0.396839	0.124087	-3.19808	0.00138345	0.0631838
Gas5	1688.95	-0.397576	0.120166	-3.30856	0.000937783	0.0531352
Dcaf11	210.457	-0.402874	0.123411	-3.2645	0.00109659	0.0557851
Chpf2	385.654	-0.40329	0.134323	-3.0024	0.00267861	0.0895291
Aifm3	524.056	-0.404296	0.105526	-3.83123	0.000127502	0.0204721
Vps9d1	254.205	-0.405949	0.112586	-3.60567	0.00031135	0.0309306
Rap1gap	442.109	-0.406704	0.124666	-3.26236	0.00110491	0.0557928
Egr3	265.517	-0.407562	0.135666	-3.00416	0.00266318	0.0895291
Dus3l	352.615	-0.408238	0.131786	-3.09772	0.00195015	0.0759081
Prrt1	241.539	-0.411163	0.127722	-3.2192	0.00128548	0.0600438
Arhgap33	472.964	-0.412108	0.103536	-3.98035	6.88143e-05	0.0163397
Inha	164.591	-0.41583	0.140638	-2.95674	0.00310914	0.0970001
Matk	1336.73	-0.418895	0.139258	-3.00805	0.00262931	0.089342
Rnf126	165.94	-0.419294	0.120024	-3.49341	0.00047689	0.0382853
Arhgef25	651.798	-0.420683	0.110093	-3.82118	0.000132817	0.0209974
Arhgdia	97.7564	-0.420708	0.140964	-2.98451	0.00284031	0.0922601
Lmna	130.267	-0.422403	0.140416	-3.00822	0.00262783	0.089342
Fam50a	150.285	-0.422898	0.137856	-3.06768	0.00215728	0.0798321
Cog1	317.609	-0.423186	0.102035	-4.14747	3.36165e-05	0.0115148
Fut11	173.642	-0.426724	0.12143	-3.51416	0.000441146	0.0362657
Dancr	187.116	-0.427232	0.142645	-2.99506	0.00274387	0.0903717
9330151L19Rik	303.43	-0.427921	0.106575	-4.01519	5.93985e-05	0.0153425
Nr1d1	256.532	-0.431571	0.142759	-3.02307	0.00250221	0.087887
Idh3g	438.689	-0.431589	0.134511	-3.20858	0.0013339	0.0617441
Ckb	449.547	-0.432462	0.137561	-3.14378	0.0016678	0.069747
Gmppa	155.205	-0.433555	0.137225	-3.15946	0.00158063	0.0686304
Slc39a13	113.79	-0.43515	0.127179	-3.42154	0.000622668	0.0433297
Ypel4	148.405	-0.436374	0.128308	-3.401	0.0006714	0.0450767
Mnt	132.12	-0.43829	0.142889	-3.06734	0.00215972	0.0798321
Atxn7l2	160.72	-0.440607	0.133142	-3.30931	0.000935263	0.0531352
Lrrc45	426.321	-0.440814	0.116246	-3.79209	0.000149385	0.0210285
Gcdh	150.486	-0.441736	0.145369	-3.03873	0.00237581	0.08477
Htra2	160.392	-0.44279	0.144339	-3.0677	0.00215715	0.0798321
Orc6	112.406	-0.443844	0.149579	-2.96728	0.00300442	0.0958803
Stx1a	205.565	-0.453867	0.146667	-3.09455	0.00197114	0.0761481
Neurod2	409.56	-0.455857	0.119418	-3.81733	0.000134903	0.021004
Rnft1	277.323	-0.461598	0.115167	-4.00808	6.12147e-05	0.0153425
Adss	869.09	-0.462959	0.0773179	-5.98774	2.12782e-09	2.18655e-05
Rogdi	484.203	-0.464644	0.108854	-4.26852	1.96778e-05	0.00881127
Dalrd3	480.698	-0.464849	0.140032	-3.31958	0.00090154	0.0526376
Slc25a3	869.79	-0.467832	0.114589	-4.08271	4.45132e-05	0.0128476
Cnppd1	82.4886	-0.469029	0.151098	-3.10414	0.00190836	0.0749836
Cfap20	111.432	-0.469085	0.144243	-3.25204	0.00114581	0.0568293
Tmem145	334.853	-0.475041	0.154654	-3.07165	0.00212882	0.0797115
Dact3	109.192	-0.476787	0.13847	-3.44324	0.000574782	0.0418898
Smg9	117.095	-0.479047	0.142961	-3.35089	0.000805516	0.0494584
Dhx16	184.662	-0.479393	0.122342	-3.91846	8.91153e-05	0.0185355
Stac2	109.383	-0.479448	0.160855	-2.98063	0.00287659	0.0929553
Rad23a	102.906	-0.482439	0.149328	-3.23074	0.0012347	0.0591235
Dennd6b	616.499	-0.482995	0.126925	-3.80536	0.000141595	0.0210285
Slc25a11	84.5333	-0.483211	0.162289	-2.97747	0.00290638	0.0936236
Ctu2	84.1245	-0.484423	0.160642	-3.01554	0.00256522	0.088755
Ankrd13b	378.012	-0.484659	0.10725	-4.51896	6.2144e-06	0.00536985
Mfsd10	123.64	-0.486247	0.146708	-3.31438	0.000918457	0.0529445
Srsf2	1228.61	-0.498657	0.125301	-3.97966	6.90127e-05	0.0163397
Vwa5b2	354.401	-0.501763	0.111843	-4.4863	7.24691e-06	0.00536985
Fbxl6	156.876	-0.503693	0.142685	-3.53011	0.000415387	0.0357123
Lin7b	96.0508	-0.513772	0.164652	-3.12035	0.00180635	0.0736588
Mlx	113.409	-0.514175	0.1722	-2.98592	0.00282724	0.0922309
Srsf5	2944.64	-0.51493	0.119218	-4.31921	1.56587e-05	0.00840242
Atp5d	104.666	-0.516104	0.1635	-3.1566	0.00159621	0.0686304
Raver1	105.998	-0.520903	0.156422	-3.33011	0.000868114	0.0517677
Zfp414	113.967	-0.521236	0.131693	-3.95796	7.55919e-05	0.0168866
Necap2	67.9543	-0.521443	0.174753	-2.98389	0.00284609	0.0922601
Gtpbp3	97.8852	-0.522328	0.135184	-3.86383	0.000111624	0.0200532
Mirg	337.154	-0.525428	0.123787	-4.24463	2.18959e-05	0.00907512
Echdc2	134.791	-0.526056	0.132472	-3.97106	7.15537e-05	0.0163397
Snhg4	96.0492	-0.530428	0.139834	-3.79328	0.000148672	0.0210285
Haghl	179.976	-0.531797	0.123306	-4.31282	1.61184e-05	0.00840242
Ier5	87.9857	-0.537984	0.174301	-3.08652	0.00202512	0.0775496
1700029J07Rik	69.8055	-0.539145	0.183489	-2.93829	0.00330025	0.0997452
Apoa1bp	55.2274	-0.545424	0.185511	-2.94012	0.00328081	0.0994887
Sirt6	97.1572	-0.545679	0.135942	-4.01407	5.96815e-05	0.0153425
Ssr4	128.132	-0.549403	0.150678	-3.64621	0.000266133	0.0287872
Whrn	107.181	-0.54983	0.167223	-3.28801	0.00100897	0.0540467
Mrps30	89.2923	-0.55201	0.150064	-3.67851	0.000234605	0.0270876
Nr4a3	586.848	-0.562176	0.180316	-3.11772	0.00182253	0.074025
Alkbh6	80.8523	-0.566821	0.177817	-3.18766	0.00143428	0.0644101
Csf2ra	209.741	-0.571502	0.124911	-4.57528	4.7559e-06	0.00530716
Mrpl53	70.5052	-0.577837	0.190898	-3.02695	0.00247037	0.0872356
Sox8	178.783	-0.578071	0.169465	-3.41115	0.000646905	0.0440238
Pdlim7	468.019	-0.581271	0.105243	-5.52312	3.33032e-08	0.000171112
Hnrnpa1	101.243	-0.582132	0.1601	-3.63606	0.000276842	0.0296336
Lrfn4	103.865	-0.582405	0.196521	-2.96358	0.00304082	0.0964427
Dnase1l2	49.0963	-0.600148	0.19894	-3.01673	0.00255514	0.088705
Acd	120.615	-0.616085	0.186787	-3.29832	0.000972639	0.0534483
Robo3	197.948	-0.616449	0.147049	-4.19213	2.76352e-05	0.0101421
Cyth2	105.754	-0.620816	0.192183	-3.23034	0.00123645	0.0591235
Per1	395.321	-0.623681	0.169848	-3.672	0.000240659	0.0271547
Meis3	112.429	-0.653943	0.169112	-3.86693	0.000110216	0.0200532
Gale	47.4034	-0.654688	0.198114	-3.30461	0.000951081	0.0531352
Tspan17	61.9745	-0.656298	0.182717	-3.59189	0.000328284	0.0315276
Zfpl1	76.8148	-0.676911	0.172876	-3.91558	9.01884e-05	0.0185355
Rab34	102.607	-0.680848	0.21081	-3.22968	0.00123929	0.0591235
Rhpn1	47.0004	-0.703692	0.237145	-2.96735	0.00300383	0.0958803
Bcan	130.349	-0.710819	0.164938	-4.30962	1.63535e-05	0.00840242
Coro6	371.795	-0.71224	0.136572	-5.21511	1.83709e-07	0.00047195
Bmyc	52.8911	-0.713387	0.195181	-3.655	0.000257185	0.0281153
Plekhh3	44.2074	-0.715122	0.238461	-2.9989	0.00270957	0.0895291
Ppox	91.8507	-0.720371	0.184468	-3.90513	9.41745e-05	0.0186103
Apba3	85.7196	-0.72648	0.178053	-4.08014	4.50091e-05	0.0128476
Coq10b	57.3245	-0.743822	0.23123	-3.21681	0.00129624	0.0602724
Rnf207	106.384	-0.748583	0.163571	-4.5765	4.7282e-06	0.00530716
Snip1	31.5764	-0.760291	0.240512	-3.16114	0.00157153	0.0686304
Plcd3	35.5612	-0.771424	0.225501	-3.42094	0.000624055	0.0433297
Polr2k	38.2759	-0.794046	0.212842	-3.73068	0.000190966	0.0251585
Nr4a1	407.359	-0.804287	0.190068	-4.23157	2.32065e-05	0.0091719
Lsm8	51.327	-0.820775	0.233401	-3.51659	0.000437131	0.0362254
Slc27a3	33.131	-0.826007	0.2385	-3.46334	0.000533516	0.0397398
Slc16a11	67.3681	-0.830661	0.194624	-4.26802	1.97216e-05	0.00881127
Mc4r	31.3708	-0.834334	0.253838	-3.28687	0.00101307	0.0540467
Mpg	34.4297	-0.843127	0.21019	-4.01126	6.0395e-05	0.0153425
Samd10	55.8523	-0.874781	0.242865	-3.60192	0.00031587	0.0309306
Igflr1	51.9187	-0.876506	0.178084	-4.92188	8.57174e-07	0.00146805
Doc2a	38.4993	-0.879313	0.298033	-2.95039	0.0031737	0.0982318
Sik1	39.2638	-1.58692	0.364057	-4.359	1.3066e-05	0.00789799

## Sheet: Susceptible_vs_Resilient_PFC
Gene	baseMean	log2FoldChange	lfcSE	stat	pvalue	padj
Fos	67.5525	1.59811	0.477482	3.34695	0.000817073	0.0312863
Dusp1	102.546	1.40161	0.240442	5.8293	5.57e-09	4.55e-06
Junb	74.8513	1.3627	0.428057	3.18344	0.00145536	0.0445016
Arc	781.542	1.29614	0.308995	4.19471	2.73e-05	0.00310166
Nr4a3	183.046	1.23286	0.360954	3.41554	0.000636549	0.0265913
Btg2	78.5101	1.15161	0.299075	3.85058	0.000117837	0.00830034
Esr1	86.1491	1.11171	0.217202	5.11835	3.08e-07	0.000127002
Grem2	89.1546	1.04851	0.184934	5.66964	1.43e-08	8.11e-06
Timp2	306.43	0.933406	0.123974	7.52908	5.11e-14	4.63e-10
Egr1	527.305	0.922823	0.286098	3.22555	0.00125731	0.0401319
Cck	697.867	0.862019	0.144769	5.95444	2.61e-09	2.37e-06
Ndn	100.446	0.780285	0.266923	2.92326	0.00346389	0.0786971
Npas4	343.457	0.776784	0.186186	4.17209	3.02e-05	0.00325713
Synpr	144.909	0.76876	0.181584	4.23363	2.3e-05	0.0028169
Wfs1	85.3419	0.756542	0.248126	3.04902	0.00229588	0.0593431
Trib1	151.524	0.754827	0.207154	3.6438	0.000268645	0.0150325
Fxyd6	96.7904	0.752821	0.171729	4.38377	1.17e-05	0.00157431
Fjx1	87.4546	0.743341	0.179639	4.13797	3.5e-05	0.00357331
Plk3	126.844	0.742575	0.255475	2.90664	0.00365336	0.0810196
Dusp6	266.949	0.733188	0.177198	4.13769	3.51e-05	0.00357331
Pnrc1	177.251	0.721572	0.193259	3.7337	0.000188684	0.0114793
Prnp	1179.43	0.717977	0.11205	6.40766	1.48e-10	2.23e-07
Arl6ip5	198.977	0.714931	0.140097	5.10311	3.34e-07	0.000131689
Slc17a6	91.6556	0.714154	0.187117	3.81663	0.000135289	0.00922273
Nsg2	610	0.702389	0.120764	5.81623	6.02e-09	4.55e-06
Hspa8	716.655	0.690363	0.134	5.15195	2.58e-07	0.000111281
Tmem30a	2519.72	0.690025	0.0942584	7.32057	2.47e-13	1.12e-09
Coq10b	129.268	0.683591	0.173648	3.93665	8.26e-05	0.00617429
Ptn	442.248	0.682311	0.138831	4.91468	8.89e-07	0.000251918
2900097C17Rik	398.292	0.68115	0.19235	3.54119	0.000398322	0.019838
Tspan3	556.07	0.669693	0.0953167	7.02598	2.13e-12	6.42e-09
Bdnf	277.32	0.668974	0.180048	3.71554	0.000202771	0.0119358
C1ql3	1103.16	0.660641	0.106742	6.18914	6.05e-10	6.85e-07
Parm1	84.39	0.652344	0.197077	3.31009	0.000932644	0.0331063
Syt4	1745.26	0.652018	0.0999899	6.52084	6.99e-11	1.58e-07
Tspan7	1127.05	0.651487	0.115217	5.65445	1.56e-08	8.34e-06
Rnasek	112.561	0.648413	0.212939	3.04506	0.00232632	0.0595709
Mgat2	114.29	0.643799	0.143359	4.49081	7.1e-06	0.00109014
Mal2	977.318	0.641805	0.16295	3.93867	8.19e-05	0.00617429
Tmem9b	271.816	0.641326	0.133139	4.81698	1.46e-06	0.000357079
Sstr1	153.477	0.634813	0.139688	4.54452	5.51e-06	0.000924326
Lingo3	117.983	0.631541	0.186995	3.37732	0.000731969	0.0291022
Nsg1	323.168	0.626443	0.131302	4.77101	1.83e-06	0.000437273
Ndufa4	105.756	0.624887	0.209711	2.97975	0.00288485	0.0690005
Thy1	1053.44	0.621923	0.109026	5.70435	1.17e-08	7.56e-06
Rpl32	68.5071	0.62112	0.19225	3.23079	0.00123447	0.0396826
Reep5	790.163	0.618858	0.138261	4.47602	7.6e-06	0.00113013
Rdh14	106.698	0.609126	0.17275	3.52606	0.000421791	0.0202304
Gpr88	86.523	0.606754	0.187562	3.23495	0.00121664	0.0396073
Elovl4	290.388	0.606215	0.131199	4.62058	3.83e-06	0.000693776
Klf10	233.896	0.605095	0.191948	3.15239	0.0016194	0.0475077
Arl6ip1	441.802	0.604745	0.120681	5.0111	5.41e-07	0.000188689
Atp1b1	4831.59	0.603356	0.121067	4.98366	6.24e-07	0.000201993
Ctsb	796.687	0.602544	0.127842	4.71319	2.44e-06	0.000502883
Olfm1	2895.78	0.599204	0.0933468	6.41911	1.37e-10	2.23e-07
Lrp11	734.331	0.59571	0.103319	5.76572	8.13e-09	5.67e-06
Wbp5	91.8812	0.592305	0.19887	2.97835	0.00289804	0.0691334
Cadm4	270.409	0.584413	0.124162	4.70687	2.52e-06	0.000506728
Ldha	251.07	0.583361	0.186535	3.12735	0.00176387	0.0501237
Grasp	84.424	0.583212	0.193616	3.01221	0.00259352	0.0642356
Hs6st2	290.669	0.581613	0.144789	4.01698	5.89e-05	0.00499415
Pgrmc1	502.777	0.581041	0.127236	4.56663	4.96e-06	0.000847691
Itm2c	704.191	0.579303	0.140815	4.11392	3.89e-05	0.00383289
Cav2	84.6367	0.578254	0.172907	3.34431	0.000824868	0.0312863
Msmo1	329.764	0.578027	0.149425	3.86833	0.000109583	0.00787866
Ndfip1	941.249	0.577341	0.119855	4.817	1.46e-06	0.000357079
Syt11	2172.23	0.575632	0.117774	4.88758	1.02e-06	0.000280419
Lamp5	436.795	0.574434	0.150905	3.8066	0.000140888	0.00952298
Ids	987.144	0.571403	0.0935634	6.10712	1.01e-09	1.02e-06
Tmem109	102.975	0.568843	0.175114	3.24842	0.00116047	0.038738
Gabra5	321.072	0.567959	0.120309	4.72084	2.35e-06	0.000502883
Tmem64	288.111	0.565057	0.148505	3.80497	0.00014182	0.00952298
Tubb4b	102.747	0.564245	0.192094	2.93734	0.00331042	0.0763587
Rtn1	2002.37	0.56043	0.112797	4.96849	6.75e-07	0.000210921
Syngr3	244.071	0.557288	0.111512	4.99755	5.81e-07	0.000194947
Fam171b	1548	0.556956	0.107906	5.16147	2.45e-07	0.000111052
Cd200	310.492	0.553911	0.124267	4.45744	8.29e-06	0.00121274
Emc7	193.909	0.551217	0.138457	3.98114	6.86e-05	0.0055738
Ddost	165.352	0.550903	0.133866	4.11534	3.87e-05	0.00383289
6330403A02Rik	493.903	0.54973	0.118621	4.63433	3.58e-06	0.000662475
Serinc1	3480.16	0.54845	0.127456	4.30306	1.68e-05	0.00215075
Smim13	785.604	0.547177	0.130923	4.17938	2.92e-05	0.00319244
Trib2	134.291	0.547132	0.183323	2.98452	0.0028402	0.0683251
Itm2b	1303.95	0.545731	0.115792	4.713	2.44e-06	0.000502883
Bmpr2	3163.59	0.545644	0.134646	4.05244	5.07e-05	0.00458908
Megf9	729.062	0.544999	0.140952	3.86656	0.00011038	0.00787866
Grin3a	114.933	0.541289	0.176601	3.06505	0.00217634	0.0573726
Ssr2	84.0631	0.541246	0.18849	2.87148	0.00408555	0.0879704
Leprotl1	247.45	0.540917	0.118258	4.57406	4.78e-06	0.000833909
Rnf128	97.2563	0.540181	0.17396	3.10519	0.00190155	0.052876
Scamp1	706.092	0.539952	0.140247	3.85	0.000118119	0.00830034
Gpm6a	4391.42	0.538285	0.118729	4.53371	5.8e-06	0.000949889
P4hb	219.327	0.538282	0.164457	3.27308	0.00106383	0.0365271
Wnt4	70.1523	0.535931	0.189895	2.82225	0.00476875	0.0975817
Dos	512.484	0.535451	0.14402	3.7179	0.000200883	0.011902
Selk	151.642	0.533098	0.159375	3.34493	0.000823023	0.0312863
Syp	1220.93	0.532049	0.133746	3.97806	6.95e-05	0.0055738
Mgat3	276.242	0.530473	0.113384	4.67856	2.89e-06	0.000557192
Atp6ap2	805.206	0.528785	0.111026	4.76272	1.91e-06	0.000443947
Kcnf1	479.484	0.527699	0.130957	4.02957	5.59e-05	0.00477864
Ywhag	782.035	0.526522	0.18539	2.84008	0.00451016	0.0927961
Vgf	400.924	0.526517	0.168027	3.13353	0.00172719	0.049391
Sdc3	277	0.525462	0.140046	3.75207	0.000175377	0.0108149
Vimp	106.008	0.523237	0.149939	3.48965	0.000483651	0.0219325
Kcnj4	246.285	0.522767	0.163622	3.19496	0.00139848	0.0431199
Sgpp1	144.97	0.522548	0.146256	3.57284	0.000353126	0.0182919
Sparcl1	1380.63	0.520692	0.14482	3.59545	0.000323831	0.01737
Epdr1	401.209	0.519922	0.137369	3.78486	0.000153793	0.00997443
Endod1	242.48	0.519596	0.157006	3.30941	0.000934938	0.0331063
Dnajb9	213.808	0.519231	0.14704	3.53123	0.000413635	0.0201199
Tubb5	307.026	0.516421	0.156269	3.30469	0.000950801	0.033537
Por	198.491	0.51074	0.136077	3.75331	0.000174513	0.0108149
Tob2	113.201	0.510534	0.160443	3.18202	0.00146252	0.0445016
Mmd	636.893	0.510209	0.0944115	5.4041	6.51e-08	3.28e-05
Extl2	320.421	0.50808	0.126598	4.01334	5.99e-05	0.00502474
Pdia3	907.377	0.506133	0.11244	4.50136	6.75e-06	0.0010553
Serpini1	998.647	0.50595	0.104974	4.81975	1.44e-06	0.000357079
Canx	1820.23	0.505586	0.113665	4.44802	8.67e-06	0.001247
Itfg1	1195.83	0.50493	0.11874	4.25239	2.12e-05	0.00262638
Gabra1	3595.88	0.503049	0.132987	3.78269	0.000155146	0.00997443
Scn2b	602.581	0.502303	0.127704	3.93333	8.38e-05	0.00617429
Sec22c	118.304	0.501178	0.14923	3.35844	0.000783846	0.0306317
Rtn4rl1	346.264	0.500064	0.129243	3.86917	0.000109207	0.00787866
Irf2bpl	139.078	0.49899	0.156998	3.17832	0.00148131	0.0447604
Creg2	923.003	0.498456	0.118692	4.19957	2.67e-05	0.00310166
Tmem47	163.236	0.498406	0.173657	2.87006	0.00410395	0.0881572
BC031181	141.183	0.498372	0.150374	3.31422	0.000919004	0.0330586
B3galnt1	273.065	0.496988	0.131107	3.79072	0.000150213	0.00993927
Frrs1l	1758.02	0.495413	0.124484	3.97973	6.9e-05	0.0055738
Fzd3	1743.5	0.494618	0.113232	4.36817	1.25e-05	0.00164604
Cnih1	211.279	0.493177	0.122018	4.04184	5.3e-05	0.00466751
BC023829	94.0043	0.492753	0.158654	3.10583	0.00189743	0.052876
Syt1	10908	0.490715	0.106505	4.60745	4.08e-06	0.000724544
Lrp12	358.722	0.489843	0.132115	3.70769	0.000209159	0.0122036
Scg2	509.183	0.489554	0.150349	3.25611	0.00112952	0.0380634
Slc39a10	2400.17	0.489245	0.103725	4.71676	2.4e-06	0.000502883
Syngr1	861.645	0.488861	0.121236	4.0323	5.52e-05	0.0047686
Glrb	1418.64	0.487593	0.135543	3.59734	0.000321487	0.0173469
Lmtk2	2606.15	0.486304	0.130668	3.72167	0.000197911	0.0118031
Bhlhe40	270.664	0.48583	0.168884	2.8767	0.00401854	0.0873575
Rpn1	366.941	0.483086	0.126576	3.81658	0.000135314	0.00922273
Lrrc4b	411.839	0.48308	0.107763	4.48281	7.37e-06	0.001113
Ifngr2	104.443	0.482905	0.14559	3.31688	0.000910294	0.0329278
Sqle	255.451	0.482216	0.141673	3.40373	0.000664734	0.0273901
Enc1	1421.03	0.478653	0.127086	3.76636	0.000165642	0.0104274
Ppm1l	497.393	0.478462	0.156976	3.048	0.00230373	0.0593431
Fth1	524.139	0.477178	0.162521	2.93611	0.0033236	0.0764682
Atp6v0e2	327.312	0.476839	0.126027	3.78363	0.000154558	0.00997443
C2cd2l	361.8	0.476565	0.150147	3.17399	0.00150358	0.0452675
Gcnt2	205.808	0.476379	0.120122	3.96579	7.32e-05	0.00576636
B3galt1	443.943	0.476048	0.144932	3.28463	0.00102115	0.0357404
Hspa13	349.873	0.475485	0.107425	4.42619	9.59e-06	0.00135848
Gabrb2	3381.77	0.475191	0.140428	3.38388	0.000714682	0.0289223
Cx3cl1	2127.35	0.473824	0.116982	4.0504	5.11e-05	0.00458908
Ugcg	678.141	0.473737	0.119854	3.95262	7.73e-05	0.00593395
Chpf	149.857	0.47327	0.135955	3.48108	0.000499397	0.0223007
Nov	321.223	0.473124	0.116651	4.05589	4.99e-05	0.00458908
Tmed7	519.531	0.470368	0.104423	4.50446	6.65e-06	0.0010553
Impad1	660.323	0.469398	0.143238	3.27705	0.00104899	0.0364141
Mcfd2	120.765	0.469271	0.166772	2.81385	0.00489527	0.0989072
Hmgcr	1883.29	0.468587	0.0926177	5.05937	4.21e-07	0.000158885
Bzw1	311.463	0.465877	0.154869	3.00821	0.00262792	0.0643841
Atmin	280.859	0.465514	0.130191	3.57563	0.000349385	0.0182919
Tspan13	773.585	0.464923	0.0943094	4.92976	8.23e-07	0.000240751
Lrpap1	332.781	0.462996	0.132591	3.4919	0.000479595	0.0219325
Rtn4r	465.228	0.46202	0.0982638	4.70184	2.58e-06	0.000508099
Bmp3	212.445	0.461379	0.123045	3.74966	0.000177073	0.0108457
Ppp1r15b	302.392	0.460443	0.149591	3.07801	0.00208386	0.0557232
BC004004	127.703	0.460441	0.142959	3.22078	0.0012784	0.04052
Tmeff1	598.706	0.460165	0.1275	3.60914	0.000307209	0.0166757
Hcn2	221.377	0.460008	0.123393	3.72801	0.000193	0.0115864
Casd1	594.129	0.459457	0.130153	3.53014	0.000415338	0.0201199
Kcnb2	490.588	0.458331	0.120993	3.78808	0.000151818	0.00997266
Dkk3	1288.15	0.457696	0.0984052	4.65114	3.3e-06	0.000623422
Ostm1	323.817	0.456177	0.128586	3.54765	0.000388684	0.0196839
C77370	639.453	0.455938	0.147246	3.09645	0.00195854	0.0541287
9530068E07Rik	233.91	0.45486	0.103488	4.39528	1.11e-05	0.00151951
Scn1b	538.181	0.45422	0.130403	3.4832	0.000495464	0.0222858
Ptges3	132.236	0.453897	0.149287	3.04044	0.00236235	0.0601537
Clcn3	1520.81	0.452361	0.103253	4.38107	1.18e-05	0.00157431
2022-09-15	227.915	0.45192	0.124253	3.63708	0.000275746	0.0151493
Bsg	371.169	0.451306	0.126403	3.57039	0.000356449	0.0183591
Acvr1c	569.557	0.450797	0.149481	3.01575	0.00256346	0.0638401
Nceh1	593.945	0.450451	0.135532	3.32359	0.000888675	0.0323528
Fam3c	256.672	0.449693	0.145888	3.08246	0.00205298	0.055588
Kcnk1	291.691	0.448881	0.118109	3.80056	0.00014437	0.00962291
Hs6st1	181.487	0.44873	0.132762	3.37996	0.000724972	0.0290651
Syt5	333.853	0.447657	0.124773	3.58778	0.000333508	0.017749
Arl8b	475.254	0.44708	0.122896	3.63786	0.000274914	0.0151493
Manea	432.862	0.446609	0.124791	3.57885	0.000345106	0.0181883
Acsl3	718.231	0.446419	0.120681	3.69915	0.000216321	0.0124901
Tmem246	237.541	0.445765	0.131927	3.37888	0.000727829	0.0290651
Sppl3	377.589	0.443349	0.0936135	4.73595	2.18e-06	0.000494105
Saraf	509.439	0.443323	0.119917	3.69691	0.000218242	0.0125213
Hspa5	980.829	0.443241	0.141056	3.14231	0.0016762	0.0485454
Chrm4	176.663	0.442165	0.154398	2.8638	0.00418589	0.0894931
Slitrk4	809.241	0.442163	0.144265	3.06493	0.00217718	0.0573726
Fam20b	289.575	0.441368	0.145311	3.03741	0.00238619	0.0601707
Bcap31	129.326	0.441036	0.148177	2.97641	0.00291643	0.0693895
Gde1	563.737	0.440819	0.1051	4.19429	2.74e-05	0.00310166
Tmed10	354.234	0.440802	0.131859	3.34299	0.000828797	0.0313044
Sepw1	133.115	0.440651	0.154961	2.84362	0.00446046	0.0925264
Adrb1	278.191	0.439239	0.124019	3.54171	0.000397538	0.019838
Hsph1	667.135	0.437714	0.132884	3.29396	0.000987879	0.0347098
Ngfrap1	117.37	0.437362	0.145338	3.00927	0.00261873	0.0643841
Klf9	516.059	0.437128	0.144471	3.02573	0.00248037	0.0620067
Kcnq5	1561.4	0.436239	0.122385	3.56447	0.000364597	0.0186727
Cntn1	2382.07	0.436	0.103444	4.21484	2.5e-05	0.00298141
Spock3	304.023	0.435177	0.130801	3.32701	0.00087784	0.0322602
Fam134a	304.713	0.434764	0.123882	3.50949	0.000448965	0.0211873
Txndc5	133.427	0.434056	0.132491	3.27612	0.00105246	0.0364141
Caly	207.044	0.433152	0.151314	2.8626	0.00420185	0.0895476
Rasgrf2	835.974	0.432241	0.128458	3.36485	0.000765844	0.0301842
Bri3bp	580.394	0.432215	0.124614	3.46843	0.000523501	0.0227059
Slc30a4	693.676	0.431674	0.106888	4.03855	5.38e-05	0.00468786
Lrfn3	86.6133	0.430642	0.149395	2.88256	0.00394453	0.08637
Adcyap1	182.683	0.430279	0.150336	2.86212	0.00420819	0.0895476
Atp1a1	2935.75	0.429909	0.0972131	4.42234	9.76e-06	0.00136168
Serpine2	126.953	0.429497	0.147773	2.90646	0.00365549	0.0810196
Cdk5r1	734.803	0.428328	0.120291	3.56075	0.000369791	0.0188323
Tnfrsf21	429.198	0.427541	0.12604	3.3921	0.000693588	0.0283215
Dhcr24	372.778	0.427298	0.132537	3.22399	0.00126416	0.0402093
Pcdh19	328.675	0.426544	0.10458	4.07864	4.53e-05	0.00427754
Lrrn1	364.824	0.426004	0.123737	3.44281	0.000575709	0.0247337
Tmem50a	170.66	0.425314	0.146426	2.90463	0.0036769	0.0812953
Tmbim6	299.716	0.424674	0.134911	3.1478	0.00164503	0.0480402
Slc1a4	188.696	0.424381	0.150505	2.81971	0.00480667	0.0981362
Clstn1	3987.93	0.424092	0.123828	3.42485	0.000615142	0.0259469
Cpe	2169.94	0.421606	0.113056	3.72919	0.000192097	0.0115864
Ssr3	339.626	0.420791	0.111506	3.77371	0.000160837	0.0101957
Smpd1	226.135	0.420143	0.124084	3.38596	0.000709296	0.028833
Pnmal1	168.057	0.419686	0.1285	3.26605	0.0010906	0.036889
Cyb561	130.828	0.419013	0.149116	2.80998	0.0049545	0.0993641
Itgav	1045.5	0.418178	0.133981	3.12118	0.00180127	0.0509943
Arsb	566.423	0.417908	0.10563	3.95633	7.61e-05	0.00589687
Agpat6	313.209	0.417701	0.100453	4.15816	3.21e-05	0.00342152
Slc17a7	2125.36	0.416645	0.127336	3.27202	0.00106781	0.0365271
Mesdc2	186.553	0.415961	0.128618	3.23409	0.00122031	0.0396073
Purb	1176.95	0.415466	0.143671	2.89179	0.00383057	0.0842818
Lingo1	1341.42	0.413566	0.0983297	4.20591	2.6e-05	0.00306129
Serp1	137.999	0.412538	0.135838	3.03699	0.00238957	0.0601707
Tmx2	329.539	0.411273	0.109539	3.75459	0.000173622	0.0108149
Vstm2a	723.757	0.411102	0.0974192	4.21993	2.44e-05	0.00295378
Lppr4	2252.41	0.410305	0.0994965	4.12381	3.73e-05	0.0037534
Sec62	1178	0.41026	0.125455	3.27018	0.00107478	0.0366273
Omg	1050.11	0.410083	0.108597	3.77617	0.000159255	0.0101666
Tmx4	1676.81	0.408517	0.143855	2.83978	0.00451441	0.0927961
Ier3ip1	161.581	0.408269	0.124943	3.26763	0.00108452	0.0368209
Cyp51	596.798	0.407763	0.0822778	4.95593	7.2e-07	0.00021752
Atp1b2	203.77	0.407551	0.125869	3.23789	0.00120418	0.0395502
Ptpra	910.582	0.407197	0.080834	5.03745	4.72e-07	0.00017107
Atp1a3	3549.68	0.406319	0.0981146	4.14127	3.45e-05	0.00357331
Tm9sf3	995.255	0.40539	0.111339	3.64104	0.000271534	0.015101
Arpc5	132.732	0.400515	0.140532	2.85	0.00437191	0.0913183
Acsl4	1116.13	0.399088	0.0953109	4.18722	2.82e-05	0.00316036
Clu	281.117	0.399082	0.128063	3.11628	0.00183148	0.0515601
Tob1	417.484	0.397491	0.101325	3.92292	8.75e-05	0.0063955
Scg3	1171.44	0.396939	0.1143	3.47277	0.000515116	0.0225581
Chga	359.659	0.39669	0.122328	3.24285	0.00118342	0.0391521
Pcdhac2	330.926	0.394468	0.135215	2.91734	0.00353032	0.0795108
Sirpa	1908.99	0.394196	0.0694277	5.67779	1.36e-08	8.11e-06
Ogfrl1	694.624	0.394009	0.123172	3.19886	0.00137974	0.0426871
B4galt6	727.343	0.393918	0.10014	3.93368	8.37e-05	0.00617429
Selt	597.294	0.392893	0.0994469	3.95078	7.79e-05	0.00593395
Slc16a1	169.862	0.392761	0.128435	3.05805	0.00222784	0.0583681
Nlgn2	677.879	0.390512	0.111799	3.49298	0.000477656	0.0219325
Ier5	244.363	0.389743	0.130444	2.98781	0.00280988	0.0679241
Luzp2	194.843	0.38789	0.137876	2.81332	0.00490328	0.0989072
Alcam	1526.76	0.387881	0.108533	3.57385	0.000351772	0.0182919
App	4113.83	0.387787	0.116571	3.32661	0.000879105	0.0322602
Scn3b	558.389	0.387117	0.1223	3.16532	0.00154914	0.0458919
Ermp1	278.21	0.386194	0.137122	2.81643	0.00485599	0.0986986
Minpp1	285.48	0.386036	0.109057	3.53977	0.00040048	0.019838
Camk2n1	1210.72	0.384951	0.115232	3.34067	0.000835772	0.0314368
Cdk5r2	204.851	0.384113	0.134113	2.86411	0.00418183	0.0894931
Opcml	2570.33	0.383562	0.0998566	3.84113	0.00012247	0.00853994
Atp9a	1106.83	0.382009	0.119166	3.20567	0.00134747	0.04212
Arl5b	167.413	0.38183	0.130795	2.9193	0.00350818	0.0793058
Tmem56	629.137	0.381102	0.130669	2.91655	0.00353923	0.0795108
Rab10	423.597	0.380591	0.12709	2.99466	0.00274748	0.0668687
Edil3	1124.6	0.379803	0.104813	3.62363	0.000290501	0.0158638
Nipal3	262.048	0.379031	0.108836	3.48258	0.000496606	0.0222858
Cadm2	4575.05	0.378613	0.116698	3.24438	0.00117706	0.0390846
Slc35a5	371.889	0.378018	0.118146	3.19957	0.00137632	0.0426871
Sar1a	238.447	0.377725	0.121048	3.12045	0.00180576	0.0509943
Rtn4	2865.54	0.376184	0.107543	3.498	0.00046877	0.0217918
Yipf5	252.809	0.375394	0.113345	3.31195	0.000926495	0.0330656
Rtn3	4230.75	0.375212	0.0945798	3.96715	7.27e-05	0.00576636
Fut9	4723.05	0.374748	0.127924	2.92945	0.00339558	0.0775339
Insig2	272.704	0.374226	0.128727	2.90713	0.00364759	0.0810196
Tomm20	526.227	0.373277	0.124065	3.00873	0.00262342	0.0643841
Vopp1	287.866	0.371632	0.121305	3.06361	0.00218685	0.0574601
Acvr1b	517.747	0.370837	0.100046	3.70666	0.000210013	0.0122036
Cspg5	562.42	0.370011	0.0901312	4.10525	4.04e-05	0.00393675
Cnr1	1258.87	0.369594	0.0883292	4.18428	2.86e-05	0.00316253
Cbln2	347.265	0.36866	0.129533	2.84606	0.00442632	0.0920289
Myadm	369.516	0.367192	0.0898096	4.08856	4.34e-05	0.00418592
Smim10l1	509.558	0.366941	0.125244	2.92982	0.00339161	0.0775339
Nipa1	250.838	0.366634	0.128576	2.85149	0.00435149	0.0913107
2022-03-06	1775.42	0.36648	0.104173	3.518	0.000434813	0.020745
Mmp17	670.709	0.364502	0.0893646	4.07882	4.53e-05	0.00427754
Negr1	1549.89	0.364017	0.113228	3.21489	0.00130493	0.0410736
Hiat1	398.943	0.363716	0.106019	3.43066	0.000602124	0.0256256
Slc35e1	308.961	0.361447	0.111225	3.2497	0.00115526	0.038738
Ado	188.764	0.361144	0.124855	2.89251	0.00382173	0.0842818
Slc9a6	522.502	0.360691	0.0891266	4.04695	5.19e-05	0.0046115
St8sia3	1365.38	0.360022	0.10523	3.42128	0.000623261	0.0261568
Tmed5	255.974	0.360015	0.111534	3.22786	0.00124719	0.0399497
Calu	264.859	0.359871	0.117927	3.05165	0.00227586	0.0592837
Mest	732.427	0.359531	0.102636	3.50295	0.000460128	0.0215003
Tmem106b	1234.16	0.358107	0.107266	3.33848	0.000842372	0.0315541
Ptprt	1704.99	0.357051	0.115873	3.08138	0.00206041	0.055588
Abcg1	312.785	0.355943	0.101218	3.51661	0.000437098	0.020745
Lrrc8b	529.874	0.355484	0.112145	3.16986	0.00152513	0.045628
Lrrn3	739.046	0.355387	0.118691	2.99422	0.00275146	0.0668687
Kcnd2	833.57	0.355016	0.105422	3.36757	0.000758341	0.0300191
Tmem59	525.055	0.353382	0.0893169	3.9565	7.61e-05	0.00589687
Lrrtm2	1557.45	0.352945	0.100015	3.52891	0.00041727	0.0201199
Polr2a	353.447	0.352449	0.0954928	3.69085	0.000223507	0.0127427
Pcsk1	415.288	0.352096	0.105172	3.34783	0.000814484	0.0312863
Sphkap	1429.83	0.35137	0.11453	3.06792	0.00215552	0.0571339
Atl1	916.912	0.350421	0.0864831	4.05191	5.08e-05	0.00458908
Rnf130	1304.49	0.350404	0.105092	3.33427	0.000855224	0.0319037
Faim2	709.586	0.350098	0.114904	3.04688	0.00231232	0.0593801
Lgmn	262.33	0.350061	0.117429	2.98104	0.00287275	0.0688927
Slc38a2	1308.53	0.349725	0.111381	3.1399	0.00169005	0.0487909
Rcn2	350.648	0.348958	0.109668	3.18194	0.00146293	0.0445016
Eif2ak3	328.643	0.348548	0.102549	3.39883	0.000676751	0.027759
Syt13	930.483	0.347064	0.0804444	4.31433	1.6e-05	0.0020731
Pdp1	1068.31	0.347035	0.0981912	3.53427	0.000408896	0.0201199
Spry2	278.939	0.345256	0.100021	3.45182	0.00055681	0.0240356
Atad1	987.917	0.344844	0.100692	3.42474	0.000615399	0.0259469
Serinc3	1069.47	0.342909	0.0970661	3.53274	0.000411277	0.0201199
Clptm1l	323.863	0.342121	0.111404	3.071	0.00213342	0.0567141
Slc38a1	867.783	0.339999	0.106948	3.17912	0.00147721	0.0447604
Zdhhc5	381.25	0.339883	0.101373	3.35279	0.000800016	0.0309921
Mia3	1536.05	0.338958	0.0887211	3.82049	0.000133189	0.00921648
Sv2a	1081.45	0.33861	0.100206	3.37915	0.000727092	0.0290651
Sdf4	488.23	0.337462	0.11705	2.88306	0.00393834	0.08637
Reep1	821.784	0.337434	0.108563	3.10817	0.00188247	0.0526685
Lmbrd2	1044.13	0.335709	0.113493	2.95798	0.00309664	0.0729118
Cadm3	1224.58	0.334844	0.0997254	3.35766	0.000786058	0.0306317
Epha4	2830.23	0.334484	0.0961436	3.479	0.000503284	0.0223615
Atp2a2	5964.76	0.333915	0.10586	3.15431	0.00160876	0.0473488
Nrip1	247.384	0.33378	0.105447	3.16539	0.00154875	0.0458919
Gpr158	2330	0.333566	0.107203	3.11155	0.00186109	0.0522315
Gabrb3	2725.86	0.327964	0.11122	2.94879	0.0031902	0.073962
Glg1	1031.21	0.327788	0.110636	2.96276	0.00304896	0.0719762
Sv2b	3978.07	0.326545	0.112049	2.9143	0.00356482	0.0797904
Vmp1	525.836	0.326198	0.114839	2.84049	0.00450446	0.0927961
Nfe2l1	745.573	0.3256	0.106679	3.05215	0.00227212	0.0592837
Tm9sf2	573.521	0.324984	0.106987	3.03761	0.00238462	0.0601707
Erlin1	333.799	0.324086	0.100685	3.21882	0.00128717	0.0406559
Tenm3	717.569	0.323669	0.097253	3.32812	0.000874353	0.0322602
Alg2	574.892	0.323664	0.0999342	3.23877	0.00120045	0.0395502
Hyou1	424.496	0.323368	0.107928	2.99614	0.0027342	0.0668073
Cecr6	518.524	0.322427	0.107846	2.98971	0.00279243	0.0676828
Clptm1	438.98	0.318664	0.111877	2.84835	0.00439464	0.0915802
Kpnb1	2419.4	0.315387	0.0925229	3.40874	0.000652637	0.0271383
Hsp90b1	2108.73	0.314967	0.102537	3.07173	0.00212824	0.0567141
Spock1	1985.45	0.314821	0.107367	2.93221	0.00336556	0.0772375
Slc35f1	696.1	0.314513	0.109518	2.87179	0.0040816	0.0879704
Cmtm4	539.073	0.312838	0.103839	3.01272	0.00258916	0.0642356
Sort1	1992.91	0.311483	0.0778599	4.00055	6.32e-05	0.00525556
Sel1l	1817.67	0.309431	0.0989118	3.12835	0.00175789	0.0501109
Paqr8	267.887	0.308416	0.107903	2.85828	0.00425944	0.0902146
Cd164	316.199	0.308245	0.0941269	3.27478	0.00105743	0.0364471
Alg11	316.301	0.307959	0.092981	3.31206	0.00092612	0.0330656
Tmem184c	503.838	0.306376	0.0947301	3.2342	0.00121983	0.0396073
Htr5a	245.845	0.304823	0.098816	3.08475	0.00203723	0.0555154
Dag1	561.222	0.304182	0.0871702	3.48952	0.000483895	0.0219325
Cdh10	1438.56	0.302932	0.0984065	3.07838	0.00208131	0.0557232
Ept1	710.342	0.300144	0.0935255	3.20922	0.00133095	0.0417478
Vldlr	1040.32	0.296752	0.0853293	3.47772	0.000505693	0.0223615
Cd47	980.86	0.294924	0.0930817	3.16844	0.00153257	0.0456998
Agl	339.48	0.293441	0.100958	2.90655	0.00365433	0.0810196
Pcsk2	3992.29	0.292931	0.0893129	3.27983	0.00103871	0.0362149
Nomo1	263.425	0.291126	0.101843	2.85858	0.00425539	0.0902146
Abhd13	397.009	0.290956	0.101245	2.87378	0.00405588	0.0877483
Ssr1	1108.31	0.290675	0.0939923	3.09254	0.00198454	0.0546804
Nalcn	1376.26	0.288886	0.072615	3.97832	6.94e-05	0.0055738
Rnf24	480.622	0.288219	0.0891388	3.23337	0.00122339	0.0396073
Cacna2d1	5769.94	0.285266	0.0882555	3.23228	0.00122807	0.0396174
Lemd3	816.4	0.28439	0.0780464	3.64386	0.00026858	0.0150325
Aplp2	2628.97	0.280059	0.0959274	2.91949	0.00350601	0.0793058
Sprn	1117.31	0.279891	0.0942773	2.96881	0.00298959	0.0707589
Pam	1669.3	0.279045	0.0935017	2.98438	0.00284154	0.0683251
Elmod1	1468.51	0.278534	0.0902157	3.08743	0.00201898	0.0552932
Samd8	1004.01	0.271424	0.0892523	3.04109	0.0023572	0.0601537
Pcdh10	4311.26	0.270953	0.0961259	2.81873	0.00482137	0.0982151
Nckap1	2855.5	0.270743	0.0877771	3.08444	0.00203934	0.0555154
Slc5a3	891.622	0.269924	0.0876864	3.07829	0.00208191	0.0557232
Nptn	3332.56	0.269847	0.0857407	3.14725	0.00164815	0.0480402
Cds2	1655.84	0.267458	0.0950728	2.81319	0.00490526	0.0989072
Slc8a2	1461.97	0.265899	0.0931263	2.85525	0.00430031	0.0906566
Scn2a1	6172.92	0.264882	0.0896859	2.95345	0.00314247	0.0734187
Stt3b	931.083	0.263663	0.0826852	3.18875	0.00142888	0.0439078
Ncan	1473.6	0.263219	0.0863206	3.04932	0.0022936	0.0593431
Gabbr1	2598.16	0.262431	0.0787435	3.33273	0.000859968	0.0319492
Casc4	1329.6	0.262188	0.0926146	2.83096	0.00464086	0.0951796
Spock2	1292.41	0.262133	0.0917652	2.85656	0.00428263	0.0904943
Ano3	3274.1	0.250957	0.0883505	2.84048	0.00450462	0.0927961
Gns	562.515	0.248497	0.0842527	2.94942	0.00318369	0.073962
Astn1	2099.28	0.241847	0.0820912	2.94607	0.00321838	0.0744251
Clstn3	1286.37	0.241721	0.0819618	2.94919	0.00318607	0.073962
Ptprn2	1641.44	0.240014	0.0764849	3.13805	0.00170074	0.0489435
Dgke	1161.53	0.238004	0.0715693	3.32551	0.000882573	0.0322602
Suco	827.152	0.231364	0.0793381	2.91617	0.00354356	0.0795108
Map4k3	1452.34	-0.182184	0.0647981	-2.81156	0.00493019	0.0990957
Zmynd8	2640.87	-0.209468	0.0728835	-2.87401	0.00405302	0.0877483
2010111I01Rik	1200.67	-0.216201	0.0726911	-2.97424	0.00293716	0.0696999
Nup93	1420.97	-0.218796	0.0723197	-3.02541	0.002483	0.0620067
Plekha6	1615.24	-0.220155	0.0772475	-2.84999	0.004372	0.0913183
Dnmt3a	1742.34	-0.222676	0.0663276	-3.35721	0.000787334	0.0306317
Igsf9b	1731.88	-0.227718	0.0770717	-2.95462	0.00313053	0.0733289
Numa1	1046.96	-0.22914	0.0755874	-3.03145	0.0024338	0.0611147
Ctnnal1	552.252	-0.23312	0.0764849	-3.04792	0.00230433	0.0593431
Stx16	747.181	-0.244871	0.0850685	-2.87851	0.00399555	0.0870665
Rbfox2	2831.66	-0.245474	0.0603507	-4.06746	4.75e-05	0.00444164
Nav2	3805.95	-0.248826	0.0826368	-3.01108	0.00260323	0.0643005
Vwa8	814.254	-0.248979	0.0777482	-3.20238	0.00136297	0.0424582
Ablim2	865.466	-0.252557	0.0713443	-3.53997	0.000400169	0.019838
Slc25a27	639.497	-0.261427	0.0788277	-3.31644	0.000911734	0.0329278
Dnm2	503.066	-0.262561	0.089732	-2.92605	0.00343292	0.0781894
Tubgcp5	465.415	-0.266481	0.0901868	-2.95477	0.00312907	0.0733289
Tnk2	492.567	-0.270052	0.0889099	-3.03736	0.00238657	0.0601707
Trim66	457.65	-0.270234	0.0832012	-3.24796	0.00116235	0.038738
Preb	311.618	-0.285803	0.100206	-2.85216	0.00434236	0.0913107
Miat	8973.1	-0.288532	0.0831488	-3.47006	0.00052034	0.0226773
Frmd5	404.246	-0.298077	0.0947402	-3.14626	0.00165375	0.048049
Casp2	439.151	-0.302528	0.0862338	-3.50823	0.000451093	0.0211873
Wnk2	1663.08	-0.329467	0.0679887	-4.84591	1.26e-06	0.000336023
Plekhh2	259.607	-0.335928	0.105867	-3.17312	0.00150808	0.0452675
Cecr5	196.958	-0.336824	0.119743	-2.81289	0.0049099	0.0989072
Iqsec3	974.148	-0.343455	0.0757997	-4.53109	5.87e-06	0.000949889
Bcl9	290.824	-0.346299	0.0992347	-3.4897	0.00048356	0.0219325
Zbtb16	458.965	-0.348653	0.101545	-3.43348	0.000595876	0.0254793
Osbpl3	1195.58	-0.349222	0.0948854	-3.68045	0.000232819	0.0131906
Pex19	204.513	-0.354453	0.113077	-3.13462	0.00172076	0.0493631
Me3	935.341	-0.366993	0.0858349	-4.27557	1.91e-05	0.00240032
Fn3krp	160.309	-0.390152	0.135405	-2.88138	0.00395939	0.0864864
Gm10033	223.667	-0.421778	0.136049	-3.10018	0.00193401	0.053614
Tmem186	162.534	-0.426553	0.125239	-3.40591	0.000659431	0.0272956
Zfp961	244.956	-0.433983	0.140514	-3.08853	0.00201148	0.0552548
Ksr1	232.798	-0.446056	0.144749	-3.08158	0.00205909	0.055588
Cep112	344.008	-0.460264	0.145854	-3.15564	0.00160144	0.0472868
Mical2	4144.15	-0.48673	0.0773234	-6.29473	3.08e-10	3.99e-07
2310045N01Rik	139.182	-0.531964	0.153058	-3.47556	0.000509783	0.0224329
Smad3	280.619	-0.545247	0.162978	-3.34553	0.000821264	0.0312863
Asap2	678.976	-0.57352	0.109111	-5.25629	1.47e-07	7.01e-05
Cdyl2	278.954	-0.575362	0.138905	-4.14213	3.44e-05	0.00357331
Iqgap2	692.841	-0.627022	0.174816	-3.58676	0.000334814	0.017749

## Sheet: Suscpetible_vs_Control_PFC
Gene	baseMean	log2FoldChange	lfcSE	stat	pvalue	padj
Npas4	367.161	0.782931	0.210182	3.72501	0.000195309	0.0474353
Hspa8	780.849	0.602756	0.16683	3.61299	0.000302688	0.0679623
Rasgrf2	864.946	0.519506	0.138411	3.75335	0.000174485	0.0474353
Cdk5r1	761.633	0.506362	0.136101	3.72049	0.000198838	0.0474353
C77370	672.536	0.478794	0.134791	3.55213	0.000382122	0.0767664
Tob1	435.632	0.443568	0.129402	3.42783	0.000608435	0.0998444
Syt4	1980.91	0.398262	0.0986584	4.03678	5.41901e-05	0.038771
Usp22	700.821	0.323705	0.0920093	3.51818	0.000434512	0.0829266
Nin	2989.46	-0.300461	0.0792728	-3.79021	0.000150519	0.0474353
AI414108	2225.93	-0.302848	0.0869752	-3.48201	0.00049767	0.0904575
R3hdm2	2451.97	-0.306683	0.0783892	-3.91231	9.1417e-05	0.038771
Eml5	5094.22	-0.311308	0.0909407	-3.42319	0.000618897	0.0998444
Garnl3	2025.22	-0.314214	0.0918938	-3.41932	0.000627788	0.0998444
Ago3	1707.39	-0.320688	0.0731234	-4.38558	1.1568e-05	0.0110387
Fnbp1l	4074.85	-0.3414	0.0912401	-3.74178	0.000182723	0.0474353
Mical2	4163.62	-0.44308	0.118808	-3.72937	0.000191956	0.0474353
Zbtb16	490.363	-0.462387	0.129744	-3.56384	0.000365463	0.0767664
Homer1	3256.61	-0.465104	0.118491	-3.92524	8.66424e-05	0.038771
Ankrd33b	1287.26	-0.467131	0.0980973	-4.76191	1.9177e-06	0.00243995
Lrrk2	1720.68	-0.495911	0.081812	-6.06159	1.34779e-09	5.14453e-06
Asap2	677.013	-0.520513	0.13068	-3.98311	6.80196e-05	0.038771
St7	566.48	-0.609957	0.103432	-5.89718	3.69777e-09	7.05719e-06
Sik2	519.269	-0.68701	0.174664	-3.93332	8.37811e-05	0.038771
Sgsm1	813.681	-0.748891	0.198521	-3.77235	0.000161715	0.0474353

## Sheet: Resilient_vs_Control_PFC
Gene	baseMean	log2FoldChange	lfcSE	stat	pvalue	padj
Mir128-2	165.247	0.631919	0.167702	3.7681	0.000164495	0.0169024
Brat1	128.743	0.563752	0.152849	3.68828	0.000225772	0.0203288
Fahd1	75.1693	0.553618	0.187883	2.94661	0.0032128	0.0984582
Ninl	140.808	0.504989	0.142332	3.54796	0.000388233	0.0277937
Tatdn3	185.748	0.453048	0.123616	3.66496	0.000247375	0.0209542
Atad2	461.761	0.452471	0.133946	3.37802	0.000730095	0.0398541
Preb	294.959	0.436602	0.103135	4.23329	2.30297e-05	0.00437264
Pdzd2	344.682	0.407199	0.128079	3.17929	0.00147637	0.0601251
Nipsnap1	147.014	0.405464	0.1358	2.98575	0.00282888	0.0911713
Ago4	272.43	0.371398	0.117932	3.14926	0.00163686	0.0635393
Sgcz	291.848	0.366487	0.124154	2.95187	0.00315859	0.0974194
Magi1	1977.06	0.310419	0.0952251	3.25984	0.00111474	0.0504463
Golga1	767.47	0.284248	0.0886733	3.20556	0.00134799	0.057593
Brd8	530.574	0.283526	0.087618	3.23594	0.00121244	0.0535819
Fbxo18	673.022	0.249045	0.0814199	3.05878	0.00222242	0.0770261
Dpp10	1657.56	-0.227072	0.0763757	-2.9731	0.0029481	0.0932924
Mtdh	1129.33	-0.237306	0.0788643	-3.00904	0.00262071	0.0862638
Mia3	1435.47	-0.255811	0.0871212	-2.93627	0.00332186	0.0993601
Pdp1	995.956	-0.258308	0.086154	-2.99822	0.00271563	0.0885012
Pak1	1272.2	-0.275633	0.0885855	-3.11149	0.00186144	0.0685983
Lpgat1	2608.49	-0.285493	0.0928727	-3.07403	0.00211191	0.0746778
Tenm1	983.59	-0.289016	0.0922466	-3.13308	0.0017298	0.0649742
Pam	1617.01	-0.294563	0.0932723	-3.1581	0.00158803	0.0626233
Rnf24	464.18	-0.295694	0.0955765	-3.09379	0.00197617	0.0713216
Atad1	933.372	-0.296256	0.0961103	-3.08245	0.00205301	0.0728902
Lmbrd1	1621.36	-0.301565	0.0911516	-3.30838	0.00093836	0.0445415
Rtn4	2682.82	-0.304137	0.0991855	-3.06634	0.00216695	0.0760084
Rtn3	3963.9	-0.305081	0.101579	-3.00338	0.00266995	0.0873382
Elmod1	1429.95	-0.309018	0.0933422	-3.31059	0.000930983	0.0444328
Casc4	1303.12	-0.309928	0.09002	-3.44288	0.000575552	0.0343987
Cdh2	1002.14	-0.310495	0.0837073	-3.70929	0.000207843	0.0192094
Negr1	1462.93	-0.314286	0.105584	-2.97664	0.00291427	0.0926333
Pcsk2	3874.4	-0.315126	0.0912632	-3.45293	0.000554528	0.0338689
Atrn	1813.49	-0.317821	0.107273	-2.96272	0.00304933	0.0957858
Ptprt	1616.33	-0.319393	0.105021	-3.04122	0.00235624	0.0805544
Nrp1	816.203	-0.321256	0.102506	-3.13402	0.00172427	0.0649742
Clstn3	1277.81	-0.325316	0.089614	-3.63019	0.000283209	0.0229032
Klf9	475.565	-0.327017	0.105342	-3.10433	0.0019071	0.069693
P4ha1	735.958	-0.327673	0.0984551	-3.32815	0.00087426	0.0433851
Slc19a2	256.346	-0.328205	0.111633	-2.94003	0.00328175	0.0986729
Cpd	1332.5	-0.329757	0.0825855	-3.99291	6.52672e-05	0.00919425
Dagla	1058.9	-0.331771	0.104203	-3.18391	0.00145301	0.0595803
Alg2	554.652	-0.332564	0.112346	-2.96019	0.00307454	0.0959036
Nptn	3287.6	-0.336894	0.0920398	-3.66031	0.000251911	0.0209542
Gabrb3	2630.45	-0.33771	0.107281	-3.14791	0.00164443	0.0635507
Unc5d	752.859	-0.340705	0.10163	-3.35241	0.000801125	0.041159
Cadm3	1180.63	-0.342074	0.112536	-3.03968	0.00236833	0.0805544
Kcnd2	796.998	-0.342502	0.11341	-3.02002	0.00252758	0.0842591
Agpat6	292.165	-0.343647	0.111032	-3.09502	0.00196798	0.0713211
Fam171a1	621.41	-0.346519	0.0931087	-3.72166	0.000197919	0.0189958
Uxs1	235.044	-0.346809	0.114819	-3.02047	0.00252382	0.0842591
Tmem168	387.147	-0.346883	0.109388	-3.17113	0.00151848	0.0608367
Ank	889.714	-0.349031	0.0964362	-3.6193	0.000295406	0.0234451
Vstm2a	678.699	-0.349134	0.110724	-3.1532	0.00161492	0.0632499
Slc1a1	739.421	-0.350673	0.0898222	-3.90408	9.45861e-05	0.0118016
Zdhhc5	367.892	-0.352142	0.0977269	-3.60332	0.000314176	0.023861
Vmp1	510.429	-0.352642	0.106183	-3.32108	0.00089669	0.0436732
Ntrk2	4398.88	-0.352678	0.113278	-3.11338	0.00184959	0.0684504
Syt13	897.389	-0.356194	0.0921932	-3.86356	0.000111746	0.0130132
Ptpra	857.454	-0.356464	0.080952	-4.4034	1.06569e-05	0.00306041
B4galt6	688.669	-0.35648	0.107373	-3.32003	0.000900066	0.0436732
Sel1l	1779.79	-0.358483	0.11757	-3.0491	0.00229525	0.0792361
Slc7a8	591.768	-0.359798	0.113383	-3.1733	0.00150718	0.0606621
Dirc2	301.178	-0.361247	0.122656	-2.94522	0.00322729	0.0985566
Il17ra	300.822	-0.361624	0.117033	-3.08994	0.00200197	0.0716606
Hsp90b1	2063.3	-0.362308	0.0977109	-3.70795	0.000208941	0.0192094
Glg1	1004.27	-0.363559	0.107429	-3.38419	0.000713891	0.0392146
Pld3	1487.21	-0.36414	0.113675	-3.20335	0.00135839	0.057593
Slc9a6	502.499	-0.365137	0.114213	-3.19699	0.0013887	0.0577566
Ergic1	308.884	-0.36555	0.124359	-2.93948	0.00328759	0.0986729
Opcml	2451.57	-0.366095	0.105302	-3.47662	0.000507768	0.0330959
Arsb	532.852	-0.366165	0.102933	-3.55731	0.000374678	0.0274995
Nell2	2108.23	-0.367877	0.12331	-2.98335	0.00285113	0.0915507
Mmd	578.143	-0.369544	0.107475	-3.43842	0.000585124	0.0345302
Gpr158	2270.77	-0.372058	0.111318	-3.3423	0.000830862	0.0424371
Sort1	1959.62	-0.372416	0.104857	-3.55165	0.00038283	0.0277937
Abcg1	301.981	-0.372652	0.116854	-3.18903	0.00142751	0.0588106
Tmem178	700.405	-0.373373	0.104535	-3.57174	0.000354621	0.026248
Syngr3	218.02	-0.374392	0.125101	-2.99272	0.00276499	0.0894424
Slc33a1	309.511	-0.374495	0.10959	-3.41725	0.000632569	0.0362474
Slc35a5	356.562	-0.377084	0.107396	-3.51116	0.000446158	0.0305413
Eif2ak3	319.395	-0.379894	0.129125	-2.94207	0.00326024	0.0986729
Ncan	1480.25	-0.381172	0.113179	-3.36788	0.000757486	0.0402101
Lrrtm2	1512.92	-0.383057	0.0892982	-4.28964	1.78963e-05	0.0038248
Clcn3	1421.01	-0.384452	0.115442	-3.33027	0.00086761	0.0433156
Sema7a	493.077	-0.38484	0.128498	-2.99492	0.00274516	0.0891309
B3galnt1	250.513	-0.386728	0.120317	-3.21424	0.00130791	0.0568323
Stt3b	937.281	-0.388539	0.0883685	-4.39681	1.09854e-05	0.00306041
Scg5	575.445	-0.390069	0.105994	-3.68011	0.000233131	0.0203617
Atp2a2	5853.22	-0.391699	0.119696	-3.27246	0.00106616	0.048586
Cd47	977.342	-0.392855	0.10224	-3.84248	0.000121796	0.0138151
Lppr4	2149.7	-0.397402	0.110577	-3.59389	0.000325781	0.0245291
St8sia3	1329.22	-0.397603	0.107941	-3.68353	0.000230022	0.0203468
Fam134a	288.059	-0.399547	0.132815	-3.00829	0.00262723	0.0862638
Epha4	2786.24	-0.401482	0.0944927	-4.24881	2.14907e-05	0.0041711
Pcsk1	406.357	-0.401853	0.130219	-3.08598	0.00202881	0.0723251
Serinc3	1050.45	-0.403253	0.113646	-3.54834	0.000387663	0.0277937
Cecr6	513.541	-0.403683	0.122819	-3.28681	0.0010133	0.0470754
Amfr	513.638	-0.403754	0.133661	-3.02075	0.00252153	0.0842591
Calr	836.854	-0.404161	0.13205	-3.06066	0.00220848	0.0768481
Acsl4	1072.87	-0.404843	0.11711	-3.45694	0.00054635	0.0336044
Paqr8	266.895	-0.405668	0.126358	-3.21046	0.00132522	0.0572994
Pdia6	404.124	-0.406027	0.0986087	-4.11755	3.82918e-05	0.00597216
Slc39a10	2226.32	-0.406043	0.114609	-3.54285	0.000395826	0.0278802
Tmx2	315.213	-0.406771	0.136513	-2.97973	0.00288505	0.0923004
Serpini1	920.418	-0.406994	0.134964	-3.01556	0.00256502	0.0848593
Ssr3	323.585	-0.407088	0.104767	-3.88566	0.000102052	0.0122099
Hmgcr	1763.01	-0.408344	0.133139	-3.06704	0.00216189	0.0760084
Sep15	214.523	-0.409193	0.127974	-3.19748	0.00138634	0.0577566
Rtn4rl1	320.102	-0.409558	0.127179	-3.22034	0.00128038	0.0559141
Reep1	810.933	-0.41075	0.116873	-3.5145	0.00044058	0.0305413
Chrna4	413.495	-0.411112	0.109205	-3.76458	0.000166831	0.016943
Htr5a	246.203	-0.411304	0.135323	-3.03942	0.00237033	0.0805544
Clptm1l	319.618	-0.41538	0.133596	-3.10923	0.00187574	0.0688348
Slc36a1	436.223	-0.416411	0.111248	-3.74308	0.000181777	0.0182488
1810055G02Rik	133.703	-0.416697	0.13357	-3.11969	0.00181042	0.0672859
Slc35f1	694.743	-0.417038	0.128267	-3.25134	0.00114864	0.0514472
Tmem33	702.977	-0.417512	0.122215	-3.41622	0.000634972	0.0362474
Atp2b2	7436.67	-0.417653	0.137822	-3.03039	0.00244237	0.0826809
Atxn7l3b	247.65	-0.419048	0.133191	-3.14622	0.00165394	0.0636366
Neto2	821.852	-0.419529	0.11269	-3.72285	0.000196989	0.0189958
Vopp1	281.095	-0.419952	0.133977	-3.1345	0.00172148	0.0649742
Creg2	857.243	-0.420456	0.124208	-3.38509	0.000711537	0.0392146
Faim2	699.625	-0.422028	0.14278	-2.95578	0.00311875	0.0965926
Slc38a1	858.81	-0.422252	0.106788	-3.95413	7.68146e-05	0.0100134
Ndfip1	846.83	-0.422497	0.119232	-3.54348	0.000394883	0.0278802
Fam171b	1405.77	-0.424382	0.131325	-3.23155	0.00123122	0.0540375
Bmpr2	2887.81	-0.425967	0.134012	-3.17856	0.00148007	0.0601251
Cd200	282.463	-0.426861	0.126877	-3.36438	0.000767151	0.0403633
Gabrb2	3178.3	-0.427003	0.145176	-2.94127	0.00326867	0.0986729
Scn4b	297.229	-0.427448	0.145277	-2.9423	0.00325785	0.0986729
Sirpa	1853.9	-0.428092	0.114985	-3.72302	0.000196856	0.0189958
March6	1743.76	-0.429569	0.123663	-3.47371	0.000513317	0.0331079
Tmem56	614.674	-0.430542	0.12497	-3.44516	0.000570715	0.0343987
Saraf	485.859	-0.432429	0.142038	-3.04447	0.00233091	0.0801502
Lingo1	1294.56	-0.432648	0.111298	-3.8873	0.000101366	0.0122099
Ptbp3	462.147	-0.433298	0.125096	-3.46372	0.000532751	0.0334955
Spock1	1992.66	-0.433953	0.143583	-3.02232	0.00250848	0.0842591
Ids	894.406	-0.434303	0.130694	-3.32305	0.000890401	0.0436732
Sppl3	360.611	-0.436949	0.118644	-3.68286	0.000230631	0.0203468
Ece1	510.723	-0.438294	0.141819	-3.09052	0.00199809	0.0716606
Tenm3	718.853	-0.439052	0.10928	-4.01767	5.87776e-05	0.00841579
Mmp17	661.726	-0.439492	0.120002	-3.66237	0.000249895	0.0209542
Cnih1	197.731	-0.439637	0.130525	-3.36823	0.000756514	0.0402101
Tm9sf3	967.419	-0.443523	0.115859	-3.82812	0.000129128	0.0144591
Bsg	354.446	-0.444128	0.118816	-3.73795	0.000185527	0.0184136
Cntn1	2291.54	-0.447965	0.118729	-3.77301	0.000161289	0.0167702
Omg	1020.96	-0.448535	0.128299	-3.49603	0.000472239	0.0312571
Lynx1	728.291	-0.450639	0.142724	-3.15741	0.00159175	0.0626233
Lrrn3	734.524	-0.450989	0.108446	-4.15863	3.20157e-05	0.00527595
Syt5	320.473	-0.451727	0.132852	-3.40023	0.000673303	0.0379396
Pdia4	201.62	-0.452544	0.136627	-3.31226	0.000925444	0.0444112
Spock2	1333.53	-0.454747	0.103531	-4.39236	1.12129e-05	0.00306041
Tmem59	523.632	-0.457187	0.108753	-4.20391	2.6234e-05	0.00467608
Syt4	1541.4	-0.457227	0.138628	-3.29823	0.000972963	0.0456874
Nipal3	258.871	-0.458354	0.154385	-2.9689	0.00298868	0.0942352
Atp6v0e2	310.898	-0.45981	0.145143	-3.16799	0.00153497	0.0612164
Scn1b	516.58	-0.462369	0.140915	-3.28119	0.00103371	0.047601
Nsg1	288.972	-0.462479	0.147259	-3.14058	0.00168615	0.0643092
9530068E07Rik	224.684	-0.464739	0.141392	-3.28689	0.00101301	0.0470754
Atp1a1	2848.36	-0.464826	0.117346	-3.96115	7.45881e-05	0.00987049
Ephb3	238.56	-0.465936	0.133154	-3.49922	0.000466615	0.0312571
Sema5a	851.921	-0.466401	0.140053	-3.33018	0.000867899	0.0433156
Tmed7	496.422	-0.466524	0.13278	-3.51351	0.000442234	0.0305413
Hspa13	333.904	-0.468773	0.126851	-3.69547	0.00021948	0.0199681
Chga	354.149	-0.468857	0.130867	-3.58271	0.000340048	0.0253844
Slc7a1	310.333	-0.468995	0.113072	-4.14775	3.35765e-05	0.00543069
Slc17a7	2078.32	-0.471931	0.148665	-3.17446	0.00150115	0.0606621
Pcdhgc5	509.426	-0.472844	0.137299	-3.44391	0.000573371	0.0343987
Extl2	302.373	-0.473584	0.141099	-3.35639	0.000789675	0.0410537
Fam134b	261.689	-0.474463	0.110934	-4.277	1.8943e-05	0.00393924
Slc7a14	1181.95	-0.476177	0.0909686	-5.23452	1.65414e-07	0.000255522
Tm9sf2	582.338	-0.476181	0.109558	-4.34638	1.38406e-05	0.00326713
Lrp12	340.987	-0.476477	0.124741	-3.81974	0.000133591	0.0147694
Drd1	135.193	-0.477395	0.15195	-3.14178	0.00167922	0.0643092
Tmem59l	417.353	-0.478229	0.156226	-3.06113	0.002205	0.0768481
Manf	116.549	-0.480021	0.149753	-3.20541	0.0013487	0.057593
Spock3	296.045	-0.48007	0.114115	-4.2069	2.58901e-05	0.00467608
Itfg1	1132.15	-0.480447	0.126057	-3.81136	0.000138204	0.0150884
Gde1	548.128	-0.481913	0.143672	-3.35426	0.000795778	0.0411262
Chrm4	172.013	-0.483449	0.145761	-3.31672	0.000910824	0.043951
Syt1	10400.5	-0.483977	0.109511	-4.41942	9.89683e-06	0.00298065
Slc30a1	329.843	-0.485619	0.164562	-2.95097	0.00316775	0.0974194
Myadm	370.639	-0.486959	0.117607	-4.14055	3.46469e-05	0.00550192
Emc3	241.758	-0.487481	0.143509	-3.39687	0.000681609	0.0381614
Spred2	371.491	-0.488109	0.141083	-3.45972	0.000540746	0.0334955
Casd1	574.896	-0.490471	0.135423	-3.62178	0.000292588	0.0234446
Ptn	390.171	-0.490864	0.117196	-4.18841	2.8091e-05	0.00490694
Lrrn2	368.894	-0.491378	0.151875	-3.23541	0.0012147	0.0535819
Txndc5	130.586	-0.491555	0.149833	-3.2807	0.00103552	0.047601
App	4099.35	-0.492	0.113116	-4.34951	1.36443e-05	0.00326713
Atp1a3	3514.11	-0.494446	0.137062	-3.60747	0.000309202	0.0236892
Tmed10	346.234	-0.495478	0.154868	-3.19936	0.00137732	0.0577566
Pgrmc1	463.943	-0.496693	0.142014	-3.4975	0.000469648	0.0312571
Psap	1863.78	-0.497324	0.13767	-3.61244	0.000303331	0.0234451
Nceh1	578.637	-0.498424	0.157626	-3.16206	0.00156657	0.0621928
Scamp1	663.152	-0.498765	0.125173	-3.98462	6.75876e-05	0.00937
Pdia3	865.004	-0.499691	0.116495	-4.28938	1.7917e-05	0.0038248
Clstn1	3928.43	-0.500031	0.142447	-3.5103	0.000447594	0.0305413
B4gat1	309.48	-0.500635	0.144185	-3.47217	0.000516278	0.0331079
Cst3	153.283	-0.502189	0.160317	-3.13248	0.00173334	0.0649742
Dos	483.51	-0.502288	0.128948	-3.89528	9.8085e-05	0.0120658
C1ql3	988.467	-0.507125	0.131792	-3.84792	0.000119125	0.01369
Gabra1	3448.26	-0.513291	0.138291	-3.71169	0.000205884	0.0192094
Nptx1	2558.04	-0.51354	0.147969	-3.47059	0.000519325	0.0331079
Reep5	723.371	-0.517239	0.143038	-3.61609	0.000299084	0.0234451
Leprotl1	233.872	-0.518007	0.151135	-3.42744	0.000609294	0.0354771
Cadm4	251.439	-0.51826	0.155402	-3.33497	0.000853099	0.0430692
Ugcg	659.22	-0.519135	0.130937	-3.96478	7.34639e-05	0.00987049
Epdr1	383.018	-0.521134	0.13278	-3.92479	8.68041e-05	0.0111492
Dpy19l3	459.399	-0.523889	0.135554	-3.86479	0.000111183	0.0130132
Dnajb9	204.489	-0.524862	0.153069	-3.42893	0.000605965	0.0354771
Arl6ip1	408.043	-0.52576	0.15489	-3.39441	0.000687772	0.0382612
Arl6ip5	175.179	-0.526234	0.134261	-3.91948	8.87396e-05	0.0112326
Syt6	524.631	-0.528796	0.144306	-3.66441	0.000247907	0.0209542
Lamp1	449.33	-0.529056	0.162562	-3.25449	0.00113595	0.0511413
Por	191.126	-0.529122	0.152892	-3.46075	0.000538663	0.0334955
Pcyox1	376.611	-0.531362	0.168642	-3.15083	0.00162808	0.0634805
Canx	1756.96	-0.533432	0.126716	-4.20965	2.55761e-05	0.00467608
Rtn4r	457.159	-0.534539	0.110966	-4.81714	1.45628e-06	0.00141323
Ctsd	297.711	-0.535193	0.156921	-3.41059	0.000648223	0.0367635
Syp	1167.03	-0.536188	0.154968	-3.46	0.000540171	0.0334955
Nsg2	542.789	-0.537001	0.156907	-3.42241	0.000620681	0.0359008
Glrb	1383.17	-0.541386	0.134463	-4.02627	5.66679e-05	0.00838877
Olfm1	2698.76	-0.54315	0.117267	-4.63175	3.62589e-06	0.00197928
Hspa5	974.707	-0.544365	0.143755	-3.78675	0.000152632	0.0160613
Chpf	147.329	-0.545198	0.170632	-3.19517	0.00139749	0.0578468
Trib1	132.478	-0.545464	0.184419	-2.95775	0.00309894	0.0963208
Igfbp4	145.694	-0.548547	0.18172	-3.01864	0.00253909	0.0843209
Lrp11	687.124	-0.550424	0.131863	-4.17422	2.99012e-05	0.00512072
Itm2b	1246.81	-0.552141	0.121664	-4.53823	5.67296e-06	0.0024054
Scg3	1189.63	-0.552213	0.0970494	-5.69002	1.27026e-08	2.77362e-05
Rtn1	1902.85	-0.552376	0.12365	-4.46726	7.92273e-06	0.0026326
Stim2	983.911	-0.554053	0.126457	-4.38135	1.17944e-05	0.00312157
Syt11	2053.17	-0.554242	0.137827	-4.0213	5.78789e-05	0.00841579
Bcap31	129.608	-0.563303	0.167106	-3.37092	0.000749165	0.0402101
Gpr88	80.8136	-0.563573	0.190289	-2.96167	0.0030598	0.0957858
Scg2	500.952	-0.566801	0.155479	-3.64551	0.000266863	0.0219885
Ndufa4	98.3407	-0.567248	0.183119	-3.0977	0.00195031	0.070975
Gpm6a	4241.44	-0.571039	0.126715	-4.50647	6.59162e-06	0.00242054
Rpn1	362.7	-0.572116	0.166251	-3.44129	0.000578957	0.0343987
Tgfbr1	140.938	-0.573721	0.172674	-3.32256	0.000891957	0.0436732
Prss23	141.667	-0.574497	0.173858	-3.3044	0.000951795	0.044935
Xk	189.789	-0.575067	0.158261	-3.63366	0.000279426	0.0228085
Tspan3	508.923	-0.575172	0.125892	-4.56875	4.90636e-06	0.00234975
Serinc1	3355.32	-0.577239	0.129382	-4.46151	8.13833e-06	0.0026326
Islr2	349.827	-0.581778	0.173306	-3.35694	0.00078811	0.0410537
Syngr1	852.642	-0.582576	0.158777	-3.66914	0.000243364	0.0209542
Kcnk1	293.72	-0.585874	0.130086	-4.50374	6.67669e-06	0.00242054
Cpe	2210.03	-0.586774	0.126563	-4.63623	3.54817e-06	0.00197928
Tmem64	277.089	-0.590315	0.135336	-4.36185	1.28966e-05	0.00326713
Thy1	990.2	-0.590851	0.127278	-4.64222	3.4468e-06	0.00197928
Atp1b1	4579.41	-0.592373	0.125086	-4.73574	2.18252e-06	0.00173292
Scn2b	596.02	-0.594633	0.176174	-3.37527	0.000737441	0.040005
Gpr68	82.2363	-0.59623	0.170568	-3.49556	0.00047306	0.0312571
Lrrc4b	411.133	-0.598611	0.145902	-4.10282	4.0815e-05	0.006254
Chgb	1978.59	-0.602228	0.149345	-4.03246	5.51969e-05	0.00831189
Vgf	394.447	-0.605708	0.181584	-3.33569	0.000850866	0.0430692
Ddost	162.057	-0.6172	0.145182	-4.25123	2.12603e-05	0.0041711
Galnt9	439.852	-0.618987	0.142101	-4.35597	1.3248e-05	0.00326713
Emc7	189.863	-0.619873	0.132501	-4.67825	2.89334e-06	0.00194388
Tmem30a	2332.85	-0.626986	0.12131	-5.16848	2.36001e-07	0.000294462
Trib2	132.349	-0.62712	0.210698	-2.97639	0.00291666	0.0926333
Pcsk1n	153.195	-0.627941	0.186493	-3.3671	0.000759637	0.0402101
Dkk3	1315.02	-0.629141	0.106636	-5.89988	3.63767e-09	1.05905e-05
Itm2c	684.107	-0.63116	0.166218	-3.79719	0.000146345	0.0155875
Tmem9b	257.514	-0.635082	0.143039	-4.43993	8.99893e-06	0.00280702
Atp6ap2	800.471	-0.635891	0.107554	-5.9123	3.37369e-09	1.05905e-05
Tnfrsf21	445.478	-0.641756	0.136049	-4.71709	2.39244e-06	0.0017413
Cx3cl1	2169.24	-0.644406	0.139973	-4.60381	4.14841e-06	0.0021313
Serinc2	106.947	-0.651797	0.164512	-3.962	7.43247e-05	0.00987049
Sparcl1	1386.64	-0.653422	0.1038	-6.29499	3.07412e-10	2.68494e-06
Elovl4	281.369	-0.654005	0.151552	-4.31538	1.59329e-05	0.00366204
Clu	298.021	-0.664251	0.154876	-4.28892	1.79547e-05	0.0038248
Timp2	258.559	-0.665699	0.19053	-3.49392	0.000475978	0.0312571
B2m	106.582	-0.666224	0.205723	-3.23845	0.0012018	0.0535535
Tspan7	1079.28	-0.671995	0.148207	-4.53415	5.78354e-06	0.0024054
Synpr	132.585	-0.681875	0.213005	-3.20121	0.0013685	0.0577416
Sstr2	136.623	-0.683205	0.149821	-4.56015	5.11166e-06	0.00234975
Cck	612.393	-0.684218	0.151687	-4.51072	6.46089e-06	0.00242054
Ctsb	783.283	-0.68616	0.137134	-5.00358	5.62754e-07	0.000614387
Slc17a6	85.9416	-0.68641	0.184951	-3.71131	0.000206188	0.0192094
Wisp1	100.237	-0.688272	0.214792	-3.20436	0.00135361	0.057593
Prnp	1109.37	-0.698429	0.133708	-5.22354	1.75536e-07	0.000255522
Hsd17b12	257.296	-0.70966	0.149109	-4.75935	1.9422e-06	0.00169632
Sstr1	150.395	-0.711367	0.19682	-3.6143	0.000301155	0.0234451
Plk3	119.059	-0.714232	0.228375	-3.12746	0.00176325	0.065813
Mgat2	114.256	-0.771569	0.180721	-4.26938	1.96016e-05	0.0039814
Nptx2	201.134	-0.786242	0.188844	-4.16344	3.13485e-05	0.00526534
Ddah1	78.6269	-0.792487	0.208395	-3.80281	0.000143063	0.0154261
Fxyd6	94.9299	-0.842558	0.257509	-3.27195	0.00106807	0.048586
Glra2	83.191	-0.871585	0.193863	-4.49587	6.9285e-06	0.00242054
