# Supplementary material for: Characterization of transcriptional profiles associated with stress-induced neuronal activation in Arc-GFP mice
Source: Mol Psychiatry. 2024 Apr 22;29(10):3010–23. doi: 10.1038/s41380-024-02555-z (PMC11449785; doi:10.1038/s41380-024-02555-z)
Supplement: Supplementary file 5 — Data Set 4 [file 41380_2024_2555_MOESM5_ESM.xlsx]

## Sheet: Upregulated_SvsR_vhip
Supplementary Table 4. GO terms analysis of the DEGs between control, susceptible and resilient AN, in vHIP and PFC.
Analaysis was performed by ToppGene (Chen et al. 2009)
Category	ID	Name	Source	p-value	q-value Bonferroni	q-value FDR B&H	q-value FDR B&Y	Hit Count in Query List	Hit Count in Genome	Hit in Query List
GO: Molecular Function	GO:0008092	cytoskeletal protein binding		6.795e-08	5.538e-05	5.538e-05	0.0004032	43	1115	KIFBP,LIN7C,GAPDH,MAP6D1,ACTB,GABARAP,PFN1,PFN2,HNRNPK,ERMN,HPCA,CDK5R1,NDRG1,INSC,VAMP2,YWHAQ,MAP1LC3B,ALDOA,RAB3A,WASF1,HSPA2,PLS3,SDCBP,VBP1,CAP1,HSP90AA1,HSP90AB1,ADSS1,MAPK8IP1,ENC1,CAPZA2,CAPZB,APBB1,TPPP,YWHAH,ACTR3,GSN,CRYAB,CLIP3,EEF2,CCT5,CSRP1,FSCN1
GO: Molecular Function	GO:0044877	protein-containing complex binding		3.862e-07	0.0003148	0.0001186	0.0008637	54	1668	SECISBP2L,RPL23A,HMGN5,PLK2,HIF1A,RPLP1,PDK2,ACTB,CCND1,PGAM5,HNRNPK,ERMN,NEFL,CDK5R1,SALL2,SALL1,MID1IP1,STXBP3,TUBA1A,PRMT5,VAMP2,HRAS,GNA12,HES1,GNAI1,YWHAQ,FKBP1A,WASF1,PLS3,SDCBP,RAC1,HSP90AA1,HSP90AB1,ADSS1,GIT1,RTN4,BAG4,CAPZA2,CAPZB,APBB1,CLIC4,YWHAZ,ACTR3,GSN,CRYAB,EEF2,PPP3CA,PPP3CB,CSNK2B,DYNLL1,FSCN1,EIF1,MAP2K1,PCNA
GO: Molecular Function	GO:0019900	kinase binding		4.366e-07	0.0003559	0.0001186	0.0008637	39	1027	HIF1A,RPLP1,RPS6,ACTB,PHYHIP,DAZAP2,SIK1,CCND1,PGAM1,TUBA4A,HPCA,CDK5R1,PARD6A,HES1,YWHAQ,RAC1,HSP90AA1,HSP90AB1,MAPK8IP1,DSP,BAG5,DUSP7,NR4A3,LDHA,YWHAZ,GSN,RHEB,RHOB,RHOG,ARHGDIA,EEF2,TOB1,SLC12A2,CSNK2B,ERRFI1,ATF4,MAP2K1,SMCR8,PCNA
GO: Molecular Function	GO:0019901	protein kinase binding		6.757e-07	0.0005507	0.0001377	0.001002	36	923	HIF1A,RPLP1,RPS6,ACTB,PHYHIP,DAZAP2,SIK1,CCND1,PGAM1,TUBA4A,CDK5R1,PARD6A,HES1,YWHAQ,RAC1,HSP90AA1,HSP90AB1,MAPK8IP1,DSP,BAG5,DUSP7,NR4A3,YWHAZ,RHEB,RHOB,RHOG,ARHGDIA,EEF2,TOB1,SLC12A2,CSNK2B,ERRFI1,ATF4,MAP2K1,SMCR8,PCNA
GO: Molecular Function	GO:0032550	purine ribonucleoside binding		1.555e-06	0.001267	0.0002108	0.001535	22	428	TUBA4A,TUBB4A,TUBA1A,HRAS,GNA12,GNAI1,RAB3A,RAC1,HSP90AA1,HSP90AB1,ADSS1,RAP2B,ARF1,RHEB,ARF6,RHOB,RHOG,ARHGDIA,EEF2,RAB34,RASL11A,RASD1
GO: Molecular Function	GO:0032549	ribonucleoside binding		1.744e-06	0.001421	0.0002108	0.001535	22	431	TUBA4A,TUBB4A,TUBA1A,HRAS,GNA12,GNAI1,RAB3A,RAC1,HSP90AA1,HSP90AB1,ADSS1,RAP2B,ARF1,RHEB,ARF6,RHOB,RHOG,ARHGDIA,EEF2,RAB34,RASL11A,RASD1
GO: Molecular Function	GO:0001883	purine nucleoside binding		1.811e-06	0.001476	0.0002108	0.001535	22	432	TUBA4A,TUBB4A,TUBA1A,HRAS,GNA12,GNAI1,RAB3A,RAC1,HSP90AA1,HSP90AB1,ADSS1,RAP2B,ARF1,RHEB,ARF6,RHOB,RHOG,ARHGDIA,EEF2,RAB34,RASL11A,RASD1
GO: Molecular Function	GO:0005525	GTP binding		2.353e-06	0.001918	0.0002211	0.00161	21	405	TUBA4A,TUBB4A,TUBA1A,HRAS,GNA12,GNAI1,RAB3A,RAC1,HSP90AA1,HSP90AB1,ADSS1,RAP2B,ARF1,RHEB,ARF6,RHOB,RHOG,EEF2,RAB34,RASL11A,RASD1
GO: Molecular Function	GO:0001882	nucleoside binding		2.442e-06	0.00199	0.0002211	0.00161	22	440	TUBA4A,TUBB4A,TUBA1A,HRAS,GNA12,GNAI1,RAB3A,RAC1,HSP90AA1,HSP90AB1,ADSS1,RAP2B,ARF1,RHEB,ARF6,RHOB,RHOG,ARHGDIA,EEF2,RAB34,RASL11A,RASD1
GO: Molecular Function	GO:0019001	guanyl nucleotide binding		3.041e-06	0.002478	0.0002253	0.00164	22	446	TUBA4A,TUBB4A,TUBA1A,HRAS,GNA12,GNAI1,RAB3A,RAC1,HSP90AA1,HSP90AB1,ADSS1,RAP2B,ARF1,RHEB,ARF6,RHOB,RHOG,ARHGDIA,EEF2,RAB34,RASL11A,RASD1
GO: Molecular Function	GO:0032561	guanyl ribonucleotide binding		3.041e-06	0.002478	0.0002253	0.00164	22	446	TUBA4A,TUBB4A,TUBA1A,HRAS,GNA12,GNAI1,RAB3A,RAC1,HSP90AA1,HSP90AB1,ADSS1,RAP2B,ARF1,RHEB,ARF6,RHOB,RHOG,ARHGDIA,EEF2,RAB34,RASL11A,RASD1
GO: Molecular Function	GO:0017111	nucleoside-triphosphatase activity		3.665e-06	0.002987	0.0002489	0.001812	46	1428	ATP6V1G2,PSMC3,ATP6V1F,PFN1,PFN2,CHN1,PGAM5,TUBA4A,TUBB4A,GNG12,TUBA1A,HRAS,DYNLRB1,GNA12,GNAI1,GNG3,DNAJA1,RAB3A,HSPA2,RAC1,HSP90AA1,ADSS1,PMP22,RAP2B,GIT1,BAG5,BAG4,TPPP,ARF1,RHEB,ARF6,RHOB,RHOG,ARHGDIA,RASGRP1,EEF2,RAB34,RASL11A,EIF4A1,GET3,ERRFI1,RASD1,DYNLL1,SMCR8,ATP2B1,SNRNP200
GO: Molecular Function	GO:0016817	hydrolase activity, acting on acid anhydrides		4.887e-06	0.003983	0.0002845	0.002071	47	1489	ATP6V1G2,PSMC3,ATP6V1F,PFN1,ACYP1,PFN2,CHN1,PGAM5,TUBA4A,TUBB4A,GNG12,TUBA1A,HRAS,DYNLRB1,GNA12,GNAI1,GNG3,DNAJA1,RAB3A,HSPA2,RAC1,HSP90AA1,ADSS1,PMP22,RAP2B,GIT1,BAG5,BAG4,TPPP,ARF1,RHEB,ARF6,RHOB,RHOG,ARHGDIA,RASGRP1,EEF2,RAB34,RASL11A,EIF4A1,GET3,ERRFI1,RASD1,DYNLL1,SMCR8,ATP2B1,SNRNP200
GO: Molecular Function	GO:0016818	hydrolase activity, acting on acid anhydrides, in phosphorus-containing anhydrides		4.887e-06	0.003983	0.0002845	0.002071	47	1489	ATP6V1G2,PSMC3,ATP6V1F,PFN1,ACYP1,PFN2,CHN1,PGAM5,TUBA4A,TUBB4A,GNG12,TUBA1A,HRAS,DYNLRB1,GNA12,GNAI1,GNG3,DNAJA1,RAB3A,HSPA2,RAC1,HSP90AA1,ADSS1,PMP22,RAP2B,GIT1,BAG5,BAG4,TPPP,ARF1,RHEB,ARF6,RHOB,RHOG,ARHGDIA,RASGRP1,EEF2,RAB34,RASL11A,EIF4A1,GET3,ERRFI1,RASD1,DYNLL1,SMCR8,ATP2B1,SNRNP200
GO: Molecular Function	GO:0008134	transcription factor binding		5.923e-06	0.004827	0.0003218	0.002343	30	768	SOX10,NRIP1,HIF1A,ACTB,SIK1,CCND1,CAMTA2,KAT2A,SOX8,HNRNPK,PTMA,JUNB,SALL1,NFIA,PARD6A,PURB,HES1,DNAJA1,APBB1,NR4A3,LMO4,BHLHE40,YWHAH,YWHAZ,LMO2,CSNK2B,CHCHD2,ATF4,PADI2,PCNA
GO: Molecular Function	GO:0045296	cadherin binding		9.814e-06	0.007998	0.0004763	0.003468	18	341	RPL23A,PFN1,HNRNPK,FASN,CDK5R1,NDRG1,ALDOA,HSP90AB1,RTN4,CAPZB,RPL14,LDHA,YWHAZ,EPN2,CDC42EP1,EEF2,EIF4G2,FSCN1
GO: Molecular Function	GO:0031072	heat shock protein binding		1.004e-05	0.008181	0.0004763	0.003468	12	160	HIF1A,HNRNPK,CDK5R1,DNAJA1,FKBP1A,HSPA2,HSP90AB1,GPR37,BAG5,BAG4,ARHGDIA,SLC12A2
GO: Molecular Function	GO:0016462	pyrophosphatase activity		1.052e-05	0.008573	0.0004763	0.003468	46	1487	ATP6V1G2,PSMC3,ATP6V1F,PFN1,PFN2,CHN1,PGAM5,TUBA4A,TUBB4A,GNG12,TUBA1A,HRAS,DYNLRB1,GNA12,GNAI1,GNG3,DNAJA1,RAB3A,HSPA2,RAC1,HSP90AA1,ADSS1,PMP22,RAP2B,GIT1,BAG5,BAG4,TPPP,ARF1,RHEB,ARF6,RHOB,RHOG,ARHGDIA,RASGRP1,EEF2,RAB34,RASL11A,EIF4A1,GET3,ERRFI1,RASD1,DYNLL1,SMCR8,ATP2B1,SNRNP200
GO: Molecular Function	GO:0031625	ubiquitin protein ligase binding		1.662e-05	0.01355	0.0007016	0.005108	17	321	HIF1A,ACTG1,GABARAP,UBB,UBE2A,UBE2D1,MAP1LC3B,DNAJA1,HSP90AA1,HSP90AB1,SLC25A5,GPR37,RTN4,BAG5,BAG4,APBB1,YWHAZ
GO: Molecular Function	GO:0019904	protein domain specific binding		1.722e-05	0.01403	0.0007016	0.005108	32	895	HIF1A,LIN7C,GAPDH,DAZAP2,BANF1,HNRNPK,FZD7,BMP2,NEFL,GNG12,TUBA1A,INSC,HES1,YWHAQ,MAP1LC3B,DNAJA1,HSPA2,HSP90AA1,HSP90AB1,RAP2B,WNT3,SKP1,BHLHE40,YWHAH,YWHAZ,ARF1,CSNK2B,ERRFI1,DYNLL1,ATF4,OLIG2,ATP2B1
GO: Molecular Function	GO:0003924	GTPase activity		3.394e-05	0.02766	0.001317	0.00959	29	800	CHN1,PGAM5,TUBA4A,TUBB4A,GNG12,TUBA1A,HRAS,GNA12,GNAI1,GNG3,RAB3A,RAC1,ADSS1,RAP2B,GIT1,TPPP,ARF1,RHEB,ARF6,RHOB,RHOG,ARHGDIA,RASGRP1,EEF2,RAB34,RASL11A,ERRFI1,RASD1,SMCR8
GO: Molecular Function	GO:0044389	ubiquitin-like protein ligase binding		3.715e-05	0.03028	0.001376	0.01002	17	342	HIF1A,ACTG1,GABARAP,UBB,UBE2A,UBE2D1,MAP1LC3B,DNAJA1,HSP90AA1,HSP90AB1,SLC25A5,GPR37,RTN4,BAG5,BAG4,APBB1,YWHAZ
GO: Molecular Function	GO:0042826	histone deacetylase binding		6.125e-05	0.04992	0.00217	0.0158	10	135	NRIP1,HIF1A,SIK1,CCND1,CAMTA2,KAT2A,HES1,RAC1,HSP90AA1,HSP90AB1
GO: Molecular Function	GO:0098918	structural constituent of synapse		0.0001193	0.09721	0.00405	0.02949	5	31	ACTB,ACTG1,NEFL,PLS3,GIT1
GO: Molecular Function	GO:0005200	structural constituent of cytoskeleton		0.0001768	0.1441	0.005765	0.04198	9	125	ACTB,ACTG1,TUBA4A,NEFL,TUBB4A,TUBA1A,PLS3,DSP,ACTR3
GO: Molecular Function	GO:0008022	protein C-terminus binding		0.0001958	0.1596	0.006122	0.04457	13	250	BANF1,NEFL,MID1IP1,VAMP2,HRAS,YWHAQ,RAB3A,SDCBP,LIG4,DYNLL1,ATF4,MAP2K1,PCNA
GO: Molecular Function	GO:0019003	GDP binding		0.0002102	0.1713	0.006122	0.04457	8	101	HRAS,GNAI1,RAP2B,ARF1,RHEB,ARF6,RHOB,ARHGDIA
GO: Molecular Function	GO:0051021	GDP-dissociation inhibitor binding		0.0002103	0.1714	0.006122	0.04457	3	8	RAB3A,RAC1,HSP90AA1
GO: Molecular Function	GO:0099186	structural constituent of postsynapse		0.0003034	0.2473	0.008526	0.06208	4	21	ACTB,ACTG1,NEFL,GIT1
GO: Molecular Function	GO:0030235	nitric-oxide synthase regulator activity		0.0004401	0.3587	0.01196	0.08706	3	10	HSP90AA1,HSP90AB1,DYNLL1
GO: Molecular Function	GO:0030742	GTP-dependent protein binding		0.0006099	0.4971	0.01603	0.1167	4	25	PARD6A,RAB3A,RAC1,RAB34
GO: Molecular Function	GO:0016769	transferase activity, transferring nitrogenous groups		0.0007118	0.5801	0.01793	0.1305	4	26	GAPDH,GATM,GOT2,PSAT1
GO: Molecular Function	GO:0017098	sulfonylurea receptor binding		0.0007486	0.6101	0.01793	0.1305	2	3	HSP90AA1,HSP90AB1
GO: Molecular Function	GO:0002135	CTP binding		0.0007486	0.6101	0.01793	0.1305	2	3	HSP90AA1,HSP90AB1
GO: Molecular Function	GO:0000774	adenyl-nucleotide exchange factor activity		0.0007881	0.6423	0.01793	0.1305	3	12	PFN1,BAG5,BAG4
GO: Molecular Function	GO:0048156	tau protein binding		0.000792	0.6455	0.01793	0.1305	5	46	ACTB,HSPA2,HSP90AA1,HSP90AB1,APBB1
GO: Molecular Function	GO:0060590	ATPase regulator activity		0.0008749	0.713	0.01876	0.1366	5	47	PFN1,DNAJA1,RAB3A,BAG5,BAG4
GO: Molecular Function	GO:0070888	E-box binding		0.0008749	0.713	0.01876	0.1366	5	47	HIF1A,NEUROD2,PRMT5,HES1,BHLHE40
GO: Molecular Function	GO:0003779	actin binding		0.0009615	0.7836	0.02009	0.1463	18	492	PFN1,PFN2,ERMN,HPCA,CDK5R1,ALDOA,WASF1,PLS3,CAP1,ADSS1,ENC1,CAPZA2,CAPZB,YWHAH,ACTR3,GSN,EEF2,FSCN1
GO: Molecular Function	GO:0003735	structural constituent of ribosome		0.001041	0.8484	0.02121	0.1544	10	192	RPL23A,RPL38,RPL36A,RPLP1,RPS4X,RPS6,RPL22L1,RPL14,RPL7,RPL18
GO: Molecular Function	GO:0050998	nitric-oxide synthase binding		0.001089	0.8877	0.02165	0.1576	4	29	ACTB,HSP90AA1,HSP90AB1,DYNLL1
GO: Molecular Function	GO:0004517	nitric-oxide synthase activity		0.001273	1	0.02471	0.1799	3	14	HSP90AA1,HSP90AB1,DYNLL1
GO: Molecular Function	GO:0050839	cell adhesion molecule binding		0.001375	1	0.02559	0.1863	20	593	RPL23A,PFN1,HNRNPK,FASN,CDK5R1,NDRG1,ALDOA,SDCBP,HSP90AB1,DSP,RTN4,CAPZB,RPL14,LDHA,YWHAZ,EPN2,CDC42EP1,EEF2,EIF4G2,FSCN1
GO: Molecular Function	GO:0051082	unfolded protein binding		0.001381	1	0.02559	0.1863	8	134	PFDN5,DNAJA1,HSPA2,VBP1,HSP90AA1,HSP90AB1,CRYAB,CCT5
GO: Molecular Function	GO:0005198	structural molecule activity		0.001435	1	0.02599	0.1892	24	772	RPL23A,RPL38,RPL36A,RPLP1,RPS4X,RPS6,ACTB,ACTG1,TUBA4A,NEFL,TUBB4A,TUBA1A,RPL22L1,PLP1,PLS3,ISCA1,GIT1,DSP,RPL14,ACTR3,CRYAB,CSRP1,RPL7,RPL18
GO: Molecular Function	GO:0002134	UTP binding		0.001481	1	0.02624	0.1911	2	4	HSP90AA1,HSP90AB1
GO: Molecular Function	GO:0046875	ephrin receptor binding		0.001785	1	0.03031	0.2207	4	33	CHN1,CDK5R1,SDCBP,EFNB3
GO: Molecular Function	GO:0035035	histone acetyltransferase binding		0.001785	1	0.03031	0.2207	4	33	HIF1A,APBB1,NR4A3,PCNA
GO: Molecular Function	GO:0033192	calmodulin-dependent protein phosphatase activity		0.002443	1	0.03904	0.2842	2	5	PPP3CA,PPP3CB
GO: Molecular Function	GO:0051022	Rho GDP-dissociation inhibitor binding		0.002443	1	0.03904	0.2842	2	5	RAC1,HSP90AA1
GO: Molecular Function	GO:0032564	dATP binding		0.002443	1	0.03904	0.2842	2	5	HSP90AA1,HSP90AB1
GO: Molecular Function	GO:0044183	protein folding chaperone		0.002742	1	0.04297	0.3129	4	37	HSPA2,HSP90AA1,HSP90AB1,CCT5
GO: Biological Process	GO:0007417	central nervous system development		2.544e-16	1.346e-12	1.346e-12	1.232e-11	73	1694	KCTD12,SOX10,KIFBP,HIF1A,RPS4X,ACTB,ACTG1,GABARAP,KAT2A,SOX8,WLS,CHN1,ZEB2,HNRNPK,HPCA,BMP2,NEFL,UBB,CDK5R1,NEUROD2,SALL1,STXBP3,GNG12,KCNC2,PRMT5,KCNJ10,OPALIN,UGT8,GNA12,HES1,YWHAQ,OLIG1,ALDOA,QDPR,FBXO45,ZBTB18,PLP1,IL33,CNP,MOG,RAC1,HSP90AA1,HSP90AB1,TFEB,HTR1A,GIT1,NRGN,FA2H,WNT3,RTN4,TPPP,NR4A3,POU3F1,COX17,LMO4,LDHA,YWHAH,ACTR3,TSPAN2,GSN,BTBD3,RHEB,LIG4,PPP3CA,PPP3CB,EFNB3,DYNLL1,EMX2,MAP…
GO: Biological Process	GO:0048709	oligodendrocyte differentiation		1.599e-11	8.46e-08	4.23e-08	3.871e-07	19	170	SOX10,SOX8,PRMT5,KCNJ10,OPALIN,GNA12,HES1,OLIG1,PLP1,IL33,CNP,TFEB,FA2H,RTN4,TPPP,TSPAN2,GSN,RHEB,OLIG2
GO: Biological Process	GO:0042063	gliogenesis		9.233e-11	4.885e-07	1.605e-07	1.468e-06	30	484	SOX10,PENK,SOX8,BMP2,GJB1,CDK5R1,NDRG1,PRMT5,KCNJ10,OPALIN,GNA12,HES1,OLIG1,QDPR,PLP1,IL33,CNP,PMP22,TFEB,FA2H,RTN4,TPPP,POU3F1,ACTR3,TSPAN2,GSN,RHEB,EEF2,MAP2K1,OLIG2
GO: Biological Process	GO:0007420	brain development		1.213e-10	6.419e-07	1.605e-07	1.468e-06	52	1289	KCTD12,SOX10,HIF1A,RPS4X,ACTB,ACTG1,GABARAP,KAT2A,WLS,ZEB2,HNRNPK,HPCA,BMP2,NEFL,UBB,CDK5R1,NEUROD2,SALL1,STXBP3,GNG12,KCNC2,HES1,YWHAQ,ALDOA,QDPR,FBXO45,ZBTB18,PLP1,CNP,RAC1,GIT1,NRGN,WNT3,RTN4,NR4A3,POU3F1,COX17,LMO4,LDHA,YWHAH,TSPAN2,BTBD3,PPP3CA,PPP3CB,EFNB3,DYNLL1,EMX2,MAP2K1,NEUROD6,OLIG2,PADI2,ATP2B1
GO: Biological Process	GO:0010001	glial cell differentiation		1.891e-10	1.001e-06	2.001e-07	1.831e-06	26	378	SOX10,SOX8,BMP2,GJB1,NDRG1,PRMT5,KCNJ10,OPALIN,GNA12,HES1,OLIG1,PLP1,IL33,CNP,PMP22,TFEB,FA2H,RTN4,TPPP,POU3F1,ACTR3,TSPAN2,GSN,RHEB,MAP2K1,OLIG2
GO: Biological Process	GO:0033043	regulation of organelle organization		2.423e-10	1.282e-06	2.012e-07	1.841e-06	54	1397	CCP110,PLK2,HIF1A,MAP6D1,ACTG1,ATP6V1F,KAT2A,PFN1,PFN2,ZEB2,TUBB4A,CDK5R1,MID1IP1,PRMT5,HRAS,GNA12,GNAI1,MLLT11,YWHAQ,RAB3A,WASF1,SDCBP,RAC1,GPM6B,HTR1A,UBQLN2,SLC25A5,BAG4,CAPZA2,CAPZB,TPPP,CLIC4,YWHAH,YWHAZ,ACTR3,GSN,ARF1,ARF6,CDC42EP1,TGFA,RHOB,RHOG,ARHGDIA,LIG4,CLIP3,CCT5,VPS35,GHITM,DYNLL1,PIP4K2C,IK,FSCN1,MAP2K1,SMCR8
GO: Biological Process	GO:0060322	head development		2.662e-10	1.408e-06	2.012e-07	1.841e-06	53	1359	KCTD12,SOX10,HIF1A,RPS4X,ACTB,ACTG1,GABARAP,KAT2A,WLS,ZEB2,HNRNPK,HPCA,BMP2,NEFL,UBB,CDK5R1,NEUROD2,SALL1,STXBP3,GNG12,KCNC2,HES1,YWHAQ,ALDOA,QDPR,FBXO45,ZBTB18,PLP1,CNP,RAC1,GIT1,NRGN,WNT3,RTN4,NR4A3,POU3F1,COX17,LMO4,LDHA,YWHAH,TSPAN2,BTBD3,CNBP,PPP3CA,PPP3CB,EFNB3,DYNLL1,EMX2,MAP2K1,NEUROD6,OLIG2,PADI2,ATP2B1
GO: Biological Process	GO:0007010	cytoskeleton organization		1.243e-09	6.575e-06	7.937e-07	7.263e-06	65	1949	CCP110,KIFBP,PLK2,GAPDH,MAP6D1,ACTB,MAP3K20,ACTG1,GABARAP,ATP6V1F,KAT2A,PFN1,PFN2,TUBA4A,STRIP2,ERMN,NEFL,TUBB4A,CDK5R1,MID1IP1,TUBA1A,PARD6A,INSC,HRAS,UGT8,DYNLRB1,GNA12,GNAI1,YWHAQ,AMOTL2,ALDOA,WASF1,PLS3,SDCBP,CNP,CAP1,RAC1,HSP90AA1,PMP22,GPM6B,HTR1A,DSP,BAG4,CAPZA2,CAPZB,TPPP,CLIC4,MZT1,CBFB,YWHAH,ACTR3,GSN,ARF1,ARF6,CDC42EP1,CRYAB,RHOB,RHOG,ARHGDIA,PPP2R1A,CLIP3,CCT5,CSRP1,DYNLL1,FSCN1
GO: Biological Process	GO:0072657	protein localization to membrane		1.35e-09	7.144e-06	7.937e-07	7.263e-06	37	786	RPL23A,RPL38,RPL36A,LIN7C,RPLP1,RPS4X,RPS6,ACTB,HPCA,CDK5R1,PGAP2,VAMP2,HRAS,YWHAQ,RAB3A,SDCBP,RAC1,HSP90AA1,NPTX2,HTR1A,GIT1,BAG4,RPL14,YWHAH,YWHAZ,ACTR3,GSN,ARF6,RHOG,CLIP3,RAB34,GOLGA7,GET3,VPS35,MAP2K1,RPL7,RPL18
GO: Biological Process	GO:0097435	supramolecular fiber organization		2.242e-09	1.186e-05	1.186e-06	1.086e-05	40	914	MAP6D1,ACTG1,PFDN5,PFN1,PFN2,ERMN,NEFL,TUBB4A,CDK5R1,MID1IP1,GNA12,YWHAQ,ALDOA,FKBP1A,WASF1,PLS3,VBP1,RAC1,HSP90AA1,HSP90AB1,HTR1A,DSP,BAG4,CAPZA2,CAPZB,TPPP,MZT1,CBFB,ACTR3,GSN,ARF1,ARF6,CDC42EP1,CRYAB,RHOB,RHOG,CLIP3,CCT5,CSRP1,FSCN1
GO: Biological Process	GO:0048857	neural nucleus development		2.874e-09	1.521e-05	1.276e-06	1.168e-05	13	97	ACTB,ACTG1,BMP2,CDK5R1,KCNC2,YWHAQ,PLP1,CNP,LDHA,YWHAH,DYNLL1,OLIG2,PADI2
GO: Biological Process	GO:0048666	neuron development		2.894e-09	1.531e-05	1.276e-06	1.168e-05	58	1673	KCTD12,KIFBP,PLK2,HIF1A,PLK5,ACTB,CHN1,NRN1,ZEB2,NCDN,HNRNPK,NEFL,UBB,CDK5R1,NEUROD2,UGT8,HES1,ALDOA,FBXO45,RAB3A,WASF1,ZBTB18,PLP1,PLS3,CNP,RAC1,HSP90AA1,HSP90AB1,PMP22,GPM6B,GIT1,WNT3,RTN4,BAG5,ENC1,CAPZB,APBB1,CASP6,NR4A3,YWHAH,YWHAZ,ACTR3,TSPAN2,ARF1,BTBD3,ARF6,RHOG,ARHGDIA,PPP3CA,PPP3CB,EFNB3,CSRP1,EIF4G2,MTURN,EMX2,MAP2K1,OLIG2,ATP2B1
GO: Biological Process	GO:0051493	regulation of cytoskeleton organization		3.879e-09	2.052e-05	1.483e-06	1.357e-05	31	601	MAP6D1,ACTG1,KAT2A,PFN1,PFN2,TUBB4A,CDK5R1,MID1IP1,HRAS,GNA12,GNAI1,YWHAQ,WASF1,RAC1,GPM6B,HTR1A,BAG4,CAPZA2,CAPZB,TPPP,CLIC4,ACTR3,GSN,ARF1,ARF6,CDC42EP1,RHOB,RHOG,ARHGDIA,CLIP3,FSCN1
GO: Biological Process	GO:0031175	neuron projection development		3.925e-09	2.077e-05	1.483e-06	1.357e-05	52	1424	KCTD12,KIFBP,PLK2,HIF1A,PLK5,ACTB,CHN1,NRN1,ZEB2,NCDN,HNRNPK,NEFL,UBB,CDK5R1,UGT8,HES1,ALDOA,FBXO45,RAB3A,WASF1,PLP1,PLS3,CNP,RAC1,HSP90AA1,HSP90AB1,PMP22,GPM6B,GIT1,WNT3,RTN4,BAG5,ENC1,CAPZB,APBB1,CASP6,NR4A3,YWHAH,ACTR3,TSPAN2,ARF1,BTBD3,ARF6,RHOG,ARHGDIA,PPP3CA,PPP3CB,EFNB3,CSRP1,EIF4G2,EMX2,MAP2K1
GO: Biological Process	GO:0002275	myeloid cell activation involved in immune response		8.329e-09	4.407e-05	2.871e-06	2.627e-05	30	586	PSMA2,PSMC3,PSMD2,PGAM1,NDUFC2,STXBP3,VAMP2,ALDOA,RAB3A,IL33,SDCBP,CAP1,RAC1,HSP90AA1,HSP90AB1,RAP2B,DSP,NR4A3,CAT,YWHAZ,GSN,RHOG,RASGRP1,EEF2,CSNK2B,GOLGA7,FTH1,DYNLL1,TNFAIP6,PADI2
GO: Biological Process	GO:0045055	regulated exocytosis		8.682e-09	4.594e-05	2.871e-06	2.627e-05	38	881	PSMA2,PSMC3,PSMD2,PFN2,NRN1,PGAM1,TUBA4A,NDUFC2,STXBP3,VAMP2,ALDOA,RAB3A,SDCBP,CAP1,RAC1,HSP90AA1,HSP90AB1,HTR1A,RAP2B,GIT1,DSP,NR4A3,CAT,YWHAZ,GSN,ARF1,RHOG,RASGRP1,EEF2,SCCPDH,PPP3CA,PPP3CB,CSNK2B,GOLGA7,FTH1,DYNLL1,TNFAIP6,PADI2
GO: Biological Process	GO:0051726	regulation of cell cycle		9.389e-09	4.968e-05	2.922e-06	2.674e-05	51	1418	RPL23A,HMGN5,GADD45B,CCP110,PLK2,RPL36A,TRIM35,RPS6,PSMA2,PLK5,PSMB3,ACTB,MAP3K20,PSMC3,PSMD2,SIK1,CCND1,KAT2A,TUBA4A,BMP2,JUNB,TUBB4A,CDK5R1,KLHL9,UBE2D1,TUBA1A,PRMT5,HRAS,HES1,GNAI1,YWHAQ,HSPA2,SDCBP,HSP90AA1,HSP90AB1,PMP22,GIT1,APBB1,NR4A3,SKP1,YWHAH,RHEB,TGFA,RHOB,PPP2R1A,EIF4G2,DYNLL1,IK,MAP2K1,RPL7,PCNA
GO: Biological Process	GO:0032880	regulation of protein localization		1.559e-08	8.248e-05	4.582e-06	4.193e-05	43	1101	HIF1A,ACTB,WLS,HNRNPK,ABHD17C,HPCA,CDK5R1,KCNC2,PARD6A,VAMP2,GLUL,HRAS,GNAI1,YWHAQ,DNAJA1,FKBP1A,RAC1,HSP90AA1,HSP90AB1,GPM6B,SLC25A5,CNIH2,RTN4,BAG4,APBB1,YWHAH,YWHAZ,ACTR3,GSN,ARF1,ARF6,RHOG,ARHGDIA,CLIP3,CHCHD4,PPP3CA,PPP3CB,RAB34,SLC12A2,CCT5,VPS35,DYNLL1,MAP2K1
GO: Biological Process	GO:0099536	synaptic signaling		1.824e-08	9.649e-05	4.979e-06	4.557e-05	43	1107	PLK2,JPH4,LIN7C,PENK,GABARAP,KAT2A,PFN2,NRN1,NCDN,HNRNPK,CDK5R1,NEUROD2,STXBP3,PRMT5,KCNJ10,VAMP2,GLUL,HRAS,SYPL1,GNA12,GNAI1,RAB3A,PLP1,SDCBP,CNP,RAC1,PMP22,NPTX2,HTR1A,GIT1,NRGN,CNIH2,BHLHE40,YWHAH,ARF1,RHEB,PPP3CA,PPP3CB,EFNB3,SLC12A2,CSNK2B,VPS35,ATF4
GO: Biological Process	GO:0030901	midbrain development		1.882e-08	9.959e-05	4.979e-06	4.557e-05	14	134	ACTB,ACTG1,KAT2A,WLS,HES1,YWHAQ,PLP1,CNP,RAC1,WNT3,LDHA,YWHAH,DYNLL1,PADI2
GO: Biological Process	GO:0006605	protein targeting		2.05e-08	0.0001085	5.166e-06	4.728e-05	27	506	RPL23A,RPL38,RPL36A,RPLP1,RPS4X,RPS6,GABARAP,HPCA,UBB,CDK5R1,UBE2D1,HRAS,ACOT2,YWHAQ,SDCBP,HSP90AA1,BAG4,CAT,RPL14,NCOA4,YWHAZ,ACTR3,CHCHD4,GOLGA7,GET3,RPL7,RPL18
GO: Biological Process	GO:0098916	anterograde trans-synaptic signaling		2.374e-08	0.0001256	5.323e-06	4.871e-05	42	1076	PLK2,JPH4,LIN7C,PENK,GABARAP,KAT2A,PFN2,NRN1,NCDN,HNRNPK,NEUROD2,STXBP3,PRMT5,KCNJ10,VAMP2,GLUL,HRAS,SYPL1,GNA12,GNAI1,RAB3A,PLP1,SDCBP,CNP,RAC1,PMP22,NPTX2,HTR1A,GIT1,NRGN,CNIH2,BHLHE40,YWHAH,ARF1,RHEB,PPP3CA,PPP3CB,EFNB3,SLC12A2,CSNK2B,VPS35,ATF4
GO: Biological Process	GO:0007268	chemical synaptic transmission		2.374e-08	0.0001256	5.323e-06	4.871e-05	42	1076	PLK2,JPH4,LIN7C,PENK,GABARAP,KAT2A,PFN2,NRN1,NCDN,HNRNPK,NEUROD2,STXBP3,PRMT5,KCNJ10,VAMP2,GLUL,HRAS,SYPL1,GNA12,GNAI1,RAB3A,PLP1,SDCBP,CNP,RAC1,PMP22,NPTX2,HTR1A,GIT1,NRGN,CNIH2,BHLHE40,YWHAH,ARF1,RHEB,PPP3CA,PPP3CB,EFNB3,SLC12A2,CSNK2B,VPS35,ATF4
GO: Biological Process	GO:0043299	leukocyte degranulation		2.507e-08	0.0001327	5.323e-06	4.871e-05	29	580	PSMA2,PSMC3,PSMD2,PGAM1,NDUFC2,STXBP3,VAMP2,ALDOA,RAB3A,SDCBP,CAP1,RAC1,HSP90AA1,HSP90AB1,RAP2B,DSP,NR4A3,CAT,YWHAZ,GSN,RHOG,RASGRP1,EEF2,CSNK2B,GOLGA7,FTH1,DYNLL1,TNFAIP6,PADI2
GO: Biological Process	GO:0051129	negative regulation of cellular component organization		2.515e-08	0.0001331	5.323e-06	4.871e-05	38	917	CCP110,MAP6D1,PFDN5,KAT2A,PFN1,PFN2,TUBB4A,CDK5R1,NEUROD2,MID1IP1,HES1,YWHAQ,HSPA2,SDCBP,VBP1,RAC1,PMP22,UBQLN2,SLC25A5,WNT3,RTN4,BAG5,CAPZA2,CAPZB,LMO4,YWHAH,ACTR3,GSN,ARF6,CRYAB,ARHGDIA,CLIP3,PPP3CA,EFNB3,VPS35,GHITM,IK,SMCR8
GO: Biological Process	GO:0099537	trans-synaptic signaling		3.001e-08	0.0001588	5.932e-06	5.429e-05	42	1085	PLK2,JPH4,LIN7C,PENK,GABARAP,KAT2A,PFN2,NRN1,NCDN,HNRNPK,NEUROD2,STXBP3,PRMT5,KCNJ10,VAMP2,GLUL,HRAS,SYPL1,GNA12,GNAI1,RAB3A,PLP1,SDCBP,CNP,RAC1,PMP22,NPTX2,HTR1A,GIT1,NRGN,CNIH2,BHLHE40,YWHAH,ARF1,RHEB,PPP3CA,PPP3CB,EFNB3,SLC12A2,CSNK2B,VPS35,ATF4
GO: Biological Process	GO:0000902	cell morphogenesis		3.027e-08	0.0001602	5.932e-06	5.429e-05	50	1426	KCTD12,KIFBP,HIF1A,ACTB,CHN1,NRN1,ZEB2,HNRNPK,STRIP2,ERMN,FZD7,NEFL,UBB,CDK5R1,UGT8,GNA12,HES1,AMOTL2,ALDOA,FBXO45,RAB3A,WASF1,PLS3,CNP,CAP1,RAC1,HSP90AA1,HSP90AB1,PMP22,WNT3,RTN4,LRATD1,CAPZB,APBB1,CLIC4,NR4A3,YWHAH,ACTR3,BTBD3,CDC42EP1,RHOB,RHOG,ARHGDIA,PPP3CA,PPP3CB,EFNB3,EIF4G2,ATF4,EMX2,MAP2K1
GO: Biological Process	GO:0006887	exocytosis		4.105e-08	0.0002172	7.24e-06	6.625e-05	40	1015	LIN7C,PSMA2,PSMC3,PSMD2,PFN2,NRN1,PGAM1,TUBA4A,NDUFC2,STXBP3,VAMP2,ALDOA,RAB3A,SDCBP,CAP1,RAC1,HSP90AA1,HSP90AB1,HTR1A,RAP2B,GIT1,DSP,NR4A3,CAT,YWHAZ,GSN,ARF1,EXOC8,RHOG,RASGRP1,EEF2,SCCPDH,PPP3CA,PPP3CB,CSNK2B,GOLGA7,FTH1,DYNLL1,TNFAIP6,PADI2
GO: Biological Process	GO:0140029	exocytic process		4.105e-08	0.0002172	7.24e-06	6.625e-05	40	1015	LIN7C,PSMA2,PSMC3,PSMD2,PFN2,NRN1,PGAM1,TUBA4A,NDUFC2,STXBP3,VAMP2,ALDOA,RAB3A,SDCBP,CAP1,RAC1,HSP90AA1,HSP90AB1,HTR1A,RAP2B,GIT1,DSP,NR4A3,CAT,YWHAZ,GSN,ARF1,EXOC8,RHOG,RASGRP1,EEF2,SCCPDH,PPP3CA,PPP3CB,CSNK2B,GOLGA7,FTH1,DYNLL1,TNFAIP6,PADI2
GO: Biological Process	GO:0099500	vesicle fusion to plasma membrane		4.105e-08	0.0002172	7.24e-06	6.625e-05	40	1015	LIN7C,PSMA2,PSMC3,PSMD2,PFN2,NRN1,PGAM1,TUBA4A,NDUFC2,STXBP3,VAMP2,ALDOA,RAB3A,SDCBP,CAP1,RAC1,HSP90AA1,HSP90AB1,HTR1A,RAP2B,GIT1,DSP,NR4A3,CAT,YWHAZ,GSN,ARF1,EXOC8,RHOG,RASGRP1,EEF2,SCCPDH,PPP3CA,PPP3CB,CSNK2B,GOLGA7,FTH1,DYNLL1,TNFAIP6,PADI2
GO: Biological Process	GO:0043312	neutrophil degranulation		4.414e-08	0.0002335	7.534e-06	6.894e-05	26	491	PSMA2,PSMC3,PSMD2,PGAM1,NDUFC2,STXBP3,VAMP2,ALDOA,RAB3A,SDCBP,CAP1,RAC1,HSP90AA1,HSP90AB1,RAP2B,DSP,CAT,GSN,RHOG,EEF2,CSNK2B,GOLGA7,FTH1,DYNLL1,TNFAIP6,PADI2
GO: Biological Process	GO:0002283	neutrophil activation involved in immune response		5.4e-08	0.0002857	8.667e-06	7.932e-05	26	496	PSMA2,PSMC3,PSMD2,PGAM1,NDUFC2,STXBP3,VAMP2,ALDOA,RAB3A,SDCBP,CAP1,RAC1,HSP90AA1,HSP90AB1,RAP2B,DSP,CAT,GSN,RHOG,EEF2,CSNK2B,GOLGA7,FTH1,DYNLL1,TNFAIP6,PADI2
GO: Biological Process	GO:0030900	forebrain development		5.406e-08	0.000286	8.667e-06	7.932e-05	29	601	KCTD12,SOX10,HIF1A,KAT2A,WLS,ZEB2,HNRNPK,BMP2,NEFL,UBB,CDK5R1,SALL1,GNG12,KCNC2,HES1,FBXO45,ZBTB18,CNP,RAC1,NRGN,WNT3,RTN4,NR4A3,POU3F1,LMO4,BTBD3,EMX2,NEUROD6,OLIG2
GO: Biological Process	GO:0006906	vesicle fusion		6.204e-08	0.0003282	9.654e-06	8.835e-05	41	1072	LIN7C,PSMA2,PSMC3,PSMD2,PFN2,NRN1,PGAM1,TUBA4A,NDUFC2,STXBP3,VAMP2,ALDOA,RAB3A,SDCBP,CAP1,RAC1,HSP90AA1,HSP90AB1,HTR1A,RAP2B,GIT1,DSP,NR4A3,CAT,YWHAZ,GSN,ARF1,EXOC8,RHOG,RASGRP1,EEF2,SCCPDH,PPP3CA,PPP3CB,RAB34,CSNK2B,GOLGA7,FTH1,DYNLL1,TNFAIP6,PADI2
GO: Biological Process	GO:0031344	regulation of cell projection organization		6.514e-08	0.0003447	9.848e-06	9.012e-05	37	911	KCTD12,CCP110,PLK5,ATP6V1F,KAT2A,PFN1,PFN2,CHN1,ZEB2,HNRNPK,ERMN,NEFL,CDK5R1,HRAS,HES1,RAC1,HSP90AA1,PMP22,WNT3,RTN4,BAG5,ENC1,CAPZB,APBB1,YWHAH,ACTR3,ARF6,CDC42EP1,RHOG,ARHGDIA,PPP3CA,EFNB3,VPS35,EIF4G2,DYNLL1,FSCN1,MAP2K1
GO: Biological Process	GO:0021762	substantia nigra development		7.051e-08	0.0003731	1.005e-05	9.198e-05	9	51	ACTB,ACTG1,YWHAQ,PLP1,CNP,LDHA,YWHAH,DYNLL1,PADI2
GO: Biological Process	GO:1904951	positive regulation of establishment of protein localization		7.133e-08	0.0003774	1.005e-05	9.198e-05	23	403	HIF1A,WLS,HPCA,CDK5R1,PARD6A,VAMP2,GLUL,HRAS,YWHAQ,RAC1,HSP90AA1,HSP90AB1,APBB1,YWHAH,YWHAZ,ACTR3,ARF1,ARF6,PPP3CB,RAB34,CCT5,VPS35,DYNLL1
GO: Biological Process	GO:0090174	organelle membrane fusion		7.219e-08	0.000382	1.005e-05	9.198e-05	41	1078	LIN7C,PSMA2,PSMC3,PSMD2,PFN2,NRN1,PGAM1,TUBA4A,NDUFC2,STXBP3,VAMP2,ALDOA,RAB3A,SDCBP,CAP1,RAC1,HSP90AA1,HSP90AB1,HTR1A,RAP2B,GIT1,DSP,NR4A3,CAT,YWHAZ,GSN,ARF1,EXOC8,RHOG,RASGRP1,EEF2,SCCPDH,PPP3CA,PPP3CB,RAB34,CSNK2B,GOLGA7,FTH1,DYNLL1,TNFAIP6,PADI2
GO: Biological Process	GO:0002444	myeloid leukocyte mediated immunity		7.427e-08	0.000393	1.008e-05	9.221e-05	29	610	PSMA2,PSMC3,PSMD2,PGAM1,NDUFC2,STXBP3,VAMP2,ALDOA,RAB3A,SDCBP,CAP1,RAC1,HSP90AA1,HSP90AB1,RAP2B,DSP,NR4A3,CAT,YWHAZ,GSN,RHOG,RASGRP1,EEF2,CSNK2B,GOLGA7,FTH1,DYNLL1,TNFAIP6,PADI2
GO: Biological Process	GO:0050808	synapse organization		7.958e-08	0.000421	1.053e-05	9.632e-05	28	576	ACTB,ACTG1,PFN1,PFN2,HNRNPK,ABHD17C,NEFL,CDK5R1,NEUROD2,NDRG1,NFIA,TUBA1A,FBXO45,RAB3A,WASF1,PLS3,SDCBP,PMP22,HTR1A,GIT1,APBB1,YWHAZ,ACTR3,ARF1,RHEB,ARF6,GET3,VPS35
GO: Biological Process	GO:0032940	secretion by cell		8.163e-08	0.0004319	1.053e-05	9.64e-05	53	1607	HIF1A,LIN7C,PSMA2,PSMC3,PSMD2,PFN2,WLS,NRN1,PGAM1,TUBA4A,NDUFC2,BMP2,STXBP3,KCNC2,PARD6A,VAMP2,GLUL,ALDOA,RAB3A,SDCBP,CAP1,RAC1,HSP90AA1,HSP90AB1,HTR1A,RAP2B,GIT1,SLC25A5,DSP,RTN4,APBB1,NR4A3,CAT,YWHAZ,GSN,ARF1,EXOC8,ARF6,RHOG,RASGRP1,EEF2,SCCPDH,PPP3CA,PPP3CB,RAB34,SLC12A2,CSNK2B,GOLGA7,VPS35,FTH1,DYNLL1,TNFAIP6,PADI2
GO: Biological Process	GO:0032273	positive regulation of protein polymerization		8.614e-08	0.0004558	1.085e-05	9.931e-05	14	151	PFN1,PFN2,CDK5R1,YWHAQ,WASF1,RAC1,HSP90AA1,BAG4,TPPP,ACTR3,GSN,ARF1,ARF6,CDC42EP1
GO: Biological Process	GO:0140352	export from cell		9.822e-08	0.0005197	1.209e-05	0.0001106	54	1662	HIF1A,LIN7C,PSMA2,PSMC3,PSMD2,PFN2,WLS,NRN1,PGAM1,TUBA4A,NDUFC2,BMP2,STXBP3,KCNC2,PARD6A,VAMP2,GLUL,ALDOA,RAB3A,SDCBP,CAP1,RAC1,HSP90AA1,HSP90AB1,HTR1A,RAP2B,GIT1,SLC25A5,DSP,RTN4,APBB1,NR4A3,CAT,YWHAZ,GSN,ARF1,EXOC8,ARF6,RHOG,RASGRP1,EEF2,SCCPDH,PPP3CA,PPP3CB,RAB34,SLC12A2,CSNK2B,GOLGA7,VPS35,FTH1,DYNLL1,TNFAIP6,PADI2,ATP2B1
GO: Biological Process	GO:0032271	regulation of protein polymerization		1.027e-07	0.0005434	1.235e-05	0.000113	18	258	PFN1,PFN2,TUBB4A,CDK5R1,YWHAQ,WASF1,RAC1,HSP90AA1,BAG4,CAPZA2,CAPZB,TPPP,ACTR3,GSN,ARF1,ARF6,CDC42EP1,CLIP3
GO: Biological Process	GO:0042119	neutrophil activation		1.133e-07	0.0005993	1.311e-05	0.0001199	26	515	PSMA2,PSMC3,PSMD2,PGAM1,NDUFC2,STXBP3,VAMP2,ALDOA,RAB3A,SDCBP,CAP1,RAC1,HSP90AA1,HSP90AB1,RAP2B,DSP,CAT,GSN,RHOG,EEF2,CSNK2B,GOLGA7,FTH1,DYNLL1,TNFAIP6,PADI2
GO: Biological Process	GO:1903793	positive regulation of anion transport		1.162e-07	0.0006146	1.311e-05	0.0001199	29	623	HIF1A,ACTB,WLS,HPCA,CDK5R1,PARD6A,VAMP2,GLUL,HRAS,YWHAQ,MAP1LC3B,RAC1,HSP90AA1,HSP90AB1,RTN4,APBB1,NR4A3,YWHAH,YWHAZ,ACTR3,ARF1,ARF6,CLIP3,PPP3CB,RAB34,SLC12A2,VPS35,DYNLL1,ATF4
GO: Biological Process	GO:0051258	protein polymerization		1.164e-07	0.000616	1.311e-05	0.0001199	21	350	PFN1,PFN2,NEFL,TUBB4A,CDK5R1,MID1IP1,YWHAQ,WASF1,RAC1,HSP90AA1,BAG4,CAPZA2,CAPZB,TPPP,MZT1,ACTR3,GSN,ARF1,ARF6,CDC42EP1,CLIP3
GO: Biological Process	GO:0022603	regulation of anatomical structure morphogenesis		1.227e-07	0.0006491	1.352e-05	0.0001237	46	1314	KCTD12,LYPD6,PLK2,HIF1A,PSMA2,PSMB3,PSMC3,PSMD2,ATP6V1F,SOX8,PFN1,CHN1,ZEB2,HNRNPK,STRIP2,ERMN,FZD7,BMP2,NEFL,CDK5R1,SALL1,PARD6A,GLUL,GNA12,HES1,AMOTL2,ALDOA,NAXE,RAC1,WNT3,RTN4,CAPZB,YWHAH,ACTR3,EPN2,CDC42EP1,RHOB,RHOG,ARHGDIA,HHIP,PPP3CA,EFNB3,SLC12A2,VPS35,EIF4G2,MAP2K1
GO: Biological Process	GO:0090150	establishment of protein localization to membrane		1.376e-07	0.0007282	1.486e-05	0.000136	23	418	RPL23A,RPL38,RPL36A,RPLP1,RPS4X,RPS6,HPCA,CDK5R1,VAMP2,HRAS,YWHAQ,SDCBP,HSP90AA1,RPL14,YWHAH,YWHAZ,ACTR3,RAB34,GOLGA7,GET3,VPS35,RPL7,RPL18
GO: Biological Process	GO:0034330	cell junction organization		1.409e-07	0.0007454	1.491e-05	0.0001364	36	899	ACTB,ACTG1,PFN1,PFN2,HNRNPK,ABHD17C,NEFL,GJB1,CDK5R1,NEUROD2,NDRG1,NFIA,TUBA1A,PARD6A,UGT8,FBXO45,RAB3A,WASF1,PLS3,SDCBP,RAC1,PMP22,GPM6B,HTR1A,GIT1,DSP,APBB1,CBFB,YWHAZ,ACTR3,ARF1,RHEB,ARF6,GET3,VPS35,FSCN1
GO: Biological Process	GO:0051222	positive regulation of protein transport		1.481e-07	0.0007835	1.536e-05	0.0001406	22	387	HIF1A,WLS,HPCA,CDK5R1,PARD6A,VAMP2,GLUL,HRAS,YWHAQ,RAC1,HSP90AA1,HSP90AB1,APBB1,YWHAH,YWHAZ,ACTR3,ARF1,ARF6,PPP3CB,RAB34,VPS35,DYNLL1
GO: Biological Process	GO:0036230	granulocyte activation		1.588e-07	0.0008401	1.585e-05	0.000145	26	524	PSMA2,PSMC3,PSMD2,PGAM1,NDUFC2,STXBP3,VAMP2,ALDOA,RAB3A,SDCBP,CAP1,RAC1,HSP90AA1,HSP90AB1,RAP2B,DSP,CAT,GSN,RHOG,EEF2,CSNK2B,GOLGA7,FTH1,DYNLL1,TNFAIP6,PADI2
GO: Biological Process	GO:0002446	neutrophil mediated immunity		1.588e-07	0.0008401	1.585e-05	0.000145	26	524	PSMA2,PSMC3,PSMD2,PGAM1,NDUFC2,STXBP3,VAMP2,ALDOA,RAB3A,SDCBP,CAP1,RAC1,HSP90AA1,HSP90AB1,RAP2B,DSP,CAT,GSN,RHOG,EEF2,CSNK2B,GOLGA7,FTH1,DYNLL1,TNFAIP6,PADI2
GO: Biological Process	GO:0048284	organelle fusion		1.703e-07	0.0009008	1.668e-05	0.0001527	41	1113	LIN7C,PSMA2,PSMC3,PSMD2,PFN2,NRN1,PGAM1,TUBA4A,NDUFC2,STXBP3,VAMP2,ALDOA,RAB3A,SDCBP,CAP1,RAC1,HSP90AA1,HSP90AB1,HTR1A,RAP2B,GIT1,DSP,NR4A3,CAT,YWHAZ,GSN,ARF1,EXOC8,RHOG,RASGRP1,EEF2,SCCPDH,PPP3CA,PPP3CB,RAB34,CSNK2B,GOLGA7,FTH1,DYNLL1,TNFAIP6,PADI2
GO: Biological Process	GO:0032989	cellular component morphogenesis		1.763e-07	0.0009326	1.696e-05	0.0001552	42	1157	KCTD12,KIFBP,HIF1A,ACTB,ACTG1,CHN1,NRN1,ZEB2,HNRNPK,NEFL,UBB,CDK5R1,UGT8,ALDOA,FBXO45,RAB3A,WASF1,PLS3,CNP,RAC1,HSP90AA1,HSP90AB1,PMP22,WNT3,RTN4,APBB1,TPPP,NR4A3,CBFB,YWHAH,ACTR3,BTBD3,CRYAB,RHOG,ARHGDIA,PPP3CA,PPP3CB,EFNB3,CCT5,CSRP1,EIF4G2,MAP2K1
GO: Biological Process	GO:0046903	secretion		1.813e-07	0.000959	1.713e-05	0.0001567	56	1787	HIF1A,LIN7C,PSMA2,PSMC3,PSMD2,CCND1,PFN2,WLS,NRN1,PGAM1,TUBA4A,NDUFC2,BMP2,STXBP3,KCNC2,PARD6A,VAMP2,GLUL,MAP1LC3B,ALDOA,RAB3A,SDCBP,GOT2,CAP1,RAC1,HSP90AA1,HSP90AB1,HTR1A,RAP2B,GIT1,SLC25A5,DSP,RTN4,APBB1,NR4A3,CAT,YWHAZ,GSN,ARF1,EXOC8,ARF6,RHOG,RASGRP1,EEF2,SCCPDH,PPP3CA,PPP3CB,RAB34,SLC12A2,CSNK2B,GOLGA7,VPS35,FTH1,DYNLL1,TNFAIP6,PADI2
GO: Biological Process	GO:0051130	positive regulation of cellular component organization		2.232e-07	0.001181	2.072e-05	0.0001896	47	1386	CCP110,HIF1A,PLK5,PSMC3,KAT2A,PFN1,PFN2,ZEB2,HNRNPK,BMP2,NEFL,CDK5R1,NEUROD2,HRAS,MLLT11,YWHAQ,WASF1,SDCBP,RAC1,HSP90AA1,HTR1A,WNT3,RTN4,BAG4,ENC1,APBB1,TPPP,YWHAH,YWHAZ,ACTR3,GSN,ARF1,ARF6,CDC42EP1,TGFA,ARHGDIA,LIG4,CLIP3,PPP3CA,CCT5,VPS35,EIF4G2,DYNLL1,PIP4K2C,FSCN1,MAP2K1,SMCR8
GO: Biological Process	GO:1902903	regulation of supramolecular fiber organization		2.372e-07	0.001255	2.144e-05	0.0001962	23	431	MAP6D1,ACTG1,PFDN5,PFN1,PFN2,TUBB4A,CDK5R1,MID1IP1,YWHAQ,WASF1,VBP1,RAC1,HTR1A,BAG4,CAPZA2,CAPZB,ACTR3,GSN,ARF1,ARF6,CDC42EP1,CRYAB,CLIP3
GO: Biological Process	GO:0007163	establishment or maintenance of cell polarity		2.391e-07	0.001265	2.144e-05	0.0001962	18	273	LIN7C,ACTB,PARD6A,INSC,HES1,YWHAQ,AMOTL2,CAP1,RAC1,HSP90AA1,HSP90AB1,CLIC4,ACTR3,GSN,ARF6,RHOB,RHOG,FSCN1
GO: Biological Process	GO:0043269	regulation of ion transport		2.525e-07	0.001336	2.226e-05	0.0002037	53	1665	HIF1A,JPH4,ACTB,SIK1,WLS,HPCA,NEFL,CDK5R1,STXBP3,KCNC2,PARD6A,KCNJ10,VAMP2,GLUL,HRAS,HES1,NKAIN1,YWHAQ,MAP1LC3B,DNAJA1,FKBP1A,RAB3A,HSPA2,PLP1,NAXE,RAC1,HSP90AA1,HSP90AB1,GPM6B,HTR1A,SLC25A5,CNIH2,RTN4,BAG4,APBB1,CLIC4,NR4A3,COX17,YWHAH,YWHAZ,ACTR3,ARF1,ARF6,CLIP3,CHCHD4,PPP3CA,PPP3CB,RAB34,SLC12A2,VPS35,DYNLL1,ATF4,ATP2B1
GO: Biological Process	GO:0014003	oligodendrocyte development		2.684e-07	0.00142	2.328e-05	0.0002131	10	77	SOX10,KCNJ10,GNA12,OLIG1,PLP1,TFEB,FA2H,TPPP,GSN,OLIG2
GO: Biological Process	GO:0120035	regulation of plasma membrane bounded cell projection organization		3.355e-07	0.001775	2.863e-05	0.000262	35	891	KCTD12,CCP110,PLK5,ATP6V1F,PFN1,PFN2,CHN1,ZEB2,HNRNPK,NEFL,CDK5R1,HRAS,HES1,RAC1,HSP90AA1,PMP22,WNT3,RTN4,BAG5,ENC1,CAPZB,APBB1,YWHAH,ACTR3,ARF6,CDC42EP1,RHOG,ARHGDIA,PPP3CA,EFNB3,VPS35,EIF4G2,DYNLL1,FSCN1,MAP2K1
GO: Biological Process	GO:0043254	regulation of protein-containing complex assembly		3.605e-07	0.001907	3.028e-05	0.0002771	25	511	PSMC3,PFN1,PFN2,TUBB4A,CDK5R1,HES1,YWHAQ,RAB3A,WASF1,RAC1,HSP90AA1,BAG4,CAPZA2,CAPZB,TPPP,LMO4,ACTR3,GSN,ARF1,ARF6,CDC42EP1,CRYAB,CLIP3,VPS35,FSCN1
GO: Biological Process	GO:0030036	actin cytoskeleton organization		4.095e-07	0.002167	3.353e-05	0.0003068	34	858	ACTB,ACTG1,PFN1,PFN2,ERMN,CDK5R1,HRAS,GNA12,AMOTL2,ALDOA,WASF1,PLS3,SDCBP,CAP1,RAC1,HSP90AA1,PMP22,GPM6B,BAG4,CAPZA2,CAPZB,CBFB,ACTR3,GSN,ARF1,ARF6,CDC42EP1,CRYAB,RHOB,RHOG,ARHGDIA,CCT5,CSRP1,FSCN1
GO: Biological Process	GO:0044087	regulation of cellular component biogenesis		4.119e-07	0.002179	3.353e-05	0.0003068	41	1151	CCP110,PLK2,PSMC3,ACTG1,ATP6V1F,KAT2A,PFN1,PFN2,TUBB4A,CDK5R1,HRAS,HES1,YWHAQ,RAB3A,WASF1,HSPA2,SDCBP,RAC1,HSP90AA1,GPM6B,UBQLN2,BAG5,BAG4,CAPZA2,CAPZB,TPPP,LMO4,CBFB,ACTR3,GSN,ARF1,ARF6,CDC42EP1,CRYAB,RHOG,CLIP3,VPS35,DYNLL1,PIP4K2C,FSCN1,SMCR8
GO: Biological Process	GO:0043270	positive regulation of ion transport		4.319e-07	0.002285	3.462e-05	0.0003169	34	860	HIF1A,ACTB,WLS,HPCA,CDK5R1,KCNC2,PARD6A,VAMP2,GLUL,HRAS,YWHAQ,MAP1LC3B,HSPA2,PLP1,RAC1,HSP90AA1,HSP90AB1,RTN4,APBB1,NR4A3,COX17,YWHAH,YWHAZ,ACTR3,ARF1,ARF6,CLIP3,PPP3CB,RAB34,SLC12A2,VPS35,DYNLL1,ATF4,ATP2B1
GO: Biological Process	GO:0009628	response to abiotic stimulus		4.605e-07	0.002437	3.637e-05	0.0003328	56	1839	HIF1A,PSMA2,PENK,PSMB3,ACTB,MAP3K20,PSMC3,ACTG1,PSMD2,SIK1,CCND1,HPCA,BMP2,JUNB,UBB,UBE2A,NEUROD2,NDRG1,KCNC2,KCNJ10,HRAS,DYNLRB1,ACOT2,FBXO32,ALDOA,DNAJA1,RAB3A,HSPA2,IL33,SDCBP,RAC1,HSP90AA1,HSP90AB1,ADSS1,PMP22,COX4I1,RTN4,BAG5,BAG4,APBB1,CASP6,CAT,LDHA,BHLHE40,GSN,CRYAB,RHOB,ARHGDIA,LIG4,SLC12A2,ERRFI1,CHCHD2,ATF4,MAP2K1,ATP2B1,PCNA
GO: Biological Process	GO:0044070	regulation of anion transport		4.834e-07	0.002558	3.761e-05	0.0003442	40	1115	HIF1A,ACTB,WLS,HPCA,CDK5R1,STXBP3,KCNC2,PARD6A,VAMP2,GLUL,HRAS,YWHAQ,MAP1LC3B,DNAJA1,RAB3A,NAXE,RAC1,HSP90AA1,HSP90AB1,GPM6B,HTR1A,SLC25A5,RTN4,BAG4,APBB1,NR4A3,YWHAH,YWHAZ,ACTR3,ARF1,ARF6,CLIP3,CHCHD4,PPP3CA,PPP3CB,RAB34,SLC12A2,VPS35,DYNLL1,ATF4
GO: Biological Process	GO:0060341	regulation of cellular localization		5.336e-07	0.002823	4.091e-05	0.0003744	38	1034	HIF1A,JPH4,ACTB,HNRNPK,ABHD17C,HPCA,CDK5R1,PARD6A,VAMP2,GLUL,HRAS,GNAI1,YWHAQ,DNAJA1,FKBP1A,RAC1,HSP90AA1,HSP90AB1,GPM6B,CNIH2,RTN4,BAG4,YWHAH,YWHAZ,ACTR3,GSN,ARF1,ARF6,CRYAB,RHOG,CLIP3,CHCHD4,PPP3CB,RAB34,CCT5,VPS35,DYNLL1,MAP2K1
GO: Biological Process	GO:0048812	neuron projection morphogenesis		6.967e-07	0.003686	5.266e-05	0.0004819	36	961	KCTD12,KIFBP,HIF1A,ACTB,CHN1,NRN1,ZEB2,HNRNPK,NEFL,UBB,CDK5R1,UGT8,ALDOA,FBXO45,RAB3A,WASF1,PLS3,CNP,RAC1,HSP90AA1,HSP90AB1,PMP22,WNT3,RTN4,APBB1,NR4A3,YWHAH,ACTR3,BTBD3,RHOG,ARHGDIA,PPP3CA,PPP3CB,EFNB3,EIF4G2,MAP2K1
GO: Biological Process	GO:0010638	positive regulation of organelle organization		7.321e-07	0.003873	5.436e-05	0.0004975	29	681	CCP110,HIF1A,KAT2A,PFN1,PFN2,CDK5R1,HRAS,MLLT11,YWHAQ,WASF1,SDCBP,RAC1,HTR1A,BAG4,YWHAH,YWHAZ,ACTR3,GSN,ARF1,ARF6,CDC42EP1,TGFA,LIG4,CCT5,VPS35,DYNLL1,PIP4K2C,FSCN1,SMCR8
GO: Biological Process	GO:0030029	actin filament-based process		7.496e-07	0.003966	5.436e-05	0.0004975	36	964	ACTB,ACTG1,PFN1,PFN2,ERMN,CDK5R1,HRAS,GNA12,AMOTL2,ALDOA,WASF1,PLS3,SDCBP,CAP1,RAC1,HSP90AA1,PMP22,GPM6B,DSP,BAG4,CAPZA2,CAPZB,APBB1,CBFB,ACTR3,GSN,ARF1,ARF6,CDC42EP1,CRYAB,RHOB,RHOG,ARHGDIA,CCT5,CSRP1,FSCN1
GO: Biological Process	GO:0002366	leukocyte activation involved in immune response		7.501e-07	0.003969	5.436e-05	0.0004975	32	800	RPS6,PSMA2,PSMC3,PSMD2,PGAM1,NDUFC2,STXBP3,VAMP2,ALDOA,RAB3A,IL33,SDCBP,CAP1,RAC1,HSP90AA1,HSP90AB1,RAP2B,DSP,NR4A3,CAT,YWHAZ,GSN,RHOG,LIG4,RASGRP1,EEF2,CSNK2B,GOLGA7,FTH1,DYNLL1,TNFAIP6,PADI2
GO: Biological Process	GO:0002274	myeloid leukocyte activation		7.688e-07	0.004068	5.497e-05	0.000503	31	761	PSMA2,PSMC3,PSMD2,PGAM1,NDUFC2,NDRG1,STXBP3,VAMP2,ALDOA,RAB3A,IL33,SDCBP,CAP1,RAC1,HSP90AA1,HSP90AB1,RAP2B,DSP,NR4A3,CAT,YWHAZ,GSN,RHOG,RASGRP1,EEF2,CSNK2B,GOLGA7,FTH1,DYNLL1,TNFAIP6,PADI2
GO: Biological Process	GO:0002263	cell activation involved in immune response		8.354e-07	0.00442	5.868e-05	0.000537	32	804	RPS6,PSMA2,PSMC3,PSMD2,PGAM1,NDUFC2,STXBP3,VAMP2,ALDOA,RAB3A,IL33,SDCBP,CAP1,RAC1,HSP90AA1,HSP90AB1,RAP2B,DSP,NR4A3,CAT,YWHAZ,GSN,RHOG,LIG4,RASGRP1,EEF2,CSNK2B,GOLGA7,FTH1,DYNLL1,TNFAIP6,PADI2
GO: Biological Process	GO:0016032	viral process		8.429e-07	0.00446	5.868e-05	0.000537	37	1011	RPL23A,RPL38,RPL36A,RPLP1,RPS4X,TRIM35,RPS6,PSMB3,PSMC3,KAT2A,PFN1,BANF1,TRIM59,HNRNPK,UBB,NFIA,PARD6A,MOG,RAC1,HSP90AA1,HSP90AB1,CCDC85B,SLC25A5,RPL14,SKP1,GSN,ARF1,LIG4,EFNB3,EIF4A1,VPS35,DYNLL1,EIF3D,IK,RPL7,PCNA,RPL18
GO: Biological Process	GO:0048013	ephrin receptor signaling pathway		9.523e-07	0.005039	6.412e-05	0.0005868	10	88	ACTB,ACTG1,CHN1,CDK5R1,HRAS,SDCBP,RAC1,GIT1,ACTR3,EFNB3
GO: Biological Process	GO:0044403	biological process involved in symbiotic interaction		9.541e-07	0.005048	6.412e-05	0.0005868	39	1102	RPL23A,RPL38,RPL36A,RPLP1,GAPDH,RPS4X,TRIM35,RPS6,PSMB3,PSMC3,KAT2A,PFN1,BANF1,TRIM59,HNRNPK,UBB,SUGT1,NFIA,PARD6A,MOG,RAC1,HSP90AA1,HSP90AB1,CCDC85B,SLC25A5,RPL14,SKP1,GSN,ARF1,LIG4,EFNB3,EIF4A1,VPS35,DYNLL1,EIF3D,IK,RPL7,PCNA,RPL18
GO: Biological Process	GO:0022402	cell cycle process		9.574e-07	0.005065	6.412e-05	0.0005868	54	1786	HMGN5,CCP110,PLK2,TRIM35,RPS6,PSMA2,PLK5,PSMB3,MAP3K20,PSMC3,PSMD2,SIK1,CCND1,KAT2A,TUBA4A,BANF1,TUBB4A,UBB,CDK5R1,KLHL9,UBE2D1,SUGT1,TUBA1A,PARD6A,INSC,PRMT5,HRAS,HES1,GNAI1,YWHAQ,HSPA2,SDCBP,HSP90AA1,HSP90AB1,PMP22,GIT1,APBB1,TPPP,MZT1,SKP1,YWHAH,ACTR3,ARF1,RHEB,TGFA,RHOB,PPP2R1A,PPP3CA,EIF4G2,DYNLL1,IK,MAP2K1,PCNA,PHF13
GO: Biological Process	GO:0021537	telencephalon development		9.801e-07	0.005186	6.416e-05	0.0005872	20	365	SOX10,HIF1A,KAT2A,ZEB2,HNRNPK,BMP2,NEFL,CDK5R1,SALL1,GNG12,HES1,FBXO45,ZBTB18,RAC1,NRGN,RTN4,NR4A3,BTBD3,EMX2,NEUROD6
GO: Biological Process	GO:0050804	modulation of chemical synaptic transmission		9.823e-07	0.005197	6.416e-05	0.0005872	29	691	PLK2,JPH4,KAT2A,PFN2,NRN1,NCDN,HNRNPK,NEUROD2,KCNJ10,VAMP2,GLUL,HRAS,GNAI1,RAB3A,RAC1,NPTX2,HTR1A,GIT1,NRGN,CNIH2,BHLHE40,YWHAH,ARF1,RHEB,PPP3CA,PPP3CB,SLC12A2,CSNK2B,ATF4
GO: Biological Process	GO:0099177	regulation of trans-synaptic signaling		1.011e-06	0.00535	6.525e-05	0.0005971	29	692	PLK2,JPH4,KAT2A,PFN2,NRN1,NCDN,HNRNPK,NEUROD2,KCNJ10,VAMP2,GLUL,HRAS,GNAI1,RAB3A,RAC1,NPTX2,HTR1A,GIT1,NRGN,CNIH2,BHLHE40,YWHAH,ARF1,RHEB,PPP3CA,PPP3CB,SLC12A2,CSNK2B,ATF4
GO: Biological Process	GO:0120039	plasma membrane bounded cell projection morphogenesis		1.025e-06	0.005424	6.535e-05	0.000598	36	977	KCTD12,KIFBP,HIF1A,ACTB,CHN1,NRN1,ZEB2,HNRNPK,NEFL,UBB,CDK5R1,UGT8,ALDOA,FBXO45,RAB3A,WASF1,PLS3,CNP,RAC1,HSP90AA1,HSP90AB1,PMP22,WNT3,RTN4,APBB1,NR4A3,YWHAH,ACTR3,BTBD3,RHOG,ARHGDIA,PPP3CA,PPP3CB,EFNB3,EIF4G2,MAP2K1
GO: Biological Process	GO:0061025	membrane fusion		1.151e-06	0.006093	7.228e-05	0.0006615	41	1198	LIN7C,PSMA2,PSMC3,PSMD2,PFN2,NRN1,PGAM1,TUBA4A,NDUFC2,STXBP3,VAMP2,ALDOA,RAB3A,SDCBP,CAP1,RAC1,HSP90AA1,HSP90AB1,HTR1A,RAP2B,GIT1,DSP,NR4A3,CAT,YWHAZ,GSN,ARF1,EXOC8,RHOG,RASGRP1,EEF2,SCCPDH,PPP3CA,PPP3CB,RAB34,CSNK2B,GOLGA7,FTH1,DYNLL1,TNFAIP6,PADI2
GO: Biological Process	GO:0065003	protein-containing complex assembly		1.165e-06	0.006162	7.228e-05	0.0006615	57	1942	RPL23A,KCTD12,RPL38,PSMC3,PFN1,PFN2,NDUFB3,NDUFB10,NDUFC2,BMP2,NEFL,TUBB4A,UBB,CDK5R1,H2BC4,MID1IP1,KCNC2,UBTF,PRMT5,VAMP2,RRP7A,HES1,YWHAQ,ALDOA,FKBP1A,RAB3A,WASF1,VBP1,RAC1,HSP90AA1,HSP90AB1,CNIH2,RTN4,BAG4,CAPZA2,CAPZB,TPPP,COX17,MZT1,LMO4,SKP1,ACTR3,GSN,ARF1,ARF6,CDC42EP1,TGFA,CRYAB,PPP2R1A,CLIP3,CHCHD4,CCT5,CSNK2B,VPS35,EIF3D,FSCN1,SNRNP200
GO: Biological Process	GO:0014015	positive regulation of gliogenesis		1.175e-06	0.006216	7.228e-05	0.0006615	10	90	SOX10,SOX8,BMP2,PRMT5,HES1,IL33,RTN4,ACTR3,RHEB,OLIG2
GO: Biological Process	GO:0048858	cell projection morphogenesis		1.21e-06	0.006402	7.359e-05	0.0006734	36	984	KCTD12,KIFBP,HIF1A,ACTB,CHN1,NRN1,ZEB2,HNRNPK,NEFL,UBB,CDK5R1,UGT8,ALDOA,FBXO45,RAB3A,WASF1,PLS3,CNP,RAC1,HSP90AA1,HSP90AB1,PMP22,WNT3,RTN4,APBB1,NR4A3,YWHAH,ACTR3,BTBD3,RHOG,ARHGDIA,PPP3CA,PPP3CB,EFNB3,EIF4G2,MAP2K1
GO: Biological Process	GO:0070201	regulation of establishment of protein localization		1.291e-06	0.006831	7.763e-05	0.0007104	30	740	HIF1A,WLS,HPCA,CDK5R1,KCNC2,PARD6A,VAMP2,GLUL,HRAS,YWHAQ,DNAJA1,RAC1,HSP90AA1,HSP90AB1,SLC25A5,BAG4,APBB1,YWHAH,YWHAZ,ACTR3,ARF1,ARF6,CHCHD4,PPP3CA,PPP3CB,RAB34,SLC12A2,CCT5,VPS35,DYNLL1
GO: Biological Process	GO:0051050	positive regulation of transport		1.308e-06	0.006922	7.778e-05	0.0007117	40	1160	HIF1A,ACTB,WLS,HNRNPK,HPCA,BMP2,CDK5R1,KCNC2,PARD6A,VAMP2,GLUL,HRAS,YWHAQ,MAP1LC3B,RAB3A,HSPA2,PLP1,MEX3B,SDCBP,RAC1,HSP90AA1,HSP90AB1,RTN4,APBB1,NR4A3,COX17,YWHAH,YWHAZ,ACTR3,ARF1,ARF6,CLIP3,PPP3CA,PPP3CB,RAB34,SLC12A2,VPS35,DYNLL1,ATF4,ATP2B1
GO: Biological Process	GO:0050769	positive regulation of neurogenesis		1.373e-06	0.007265	8.072e-05	0.0007387	19	340	SOX10,HIF1A,SOX8,ZEB2,BMP2,NEFL,PRMT5,HES1,IL33,WNT3,RTN4,ACTR3,RHEB,ARHGDIA,LIG4,EIF4G2,MAP2K1,NEUROD6,OLIG2
GO: Biological Process	GO:0021782	glial cell development		1.434e-06	0.007588	8.339e-05	0.0007631	15	218	SOX10,GJB1,NDRG1,KCNJ10,GNA12,OLIG1,PLP1,PMP22,TFEB,FA2H,TPPP,POU3F1,TSPAN2,GSN,OLIG2
GO: Biological Process	GO:0048667	cell morphogenesis involved in neuron differentiation		1.504e-06	0.007958	8.583e-05	0.0007855	34	909	KCTD12,KIFBP,HIF1A,ACTB,CHN1,NRN1,ZEB2,NEFL,CDK5R1,HES1,ALDOA,FBXO45,RAB3A,PLS3,CNP,RAC1,HSP90AA1,HSP90AB1,PMP22,WNT3,RTN4,APBB1,NR4A3,YWHAH,ACTR3,BTBD3,RHOG,ARHGDIA,PPP3CA,PPP3CB,EFNB3,EIF4G2,EMX2,MAP2K1
GO: Biological Process	GO:0007346	regulation of mitotic cell cycle		1.509e-06	0.007983	8.583e-05	0.0007855	29	706	CCP110,PLK2,TRIM35,RPS6,PSMA2,PLK5,PSMB3,MAP3K20,PSMC3,PSMD2,SIK1,CCND1,TUBA4A,TUBB4A,UBE2D1,TUBA1A,PRMT5,HES1,YWHAQ,HSPA2,SDCBP,HSP90AA1,SKP1,YWHAH,TGFA,PPP2R1A,DYNLL1,IK,PCNA
GO: Biological Process	GO:0048646	anatomical structure formation involved in morphogenesis		1.533e-06	0.008113	8.631e-05	0.0007899	57	1959	GADD45B,LYPD6,PLK2,HIF1A,RPS6,ACTG1,KAT2A,SOX8,PFN1,WLS,CHN1,ZEB2,FZD7,BMP2,JUNB,CDK5R1,SALL1,MID1IP1,TUBA1A,PARD6A,GLUL,UGT8,RRP7A,GNA12,HES1,AMOTL2,ALDOA,FKBP1A,NAXE,SDCBP,CAP1,RAC1,HSP90AA1,CCDC85B,PMP22,GIT1,WNT3,RTN4,TPPP,CLIC4,NR4A3,LMO4,PRAMEF8,CBFB,YWHAZ,EPN2,TGFA,CRYAB,CNBP,RHOB,HHIP,PPP3CB,EFNB3,SLC12A2,CCT5,CSRP1,MAP2K1
GO: Biological Process	GO:0006094	gluconeogenesis		1.554e-06	0.00822	8.653e-05	0.0007918	11	115	HIF1A,GAPDH,PDK2,SIK1,KAT2A,PGAM1,SLC25A11,ALDOA,GOT2,GPD1,ATF4
GO: Biological Process	GO:0006612	protein targeting to membrane		1.578e-06	0.008347	8.695e-05	0.0007957	16	249	RPL23A,RPL38,RPL36A,RPLP1,RPS4X,RPS6,HPCA,CDK5R1,HRAS,SDCBP,RPL14,ACTR3,GOLGA7,GET3,RPL7,RPL18
GO: Biological Process	GO:0050767	regulation of neurogenesis		1.623e-06	0.008589	8.855e-05	0.0008103	24	518	SOX10,HIF1A,SOX8,ZEB2,BMP2,NEFL,CDK5R1,PRMT5,HES1,IL33,WNT3,RTN4,BHLHE40,YWHAH,ACTR3,RHEB,ARHGDIA,LIG4,PPP3CA,EFNB3,EIF4G2,MAP2K1,NEUROD6,OLIG2
GO: Biological Process	GO:0051223	regulation of protein transport		1.641e-06	0.008684	8.861e-05	0.0008109	29	709	HIF1A,WLS,HPCA,CDK5R1,KCNC2,PARD6A,VAMP2,GLUL,HRAS,YWHAQ,DNAJA1,RAC1,HSP90AA1,HSP90AB1,SLC25A5,BAG4,APBB1,YWHAH,YWHAZ,ACTR3,ARF1,ARF6,CHCHD4,PPP3CA,PPP3CB,RAB34,SLC12A2,VPS35,DYNLL1
GO: Biological Process	GO:0032956	regulation of actin cytoskeleton organization		1.672e-06	0.008844	8.933e-05	0.0008175	21	412	ACTG1,PFN1,PFN2,CDK5R1,HRAS,GNA12,WASF1,RAC1,GPM6B,BAG4,CAPZA2,CAPZB,ACTR3,GSN,ARF1,ARF6,CDC42EP1,RHOB,RHOG,ARHGDIA,FSCN1
GO: Biological Process	GO:1903829	positive regulation of protein localization		1.856e-06	0.00982	9.82e-05	0.0008986	19	347	HNRNPK,ABHD17C,HPCA,CDK5R1,PARD6A,HRAS,GNAI1,YWHAQ,HSP90AA1,HSP90AB1,RTN4,YWHAH,YWHAZ,ACTR3,ARF6,RHOG,CLIP3,RAB34,CCT5
GO: Biological Process	GO:0016055	Wnt signaling pathway		1.903e-06	0.01007	9.913e-05	0.0009072	27	636	SOX10,LYPD6,PSMA2,PSMB3,PSMC3,PSMD2,CCND1,PFDN5,PFN1,WLS,ZEB2,FZD7,BMP2,UBB,SALL1,PARD6A,AMOTL2,RAC1,WNT3,CBFB,SKP1,PPP2R1A,PPP3CA,PPP3CB,CSNK2B,CSRP1,VPS35
GO: Biological Process	GO:0016050	vesicle organization		1.911e-06	0.01011	9.913e-05	0.0009072	56	1924	LIN7C,PSMA2,ACTB,PSMC3,ACTG1,PSMD2,TMPRSS5,PFN2,NRN1,PGAM1,TUBA4A,NDUFC2,ZEB2,HNRNPK,HPCA,STXBP3,VAMP2,HRAS,ALDOA,RAB3A,WASF1,SDCBP,CAP1,RAC1,HSP90AA1,HSP90AB1,HTR1A,RAP2B,UBQLN2,GIT1,DSP,CNIH2,NR4A3,CAT,YWHAZ,GSN,ARF1,EPN2,EXOC8,ARF6,TGFA,RHOG,RASGRP1,CLIP3,EEF2,SCCPDH,PPP3CA,PPP3CB,RAB34,CSNK2B,GOLGA7,FTH1,DYNLL1,TNFAIP6,FSCN1,PADI2
GO: Biological Process	GO:0014070	response to organic cyclic compound		1.98e-06	0.01048	0.0001017	0.0009309	49	1591	SOX10,NRIP1,HIF1A,RPLP1,PENK,ACTB,CCND1,KAT2A,HNRNPK,HPCA,BMP2,NEFL,JUNB,KL,KCNC2,NFIA,PRMT5,KCNJ10,GNA12,HES1,GNAI1,FBXO32,DNAJA1,FKBP1A,MOG,GOT2,HSP90AB1,GPD1,HTR1A,CASP6,NR4A3,CAT,NCOA4,CBFB,LDHA,YWHAH,ACTR3,GSN,CRYAB,ARHGDIA,EEF2,CSNK2B,VPS35,ERRFI1,ATF4,MAP2K1,PADI2,ATP2B1,PCNA
GO: Biological Process	GO:0198738	cell-cell signaling by wnt		2.019e-06	0.01068	0.0001018	0.0009315	27	638	SOX10,LYPD6,PSMA2,PSMB3,PSMC3,PSMD2,CCND1,PFDN5,PFN1,WLS,ZEB2,FZD7,BMP2,UBB,SALL1,PARD6A,AMOTL2,RAC1,WNT3,CBFB,SKP1,PPP2R1A,PPP3CA,PPP3CB,CSNK2B,CSRP1,VPS35
GO: Biological Process	GO:0061564	axon development		2.02e-06	0.01069	0.0001018	0.0009315	31	797	KIFBP,HIF1A,ACTB,CHN1,NRN1,ZEB2,NEFL,CDK5R1,ALDOA,FBXO45,RAB3A,PLP1,PLS3,CNP,RAC1,HSP90AA1,HSP90AB1,PMP22,WNT3,RTN4,APBB1,CASP6,NR4A3,ACTR3,TSPAN2,RHOG,ARHGDIA,PPP3CB,EFNB3,EIF4G2,MAP2K1
GO: Biological Process	GO:0032990	cell part morphogenesis		2.106e-06	0.01114	0.0001051	0.0009618	36	1008	KCTD12,KIFBP,HIF1A,ACTB,CHN1,NRN1,ZEB2,HNRNPK,NEFL,UBB,CDK5R1,UGT8,ALDOA,FBXO45,RAB3A,WASF1,PLS3,CNP,RAC1,HSP90AA1,HSP90AB1,PMP22,WNT3,RTN4,APBB1,NR4A3,YWHAH,ACTR3,BTBD3,RHOG,ARHGDIA,PPP3CA,PPP3CB,EFNB3,EIF4G2,MAP2K1
GO: Biological Process	GO:0019319	hexose biosynthetic process		2.181e-06	0.01154	0.0001078	0.0009868	11	119	HIF1A,GAPDH,PDK2,SIK1,KAT2A,PGAM1,SLC25A11,ALDOA,GOT2,GPD1,ATF4
GO: Biological Process	GO:0045687	positive regulation of glial cell differentiation		2.354e-06	0.01246	0.0001149	0.001051	8	57	BMP2,PRMT5,HES1,IL33,RTN4,ACTR3,RHEB,OLIG2
GO: Biological Process	GO:0000904	cell morphogenesis involved in differentiation		2.366e-06	0.01252	0.0001149	0.001051	38	1100	KCTD12,KIFBP,HIF1A,ACTB,CHN1,NRN1,ZEB2,FZD7,NEFL,CDK5R1,GNA12,HES1,ALDOA,FBXO45,RAB3A,PLS3,CNP,RAC1,HSP90AA1,HSP90AB1,PMP22,WNT3,RTN4,APBB1,CLIC4,NR4A3,YWHAH,ACTR3,BTBD3,RHOG,ARHGDIA,PPP3CA,PPP3CB,EFNB3,EIF4G2,ATF4,EMX2,MAP2K1
GO: Biological Process	GO:0033365	protein localization to organelle		2.621e-06	0.01387	0.0001261	0.001154	49	1607	RPL23A,CCP110,RPL38,RPL36A,RPLP1,RPS4X,RPS6,ATP6V1F,TUBA4A,ABHD17C,HPCA,TUBB4A,UBB,UBE2D1,TUBA1A,PARD6A,GLUL,HRAS,DYNLRB1,ACOT2,YWHAQ,DNAJA1,HSP90AA1,HSP90AB1,NPTX2,GIT1,RTN4,BAG4,CAT,RPL14,NCOA4,SKP1,YWHAH,YWHAZ,ACTR3,GSN,ARF6,PPP2R1A,CHCHD4,PPP3CA,RAB34,CCT5,GET3,VPS35,DYNLL1,IK,MAP2K1,RPL7,RPL18
GO: Biological Process	GO:0010038	response to metal ion		2.697e-06	0.01427	0.0001277	0.001169	25	571	GADD45B,HIF1A,PENK,GATM,ACTG1,CCND1,HPCA,JUNB,NEUROD2,NDRG1,KCNC2,QDPR,FKBP1A,HSP90AA1,APBB1,CASP6,CLIC4,CAT,COX17,GSN,LIG4,PPP3CA,SLC12A2,ATF4,PCNA
GO: Biological Process	GO:0042981	regulation of apoptotic process		2.704e-06	0.01431	0.0001277	0.001169	55	1897	HMGN5,SOX10,GADD45B,PLK2,HIF1A,GAPDH,TRIM35,RPS6,PLK5,MAP3K20,SIK1,SOX8,HNRNPK,PTMA,BMP2,NEFL,UBB,CDK5R1,NDRG1,TUBA1A,GLO1,HRAS,ANP32E,MLLT11,FBXO32,DNAJA1,HSP90AA1,HSP90AB1,PMP22,MAPK8IP1,SLC25A5,RTN4,BAG5,BAG4,APBB1,CASP6,NR4A3,CAT,PRAMEF8,LDHA,YWHAH,YWHAZ,GSN,TGFA,CRYAB,RHOB,BEX3,ARHGDIA,LIG4,PPP2R1A,CLIP3,HHIP,GHITM,ATF4,MAP2K1
GO: Biological Process	GO:0032970	regulation of actin filament-based process		3.076e-06	0.01627	0.000144	0.001318	22	464	ACTG1,PFN1,PFN2,CDK5R1,HRAS,GNA12,WASF1,RAC1,GPM6B,DSP,BAG4,CAPZA2,CAPZB,ACTR3,GSN,ARF1,ARF6,CDC42EP1,RHOB,RHOG,ARHGDIA,FSCN1
GO: Biological Process	GO:1990778	protein localization to cell periphery		3.406e-06	0.01802	0.0001581	0.001446	20	396	LIN7C,ACTB,PGAP2,VAMP2,HRAS,GNAI1,RAB3A,MEX3B,RAC1,NPTX2,GIT1,BAG4,ACTR3,ARF6,RHOG,CLIP3,RAB34,GOLGA7,VPS35,MAP2K1
GO: Biological Process	GO:0010035	response to inorganic substance		3.642e-06	0.01927	0.0001676	0.001533	33	904	GADD45B,HIF1A,GAPDH,PENK,GATM,ACTG1,CCND1,HPCA,NEFL,JUNB,NEUROD2,NDRG1,KCNC2,QDPR,FKBP1A,HSP90AA1,GPR37,APBB1,CASP6,CLIC4,NR4A3,CAT,COX17,LDHA,GSN,CRYAB,RHOB,LIG4,EEF2,PPP3CA,SLC12A2,ATF4,PCNA
GO: Biological Process	GO:0046364	monosaccharide biosynthetic process		4.129e-06	0.02185	0.0001883	0.001723	11	127	HIF1A,GAPDH,PDK2,SIK1,KAT2A,PGAM1,SLC25A11,ALDOA,GOT2,GPD1,ATF4
GO: Biological Process	GO:0001775	cell activation		4.217e-06	0.02231	0.0001907	0.001745	52	1779	RPS6,PSMA2,ACTB,PSMC3,ACTG1,PSMD2,KAT2A,WLS,PGAM1,NDUFC2,FZD7,NDRG1,STXBP3,PRMT5,VAMP2,GNA12,HES1,ALDOA,FKBP1A,RAB3A,IL33,SDCBP,CAP1,RAC1,HSP90AA1,HSP90AB1,MAPK8IP1,RAP2B,GIT1,DSP,NR4A3,CAT,LMO4,CBFB,YWHAZ,GSN,RHOG,LIG4,RASGRP1,EEF2,PPP3CA,PPP3CB,EFNB3,LMO1,CSNK2B,GOLGA7,CSRP1,FTH1,DYNLL1,TNFAIP6,PADI2,LSM8
GO: Biological Process	GO:0031647	regulation of protein stability		4.333e-06	0.02293	0.0001943	0.001778	18	334	GAPDH,KAT2A,PFN1,PFN2,BMP2,SUGT1,INSC,HSP90AA1,HSP90AB1,RTN4,BAG5,BAG4,APBB1,GSN,CRYAB,CCT5,GOLGA7,VPS35
GO: Biological Process	GO:0031109	microtubule polymerization or depolymerization		4.572e-06	0.02419	0.0002033	0.00186	12	154	MAP6D1,TUBB4A,CDK5R1,MID1IP1,YWHAQ,RAC1,HTR1A,CAPZB,TPPP,MZT1,CRYAB,CLIP3
GO: Biological Process	GO:0006413	translational initiation		4.652e-06	0.02461	0.0002051	0.001877	14	210	RPL23A,RPL38,RPL36A,RPLP1,RPS4X,RPS6,RPL14,EIF4A1,EIF4G2,ATF4,EIF3D,EIF1,RPL7,RPL18
GO: Biological Process	GO:0043067	regulation of programmed cell death		5.608e-06	0.02967	0.0002452	0.002244	55	1944	HMGN5,SOX10,GADD45B,PLK2,HIF1A,GAPDH,TRIM35,RPS6,PLK5,MAP3K20,SIK1,SOX8,HNRNPK,PTMA,BMP2,NEFL,UBB,CDK5R1,NDRG1,TUBA1A,GLO1,HRAS,ANP32E,MLLT11,FBXO32,DNAJA1,HSP90AA1,HSP90AB1,PMP22,MAPK8IP1,SLC25A5,RTN4,BAG5,BAG4,APBB1,CASP6,NR4A3,CAT,PRAMEF8,LDHA,YWHAH,YWHAZ,GSN,TGFA,CRYAB,RHOB,BEX3,ARHGDIA,LIG4,PPP2R1A,CLIP3,HHIP,GHITM,ATF4,MAP2K1
GO: Biological Process	GO:0071257	cellular response to electrical stimulus		5.888e-06	0.03116	0.0002554	0.002337	5	18	HIF1A,ACTB,HPCA,NEUROD2,ADSS1
GO: Biological Process	GO:0090087	regulation of peptide transport		6.183e-06	0.03271	0.0002634	0.00241	29	759	HIF1A,WLS,HPCA,CDK5R1,KCNC2,PARD6A,VAMP2,GLUL,HRAS,YWHAQ,DNAJA1,RAC1,HSP90AA1,HSP90AB1,SLC25A5,BAG4,APBB1,YWHAH,YWHAZ,ACTR3,ARF1,ARF6,CHCHD4,PPP3CA,PPP3CB,RAB34,SLC12A2,VPS35,DYNLL1
GO: Biological Process	GO:0061919	process utilizing autophagic mechanism		6.222e-06	0.03292	0.0002634	0.00241	25	599	PLK2,HIF1A,ATP6V1G2,GAPDH,TMEM74,GABARAP,PGAM5,CDK5R1,FBXO32,MAP1LC3B,HSP90AA1,HSP90AB1,PMP22,TFEB,UBQLN2,TOMM6,EXOC8,RHEB,CSNK2B,VPS35,EIF4G2,DYNLL1,PIP4K2C,MAP2K1,SMCR8
GO: Biological Process	GO:0006914	autophagy		6.222e-06	0.03292	0.0002634	0.00241	25	599	PLK2,HIF1A,ATP6V1G2,GAPDH,TMEM74,GABARAP,PGAM5,CDK5R1,FBXO32,MAP1LC3B,HSP90AA1,HSP90AB1,PMP22,TFEB,UBQLN2,TOMM6,EXOC8,RHEB,CSNK2B,VPS35,EIF4G2,DYNLL1,PIP4K2C,MAP2K1,SMCR8
GO: Biological Process	GO:0031345	negative regulation of cell projection organization		6.34e-06	0.03354	0.0002662	0.002436	15	246	CCP110,PFN2,CDK5R1,HES1,PMP22,WNT3,RTN4,BAG5,CAPZB,YWHAH,ACTR3,ARF6,ARHGDIA,PPP3CA,EFNB3
GO: Biological Process	GO:0010389	regulation of G2/M transition of mitotic cell cycle		6.438e-06	0.03406	0.0002682	0.002455	14	216	CCP110,PSMA2,PSMB3,PSMC3,PSMD2,CCND1,TUBA4A,TUBB4A,TUBA1A,HSPA2,HSP90AA1,SKP1,PPP2R1A,DYNLL1
GO: Biological Process	GO:0030838	positive regulation of actin filament polymerization		6.78e-06	0.03588	0.0002787	0.002551	10	109	PFN1,PFN2,WASF1,RAC1,BAG4,ACTR3,GSN,ARF1,ARF6,CDC42EP1
GO: Biological Process	GO:0000278	mitotic cell cycle		6.902e-06	0.03652	0.0002787	0.002551	39	1197	CCP110,PLK2,TRIM35,RPS6,PSMA2,PLK5,PSMB3,MAP3K20,PSMC3,PSMD2,SIK1,CCND1,TUBA4A,BANF1,TUBB4A,UBE2D1,SUGT1,TUBA1A,INSC,PRMT5,HES1,GNAI1,YWHAQ,HSPA2,SDCBP,HSP90AA1,MZT1,SKP1,YWHAH,ARF1,TGFA,RHOB,PPP2R1A,PPP3CA,DYNLL1,IK,MAP2K1,PCNA,PHF13
GO: Biological Process	GO:0140014	mitotic nuclear division		6.902e-06	0.03652	0.0002787	0.002551	39	1197	CCP110,PLK2,TRIM35,RPS6,PSMA2,PLK5,PSMB3,MAP3K20,PSMC3,PSMD2,SIK1,CCND1,TUBA4A,BANF1,TUBB4A,UBE2D1,SUGT1,TUBA1A,INSC,PRMT5,HES1,GNAI1,YWHAQ,HSPA2,SDCBP,HSP90AA1,MZT1,SKP1,YWHAH,ARF1,TGFA,RHOB,PPP2R1A,PPP3CA,DYNLL1,IK,MAP2K1,PCNA,PHF13
GO: Biological Process	GO:1903047	mitotic cell cycle process		6.902e-06	0.03652	0.0002787	0.002551	39	1197	CCP110,PLK2,TRIM35,RPS6,PSMA2,PLK5,PSMB3,MAP3K20,PSMC3,PSMD2,SIK1,CCND1,TUBA4A,BANF1,TUBB4A,UBE2D1,SUGT1,TUBA1A,INSC,PRMT5,HES1,GNAI1,YWHAQ,HSPA2,SDCBP,HSP90AA1,MZT1,SKP1,YWHAH,ARF1,TGFA,RHOB,PPP2R1A,PPP3CA,DYNLL1,IK,MAP2K1,PCNA,PHF13
GO: Biological Process	GO:0048167	regulation of synaptic plasticity		7.185e-06	0.03802	0.000288	0.002635	19	381	PLK2,JPH4,KAT2A,NCDN,HNRNPK,NEUROD2,KCNJ10,VAMP2,HRAS,RAB3A,RAC1,NPTX2,NRGN,BHLHE40,YWHAH,ARF1,RHEB,PPP3CB,ATF4
GO: Biological Process	GO:0060074	synapse maturation		7.894e-06	0.04177	0.000314	0.002874	6	32	PFN1,HNRNPK,NEFL,NEUROD2,NFIA,YWHAZ
GO: Biological Process	GO:0006457	protein folding		8.472e-06	0.04482	0.0003345	0.003061	15	252	PSMB3,PFDN5,GNAI1,DNAJA1,FKBP1A,HSPA2,VBP1,HSP90AA1,HSP90AB1,BAG5,BAG4,CRYAB,CHCHD4,CCT5,CSNK2B
GO: Biological Process	GO:0007409	axonogenesis		8.81e-06	0.04661	0.0003453	0.00316	28	732	KIFBP,HIF1A,ACTB,CHN1,NRN1,ZEB2,NEFL,CDK5R1,ALDOA,FBXO45,RAB3A,PLS3,CNP,RAC1,HSP90AA1,HSP90AB1,PMP22,WNT3,RTN4,APBB1,NR4A3,ACTR3,RHOG,ARHGDIA,PPP3CB,EFNB3,EIF4G2,MAP2K1
GO: Biological Process	GO:0072594	establishment of protein localization to organelle		9.818e-06	0.05194	0.0003819	0.003495	26	655	RPL23A,RPL38,RPL36A,RPLP1,RPS4X,RPS6,HPCA,UBB,UBE2D1,ACOT2,YWHAQ,DNAJA1,HSP90AA1,HSP90AB1,BAG4,CAT,RPL14,NCOA4,YWHAH,YWHAZ,CHCHD4,PPP3CA,CCT5,GET3,RPL7,RPL18
GO: Biological Process	GO:0031334	positive regulation of protein-containing complex assembly		1.014e-05	0.05368	0.0003918	0.003585	16	288	PSMC3,PFN1,PFN2,CDK5R1,YWHAQ,WASF1,RAC1,HSP90AA1,BAG4,TPPP,ACTR3,GSN,ARF1,ARF6,CDC42EP1,FSCN1
GO: Biological Process	GO:0048729	tissue morphogenesis		1.053e-05	0.05572	0.0004038	0.003695	40	1265	SOX10,HIF1A,LIN7C,RPS6,PSMA2,PSMB3,ACTB,PSMC3,ACTG1,PSMD2,ATP6V1F,KAT2A,SOX8,PFN1,WLS,ZEB2,FZD7,BMP2,SALL1,MID1IP1,PARD6A,GNA12,HES1,FBXO32,AMOTL2,FKBP1A,SDCBP,RAC1,CCDC85B,DSP,WNT3,CLIC4,NR4A3,LMO4,RHOB,HHIP,SLC12A2,CSNK2B,CSRP1,FSCN1
GO: Biological Process	GO:1903508	positive regulation of nucleic acid-templated transcription		1.107e-05	0.05857	0.0004183	0.003828	52	1841	HMGN5,SOX10,NRIP1,HIF1A,GPBP1,DDN,PSMC3,CAMTA2,KAT2A,SOX8,PFN1,TRIM59,ZEB2,HNRNPK,FZD7,BMP2,JUNB,UBB,NEUROD2,SALL2,SALL1,NFIA,UBTF,HRAS,IRF2BPL,HES1,MLLT11,YWHAQ,ZBTB18,IL33,TFEB,APBB1,NR4A3,POU3F1,LMO4,NCOA4,CBFB,YWHAH,ACTR3,CNBP,RHOG,PPP3CA,PPP3CB,LMO1,LMO2,EGR4,RASL11A,CHCHD2,ATF4,MAP2K1,NEUROD6,PADI2
GO: Biological Process	GO:0045893	positive regulation of transcription, DNA-templated		1.107e-05	0.05857	0.0004183	0.003828	52	1841	HMGN5,SOX10,NRIP1,HIF1A,GPBP1,DDN,PSMC3,CAMTA2,KAT2A,SOX8,PFN1,TRIM59,ZEB2,HNRNPK,FZD7,BMP2,JUNB,UBB,NEUROD2,SALL2,SALL1,NFIA,UBTF,HRAS,IRF2BPL,HES1,MLLT11,YWHAQ,ZBTB18,IL33,TFEB,APBB1,NR4A3,POU3F1,LMO4,NCOA4,CBFB,YWHAH,ACTR3,CNBP,RHOG,PPP3CA,PPP3CB,LMO1,LMO2,EGR4,RASL11A,CHCHD2,ATF4,MAP2K1,NEUROD6,PADI2
GO: Biological Process	GO:1902680	positive regulation of RNA biosynthetic process		1.124e-05	0.05946	0.0004217	0.003859	52	1842	HMGN5,SOX10,NRIP1,HIF1A,GPBP1,DDN,PSMC3,CAMTA2,KAT2A,SOX8,PFN1,TRIM59,ZEB2,HNRNPK,FZD7,BMP2,JUNB,UBB,NEUROD2,SALL2,SALL1,NFIA,UBTF,HRAS,IRF2BPL,HES1,MLLT11,YWHAQ,ZBTB18,IL33,TFEB,APBB1,NR4A3,POU3F1,LMO4,NCOA4,CBFB,YWHAH,ACTR3,CNBP,RHOG,PPP3CA,PPP3CB,LMO1,LMO2,EGR4,RASL11A,CHCHD2,ATF4,MAP2K1,NEUROD6,PADI2
GO: Biological Process	GO:0010720	positive regulation of cell development		1.152e-05	0.06094	0.0004291	0.003927	20	430	SOX10,HIF1A,SOX8,ZEB2,BMP2,NEFL,PRMT5,HES1,IL33,RAC1,WNT3,RTN4,ACTR3,RHEB,ARHGDIA,LIG4,EIF4G2,MAP2K1,NEUROD6,OLIG2
GO: Biological Process	GO:0007015	actin filament organization		1.248e-05	0.06603	0.0004603	0.004212	22	507	ACTG1,PFN1,PFN2,ERMN,GNA12,ALDOA,WASF1,PLS3,RAC1,HSP90AA1,BAG4,CAPZA2,CAPZB,ACTR3,GSN,ARF1,ARF6,CDC42EP1,RHOB,RHOG,CCT5,FSCN1
GO: Biological Process	GO:0099173	postsynapse organization		1.253e-05	0.06628	0.0004603	0.004212	14	229	ACTB,ACTG1,HNRNPK,ABHD17C,NEFL,CDK5R1,NDRG1,HTR1A,GIT1,ACTR3,ARF1,RHEB,ARF6,VPS35
GO: Biological Process	GO:0045786	negative regulation of cell cycle		1.319e-05	0.06979	0.0004784	0.004378	27	707	HMGN5,CCP110,PLK2,TRIM35,RPS6,PSMA2,PLK5,PSMB3,MAP3K20,PSMC3,PSMD2,CCND1,KAT2A,BMP2,CDK5R1,HRAS,YWHAQ,HSP90AB1,PMP22,APBB1,SKP1,RHEB,RHOB,EIF4G2,IK,MAP2K1,PCNA
GO: Biological Process	GO:0051960	regulation of nervous system development		1.32e-05	0.06984	0.0004784	0.004378	25	626	SOX10,HIF1A,SOX8,ZEB2,BMP2,NEFL,CDK5R1,PRMT5,HES1,IL33,WNT3,RTN4,TPPP,BHLHE40,YWHAH,ACTR3,RHEB,ARHGDIA,LIG4,PPP3CA,EFNB3,EIF4G2,MAP2K1,NEUROD6,OLIG2
GO: Biological Process	GO:0006402	mRNA catabolic process		1.329e-05	0.07034	0.0004785	0.004379	19	398	RPL23A,RPL38,RPL36A,RPLP1,CARHSP1,RPS4X,RPS6,PSMA2,PSMB3,PSMC3,PSMD2,UBB,TENT5A,RPL14,YWHAZ,PPP2R1A,TOB1,RPL7,RPL18
GO: Biological Process	GO:0050714	positive regulation of protein secretion		1.499e-05	0.07933	0.000536	0.004905	12	173	HIF1A,WLS,PARD6A,GLUL,RAC1,APBB1,ARF1,ARF6,PPP3CB,RAB34,VPS35,DYNLL1
GO: Biological Process	GO:0051962	positive regulation of nervous system development		1.582e-05	0.0837	0.0005617	0.00514	19	403	SOX10,HIF1A,SOX8,ZEB2,BMP2,NEFL,PRMT5,HES1,IL33,WNT3,RTN4,ACTR3,RHEB,ARHGDIA,LIG4,EIF4G2,MAP2K1,NEUROD6,OLIG2
GO: Biological Process	GO:1902749	regulation of cell cycle G2/M phase transition		1.675e-05	0.08864	0.0005865	0.005367	14	235	CCP110,PSMA2,PSMB3,PSMC3,PSMD2,CCND1,TUBA4A,TUBB4A,TUBA1A,HSPA2,HSP90AA1,SKP1,PPP2R1A,DYNLL1
GO: Biological Process	GO:0016236	macroautophagy		1.681e-05	0.08896	0.0005865	0.005367	17	334	HIF1A,ATP6V1G2,GAPDH,TMEM74,GABARAP,PGAM5,CDK5R1,MAP1LC3B,UBQLN2,TOMM6,EXOC8,RHEB,CSNK2B,VPS35,DYNLL1,PIP4K2C,SMCR8
GO: Biological Process	GO:0007017	microtubule-based process		1.685e-05	0.08915	0.0005865	0.005367	40	1291	CCP110,KIFBP,PLK2,HIF1A,GAPDH,MAP6D1,GABARAP,ATP6V1F,KAT2A,TUBA4A,NEFL,TUBB4A,UBB,CDK5R1,MID1IP1,TUBA1A,PARD6A,INSC,DYNLRB1,GNAI1,YWHAQ,DNAJA1,WASF1,CNP,VBP1,RAC1,HSP90AA1,HTR1A,CNIH2,CAPZB,TPPP,MZT1,ACTR3,GSN,CRYAB,RASGRP1,PPP2R1A,CLIP3,DYNLL1,MAP2K1
GO: Biological Process	GO:0000184	nuclear-transcribed mRNA catabolic process, nonsense-mediated decay		1.713e-05	0.09061	0.0005922	0.005419	10	121	RPL23A,RPL38,RPL36A,RPLP1,RPS4X,RPS6,RPL14,PPP2R1A,RPL7,RPL18
GO: Biological Process	GO:0032535	regulation of cellular component size		1.856e-05	0.0982	0.0006377	0.005835	21	482	HIF1A,PFN1,PFN2,NEFL,CDK5R1,WASF1,RAC1,HSP90AA1,HSP90AB1,WNT3,RTN4,BAG4,CAPZA2,CAPZB,ACTR3,GSN,ARF1,ARF6,CDC42EP1,SLC12A2,EIF4G2
GO: Biological Process	GO:0021543	pallium development		2.119e-05	0.1121	0.0007233	0.006619	14	240	HIF1A,ZEB2,HNRNPK,NEFL,CDK5R1,GNG12,FBXO45,ZBTB18,RAC1,RTN4,NR4A3,BTBD3,EMX2,NEUROD6
GO: Biological Process	GO:0006401	RNA catabolic process		2.146e-05	0.1136	0.0007279	0.006661	20	449	RPL23A,RPL38,RPL36A,RPLP1,CARHSP1,RPS4X,RPS6,PSMA2,PSMB3,PSMC3,PSMD2,UBB,TENT5A,RPL14,YWHAZ,PPP2R1A,TOB1,RPL7,PCNA,RPL18
GO: Biological Process	GO:0050821	protein stabilization		2.241e-05	0.1186	0.0007552	0.006911	13	210	GAPDH,PFN1,PFN2,SUGT1,HSP90AA1,HSP90AB1,RTN4,BAG5,BAG4,APBB1,CRYAB,CCT5,GOLGA7
GO: Biological Process	GO:0031110	regulation of microtubule polymerization or depolymerization		2.29e-05	0.1211	0.0007667	0.007017	9	100	MAP6D1,TUBB4A,CDK5R1,MID1IP1,YWHAQ,RAC1,HTR1A,CAPZB,CLIP3
GO: Biological Process	GO:0051254	positive regulation of RNA metabolic process		2.332e-05	0.1234	0.0007761	0.007102	53	1942	HMGN5,SOX10,NRIP1,HIF1A,GPBP1,DDN,PSMC3,CAMTA2,KAT2A,SOX8,PFN1,TRIM59,ZEB2,HNRNPK,FZD7,BMP2,JUNB,UBB,NEUROD2,SALL2,SALL1,NFIA,UBTF,HRAS,IRF2BPL,HES1,MLLT11,YWHAQ,ZBTB18,IL33,TFEB,APBB1,NR4A3,POU3F1,LMO4,NCOA4,CBFB,YWHAH,ACTR3,CNBP,RHOG,PPP3CA,PPP3CB,TOB1,LMO1,LMO2,EGR4,RASL11A,CHCHD2,ATF4,MAP2K1,NEUROD6,PADI2
GO: Biological Process	GO:0045047	protein targeting to ER		2.438e-05	0.129	0.0008063	0.007379	10	126	RPL23A,RPL38,RPL36A,RPLP1,RPS4X,RPS6,RPL14,GET3,RPL7,RPL18
GO: Biological Process	GO:0002009	morphogenesis of an epithelium		2.454e-05	0.1298	0.0008064	0.007379	33	992	SOX10,HIF1A,LIN7C,PSMA2,PSMB3,ACTB,PSMC3,ACTG1,PSMD2,ATP6V1F,KAT2A,SOX8,PFN1,ZEB2,FZD7,BMP2,SALL1,MID1IP1,PARD6A,GNA12,HES1,AMOTL2,SDCBP,RAC1,CCDC85B,CLIC4,LMO4,RHOB,HHIP,SLC12A2,CSNK2B,CSRP1,FSCN1
GO: Biological Process	GO:0045685	regulation of glial cell differentiation		2.48e-05	0.1312	0.0008101	0.007413	9	101	BMP2,PRMT5,OPALIN,HES1,IL33,RTN4,ACTR3,RHEB,OLIG2
GO: Biological Process	GO:0038093	Fc receptor signaling pathway		2.545e-05	0.1347	0.0008262	0.00756	14	244	PSMA2,PSMB3,ACTB,PSMC3,ACTG1,PSMD2,RAC1,HSP90AA1,HSP90AB1,NR4A3,SKP1,ACTR3,PPP3CA,PPP3CB
GO: Biological Process	GO:0031346	positive regulation of cell projection organization		2.588e-05	0.1369	0.000834	0.007632	21	493	CCP110,PLK5,KAT2A,PFN1,ZEB2,HNRNPK,NEFL,HRAS,RAC1,HSP90AA1,WNT3,RTN4,ENC1,APBB1,ACTR3,CDC42EP1,ARHGDIA,EIF4G2,DYNLL1,FSCN1,MAP2K1
GO: Biological Process	GO:0042552	myelination		2.601e-05	0.1376	0.000834	0.007632	13	213	SOX10,NDRG1,KCNJ10,UGT8,GNA12,PLP1,PMP22,TFEB,FA2H,TPPP,POU3F1,TSPAN2,OLIG2
GO: Biological Process	GO:0099188	postsynaptic cytoskeleton organization		2.709e-05	0.1433	0.0008634	0.007901	5	24	ACTB,ACTG1,NEFL,ACTR3,ARF1
GO: Biological Process	GO:0031329	regulation of cellular catabolic process		2.737e-05	0.1448	0.0008634	0.007901	32	953	PLK2,HIF1A,ATP6V1G2,CARHSP1,GAPDH,PSMA2,PSMB3,PSMC3,PSMD2,PGAM1,UBB,CDK5R1,GNA12,IL33,SDCBP,HSP90AA1,HSP90AB1,GPD1,TFEB,UBQLN2,GIT1,TENT5A,BAG5,YWHAZ,EXOC8,RHEB,TOB1,VPS35,EIF4G2,PIP4K2C,MAP2K1,SMCR8
GO: Biological Process	GO:0021987	cerebral cortex development		2.749e-05	0.1454	0.0008634	0.007901	11	155	HIF1A,HNRNPK,NEFL,CDK5R1,GNG12,FBXO45,ZBTB18,RAC1,RTN4,BTBD3,EMX2
GO: Biological Process	GO:0021700	developmental maturation		2.758e-05	0.1459	0.0008634	0.007901	20	457	SOX10,HIF1A,SOX8,PFN1,HNRNPK,BMP2,NEFL,CDK5R1,NEUROD2,NFIA,HES1,RAB3A,PLP1,RAC1,PMP22,PTBP3,CBFB,YWHAZ,PPP2R1A,SLC12A2
GO: Biological Process	GO:0008366	axon ensheathment		3.011e-05	0.1593	0.0009316	0.008525	13	216	SOX10,NDRG1,KCNJ10,UGT8,GNA12,PLP1,PMP22,TFEB,FA2H,TPPP,POU3F1,TSPAN2,OLIG2
GO: Biological Process	GO:0007272	ensheathment of neurons		3.011e-05	0.1593	0.0009316	0.008525	13	216	SOX10,NDRG1,KCNJ10,UGT8,GNA12,PLP1,PMP22,TFEB,FA2H,TPPP,POU3F1,TSPAN2,OLIG2
GO: Biological Process	GO:0072599	establishment of protein localization to endoplasmic reticulum		3.195e-05	0.1691	0.000983	0.008995	10	130	RPL23A,RPL38,RPL36A,RPLP1,RPS4X,RPS6,RPL14,GET3,RPL7,RPL18
GO: Biological Process	GO:0010564	regulation of cell cycle process		3.236e-05	0.1712	0.0009896	0.009056	31	917	HMGN5,CCP110,PLK2,PSMA2,PLK5,PSMB3,MAP3K20,PSMC3,PSMD2,CCND1,KAT2A,TUBA4A,TUBB4A,CDK5R1,KLHL9,UBE2D1,TUBA1A,PRMT5,GNAI1,YWHAQ,HSPA2,HSP90AA1,HSP90AB1,GIT1,SKP1,YWHAH,TGFA,PPP2R1A,DYNLL1,IK,PCNA
GO: Biological Process	GO:0051495	positive regulation of cytoskeleton organization		3.475e-05	0.1838	0.001057	0.009669	14	251	PFN1,PFN2,CDK5R1,HRAS,YWHAQ,WASF1,RAC1,HTR1A,BAG4,ACTR3,GSN,ARF1,ARF6,CDC42EP1
GO: Biological Process	GO:0048732	gland development		3.629e-05	0.192	0.001097	0.01004	29	835	SOX10,HIF1A,CCND1,WLS,ZEB2,HNRNPK,BMP2,FASN,CDK5R1,SALL1,NDRG1,PRMT5,HRAS,HES1,QDPR,GOT2,FA2H,WNT3,RTN4,LMO4,ARF6,TGFA,SLC12A2,CSNK2B,FSCN1,MAP2K1,RPL7,PCNA,RPL18
GO: Biological Process	GO:0006614	SRP-dependent cotranslational protein targeting to membrane		3.649e-05	0.1931	0.001097	0.01004	9	106	RPL23A,RPL38,RPL36A,RPLP1,RPS4X,RPS6,RPL14,RPL7,RPL18
GO: Biological Process	GO:0009792	embryo development ending in birth or egg hatching		3.792e-05	0.2006	0.001134	0.01037	38	1244	SOX10,GADD45B,KIFBP,HIF1A,RPL38,RPL36A,RPS4X,PSMC3,KAT2A,SOX8,PFN1,WLS,ZEB2,BMP2,JUNB,CDK5R1,UBE2A,SALL2,SALL1,PARD6A,RRP7A,GNA12,HES1,ALDOA,ZBTB18,PLS3,CAP1,CCDC85B,TFEB,RTN4,LMO4,PRAMEF8,EPN2,CNBP,LIG4,EEF2,FSCN1,MAP2K1
GO: Biological Process	GO:0048168	regulation of neuronal synaptic plasticity		3.985e-05	0.2108	0.00118	0.0108	8	83	NCDN,KCNJ10,HRAS,RAB3A,RAC1,NPTX2,BHLHE40,RHEB
GO: Biological Process	GO:0000280	nuclear division		3.992e-05	0.2112	0.00118	0.0108	41	1389	CCP110,PLK2,TRIM35,RPS6,PSMA2,PLK5,PSMB3,MAP3K20,PSMC3,PSMD2,SIK1,CCND1,TUBA4A,BANF1,TUBB4A,UBB,UBE2D1,SUGT1,TUBA1A,INSC,PRMT5,HES1,GNAI1,YWHAQ,HSPA2,SDCBP,HSP90AA1,MZT1,SKP1,YWHAH,ACTR3,ARF1,TGFA,RHOB,PPP2R1A,PPP3CA,DYNLL1,IK,MAP2K1,PCNA,PHF13
GO: Biological Process	GO:0045321	leukocyte activation		4.093e-05	0.2165	0.001203	0.01101	45	1584	RPS6,PSMA2,PSMC3,PSMD2,KAT2A,PGAM1,NDUFC2,FZD7,NDRG1,STXBP3,VAMP2,HES1,ALDOA,FKBP1A,RAB3A,IL33,SDCBP,CAP1,RAC1,HSP90AA1,HSP90AB1,MAPK8IP1,RAP2B,GIT1,DSP,NR4A3,CAT,CBFB,YWHAZ,GSN,RHOG,LIG4,RASGRP1,EEF2,PPP3CA,PPP3CB,EFNB3,LMO1,CSNK2B,GOLGA7,FTH1,DYNLL1,TNFAIP6,PADI2,LSM8
GO: Biological Process	GO:0030833	regulation of actin filament polymerization		4.209e-05	0.2227	0.00123	0.01126	12	192	PFN1,PFN2,WASF1,RAC1,BAG4,CAPZA2,CAPZB,ACTR3,GSN,ARF1,ARF6,CDC42EP1
GO: Biological Process	GO:0002181	cytoplasmic translation		4.232e-05	0.2239	0.00123	0.01126	9	108	RPL38,RPL36A,RPLP1,RPL22L1,CNBP,EEF2,EIF4A1,EIF3D,RPL18
GO: Biological Process	GO:0070972	protein localization to endoplasmic reticulum		4.371e-05	0.2313	0.001264	0.01156	11	163	RPL23A,RPL38,RPL36A,RPLP1,RPS4X,RPS6,RTN4,RPL14,GET3,RPL7,RPL18
GO: Biological Process	GO:1902904	negative regulation of supramolecular fiber organization		4.428e-05	0.2343	0.001273	0.01165	12	193	MAP6D1,PFDN5,PFN1,PFN2,TUBB4A,MID1IP1,VBP1,CAPZA2,CAPZB,GSN,CRYAB,CLIP3
GO: Biological Process	GO:0048285	organelle fission		4.537e-05	0.2401	0.001298	0.01187	42	1445	CCP110,PLK2,TRIM35,RPS6,PSMA2,PLK5,PSMB3,MAP3K20,PSMC3,PSMD2,SIK1,CCND1,TUBA4A,BANF1,TUBB4A,UBB,UBE2D1,SUGT1,TUBA1A,INSC,PRMT5,HES1,GNAI1,YWHAQ,HSPA2,SDCBP,HSP90AA1,MZT1,SKP1,YWHAH,ACTR3,ARF1,TGFA,RHOB,PPP2R1A,PPP3CA,VPS35,DYNLL1,IK,MAP2K1,PCNA,PHF13
GO: Biological Process	GO:0006613	cotranslational protein targeting to membrane		5.253e-05	0.2779	0.001494	0.01367	9	111	RPL23A,RPL38,RPL36A,RPLP1,RPS4X,RPS6,RPL14,RPL7,RPL18
GO: Biological Process	GO:0045944	positive regulation of transcription by RNA polymerase II		5.327e-05	0.2819	0.001507	0.01379	41	1407	SOX10,NRIP1,HIF1A,GPBP1,DDN,PSMC3,CAMTA2,KAT2A,SOX8,PFN1,ZEB2,HNRNPK,BMP2,JUNB,UBB,NEUROD2,SALL2,SALL1,NFIA,HRAS,IRF2BPL,HES1,ZBTB18,IL33,TFEB,APBB1,NR4A3,POU3F1,LMO4,CBFB,ACTR3,CNBP,PPP3CA,PPP3CB,LMO1,LMO2,EGR4,CHCHD2,ATF4,MAP2K1,NEUROD6
GO: Biological Process	GO:1905114	cell surface receptor signaling pathway involved in cell-cell signaling		5.412e-05	0.2863	0.001523	0.01394	27	767	SOX10,LYPD6,PSMA2,PSMB3,PSMC3,PSMD2,CCND1,PFDN5,PFN1,WLS,ZEB2,FZD7,BMP2,UBB,SALL1,PARD6A,AMOTL2,RAC1,WNT3,CBFB,SKP1,PPP2R1A,PPP3CA,PPP3CB,CSNK2B,CSRP1,VPS35
GO: Biological Process	GO:0070507	regulation of microtubule cytoskeleton organization		5.453e-05	0.2885	0.001527	0.01397	11	167	MAP6D1,TUBB4A,CDK5R1,MID1IP1,GNAI1,YWHAQ,RAC1,HTR1A,CAPZB,TPPP,CLIP3
GO: Biological Process	GO:0010243	response to organonitrogen compound		5.599e-05	0.2962	0.001559	0.01427	45	1605	HIF1A,ATP6V1G2,RPLP1,PDK2,PENK,ACTB,GATM,ATP6V1F,CCND1,HNRNPK,HPCA,NEFL,JUNB,FASN,KL,STXBP3,KCNC2,PRMT5,VAMP2,GNA12,HES1,GNAI1,QDPR,FKBP1A,MOG,GOT2,HSP90AB1,GPD1,HTR1A,UBQLN2,CASP6,NR4A3,CAT,LDHA,ACTR3,GSN,EEF2,PPP3CA,PPP3CB,VPS35,ERRFI1,ATF4,PIP4K2C,ATP2B1,PCNA
GO: Biological Process	GO:0043009	chordate embryonic development		5.711e-05	0.3021	0.001582	0.01448	37	1221	SOX10,GADD45B,KIFBP,HIF1A,RPL38,RPL36A,RPS4X,PSMC3,KAT2A,SOX8,PFN1,WLS,ZEB2,BMP2,JUNB,UBE2A,SALL2,SALL1,PARD6A,RRP7A,GNA12,HES1,ALDOA,ZBTB18,PLS3,CAP1,CCDC85B,TFEB,RTN4,LMO4,PRAMEF8,EPN2,CNBP,LIG4,EEF2,FSCN1,MAP2K1
GO: Biological Process	GO:0071495	cellular response to endogenous stimulus		6.09e-05	0.3222	0.001678	0.01536	51	1911	SOX10,HIF1A,ATP6V1G2,RPLP1,PDK2,PEG10,PENK,ACTB,ATP6V1F,KAT2A,ZEB2,HNRNPK,BMP2,JUNB,UBB,KL,UBE2D1,SALL1,PARD6A,PRMT5,VAMP2,DYNLRB1,GNA12,HES1,FBXO32,DNAJA1,WASF1,SDCBP,HSP90AB1,GPD1,HTR1A,GIT1,BAG4,CASP6,NR4A3,NCOA4,CBFB,YWHAH,ACTR3,ARF6,HHIP,EEF2,TOB1,LMO2,CSNK2B,VPS35,ERRFI1,ATF4,PIP4K2C,PADI2,ATP2B1
GO: Biological Process	GO:1901698	response to nitrogen compound		6.275e-05	0.332	0.00172	0.01574	47	1712	HIF1A,ATP6V1G2,RPLP1,GAPDH,PDK2,PENK,ACTB,GATM,ATP6V1F,CCND1,HNRNPK,HPCA,NEFL,JUNB,FASN,CDK5R1,KL,STXBP3,KCNC2,PRMT5,VAMP2,GNA12,HES1,GNAI1,QDPR,FKBP1A,MOG,GOT2,HSP90AB1,GPD1,HTR1A,UBQLN2,CASP6,NR4A3,CAT,LDHA,ACTR3,GSN,EEF2,PPP3CA,PPP3CB,VPS35,ERRFI1,ATF4,PIP4K2C,ATP2B1,PCNA
GO: Biological Process	GO:0001667	ameboidal-type cell migration		6.667e-05	0.3528	0.001818	0.01664	25	691	SOX10,PLK2,HIF1A,SOX8,PFN1,PFN2,ZEB2,FZD7,BMP2,GLUL,GNA12,AMOTL2,CAP1,RAC1,PMP22,RTN4,BAG4,CAPZB,ACTR3,ARF6,RHOB,LMO2,CSNK2B,CSRP1,FSCN1
GO: Biological Process	GO:0014013	regulation of gliogenesis		6.783e-05	0.3589	0.00184	0.01684	10	142	SOX10,SOX8,BMP2,PRMT5,HES1,IL33,RTN4,ACTR3,RHEB,OLIG2
GO: Biological Process	GO:0021557	oculomotor nerve development		6.842e-05	0.362	0.001845	0.01688	3	6	CHN1,HES1,RTN4
GO: Biological Process	GO:1902905	positive regulation of supramolecular fiber organization		6.868e-05	0.3634	0.001845	0.01688	13	234	PFN1,PFN2,CDK5R1,YWHAQ,WASF1,RAC1,HTR1A,BAG4,ACTR3,GSN,ARF1,ARF6,CDC42EP1
GO: Biological Process	GO:0060284	regulation of cell development		7.648e-05	0.4047	0.002044	0.0187	25	697	SOX10,HIF1A,SOX8,ZEB2,BMP2,NEFL,CDK5R1,PRMT5,HES1,IL33,RAC1,WNT3,RTN4,BHLHE40,YWHAH,ACTR3,RHEB,ARHGDIA,LIG4,PPP3CA,EFNB3,EIF4G2,MAP2K1,NEUROD6,OLIG2
GO: Biological Process	GO:0035295	tube development		7.784e-05	0.4118	0.002069	0.01894	49	1828	SOX10,PLK2,HIF1A,ACTG1,ATP6V1F,KAT2A,SOX8,PFN1,WLS,ZEB2,HNRNPK,BMP2,JUNB,GJB1,UBB,CDK5R1,SALL2,SALL1,MID1IP1,NFIA,PARD6A,INSC,GLUL,HES1,AMOTL2,RAB3A,NAXE,CCDC85B,GIT1,WNT3,RTN4,CLIC4,NR4A3,CAT,LMO4,YWHAZ,ARF1,EPN2,ARF6,TGFA,RHOB,HHIP,SLC12A2,LMO2,CSNK2B,ERRFI1,FSCN1,EMX2,MAP2K1
GO: Biological Process	GO:0097178	ruffle assembly		7.969e-05	0.4216	0.002108	0.01929	7	68	PFN1,PFN2,HRAS,RAC1,BAG4,ARF6,RHOG
GO: Biological Process	GO:0090066	regulation of anatomical structure size		8.056e-05	0.4262	0.002116	0.01937	24	657	HIF1A,PFN1,PFN2,NEFL,CDK5R1,WASF1,RAC1,HSP90AA1,HSP90AB1,HTR1A,WNT3,RTN4,BAG4,CAPZA2,CAPZB,ACTR3,GSN,ARF1,ARF6,CDC42EP1,SLC12A2,EIF4G2,MAP2K1,ATP2B1
GO: Biological Process	GO:1902414	protein localization to cell junction		8.086e-05	0.4278	0.002116	0.01937	10	145	ACTB,ACTG1,VAMP2,HRAS,NPTX2,GIT1,DSP,CNIH2,VPS35,MAP2K1
GO: Biological Process	GO:1901990	regulation of mitotic cell cycle phase transition		8.12e-05	0.4296	0.002116	0.01937	20	494	CCP110,PLK2,PSMA2,PLK5,PSMB3,PSMC3,PSMD2,CCND1,TUBA4A,TUBB4A,UBE2D1,TUBA1A,YWHAQ,HSPA2,HSP90AA1,SKP1,PPP2R1A,DYNLL1,IK,PCNA
GO: Biological Process	GO:0120032	regulation of plasma membrane bounded cell projection assembly		8.274e-05	0.4378	0.002146	0.01964	14	272	CCP110,ATP6V1F,PFN1,PFN2,HRAS,RAC1,HSP90AA1,CAPZB,ACTR3,ARF6,CDC42EP1,RHOG,DYNLL1,FSCN1
GO: Biological Process	GO:1990000	amyloid fibril formation		8.425e-05	0.4458	0.002167	0.01983	5	30	PFDN5,FKBP1A,VBP1,GSN,CRYAB
GO: Biological Process	GO:0031987	locomotion involved in locomotory behavior		8.438e-05	0.4464	0.002167	0.01983	4	16	ARRDC3,GPR37,PPP3CB,VPS35
GO: Biological Process	GO:0080134	regulation of response to stress		9.012e-05	0.4768	0.002296	0.02101	47	1738	GADD45B,PLK2,HIF1A,PSMA2,PENK,PSMB3,MAP3K20,PSMC3,ACTG1,PSMD2,PIGBOS1,NDUFC2,HNRNPK,FZD7,BMP2,VAMP2,HRAS,DNAJA1,IL33,SDCBP,HSP90AA1,HSP90AB1,PMP22,MAPK8IP1,UBQLN2,GIT1,GPR37,RTN4,BAG5,BAG4,APBB1,NR4A3,SKP1,CRYAB,CNBP,RASGRP1,PPP3CA,RAB34,SLC12A2,VPS35,ERRFI1,CHCHD2,ATF4,MTURN,TNFAIP6,MAP2K1,PCNA
GO: Biological Process	GO:0120034	positive regulation of plasma membrane bounded cell projection assembly		9.04e-05	0.4783	0.002296	0.02101	9	119	CCP110,PFN1,HRAS,RAC1,HSP90AA1,ACTR3,CDC42EP1,DYNLL1,FSCN1
GO: Biological Process	GO:1905477	positive regulation of protein localization to membrane		9.068e-05	0.4798	0.002296	0.02101	10	147	HPCA,CDK5R1,HRAS,YWHAQ,YWHAH,YWHAZ,ACTR3,ARF6,RHOG,CLIP3
GO: Biological Process	GO:0002793	positive regulation of peptide secretion		9.529e-05	0.5042	0.002401	0.02197	12	209	HIF1A,WLS,PARD6A,GLUL,RAC1,APBB1,ARF1,ARF6,PPP3CB,RAB34,VPS35,DYNLL1
GO: Biological Process	GO:0000086	G2/M transition of mitotic cell cycle		9.661e-05	0.5111	0.002411	0.02206	14	276	CCP110,PSMA2,PSMB3,PSMC3,PSMD2,CCND1,TUBA4A,TUBB4A,TUBA1A,HSPA2,HSP90AA1,SKP1,PPP2R1A,DYNLL1
GO: Biological Process	GO:0060491	regulation of cell projection assembly		9.661e-05	0.5111	0.002411	0.02206	14	276	CCP110,ATP6V1F,PFN1,PFN2,HRAS,RAC1,HSP90AA1,CAPZB,ACTR3,ARF6,CDC42EP1,RHOG,DYNLL1,FSCN1
GO: Biological Process	GO:0006886	intracellular protein transport		9.915e-05	0.5246	0.002453	0.02245	47	1745	RPL23A,CCP110,RPL38,RPL36A,RPLP1,RPS4X,RPS6,GABARAP,ATP6V1F,WLS,TUBA4A,HPCA,TUBB4A,UBB,CDK5R1,UBE2D1,STXBP3,TUBA1A,VAMP2,HRAS,DYNLRB1,ACOT2,YWHAQ,RAB3A,SDCBP,HSP90AA1,HSP90AB1,BAG4,CAT,RPL14,NCOA4,YWHAH,YWHAZ,ACTR3,GSN,ARF1,ARF6,RHOB,PPP2R1A,CHCHD4,PPP3CA,GOLGA7,GET3,VPS35,DYNLL1,RPL7,RPL18
GO: Biological Process	GO:0046716	muscle cell cellular homeostasis		9.921e-05	0.5249	0.002453	0.02245	5	31	HIF1A,FBXO32,ALDOA,ADSS1,PPP3CB
GO: Biological Process	GO:2000026	regulation of multicellular organismal development		0.0001016	0.5376	0.002501	0.02288	49	1848	SOX10,LYPD6,PLK2,HIF1A,CCND1,KAT2A,SOX8,ZEB2,BMP2,NEFL,CDK5R1,KL,SALL1,NDRG1,PRMT5,PURB,GLUL,HES1,IL33,NAXE,HSP90AA1,GPM6B,WNT3,RTN4,TPPP,NR4A3,CBFB,BHLHE40,YWHAH,ACTR3,EPN2,RHEB,RHOB,ARHGDIA,LIG4,RASGRP1,HHIP,PPP3CA,EFNB3,SLC12A2,LMO2,EIF4G2,ERRFI1,ATF4,MTURN,MAP2K1,NEUROD6,OLIG2,ATP2B1
GO: Biological Process	GO:0032886	regulation of microtubule-based process		0.0001043	0.5517	0.002554	0.02337	14	278	PLK2,MAP6D1,KAT2A,TUBB4A,CDK5R1,MID1IP1,GNAI1,YWHAQ,RAC1,HTR1A,CNIH2,CAPZB,TPPP,CLIP3
GO: Biological Process	GO:0051047	positive regulation of secretion		0.0001082	0.5724	0.002635	0.02411	18	426	HIF1A,WLS,BMP2,PARD6A,GLUL,MAP1LC3B,RAB3A,SDCBP,RAC1,RTN4,APBB1,ARF1,ARF6,PPP3CB,RAB34,SLC12A2,VPS35,DYNLL1
GO: Biological Process	GO:0045333	cellular respiration		0.0001091	0.5771	0.002635	0.02411	12	212	HIF1A,NDUFB3,NDUFB10,NDUFC2,GPD1,COX4I1,COX6A1,NR4A3,CAT,CHCHD4,GHITM,CHCHD2
GO: Biological Process	GO:0008064	regulation of actin polymerization or depolymerization		0.0001091	0.5771	0.002635	0.02411	12	212	PFN1,PFN2,WASF1,RAC1,BAG4,CAPZA2,CAPZB,ACTR3,GSN,ARF1,ARF6,CDC42EP1
GO: Biological Process	GO:1903532	positive regulation of secretion by cell		0.0001155	0.6113	0.002779	0.02543	17	390	HIF1A,WLS,BMP2,PARD6A,GLUL,RAB3A,SDCBP,RAC1,RTN4,APBB1,ARF1,ARF6,PPP3CB,RAB34,SLC12A2,VPS35,DYNLL1
GO: Biological Process	GO:0031098	stress-activated protein kinase signaling cascade		0.000117	0.619	0.002801	0.02563	16	353	GADD45B,MAP3K20,FZD7,BMP2,UBB,HRAS,DNAJA1,SDCBP,MAPK8IP1,SKP1,CRYAB,RASGRP1,CSRP1,ERRFI1,MTURN,MAP2K1
GO: Biological Process	GO:0070848	response to growth factor		0.0001206	0.6381	0.002874	0.0263	31	985	HIF1A,PEG10,PLK5,PENK,KAT2A,PFN1,ZEB2,BMP2,UBB,KL,UBE2D1,SALL1,KCNC2,PARD6A,DYNLRB1,HES1,ACOT2,WASF1,SDCBP,HSP90AB1,GIT1,BAG4,CAT,ACTR3,EPN2,ARF6,HHIP,EEF2,TOB1,EGR4,ERRFI1
GO: Biological Process	GO:0030041	actin filament polymerization		0.0001245	0.6589	0.002941	0.02692	12	215	PFN1,PFN2,WASF1,RAC1,BAG4,CAPZA2,CAPZB,ACTR3,GSN,ARF1,ARF6,CDC42EP1
GO: Biological Process	GO:0030832	regulation of actin filament length		0.0001245	0.6589	0.002941	0.02692	12	215	PFN1,PFN2,WASF1,RAC1,BAG4,CAPZA2,CAPZB,ACTR3,GSN,ARF1,ARF6,CDC42EP1
GO: Biological Process	GO:0080135	regulation of cellular response to stress		0.0001272	0.6732	0.002992	0.02738	28	852	GADD45B,PLK2,HIF1A,MAP3K20,PIGBOS1,HNRNPK,FZD7,BMP2,HRAS,DNAJA1,SDCBP,HSP90AA1,HSP90AB1,MAPK8IP1,UBQLN2,GPR37,RTN4,BAG5,BAG4,APBB1,NR4A3,CRYAB,RASGRP1,CHCHD2,ATF4,MTURN,MAP2K1,PCNA
GO: Biological Process	GO:0099003	vesicle-mediated transport in synapse		0.0001305	0.6904	0.003055	0.02796	14	284	ACTB,ACTG1,PFN2,NRN1,HPCA,CDK5R1,VAMP2,RAB3A,PLS3,HTR1A,GIT1,ARF6,PPP3CB,VPS35
GO: Biological Process	GO:0000226	microtubule cytoskeleton organization		0.000134	0.7088	0.003123	0.02858	32	1037	CCP110,KIFBP,PLK2,GAPDH,MAP6D1,GABARAP,ATP6V1F,KAT2A,TUBA4A,NEFL,TUBB4A,CDK5R1,MID1IP1,TUBA1A,PARD6A,INSC,DYNLRB1,GNAI1,YWHAQ,CNP,RAC1,HSP90AA1,HTR1A,CAPZB,TPPP,MZT1,ACTR3,GSN,CRYAB,PPP2R1A,CLIP3,DYNLL1
GO: Biological Process	GO:0097120	receptor localization to synapse		0.0001368	0.7239	0.003175	0.02905	7	74	VAMP2,HRAS,NPTX2,GIT1,CNIH2,VPS35,MAP2K1
GO: Biological Process	GO:0050708	regulation of protein secretion		0.0001375	0.7276	0.003177	0.02907	16	358	HIF1A,WLS,KCNC2,PARD6A,GLUL,RAC1,SLC25A5,APBB1,ARF1,ARF6,PPP3CA,PPP3CB,RAB34,SLC12A2,VPS35,DYNLL1
GO: Biological Process	GO:0001889	liver development		0.0001387	0.7339	0.003191	0.0292	17	396	CCND1,ZEB2,HNRNPK,BMP2,CDK5R1,PRMT5,HRAS,HES1,QDPR,RTN4,ARF6,TGFA,CSNK2B,FSCN1,RPL7,PCNA,RPL18
GO: Biological Process	GO:0007167	enzyme linked receptor protein signaling pathway		0.0001438	0.761	0.003294	0.03015	38	1326	HIF1A,ATP6V1G2,PDK2,PEG10,ACTB,ACTG1,ATP6V1F,CHN1,ZEB2,BMP2,UBB,CDK5R1,KL,UBE2D1,SALL1,PARD6A,HRAS,DYNLRB1,HES1,FKBP1A,WASF1,SDCBP,RAC1,HSP90AA1,HSP90AB1,GIT1,RTN4,NR4A3,ACTR3,EPN2,TGFA,HHIP,TOB1,EFNB3,CSNK2B,ERRFI1,PIP4K2C,FSCN1
GO: Biological Process	GO:0021545	cranial nerve development		0.000161	0.8521	0.003673	0.03361	8	101	KIFBP,CHN1,SALL1,TUBA1A,KCNJ10,GNA12,HES1,RTN4
GO: Biological Process	GO:0061008	hepaticobiliary system development		0.0001658	0.8775	0.003766	0.03446	17	402	CCND1,ZEB2,HNRNPK,BMP2,CDK5R1,PRMT5,HRAS,HES1,QDPR,RTN4,ARF6,TGFA,CSNK2B,FSCN1,RPL7,PCNA,RPL18
GO: Biological Process	GO:0071407	cellular response to organic cyclic compound		0.0001732	0.9165	0.003904	0.03572	28	868	SOX10,NRIP1,HIF1A,RPLP1,PENK,ACTB,HNRNPK,BMP2,PRMT5,GNA12,GNAI1,FBXO32,DNAJA1,HSP90AB1,GPD1,HTR1A,CASP6,NR4A3,NCOA4,CBFB,YWHAH,ACTR3,ARHGDIA,VPS35,ERRFI1,ATF4,PADI2,ATP2B1
GO: Biological Process	GO:0021536	diencephalon development		0.0001734	0.9174	0.003904	0.03572	10	159	KCTD12,WLS,ZEB2,BMP2,UBB,SALL1,KCNC2,HES1,WNT3,OLIG2
GO: Biological Process	GO:1905475	regulation of protein localization to membrane		0.0001754	0.9279	0.003932	0.03598	13	257	ACTB,HPCA,CDK5R1,HRAS,YWHAQ,YWHAH,YWHAZ,ACTR3,GSN,ARF6,RHOG,CLIP3,MAP2K1
GO: Biological Process	GO:0060548	negative regulation of cell death		0.0001805	0.9548	0.004029	0.03687	38	1341	HMGN5,SOX10,PLK2,HIF1A,GAPDH,RPS6,SOX8,NDUFC2,HNRNPK,PTMA,NEFL,UBB,TUBA1A,GLO1,HRAS,DNAJA1,HSP90AB1,MAPK8IP1,SLC25A5,GPR37,BAG5,BAG4,NR4A3,CAT,PRAMEF8,YWHAH,YWHAZ,TGFA,CRYAB,BEX3,ARHGDIA,LIG4,HHIP,VPS35,GHITM,FTH1,ATF4,MAP2K1
GO: Biological Process	GO:0048713	regulation of oligodendrocyte differentiation		0.000188	0.9948	0.004165	0.03811	6	55	PRMT5,OPALIN,HES1,IL33,RHEB,OLIG2
GO: Biological Process	GO:0007422	peripheral nervous system development		0.0001884	0.9967	0.004165	0.03811	9	131	SOX10,SOX8,HNRNPK,NDRG1,UGT8,PMP22,FA2H,RTN4,POU3F1
GO: Biological Process	GO:0051494	negative regulation of cytoskeleton organization		0.0001889	0.9995	0.004165	0.03811	11	192	MAP6D1,KAT2A,PFN1,PFN2,TUBB4A,MID1IP1,YWHAQ,CAPZA2,CAPZB,GSN,CLIP3
GO: Biological Process	GO:0046785	microtubule polymerization		0.0001973	1	0.004332	0.03964	8	104	TUBB4A,CDK5R1,YWHAQ,RAC1,CAPZB,TPPP,MZT1,CLIP3
GO: Biological Process	GO:0044265	cellular macromolecule catabolic process		0.0001994	1	0.004344	0.03975	37	1299	RPL23A,PLK2,RPL38,RPL36A,RPLP1,CARHSP1,RPS4X,RPS6,PSMA2,PSMB3,PSMC3,PSMD2,UBB,UBE2A,UBE2D1,GNA12,FBXO32,FBXO45,IL33,SDCBP,HSP90AA1,HSP90AB1,PMP22,UBQLN2,TENT5A,BAG5,ENC1,RPL14,SKP1,YWHAZ,PPP2R1A,FBXL16,TOB1,VPS35,RPL7,PCNA,RPL18
GO: Biological Process	GO:0060996	dendritic spine development		0.0001995	1	0.004344	0.03975	9	132	PLK2,HNRNPK,CDK5R1,RAC1,GIT1,ACTR3,ARF1,ARF6,EIF4G2
GO: Biological Process	GO:0060872	semicircular canal development		0.0002068	1	0.004484	0.04103	5	36	SOX10,WLS,BMP2,NR4A3,ARF1
GO: Biological Process	GO:0045168	cell-cell signaling involved in cell fate commitment		0.0002079	1	0.00449	0.04109	6	56	LYPD6,SOX8,BMP2,SALL1,HES1,WNT3
GO: Biological Process	GO:0002443	leukocyte mediated immunity		0.0002121	1	0.004563	0.04176	31	1017	PSMA2,PSMC3,PSMD2,PGAM1,NDUFC2,STXBP3,VAMP2,ALDOA,RAB3A,SDCBP,CAP1,RAC1,HSP90AA1,HSP90AB1,RAP2B,DSP,NR4A3,CAT,YWHAZ,GSN,RHOG,LIG4,RASGRP1,EEF2,PPP3CB,CSNK2B,GOLGA7,FTH1,DYNLL1,TNFAIP6,PADI2
GO: Biological Process	GO:0044839	cell cycle G2/M phase transition		0.0002149	1	0.004603	0.04212	14	298	CCP110,PSMA2,PSMB3,PSMC3,PSMD2,CCND1,TUBA4A,TUBB4A,TUBA1A,HSPA2,HSP90AA1,SKP1,PPP2R1A,DYNLL1
GO: Biological Process	GO:0051403	stress-activated MAPK cascade		0.0002241	1	0.004781	0.04375	15	336	GADD45B,MAP3K20,FZD7,BMP2,UBB,HRAS,DNAJA1,SDCBP,MAPK8IP1,SKP1,CRYAB,RASGRP1,CSRP1,MTURN,MAP2K1
GO: Biological Process	GO:1903530	regulation of secretion by cell		0.0002305	1	0.004885	0.0447	26	793	HIF1A,PFN2,WLS,NRN1,BMP2,STXBP3,KCNC2,PARD6A,VAMP2,GLUL,RAB3A,SDCBP,RAC1,HTR1A,GIT1,SLC25A5,RTN4,APBB1,ARF1,ARF6,PPP3CA,PPP3CB,RAB34,SLC12A2,VPS35,DYNLL1
GO: Biological Process	GO:0043161	proteasome-mediated ubiquitin-dependent protein catabolic process		0.0002308	1	0.004885	0.0447	18	453	PLK2,PSMA2,PSMB3,PSMC3,PSMD2,UBB,UBE2A,UBE2D1,GNA12,FBXO45,IL33,SDCBP,HSP90AB1,PMP22,UBQLN2,BAG5,SKP1,FBXL16
GO: Biological Process	GO:0016241	regulation of macroautophagy		0.0002343	1	0.004918	0.04501	10	165	HIF1A,ATP6V1G2,GAPDH,CDK5R1,UBQLN2,EXOC8,RHEB,VPS35,PIP4K2C,SMCR8
GO: Biological Process	GO:0016567	protein ubiquitination		0.0002343	1	0.004918	0.04501	29	930	HIF1A,TRIM35,PSMA2,PSMB3,PSMC3,PSMD2,TRIM59,UBB,KLHL9,UBE2A,NEUROD2,UBE2D1,H2BC4,IRF2BPL,ARRDC3,FBXO32,DNAJA1,FBXO45,FKBP1A,HSP90AA1,HSP90AB1,BAG5,ENC1,CBFB,SKP1,FBXL16,DCAF12L1,UBE2QL1,PCNA
GO: Biological Process	GO:0032291	axon ensheathment in central nervous system		0.0002361	1	0.004918	0.04501	5	37	SOX10,KCNJ10,PLP1,TFEB,FA2H
GO: Biological Process	GO:0022010	central nervous system myelination		0.0002361	1	0.004918	0.04501	5	37	SOX10,KCNJ10,PLP1,TFEB,FA2H
GO: Biological Process	GO:1901987	regulation of cell cycle phase transition		0.0002404	1	0.004988	0.04564	20	536	CCP110,PLK2,PSMA2,PLK5,PSMB3,PSMC3,PSMD2,CCND1,TUBA4A,TUBB4A,UBE2D1,TUBA1A,YWHAQ,HSPA2,HSP90AA1,SKP1,PPP2R1A,DYNLL1,IK,PCNA
GO: Biological Process	GO:0051602	response to electrical stimulus		0.0002414	1	0.004989	0.04565	7	81	HIF1A,ACTB,HPCA,NEUROD2,FBXO32,RAB3A,ADSS1
GO: Biological Process	GO:0006090	pyruvate metabolic process		0.0002582	1	0.005315	0.04864	10	167	HIF1A,GAPDH,PDK2,PGAM1,GLO1,ALDOA,GPD1,GIT1,NR4A3,LDHA
GO: Biological Process	GO:0031529	ruffle organization		0.0002605	1	0.005342	0.04889	7	82	PFN1,PFN2,HRAS,RAC1,BAG4,ARF6,RHOG
GO: Biological Process	GO:0019080	viral gene expression		0.0002626	1	0.005365	0.04909	12	233	RPL23A,RPL38,RPL36A,RPLP1,RPS4X,RPS6,PSMC3,PFN1,RPL14,EIF3D,RPL7,RPL18
GO: Biological Process	GO:0031333	negative regulation of protein-containing complex assembly		0.0002709	1	0.005512	0.05044	10	168	PFN1,PFN2,TUBB4A,CAPZA2,CAPZB,LMO4,GSN,CRYAB,CLIP3,VPS35
GO: Biological Process	GO:0035148	tube formation		0.0002731	1	0.005536	0.05066	12	234	HIF1A,KAT2A,SOX8,PFN1,ZEB2,BMP2,SALL1,MID1IP1,PARD6A,CCDC85B,LMO4,YWHAZ
GO: Biological Process	GO:0051253	negative regulation of RNA metabolic process		0.0002744	1	0.005542	0.05071	44	1670	SOX10,NRIP1,HIF1A,SIK1,CCND1,PFDN5,SOX8,ZEB2,HNRNPK,BMP2,UBB,CDK5R1,SALL2,UBE2D1,SALL1,UBTF,PRMT5,PURB,IRF2BPL,HES1,YWHAQ,ZBTB18,IL33,CCDC85B,PTBP3,TENT5A,BAG4,APBB1,NR4A3,POU3F1,PRAMEF8,CBFB,BHLHE40,CRYAB,CNBP,NFE2L3,PPP3CA,TOB1,LMO1,ZNF436,RASD1,ATF4,OLIG2,PCNA
GO: Biological Process	GO:1903539	protein localization to postsynaptic membrane		0.0002777	1	0.005586	0.05112	6	59	VAMP2,HRAS,NPTX2,GIT1,VPS35,MAP2K1
GO: Biological Process	GO:0010975	regulation of neuron projection development		0.0002798	1	0.005608	0.05132	22	627	KCTD12,PLK5,CHN1,ZEB2,HNRNPK,NEFL,CDK5R1,HES1,PMP22,WNT3,RTN4,BAG5,ENC1,APBB1,YWHAH,ACTR3,ARF6,ARHGDIA,PPP3CA,EFNB3,EIF4G2,MAP2K1
GO: Biological Process	GO:0007005	mitochondrion organization		0.0002923	1	0.005836	0.05341	22	629	HIF1A,GABARAP,KAT2A,NDUFB3,NDUFB10,NDUFC2,MLLT11,YWHAQ,MAP1LC3B,RAB3A,WASF1,CNP,HSP90AA1,SLC25A5,BAG4,COX17,YWHAH,YWHAZ,CHCHD4,VPS35,GHITM,CHCHD2
GO: Biological Process	GO:0071363	cellular response to growth factor stimulus		0.0002999	1	0.005965	0.05459	29	944	HIF1A,PEG10,PLK5,PENK,KAT2A,PFN1,ZEB2,BMP2,UBB,KL,UBE2D1,SALL1,PARD6A,DYNLRB1,HES1,WASF1,SDCBP,HSP90AB1,GIT1,BAG4,CAT,ACTR3,EPN2,ARF6,HHIP,EEF2,TOB1,EGR4,ERRFI1
GO: Biological Process	GO:0048483	autonomic nervous system development		0.0003024	1	0.005992	0.05484	7	84	SOX10,KIFBP,SOX8,CHN1,HES1,RTN4,FSCN1
GO: Biological Process	GO:0098974	postsynaptic actin cytoskeleton organization		0.0003154	1	0.006228	0.05699	4	22	ACTB,ACTG1,ACTR3,ARF1
GO: Biological Process	GO:0045934	negative regulation of nucleobase-containing compound metabolic process		0.0003223	1	0.006339	0.05801	46	1785	SOX10,NRIP1,HIF1A,SIK1,CCND1,PFDN5,SOX8,ZEB2,HNRNPK,HPCA,BMP2,UBB,CDK5R1,SALL2,UBE2D1,SALL1,UBTF,PRMT5,PURB,IRF2BPL,HES1,YWHAQ,ZBTB18,IL33,CCDC85B,PTBP3,GIT1,TENT5A,BAG4,APBB1,NR4A3,POU3F1,PRAMEF8,CBFB,BHLHE40,CRYAB,CNBP,NFE2L3,PPP3CA,TOB1,LMO1,ZNF436,RASD1,ATF4,OLIG2,PCNA
GO: Biological Process	GO:0035567	non-canonical Wnt signaling pathway		0.000327	1	0.006408	0.05864	10	172	PSMA2,PSMB3,PSMC3,PSMD2,PFN1,FZD7,PARD6A,RAC1,PPP3CA,PPP3CB
GO: Biological Process	GO:0007423	sensory organ development		0.0003368	1	0.006575	0.06017	33	1140	SOX10,HIF1A,RPL38,ACTB,PSMD2,ATP6V1F,CCND1,PFDN5,SOX8,WLS,ZEB2,HNRNPK,FZD7,HPCA,BMP2,GJB1,CDK5R1,SALL2,HES1,PLS3,RAC1,RTN4,CASP6,CLIC4,NR4A3,LMO4,ARF1,CRYAB,SLC12A2,LMO2,ATF4,EMX2,ATP2B1
GO: Biological Process	GO:0022011	myelination in peripheral nervous system		0.0003433	1	0.006666	0.061	5	40	SOX10,NDRG1,PMP22,FA2H,POU3F1
GO: Biological Process	GO:0021675	nerve development		0.0003439	1	0.006666	0.061	9	142	KIFBP,CHN1,SALL1,TUBA1A,KCNJ10,GNA12,HES1,FBXO45,RTN4
GO: Biological Process	GO:0060998	regulation of dendritic spine development		0.0003495	1	0.00675	0.06177	7	86	PLK2,HNRNPK,RAC1,ACTR3,ARF1,ARF6,EIF4G2
GO: Biological Process	GO:0051046	regulation of secretion		0.0003531	1	0.006794	0.06218	27	861	HIF1A,PFN2,WLS,NRN1,BMP2,STXBP3,KCNC2,PARD6A,VAMP2,GLUL,MAP1LC3B,RAB3A,SDCBP,RAC1,HTR1A,GIT1,SLC25A5,RTN4,APBB1,ARF1,ARF6,PPP3CA,PPP3CB,RAB34,SLC12A2,VPS35,DYNLL1
GO: Biological Process	GO:0000165	MAPK cascade		0.0003637	1	0.006964	0.06373	32	1097	GADD45B,PSMA2,PSMB3,MAP3K20,PSMC3,PSMD2,KBTBD7,ZEB2,FZD7,BMP2,NEFL,UBB,KL,PRMT5,HRAS,GNG3,DNAJA1,SDCBP,MAPK8IP1,GPR37,DUSP7,PRAMEF8,SKP1,YWHAZ,TGFA,CRYAB,RASGRP1,PPP2R1A,CSRP1,ERRFI1,MTURN,MAP2K1
GO: Biological Process	GO:0031113	regulation of microtubule polymerization		0.0003646	1	0.006964	0.06373	6	62	TUBB4A,CDK5R1,YWHAQ,RAC1,CAPZB,CLIP3
GO: Biological Process	GO:0009306	protein secretion		0.0003875	1	0.007335	0.06712	18	473	HIF1A,WLS,STXBP3,KCNC2,PARD6A,GLUL,RAB3A,RAC1,SLC25A5,APBB1,ARF1,ARF6,PPP3CA,PPP3CB,RAB34,SLC12A2,VPS35,DYNLL1
GO: Biological Process	GO:0045664	regulation of neuron differentiation		0.0003881	1	0.007335	0.06712	13	279	SOX8,BMP2,CDK5R1,NEUROD2,SALL1,HES1,YWHAQ,RAC1,RTN4,APBB1,YWHAH,ACTR3,OLIG2
GO: Biological Process	GO:0071900	regulation of protein serine/threonine kinase activity		0.0003882	1	0.007335	0.06712	21	599	GADD45B,ACTB,MAP3K20,DAZAP2,CCND1,ZEB2,BMP2,UBB,CDK5R1,HRAS,YWHAQ,GNG3,DNAJA1,HSP90AB1,PMP22,MAPK8IP1,DUSP7,TGFA,RASGRP1,PPP2R1A,MAP2K1
GO: Biological Process	GO:0007265	Ras protein signal transduction		0.0003932	1	0.007404	0.06775	17	433	PLK2,HRAS,GNA12,RAB3A,WASF1,SDCBP,RAC1,RAP2B,GIT1,RTN4,ARF6,CDC42EP1,RHOB,RHOG,ARHGDIA,RASGRP1,MAP2K1
GO: Biological Process	GO:0035592	establishment of protein localization to extracellular region		0.0004073	1	0.007642	0.06993	18	475	HIF1A,WLS,STXBP3,KCNC2,PARD6A,GLUL,RAB3A,RAC1,SLC25A5,APBB1,ARF1,ARF6,PPP3CA,PPP3CB,RAB34,SLC12A2,VPS35,DYNLL1
GO: Biological Process	GO:0008360	regulation of cell shape		0.0004105	1	0.007675	0.07024	10	177	STRIP2,ERMN,GNA12,AMOTL2,ALDOA,RAC1,CDC42EP1,RHOB,RHOG,ARHGDIA
GO: Biological Process	GO:0044089	positive regulation of cellular component biogenesis		0.0004144	1	0.007717	0.07062	21	602	CCP110,PSMC3,PFN1,PFN2,CDK5R1,HRAS,YWHAQ,WASF1,SDCBP,RAC1,HSP90AA1,BAG4,TPPP,ACTR3,GSN,ARF1,ARF6,CDC42EP1,DYNLL1,PIP4K2C,FSCN1
GO: Biological Process	GO:0060071	Wnt signaling pathway, planar cell polarity pathway		0.0004157	1	0.007717	0.07062	8	116	PSMA2,PSMB3,PSMC3,PSMD2,PFN1,FZD7,PARD6A,RAC1
GO: Biological Process	GO:0010498	proteasomal protein catabolic process		0.0004231	1	0.007827	0.07162	19	518	PLK2,PSMA2,PSMB3,PSMC3,PSMD2,UBB,UBE2A,UBE2D1,GNA12,FBXO45,IL33,SDCBP,HSP90AB1,PMP22,UBQLN2,BAG5,ENC1,SKP1,FBXL16
GO: Biological Process	GO:0015980	energy derivation by oxidation of organic compounds		0.0004278	1	0.007886	0.07217	14	319	HIF1A,NDUFB3,NDUFB10,NDUFC2,KL,GPD1,COX4I1,COX6A1,NR4A3,CAT,LDHA,CHCHD4,GHITM,CHCHD2
GO: Biological Process	GO:0008154	actin polymerization or depolymerization		0.0004293	1	0.007887	0.07218	12	246	PFN1,PFN2,WASF1,RAC1,BAG4,CAPZA2,CAPZB,ACTR3,GSN,ARF1,ARF6,CDC42EP1
GO: Biological Process	GO:0019220	regulation of phosphate metabolic process		0.0004315	1	0.007899	0.07228	48	1913	GADD45B,HIF1A,RPLP1,PDK2,ACTB,MAP3K20,DAZAP2,CCND1,PFN2,PGAM1,NDUFC2,ZEB2,FZD7,HPCA,BMP2,UBB,CDK5R1,PARD6A,HRAS,HES1,YWHAQ,GNG3,DNAJA1,FKBP1A,HSPA2,SDCBP,RAC1,HSP90AA1,HSP90AB1,PMP22,GPD1,MAPK8IP1,RAP2B,GIT1,DUSP7,BAG4,LMO4,ARF1,TGFA,RASGRP1,PPP2R1A,CLIP3,CSNK2B,ERRFI1,DYNLL1,PIP4K2C,MAP2K1,SMCR8
GO: Biological Process	GO:0032292	peripheral nervous system axon ensheathment		0.0004329	1	0.007899	0.07228	5	42	SOX10,NDRG1,PMP22,FA2H,POU3F1
GO: Biological Process	GO:0051174	regulation of phosphorus metabolic process		0.0004366	1	0.007938	0.07264	48	1914	GADD45B,HIF1A,RPLP1,PDK2,ACTB,MAP3K20,DAZAP2,CCND1,PFN2,PGAM1,NDUFC2,ZEB2,FZD7,HPCA,BMP2,UBB,CDK5R1,PARD6A,HRAS,HES1,YWHAQ,GNG3,DNAJA1,FKBP1A,HSPA2,SDCBP,RAC1,HSP90AA1,HSP90AB1,PMP22,GPD1,MAPK8IP1,RAP2B,GIT1,DUSP7,BAG4,LMO4,ARF1,TGFA,RASGRP1,PPP2R1A,CLIP3,CSNK2B,ERRFI1,DYNLL1,PIP4K2C,MAP2K1,SMCR8
GO: Biological Process	GO:0046034	ATP metabolic process		0.0004384	1	0.007944	0.0727	15	358	HIF1A,GAPDH,NDUFB3,PGAM1,NDUFB10,NDUFC2,ALDOA,GPD1,GIT1,COX4I1,COX6A1,LDHA,GHITM,CHCHD2,MAP2K1
GO: Biological Process	GO:0072175	epithelial tube formation		0.0004417	1	0.007976	0.07299	11	212	HIF1A,KAT2A,SOX8,PFN1,ZEB2,BMP2,SALL1,MID1IP1,PARD6A,CCDC85B,LMO4
GO: Biological Process	GO:0030010	establishment of cell polarity		0.0004486	1	0.008072	0.07387	10	179	PARD6A,INSC,HES1,YWHAQ,AMOTL2,HSP90AA1,HSP90AB1,GSN,ARF6,FSCN1
GO: Biological Process	GO:0043066	negative regulation of apoptotic process		0.0004574	1	0.008203	0.07506	33	1160	HMGN5,SOX10,PLK2,HIF1A,GAPDH,RPS6,SOX8,HNRNPK,PTMA,NEFL,UBB,TUBA1A,GLO1,HRAS,DNAJA1,HSP90AB1,MAPK8IP1,SLC25A5,BAG5,BAG4,NR4A3,CAT,PRAMEF8,YWHAH,YWHAZ,TGFA,CRYAB,BEX3,ARHGDIA,LIG4,HHIP,GHITM,MAP2K1
GO: Biological Process	GO:0030177	positive regulation of Wnt signaling pathway		0.0004595	1	0.008214	0.07516	11	213	LYPD6,PSMA2,PSMB3,PSMC3,PSMD2,WLS,ZEB2,BMP2,SALL1,WNT3,VPS35
GO: Biological Process	GO:0000122	negative regulation of transcription by RNA polymerase II		0.0004666	1	0.008313	0.07607	31	1065	SOX10,NRIP1,HIF1A,SIK1,CCND1,SOX8,ZEB2,HNRNPK,BMP2,UBB,SALL2,UBE2D1,SALL1,PRMT5,PURB,IRF2BPL,HES1,ZBTB18,IL33,APBB1,NR4A3,POU3F1,CBFB,BHLHE40,CNBP,NFE2L3,LMO1,ZNF436,ATF4,OLIG2,PCNA
GO: Biological Process	GO:0032781	positive regulation of ATP-dependent activity		0.0004715	1	0.008343	0.07635	6	65	PFN1,PFN2,DNAJA1,RAB3A,HSPA2,DYNLL1
GO: Biological Process	GO:0062237	protein localization to postsynapse		0.0004715	1	0.008343	0.07635	6	65	VAMP2,HRAS,NPTX2,GIT1,VPS35,MAP2K1
GO: Biological Process	GO:0019083	viral transcription		0.0004779	1	0.008401	0.07688	11	214	RPL23A,RPL38,RPL36A,RPLP1,RPS4X,RPS6,PSMC3,PFN1,RPL14,RPL7,RPL18
GO: Biological Process	GO:0000956	nuclear-transcribed mRNA catabolic process		0.0004779	1	0.008401	0.07688	11	214	RPL23A,RPL38,RPL36A,RPLP1,RPS4X,RPS6,RPL14,PPP2R1A,TOB1,RPL7,RPL18
GO: Biological Process	GO:0034655	nucleobase-containing compound catabolic process		0.0004818	1	0.008441	0.07724	21	609	RPL23A,RPL38,RPL36A,RPLP1,CARHSP1,RPS4X,RPS6,PSMA2,PSMB3,PSMC3,PSMD2,UBB,CNP,TENT5A,RPL14,YWHAZ,PPP2R1A,TOB1,RPL7,PCNA,RPL18
GO: Biological Process	GO:0007169	transmembrane receptor protein tyrosine kinase signaling pathway		0.0004943	1	0.008628	0.07896	27	880	HIF1A,ATP6V1G2,PDK2,ACTB,ACTG1,ATP6V1F,CHN1,ZEB2,BMP2,CDK5R1,KL,SALL1,HRAS,WASF1,SDCBP,RAC1,HSP90AA1,GIT1,RTN4,NR4A3,ACTR3,EPN2,TGFA,HHIP,EFNB3,ERRFI1,PIP4K2C
GO: Biological Process	GO:0071692	protein localization to extracellular region		0.0004958	1	0.008628	0.07896	18	483	HIF1A,WLS,STXBP3,KCNC2,PARD6A,GLUL,RAB3A,RAC1,SLC25A5,APBB1,ARF1,ARF6,PPP3CA,PPP3CB,RAB34,SLC12A2,VPS35,DYNLL1
GO: Biological Process	GO:0042325	regulation of phosphorylation		0.0005103	1	0.008852	0.081	43	1668	GADD45B,HIF1A,RPLP1,ACTB,MAP3K20,DAZAP2,CCND1,PFN2,PGAM1,ZEB2,FZD7,BMP2,UBB,CDK5R1,PARD6A,HRAS,HES1,YWHAQ,GNG3,DNAJA1,HSPA2,SDCBP,RAC1,HSP90AA1,HSP90AB1,PMP22,GPD1,MAPK8IP1,RAP2B,GIT1,DUSP7,BAG4,LMO4,TGFA,RASGRP1,PPP2R1A,CLIP3,CSNK2B,ERRFI1,DYNLL1,PIP4K2C,MAP2K1,SMCR8
GO: Biological Process	GO:0051338	regulation of transferase activity		0.0005244	1	0.009057	0.08288	34	1218	GADD45B,RPLP1,ACTB,MAP3K20,DAZAP2,CCND1,ZEB2,BMP2,UBB,CDK5R1,HRAS,ARRDC3,YWHAQ,GNG3,DNAJA1,RAC1,HSP90AA1,HSP90AB1,PMP22,MAPK8IP1,RAP2B,BAG5,DUSP7,LMO4,SKP1,TGFA,RASGRP1,PPP2R1A,CSNK2B,ERRFI1,PIP4K2C,MAP2K1,SMCR8,PCNA
GO: Biological Process	GO:0042026	protein refolding		0.0005262	1	0.009057	0.08288	4	25	FKBP1A,HSPA2,HSP90AA1,BAG5
GO: Biological Process	GO:0032272	negative regulation of protein polymerization		0.0005272	1	0.009057	0.08288	7	92	PFN1,PFN2,TUBB4A,CAPZA2,CAPZB,GSN,CLIP3
GO: Biological Process	GO:0001738	morphogenesis of a polarized epithelium		0.0005335	1	0.009134	0.08359	10	183	PSMA2,PSMB3,ACTB,PSMC3,ACTG1,PSMD2,PFN1,FZD7,PARD6A,RAC1
GO: Biological Process	GO:0010591	regulation of lamellipodium assembly		0.0005391	1	0.009201	0.0842	5	44	RAC1,HSP90AA1,CAPZB,ACTR3,FSCN1
GO: Biological Process	GO:0007264	small GTPase mediated signal transduction		0.0005503	1	0.009349	0.08555	20	572	PLK2,CHN1,HRAS,GNA12,YWHAQ,RAB3A,WASF1,SDCBP,RAC1,RAP2B,GIT1,RTN4,RHEB,ARF6,CDC42EP1,RHOB,RHOG,ARHGDIA,RASGRP1,MAP2K1
GO: Biological Process	GO:0090175	regulation of establishment of planar polarity		0.0005513	1	0.009349	0.08555	8	121	PSMA2,PSMB3,PSMC3,PSMD2,PFN1,FZD7,PARD6A,RAC1
GO: Biological Process	GO:0140056	organelle localization by membrane tethering		0.0005566	1	0.009403	0.08605	10	184	CCP110,TUBA4A,TUBB4A,STXBP3,TUBA1A,VAMP2,RAB3A,HSP90AA1,PPP2R1A,DYNLL1
GO: Biological Process	GO:2000027	regulation of animal organ morphogenesis		0.000558	1	0.009403	0.08605	11	218	PSMA2,PSMB3,PSMC3,PSMD2,SOX8,PFN1,FZD7,BMP2,SALL1,PARD6A,RAC1
GO: Biological Process	GO:0036293	response to decreased oxygen levels		0.0005624	1	0.009447	0.08645	20	573	HIF1A,PSMA2,PENK,PSMB3,PSMC3,PSMD2,BMP2,UBB,NDRG1,ACOT2,ALDOA,SDCBP,COX4I1,RTN4,CAT,LDHA,CRYAB,CHCHD2,ATF4,MAP2K1
GO: Biological Process	GO:0002791	regulation of peptide secretion		0.0005715	1	0.009568	0.08756	16	407	HIF1A,WLS,KCNC2,PARD6A,GLUL,RAC1,SLC25A5,APBB1,ARF1,ARF6,PPP3CA,PPP3CB,RAB34,SLC12A2,VPS35,DYNLL1
GO: Biological Process	GO:0021766	hippocampus development		0.0005823	1	0.009719	0.08894	8	122	ZEB2,HNRNPK,NEFL,CDK5R1,ZBTB18,NR4A3,EMX2,NEUROD6
GO: Biological Process	GO:0099504	synaptic vesicle cycle		0.000591	1	0.009833	0.08998	12	255	ACTB,ACTG1,PFN2,NRN1,CDK5R1,VAMP2,RAB3A,PLS3,HTR1A,GIT1,ARF6,PPP3CB
GO: Biological Process	GO:0031099	regeneration		0.000598	1	0.009919	0.09077	19	533	GATM,CCND1,FZD7,NEFL,JUNB,PRMT5,SDCBP,CNP,RTN4,NR4A3,GSN,PPP3CA,LMO2,CSNK2B,CSRP1,MAP2K1,RPL7,PCNA,RPL18
GO: Biological Process	GO:0072384	organelle transport along microtubule		0.0006003	1	0.009925	0.09082	7	94	HIF1A,NEFL,UBB,WASF1,CNIH2,RASGRP1,MAP2K1
GO: Biological Process	GO:0044772	mitotic cell cycle phase transition		0.0006062	1	0.009992	0.09144	22	664	CCP110,PLK2,RPS6,PSMA2,PLK5,PSMB3,PSMC3,PSMD2,CCND1,TUBA4A,TUBB4A,UBE2D1,TUBA1A,YWHAQ,HSPA2,HSP90AA1,SKP1,PPP2R1A,PPP3CA,DYNLL1,IK,PCNA
GO: Biological Process	GO:1902115	regulation of organelle assembly		0.0006118	1	0.01005	0.09199	12	256	CCP110,PLK2,ATP6V1F,KAT2A,YWHAQ,SDCBP,UBQLN2,GSN,DYNLL1,PIP4K2C,FSCN1,SMCR8
GO: Biological Process	GO:0009725	response to hormone		0.000648	1	0.01057	0.09669	37	1382	SOX10,HIF1A,ATP6V1G2,PDK2,GATM,ATP6V1F,CCND1,HNRNPK,NEFL,JUNB,KL,STXBP3,KCNJ10,VAMP2,HES1,GNAI1,ACOT2,FBXO32,ALDOA,QDPR,DNAJA1,GOT2,HSP90AB1,NR4A3,CAT,NCOA4,CBFB,LDHA,YWHAH,LMO2,CSNK2B,ERRFI1,PIP4K2C,MAP2K1,PADI2,ATP2B1,PCNA
GO: Biological Process	GO:1901532	regulation of hematopoietic progenitor cell differentiation		0.0006485	1	0.01057	0.09669	8	124	PSMA2,PSMB3,PSMC3,PSMD2,HES1,CBFB,LMO1,LMO2
GO: Biological Process	GO:0050770	regulation of axonogenesis		0.000649	1	0.01057	0.09669	11	222	CHN1,ZEB2,NEFL,CDK5R1,WNT3,RTN4,ACTR3,ARHGDIA,EFNB3,EIF4G2,MAP2K1
GO: Biological Process	GO:0010639	negative regulation of organelle organization		0.0006684	1	0.01085	0.09927	16	413	CCP110,MAP6D1,KAT2A,PFN1,PFN2,TUBB4A,MID1IP1,YWHAQ,SLC25A5,CAPZA2,CAPZB,GSN,CLIP3,GHITM,IK,SMCR8
GO: Biological Process	GO:0097711	ciliary basal body-plasma membrane docking		0.0006811	1	0.01102	0.1008	7	96	CCP110,TUBA4A,TUBB4A,TUBA1A,HSP90AA1,PPP2R1A,DYNLL1
GO: Biological Process	GO:0045892	negative regulation of transcription, DNA-templated		0.0006841	1	0.01102	0.1009	40	1538	SOX10,NRIP1,HIF1A,SIK1,CCND1,PFDN5,SOX8,ZEB2,HNRNPK,BMP2,UBB,CDK5R1,SALL2,UBE2D1,SALL1,UBTF,PRMT5,PURB,IRF2BPL,HES1,YWHAQ,ZBTB18,IL33,CCDC85B,APBB1,NR4A3,POU3F1,PRAMEF8,CBFB,BHLHE40,CRYAB,CNBP,NFE2L3,TOB1,LMO1,ZNF436,RASD1,ATF4,OLIG2,PCNA
GO: Biological Process	GO:0050768	negative regulation of neurogenesis		0.0006854	1	0.01102	0.1009	10	189	SOX10,CDK5R1,HES1,WNT3,RTN4,YWHAH,ACTR3,ARHGDIA,PPP3CA,EFNB3
GO: Biological Process	GO:0043069	negative regulation of programmed cell death		0.0006902	1	0.01106	0.1012	33	1188	HMGN5,SOX10,PLK2,HIF1A,GAPDH,RPS6,SOX8,HNRNPK,PTMA,NEFL,UBB,TUBA1A,GLO1,HRAS,DNAJA1,HSP90AB1,MAPK8IP1,SLC25A5,BAG5,BAG4,NR4A3,CAT,PRAMEF8,YWHAH,YWHAZ,TGFA,CRYAB,BEX3,ARHGDIA,LIG4,HHIP,GHITM,MAP2K1
GO: Biological Process	GO:0061357	positive regulation of Wnt protein secretion		0.000692	1	0.01106	0.1012	2	3	WLS,VPS35
GO: Biological Process	GO:0001503	ossification		0.0006991	1	0.01111	0.1016	19	540	HIF1A,RPL38,PENK,SOX8,WLS,BMP2,JUNB,FASN,KL,PLS3,GPM6B,GIT1,WNT3,CAT,CBFB,TOB1,ATF4,ATP2B1,SNRNP200
GO: Biological Process	GO:0001666	response to hypoxia		0.0006991	1	0.01111	0.1016	19	540	HIF1A,PSMA2,PENK,PSMB3,PSMC3,PSMD2,BMP2,UBB,NDRG1,ACOT2,ALDOA,SDCBP,COX4I1,RTN4,CAT,LDHA,CRYAB,CHCHD2,MAP2K1
GO: Biological Process	GO:1903507	negative regulation of nucleic acid-templated transcription		0.0007015	1	0.01111	0.1017	40	1540	SOX10,NRIP1,HIF1A,SIK1,CCND1,PFDN5,SOX8,ZEB2,HNRNPK,BMP2,UBB,CDK5R1,SALL2,UBE2D1,SALL1,UBTF,PRMT5,PURB,IRF2BPL,HES1,YWHAQ,ZBTB18,IL33,CCDC85B,APBB1,NR4A3,POU3F1,PRAMEF8,CBFB,BHLHE40,CRYAB,CNBP,NFE2L3,TOB1,LMO1,ZNF436,RASD1,ATF4,OLIG2,PCNA
GO: Biological Process	GO:0061009	common bile duct development		0.0007126	1	0.01126	0.103	4	27	ZEB2,CDK5R1,HES1,ARF6
GO: Biological Process	GO:0033238	regulation of cellular amine metabolic process		0.0007246	1	0.01138	0.1041	7	97	PSMA2,PSMB3,PSMC3,PSMD2,HTR1A,GPR37,VPS35
GO: Biological Process	GO:0032418	lysosome localization		0.0007246	1	0.01138	0.1041	7	97	VAMP2,RAB3A,TFEB,NR4A3,YWHAZ,RASGRP1,RAB34
GO: Biological Process	GO:1902679	negative regulation of RNA biosynthetic process		0.0007374	1	0.01154	0.1056	40	1544	SOX10,NRIP1,HIF1A,SIK1,CCND1,PFDN5,SOX8,ZEB2,HNRNPK,BMP2,UBB,CDK5R1,SALL2,UBE2D1,SALL1,UBTF,PRMT5,PURB,IRF2BPL,HES1,YWHAQ,ZBTB18,IL33,CCDC85B,APBB1,NR4A3,POU3F1,PRAMEF8,CBFB,BHLHE40,CRYAB,CNBP,NFE2L3,TOB1,LMO1,ZNF436,RASD1,ATF4,OLIG2,PCNA
GO: Biological Process	GO:0010977	negative regulation of neuron projection development		0.0007434	1	0.0116	0.1062	10	191	CDK5R1,HES1,PMP22,WNT3,RTN4,BAG5,ACTR3,ARF6,ARHGDIA,EFNB3
GO: Biological Process	GO:0099072	regulation of postsynaptic membrane neurotransmitter receptor levels		0.0007703	1	0.01199	0.1097	7	98	HPCA,VAMP2,HRAS,NPTX2,GIT1,VPS35,MAP2K1
GO: Biological Process	GO:0009894	regulation of catabolic process		0.0007748	1	0.01199	0.1097	32	1147	PLK2,HIF1A,ATP6V1G2,CARHSP1,GAPDH,PSMA2,PSMB3,PSMC3,PSMD2,PGAM1,UBB,CDK5R1,GNA12,IL33,SDCBP,HSP90AA1,HSP90AB1,GPD1,TFEB,UBQLN2,GIT1,TENT5A,BAG5,YWHAZ,EXOC8,RHEB,TOB1,VPS35,EIF4G2,PIP4K2C,MAP2K1,SMCR8
GO: Biological Process	GO:0006006	glucose metabolic process		0.000775	1	0.01199	0.1097	12	263	HIF1A,GAPDH,PDK2,SIK1,KAT2A,PGAM1,SLC25A11,ALDOA,GOT2,GPD1,LDHA,ATF4
GO: Biological Process	GO:1901361	organic cyclic compound catabolic process		0.0007953	1	0.01227	0.1123	23	723	RPL23A,RPL38,RPL36A,RPLP1,CARHSP1,RPS4X,RPS6,PSMA2,PSMB3,PSMC3,PSMD2,UBB,QDPR,CNP,TENT5A,RPL14,YWHAH,YWHAZ,PPP2R1A,TOB1,RPL7,PCNA,RPL18
GO: Biological Process	GO:0097581	lamellipodium organization		0.0008183	1	0.01253	0.1146	7	99	WASF1,RAC1,HSP90AA1,PMP22,CAPZB,ACTR3,FSCN1
GO: Biological Process	GO:1902036	regulation of hematopoietic stem cell differentiation		0.0008183	1	0.01253	0.1146	7	99	PSMA2,PSMB3,PSMC3,PSMD2,CBFB,LMO1,LMO2
GO: Biological Process	GO:0034643	establishment of mitochondrion localization, microtubule-mediated		0.0008215	1	0.01253	0.1146	4	28	HIF1A,NEFL,UBB,WASF1
GO: Biological Process	GO:0047497	mitochondrion transport along microtubule		0.0008215	1	0.01253	0.1146	4	28	HIF1A,NEFL,UBB,WASF1
GO: Biological Process	GO:0019439	aromatic compound catabolic process		0.0008282	1	0.01259	0.1152	22	680	RPL23A,RPL38,RPL36A,RPLP1,CARHSP1,RPS4X,RPS6,PSMA2,PSMB3,PSMC3,PSMD2,UBB,QDPR,CNP,TENT5A,RPL14,YWHAZ,PPP2R1A,TOB1,RPL7,PCNA,RPL18
GO: Biological Process	GO:0022406	membrane docking		0.0008379	1	0.01268	0.116	10	194	CCP110,TUBA4A,TUBB4A,STXBP3,TUBA1A,VAMP2,RAB3A,HSP90AA1,PPP2R1A,DYNLL1
GO: Biological Process	GO:0001505	regulation of neurotransmitter levels		0.0008388	1	0.01268	0.116	13	303	LIN7C,PFN2,NRN1,STXBP3,KCNJ10,VAMP2,GLUL,RAB3A,GPM6B,HTR1A,GIT1,SLC12A2,DYNLL1
GO: Biological Process	GO:0022904	respiratory electron transport chain		0.000841	1	0.01268	0.116	8	129	NDUFB3,NDUFB10,NDUFC2,GPD1,COX4I1,COX6A1,GHITM,CHCHD2
GO: Biological Process	GO:0051961	negative regulation of nervous system development		0.0008715	1	0.0131	0.1199	10	195	SOX10,CDK5R1,HES1,WNT3,RTN4,YWHAH,ACTR3,ARHGDIA,PPP3CA,EFNB3
GO: Biological Process	GO:0006091	generation of precursor metabolites and energy		0.0008764	1	0.01314	0.1202	20	594	HIF1A,GAPDH,NDUFB3,PGAM1,NDUFB10,NDUFC2,KL,ALDOA,QDPR,GPD1,GIT1,COX4I1,COX6A1,NR4A3,CAT,COX17,LDHA,CHCHD4,GHITM,CHCHD2
GO: Biological Process	GO:0009967	positive regulation of signal transduction		0.0008836	1	0.01318	0.1206	46	1871	GADD45B,LYPD6,PLK2,HIF1A,PSMA2,PSMB3,MAP3K20,PSMC3,PSMD2,WLS,ZEB2,FZD7,BMP2,UBB,KL,NEUROD2,SALL1,PRMT5,HRAS,HES1,GNG3,FKBP1A,WASF1,SDCBP,RAC1,HSP90AA1,HSP90AB1,MAPK8IP1,GPR37,WNT3,RTN4,DUSP7,BAG4,CAT,EPN2,RHEB,TGFA,RHOG,RASGRP1,PPP2R1A,RAB34,CSNK2B,VPS35,MTURN,MAP2K1,SMCR8
GO: Biological Process	GO:0014044	Schwann cell development		0.0008895	1	0.01318	0.1206	5	49	SOX10,NDRG1,PMP22,FA2H,POU3F1
GO: Biological Process	GO:0016601	Rac protein signal transduction		0.0008895	1	0.01318	0.1206	5	49	WASF1,RAC1,RTN4,ARF6,RHOG
GO: Biological Process	GO:0031111	negative regulation of microtubule polymerization or depolymerization		0.0008895	1	0.01318	0.1206	5	49	MAP6D1,TUBB4A,MID1IP1,CAPZB,CLIP3
GO: Biological Process	GO:1905907	negative regulation of amyloid fibril formation		0.0009035	1	0.01335	0.1222	3	13	PFDN5,VBP1,CRYAB
GO: Biological Process	GO:0104004	cellular response to environmental stimulus		0.0009357	1	0.01375	0.1258	17	468	HIF1A,ACTB,MAP3K20,HPCA,BMP2,NEUROD2,HRAS,IL33,RAC1,ADSS1,CRYAB,RHOB,ARHGDIA,LIG4,ERRFI1,ATF4,PCNA
GO: Biological Process	GO:0071214	cellular response to abiotic stimulus		0.0009357	1	0.01375	0.1258	17	468	HIF1A,ACTB,MAP3K20,HPCA,BMP2,NEUROD2,HRAS,IL33,RAC1,ADSS1,CRYAB,RHOB,ARHGDIA,LIG4,ERRFI1,ATF4,PCNA
GO: Biological Process	GO:0031579	membrane raft organization		0.0009415	1	0.0138	0.1263	4	29	NAXE,PMP22,FA2H,GSN
GO: Biological Process	GO:0110053	regulation of actin filament organization		0.0009456	1	0.01382	0.1265	13	307	ACTG1,PFN1,PFN2,WASF1,RAC1,BAG4,CAPZA2,CAPZB,ACTR3,GSN,ARF1,ARF6,CDC42EP1
GO: Biological Process	GO:0018198	peptidyl-cysteine modification		0.0009761	1	0.01423	0.1302	5	50	GAPDH,MAP6D1,CLIP3,CHCHD4,GOLGA7
GO: Biological Process	GO:0014009	glial cell proliferation		0.001012	1	0.01471	0.1346	6	75	SOX10,PENK,HES1,IL33,PMP22,EEF2
GO: Biological Process	GO:0032446	protein modification by small protein conjugation		0.001025	1	0.01486	0.136	29	1020	HIF1A,TRIM35,PSMA2,PSMB3,PSMC3,PSMD2,TRIM59,UBB,KLHL9,UBE2A,NEUROD2,UBE2D1,H2BC4,IRF2BPL,ARRDC3,FBXO32,DNAJA1,FBXO45,FKBP1A,HSP90AA1,HSP90AB1,BAG5,ENC1,CBFB,SKP1,FBXL16,DCAF12L1,UBE2QL1,PCNA
GO: Biological Process	GO:0021953	central nervous system neuron differentiation		0.001033	1	0.01493	0.1367	13	310	KIFBP,ZEB2,UBB,SALL1,HES1,FBXO45,RAC1,HSP90AA1,HSP90AB1,HTR1A,WNT3,LMO4,OLIG2
GO: Biological Process	GO:0032386	regulation of intracellular transport		0.001048	1	0.01511	0.1382	16	431	HPCA,CDK5R1,VAMP2,HRAS,YWHAQ,HSP90AA1,HSP90AB1,CNIH2,BAG4,YWHAH,YWHAZ,ACTR3,ARF1,CRYAB,CHCHD4,MAP2K1
GO: Biological Process	GO:0006734	NADH metabolic process		0.001069	1	0.01537	0.1406	5	51	GAPDH,PGAM1,ALDOA,GPD1,LDHA
GO: Biological Process	GO:0060560	developmental growth involved in morphogenesis		0.001077	1	0.01545	0.1413	15	391	NRN1,ZEB2,HNRNPK,CDK5R1,SALL1,GNA12,WASF1,HSP90AA1,HSP90AB1,WNT3,RTN4,ACTR3,PPP3CB,SLC12A2,EIF4G2
GO: Biological Process	GO:0007033	vacuole organization		0.001139	1	0.01629	0.1491	10	202	GABARAP,ATP6V1F,MAP1LC3B,TFEB,UBQLN2,ARF1,RAB34,VPS35,PIP4K2C,SMCR8
GO: Biological Process	GO:0048708	astrocyte differentiation		0.001158	1	0.01651	0.1511	7	105	SOX8,BMP2,HES1,PLP1,ACTR3,TSPAN2,MAP2K1
GO: Biological Process	GO:0097421	liver regeneration		0.001162	1	0.01652	0.1512	6	77	CCND1,PRMT5,CSNK2B,RPL7,PCNA,RPL18
GO: Biological Process	GO:0120031	plasma membrane bounded cell projection assembly		0.001175	1	0.01666	0.1525	26	885	CCP110,ATP6V1F,PFN1,PFN2,TUBA4A,TUBB4A,TUBA1A,HRAS,DYNLRB1,AMOTL2,SDCBP,RAC1,HSP90AA1,PMP22,RAP2B,BAG4,CAPZB,CASP6,ACTR3,GSN,ARF6,CDC42EP1,RHOG,PPP2R1A,DYNLL1,FSCN1
GO: Biological Process	GO:0032270	positive regulation of cellular protein metabolic process		0.001178	1	0.01666	0.1525	43	1739	GADD45B,PLK2,RPLP1,RPS4X,MAP3K20,PSMC3,DAZAP2,CCND1,KAT2A,PFN2,ZEB2,BMP2,UBB,CDK5R1,UBE2D1,HRAS,HES1,ARRDC3,GNG3,FKBP1A,HSPA2,IL33,SDCBP,RAC1,HSP90AA1,HSP90AB1,RAP2B,UBQLN2,DUSP7,BAG4,SKP1,GSN,TGFA,CNBP,BEX3,RASGRP1,CLIP3,EEF2,CSNK2B,VPS35,EIF4G2,EIF3D,MAP2K1
GO: Biological Process	GO:0016071	mRNA metabolic process		0.001199	1	0.01692	0.1549	27	934	RPL23A,RPL38,RPL36A,RPLP1,CARHSP1,RPS4X,RPS6,PSMA2,PSMB3,PSMC3,PSMD2,HNRNPK,UBB,PRMT5,PTBP3,TENT5A,BAG4,RPL14,YWHAZ,PPP2R1A,TOB1,ATF4,IK,LSM8,SNRNP200,RPL7,RPL18
GO: Biological Process	GO:0070647	protein modification by small protein conjugation or removal		0.001203	1	0.01692	0.1549	33	1228	CCP110,HIF1A,TRIM35,PSMA2,PSMB3,ACTB,PSMC3,PSMD2,KAT2A,TRIM59,UBB,KLHL9,UBE2A,NEUROD2,UBE2D1,H2BC4,IRF2BPL,ARRDC3,FBXO32,DNAJA1,FBXO45,FKBP1A,IL33,HSP90AA1,HSP90AB1,BAG5,ENC1,CBFB,SKP1,FBXL16,DCAF12L1,UBE2QL1,PCNA
GO: Biological Process	GO:0051654	establishment of mitochondrion localization		0.001218	1	0.01704	0.1559	4	31	HIF1A,NEFL,UBB,WASF1
GO: Biological Process	GO:0048714	positive regulation of oligodendrocyte differentiation		0.001218	1	0.01704	0.1559	4	31	PRMT5,IL33,RHEB,OLIG2
GO: Biological Process	GO:0071902	positive regulation of protein serine/threonine kinase activity		0.001222	1	0.01704	0.1559	15	396	GADD45B,MAP3K20,DAZAP2,CCND1,ZEB2,BMP2,UBB,CDK5R1,HRAS,GNG3,HSP90AB1,DUSP7,TGFA,RASGRP1,MAP2K1
GO: Biological Process	GO:0042775	mitochondrial ATP synthesis coupled electron transport		0.001224	1	0.01704	0.1559	7	106	NDUFB3,NDUFB10,NDUFC2,COX4I1,COX6A1,GHITM,CHCHD2
GO: Biological Process	GO:0040012	regulation of locomotion		0.001242	1	0.01717	0.1571	35	1331	PLK2,HIF1A,ELP5,ACTG1,PFN1,PFN2,BMP2,GLUL,HRAS,GNA12,ARRDC3,AMOTL2,ALDOA,PLP1,IL33,SDCBP,RAC1,RAP2B,WNT3,RTN4,BAG4,CLIC4,NR4A3,LMO4,ACTR3,ARF6,RHOB,RHOG,ARHGDIA,PPP3CA,CSNK2B,VPS35,TNFAIP6,MAP2K1,PADI2
GO: Biological Process	GO:0061418	regulation of transcription from RNA polymerase II promoter in response to hypoxia		0.001243	1	0.01717	0.1571	6	78	HIF1A,PSMA2,PSMB3,PSMC3,PSMD2,UBB
GO: Biological Process	GO:0008045	motor neuron axon guidance		0.001243	1	0.01717	0.1571	6	78	HIF1A,CHN1,PLS3,RAC1,RTN4,RHOG
GO: Biological Process	GO:0031128	developmental induction		0.001274	1	0.01755	0.1606	5	53	LYPD6,SOX8,BMP2,SALL1,WNT3
GO: Biological Process	GO:0046700	heterocycle catabolic process		0.001281	1	0.01761	0.1611	21	658	RPL23A,RPL38,RPL36A,RPLP1,CARHSP1,RPS4X,RPS6,PSMA2,PSMB3,PSMC3,PSMD2,UBB,CNP,TENT5A,RPL14,YWHAZ,PPP2R1A,TOB1,RPL7,PCNA,RPL18
GO: Biological Process	GO:0038095	Fc-epsilon receptor signaling pathway		0.001305	1	0.01789	0.1637	9	171	PSMA2,PSMB3,PSMC3,PSMD2,RAC1,NR4A3,SKP1,PPP3CA,PPP3CB
GO: Biological Process	GO:0055002	striated muscle cell development		0.00131	1	0.01791	0.1639	11	242	ACTG1,PRMT5,HSP90AA1,ADSS1,PMP22,CAPZB,CBFB,CRYAB,PPP3CA,CCT5,CSRP1
GO: Biological Process	GO:0090316	positive regulation of intracellular protein transport		0.00132	1	0.01797	0.1645	10	206	HPCA,CDK5R1,VAMP2,HRAS,YWHAQ,HSP90AA1,HSP90AB1,YWHAH,YWHAZ,ACTR3
GO: Biological Process	GO:1990089	response to nerve growth factor		0.001328	1	0.01797	0.1645	6	79	KAT2A,KCNC2,HES1,WASF1,ARF6,EEF2
GO: Biological Process	GO:0030032	lamellipodium assembly		0.001328	1	0.01797	0.1645	6	79	RAC1,HSP90AA1,PMP22,CAPZB,ACTR3,FSCN1
GO: Biological Process	GO:0030111	regulation of Wnt signaling pathway		0.001328	1	0.01797	0.1645	16	441	SOX10,LYPD6,PSMA2,PSMB3,PSMC3,PSMD2,PFDN5,WLS,ZEB2,FZD7,BMP2,SALL1,WNT3,CBFB,PPP2R1A,VPS35
GO: Biological Process	GO:0042773	ATP synthesis coupled electron transport		0.001364	1	0.01822	0.1668	7	108	NDUFB3,NDUFB10,NDUFC2,COX4I1,COX6A1,GHITM,CHCHD2
GO: Biological Process	GO:0150111	regulation of transepithelial transport		0.00137	1	0.01822	0.1668	2	4	ACTB,ACTG1
GO: Biological Process	GO:1905448	positive regulation of mitochondrial ATP synthesis coupled electron transport		0.00137	1	0.01822	0.1668	2	4	GHITM,CHCHD2
GO: Biological Process	GO:0061356	regulation of Wnt protein secretion		0.00137	1	0.01822	0.1668	2	4	WLS,VPS35
GO: Biological Process	GO:0021558	trochlear nerve development		0.00137	1	0.01822	0.1668	2	4	HES1,RTN4
GO: Biological Process	GO:1901389	negative regulation of transforming growth factor beta activation		0.00137	1	0.01822	0.1668	2	4	FKBP1A,HSP90AB1
GO: Biological Process	GO:0060562	epithelial tube morphogenesis		0.001371	1	0.01822	0.1668	19	572	SOX10,HIF1A,ATP6V1F,KAT2A,SOX8,PFN1,ZEB2,BMP2,SALL1,MID1IP1,PARD6A,HES1,CCDC85B,CLIC4,LMO4,RHOB,HHIP,SLC12A2,CSNK2B
GO: Biological Process	GO:0010592	positive regulation of lamellipodium assembly		0.001375	1	0.01823	0.1669	4	32	RAC1,HSP90AA1,ACTR3,FSCN1
GO: Biological Process	GO:0019674	NAD metabolic process		0.001386	1	0.01829	0.1674	5	54	GAPDH,PGAM1,ALDOA,GPD1,LDHA
GO: Biological Process	GO:0010039	response to iron ion		0.001386	1	0.01829	0.1674	5	54	HIF1A,CCND1,FKBP1A,APBB1,CASP6
GO: Biological Process	GO:0031115	negative regulation of microtubule polymerization		0.001405	1	0.01841	0.1685	3	15	TUBB4A,CAPZB,CLIP3
GO: Biological Process	GO:0048711	positive regulation of astrocyte differentiation		0.001405	1	0.01841	0.1685	3	15	BMP2,HES1,ACTR3
GO: Biological Process	GO:0044270	cellular nitrogen compound catabolic process		0.001406	1	0.01841	0.1685	21	663	RPL23A,RPL38,RPL36A,RPLP1,CARHSP1,RPS4X,RPS6,PSMA2,PSMB3,PSMC3,PSMD2,UBB,CNP,TENT5A,RPL14,YWHAZ,PPP2R1A,TOB1,RPL7,PCNA,RPL18
GO: Biological Process	GO:0060627	regulation of vesicle-mediated transport		0.001413	1	0.01846	0.1689	22	709	PFN2,NRN1,HNRNPK,HPCA,CDK5R1,STXBP3,VAMP2,RAB3A,PLS3,MEX3B,SDCBP,RAC1,HTR1A,UBQLN2,GIT1,ARF1,EPN2,ARF6,CLIP3,PPP3CA,PPP3CB,MAP2K1
GO: Biological Process	GO:0017156	calcium-ion regulated exocytosis		0.001417	1	0.01847	0.169	6	80	STXBP3,VAMP2,RAB3A,ARF1,PPP3CA,PPP3CB
GO: Biological Process	GO:0035418	protein localization to synapse		0.001439	1	0.01871	0.1712	7	109	VAMP2,HRAS,NPTX2,GIT1,CNIH2,VPS35,MAP2K1
GO: Biological Process	GO:0097190	apoptotic signaling pathway		0.00149	1	0.01932	0.1768	22	712	HIF1A,PDK2,GABARAP,HNRNPK,UBB,HRAS,MLLT11,YWHAQ,DNAJA1,IL33,PMP22,MAPK8IP1,CDIP1,SLC25A5,BAG5,YWHAH,YWHAZ,BEX3,PPP2R1A,GHITM,ATF4,MAP2K1
GO: Biological Process	GO:0072659	protein localization to plasma membrane		0.001494	1	0.01933	0.1768	13	323	ACTB,PGAP2,VAMP2,RAB3A,RAC1,BAG4,ACTR3,ARF6,RHOG,CLIP3,RAB34,GOLGA7,VPS35
GO: Biological Process	GO:0070169	positive regulation of biomineral tissue development		0.001506	1	0.01944	0.1779	5	55	BMP2,KL,GPM6B,ATF4,ATP2B1
GO: Biological Process	GO:0046330	positive regulation of JNK cascade		0.001517	1	0.01949	0.1784	7	110	GADD45B,FZD7,HRAS,SDCBP,MAPK8IP1,RASGRP1,MTURN
GO: Biological Process	GO:0002790	peptide secretion		0.001518	1	0.01949	0.1784	18	533	HIF1A,WLS,STXBP3,KCNC2,PARD6A,GLUL,RAB3A,RAC1,SLC25A5,APBB1,ARF1,ARF6,PPP3CA,PPP3CB,RAB34,SLC12A2,VPS35,DYNLL1
GO: Biological Process	GO:0030334	regulation of cell migration		0.001529	1	0.01959	0.1793	32	1196	PLK2,HIF1A,ELP5,ACTG1,PFN1,PFN2,BMP2,GLUL,HRAS,GNA12,AMOTL2,ALDOA,PLP1,IL33,SDCBP,RAC1,RAP2B,RTN4,BAG4,CLIC4,NR4A3,LMO4,ACTR3,ARF6,RHOB,RHOG,ARHGDIA,PPP3CA,CSNK2B,TNFAIP6,MAP2K1,PADI2
GO: Biological Process	GO:0007254	JNK cascade		0.001541	1	0.01966	0.18	11	247	GADD45B,MAP3K20,FZD7,UBB,HRAS,DNAJA1,SDCBP,MAPK8IP1,RASGRP1,CSRP1,MTURN
GO: Biological Process	GO:0044770	cell cycle phase transition		0.001543	1	0.01966	0.18	22	714	CCP110,PLK2,RPS6,PSMA2,PLK5,PSMB3,PSMC3,PSMD2,CCND1,TUBA4A,TUBB4A,UBE2D1,TUBA1A,YWHAQ,HSPA2,HSP90AA1,SKP1,PPP2R1A,PPP3CA,DYNLL1,IK,PCNA
GO: Biological Process	GO:0090314	positive regulation of protein targeting to membrane		0.001546	1	0.01966	0.18	4	33	HPCA,CDK5R1,HRAS,ACTR3
GO: Biological Process	GO:0043549	regulation of kinase activity		0.001561	1	0.0198	0.1812	30	1098	GADD45B,RPLP1,ACTB,MAP3K20,DAZAP2,CCND1,ZEB2,BMP2,UBB,CDK5R1,HRAS,YWHAQ,GNG3,DNAJA1,RAC1,HSP90AA1,HSP90AB1,PMP22,MAPK8IP1,RAP2B,DUSP7,LMO4,TGFA,RASGRP1,PPP2R1A,CSNK2B,ERRFI1,PIP4K2C,MAP2K1,SMCR8
GO: Biological Process	GO:0043085	positive regulation of catalytic activity		0.001583	1	0.01998	0.1829	42	1713	GADD45B,HIF1A,RPLP1,MAP3K20,DAZAP2,CCND1,PFN1,PFN2,CHN1,PGAM5,ZEB2,HPCA,BMP2,UBB,CDK5R1,MID1IP1,HRAS,ARRDC3,GNG3,DNAJA1,RAB3A,HSPA2,MEX3B,RAC1,HSP90AA1,HSP90AB1,RAP2B,GIT1,DUSP7,COX17,LMO4,SKP1,GSN,TGFA,RHOG,BEX3,ARHGDIA,RASGRP1,ERRFI1,DYNLL1,MAP2K1,PCNA
GO: Biological Process	GO:0030031	cell projection assembly		0.001583	1	0.01998	0.1829	26	904	CCP110,ATP6V1F,PFN1,PFN2,TUBA4A,TUBB4A,TUBA1A,HRAS,DYNLRB1,AMOTL2,SDCBP,RAC1,HSP90AA1,PMP22,RAP2B,BAG4,CAPZB,CASP6,ACTR3,GSN,ARF6,CDC42EP1,RHOG,PPP2R1A,DYNLL1,FSCN1
GO: Biological Process	GO:0051093	negative regulation of developmental process		0.001586	1	0.01998	0.1829	33	1249	SOX10,PLK2,HIF1A,CCND1,SOX8,HNRNPK,FZD7,BMP2,CDK5R1,NEUROD2,SALL1,PRMT5,HES1,YWHAQ,NAXE,CCDC85B,WNT3,RTN4,APBB1,PRAMEF8,CBFB,YWHAH,ACTR3,EPN2,ARF6,ARHGDIA,HHIP,PPP3CA,TOB1,EFNB3,SLC12A2,LMO2,OLIG2
GO: Biological Process	GO:0110151	positive regulation of biomineralization		0.001633	1	0.02053	0.1879	5	56	BMP2,KL,GPM6B,ATF4,ATP2B1
GO: Biological Process	GO:0032388	positive regulation of intracellular transport		0.001643	1	0.0206	0.1885	11	249	HPCA,CDK5R1,VAMP2,HRAS,YWHAQ,HSP90AA1,HSP90AB1,YWHAH,YWHAZ,ACTR3,ARF1
GO: Biological Process	GO:0071496	cellular response to external stimulus		0.00167	1	0.02086	0.1909	16	451	HIF1A,PDK2,PENK,GABARAP,SIK1,BMP2,GLUL,MAP1LC3B,IL33,RAC1,TFEB,LDHA,ARHGDIA,ATF4,FSCN1,ATP2B1
GO: Biological Process	GO:0006163	purine nucleotide metabolic process		0.001672	1	0.02086	0.1909	20	627	HIF1A,GAPDH,PDK2,NDUFB3,PGAM1,NDUFB10,NDUFC2,HPCA,FASN,ACOT2,ALDOA,ADSS1,GPD1,GIT1,COX4I1,COX6A1,LDHA,GHITM,CHCHD2,MAP2K1
GO: Biological Process	GO:0070925	organelle assembly		0.001679	1	0.0209	0.1912	31	1153	RPL23A,CCP110,PLK2,RPL38,ACTG1,GABARAP,ATP6V1F,KAT2A,TUBA4A,TUBB4A,TUBA1A,DYNLRB1,RRP7A,YWHAQ,MAP1LC3B,SDCBP,HSP90AA1,UBQLN2,MZT1,CBFB,ACTR3,GSN,CRYAB,PPP2R1A,RAB34,CCT5,CSRP1,DYNLL1,PIP4K2C,FSCN1,SMCR8
GO: Biological Process	GO:0006812	cation transport		0.001687	1	0.02096	0.1918	37	1458	ATP6V1G2,JPH4,SLC39A11,SIK1,ATP6V1F,NDUFB3,NDUFB10,NDUFC2,HPCA,NEFL,KCNC2,KCNJ10,VAMP2,HES1,NKAIN1,FKBP1A,RAB3A,HSPA2,PLP1,GPM6B,NIPAL4,HTR1A,COX4I1,CNIH2,RTN4,COX6A1,COX17,YWHAH,YWHAZ,ARF1,PPP3CA,SLC12A2,GHITM,FTH1,CHCHD2,ATF4,ATP2B1
GO: Biological Process	GO:0045930	negative regulation of mitotic cell cycle		0.001692	1	0.02096	0.1918	14	368	PLK2,TRIM35,RPS6,PSMA2,PLK5,PSMB3,MAP3K20,PSMC3,PSMD2,CCND1,YWHAQ,SKP1,IK,PCNA
GO: Biological Process	GO:0001701	in utero embryonic development		0.001703	1	0.02105	0.1927	19	583	SOX10,KIFBP,HIF1A,PSMC3,KAT2A,SOX8,BMP2,JUNB,UBE2A,RRP7A,GNA12,HES1,ZBTB18,TFEB,RTN4,PRAMEF8,EPN2,LIG4,MAP2K1
GO: Biological Process	GO:0090128	regulation of synapse maturation		0.00171	1	0.02109	0.193	3	16	HNRNPK,NEUROD2,YWHAZ
GO: Biological Process	GO:0031145	anaphase-promoting complex-dependent catabolic process		0.001714	1	0.02109	0.193	6	83	PSMA2,PSMB3,PSMC3,PSMD2,UBB,UBE2D1
GO: Biological Process	GO:0099645	neurotransmitter receptor localization to postsynaptic specialization membrane		0.001731	1	0.02116	0.1936	4	34	HRAS,NPTX2,GIT1,MAP2K1
GO: Biological Process	GO:0099633	protein localization to postsynaptic specialization membrane		0.001731	1	0.02116	0.1936	4	34	HRAS,NPTX2,GIT1,MAP2K1
GO: Biological Process	GO:0018345	protein palmitoylation		0.001731	1	0.02116	0.1936	4	34	MAP6D1,GLUL,CLIP3,GOLGA7
GO: Biological Process	GO:1902743	regulation of lamellipodium organization		0.001768	1	0.02156	0.1973	5	57	RAC1,HSP90AA1,CAPZB,ACTR3,FSCN1
GO: Biological Process	GO:0021761	limbic system development		0.001789	1	0.02177	0.1992	9	179	ZEB2,HNRNPK,NEFL,UBB,CDK5R1,ZBTB18,NR4A3,EMX2,NEUROD6
GO: Biological Process	GO:0048598	embryonic morphogenesis		0.001795	1	0.02178	0.1993	31	1158	SOX10,HIF1A,RPL38,RPS6,MAP3K20,ATP6V1F,KAT2A,SOX8,PFN1,WLS,ZEB2,FZD7,BMP2,CDK5R1,SALL1,PARD6A,GNA12,HES1,PLS3,SDCBP,RAC1,CCDC85B,WNT3,RTN4,NR4A3,LMO4,CNBP,SLC12A2,CSRP1,FSCN1,EMX2
GO: Biological Process	GO:0050771	negative regulation of axonogenesis		0.001822	1	0.02206	0.2019	6	84	CDK5R1,WNT3,RTN4,ACTR3,ARHGDIA,EFNB3
GO: Biological Process	GO:0006836	neurotransmitter transport		0.001835	1	0.02211	0.2024	12	291	LIN7C,PFN2,NRN1,STXBP3,KCNJ10,VAMP2,GLUL,RAB3A,GPM6B,HTR1A,GIT1,SLC12A2
GO: Biological Process	GO:0033993	response to lipid		0.001837	1	0.02211	0.2024	38	1517	SOX10,NRIP1,HIF1A,RPL36A,PENK,CCND1,HNRNPK,FZD7,BMP2,NEFL,JUNB,KL,GNG12,KCNJ10,HES1,GNAI1,FBXO32,ALDOA,DNAJA1,CNP,MOG,GIT1,WNT3,CASP6,NR4A3,CAT,NCOA4,CBFB,YWHAH,ACTR3,CRYAB,EEF2,CSNK2B,ERRFI1,MAP2K1,PADI2,ATP2B1,PCNA
GO: Biological Process	GO:0009150	purine ribonucleotide metabolic process		0.00184	1	0.02211	0.2024	19	587	HIF1A,GAPDH,PDK2,NDUFB3,PGAM1,NDUFB10,NDUFC2,FASN,ACOT2,ALDOA,ADSS1,GPD1,GIT1,COX4I1,COX6A1,LDHA,GHITM,CHCHD2,MAP2K1
GO: Biological Process	GO:0023061	signal release		0.001843	1	0.02211	0.2024	21	678	HIF1A,LIN7C,PFN2,WLS,NRN1,STXBP3,KCNC2,VAMP2,GLUL,RAB3A,RAC1,HTR1A,GIT1,SLC25A5,RTN4,YWHAZ,PPP3CA,PPP3CB,SLC12A2,VPS35,DYNLL1
GO: Biological Process	GO:0016051	carbohydrate biosynthetic process		0.001862	1	0.02229	0.204	11	253	HIF1A,GAPDH,PDK2,SIK1,KAT2A,PGAM1,SLC25A11,ALDOA,GOT2,GPD1,ATF4
GO: Biological Process	GO:0010506	regulation of autophagy		0.001869	1	0.02233	0.2043	14	372	PLK2,HIF1A,ATP6V1G2,GAPDH,CDK5R1,TFEB,UBQLN2,EXOC8,RHEB,VPS35,EIF4G2,PIP4K2C,MAP2K1,SMCR8
GO: Biological Process	GO:0009408	response to heat		0.001876	1	0.02236	0.2046	10	216	ALDOA,DNAJA1,HSPA2,HSP90AA1,HSP90AB1,PMP22,BAG5,BAG4,CASP6,CRYAB
GO: Biological Process	GO:0014037	Schwann cell differentiation		0.001911	1	0.02263	0.2071	5	58	SOX10,NDRG1,PMP22,FA2H,POU3F1
GO: Biological Process	GO:0046189	phenol-containing compound biosynthetic process		0.001911	1	0.02263	0.2071	5	58	ZEB2,KL,QDPR,GPR37,VPS35
GO: Biological Process	GO:0022604	regulation of cell morphogenesis		0.001916	1	0.02263	0.2071	14	373	HNRNPK,STRIP2,ERMN,GNA12,AMOTL2,ALDOA,RAC1,RTN4,CAPZB,ACTR3,CDC42EP1,RHOB,RHOG,ARHGDIA
GO: Biological Process	GO:0042327	positive regulation of phosphorylation		0.001917	1	0.02263	0.2071	30	1113	GADD45B,HIF1A,RPLP1,MAP3K20,DAZAP2,CCND1,PFN2,ZEB2,FZD7,BMP2,UBB,CDK5R1,HRAS,HES1,GNG3,HSPA2,SDCBP,RAC1,HSP90AA1,HSP90AB1,GPD1,RAP2B,DUSP7,BAG4,LMO4,TGFA,RASGRP1,CLIP3,CSNK2B,MAP2K1
GO: Biological Process	GO:0001838	embryonic epithelial tube formation		0.001931	1	0.02275	0.2082	9	181	HIF1A,KAT2A,SOX8,PFN1,ZEB2,SALL1,PARD6A,CCDC85B,LMO4
GO: Biological Process	GO:0043618	regulation of transcription from RNA polymerase II promoter in response to stress		0.001959	1	0.02303	0.2108	7	115	HIF1A,PSMA2,PSMB3,PSMC3,PSMD2,UBB,ATF4
GO: Biological Process	GO:0042542	response to hydrogen peroxide		0.002007	1	0.02355	0.2155	10	218	HIF1A,GPR37,CASP6,NR4A3,CAT,LDHA,CRYAB,RHOB,EEF2,PCNA
GO: Biological Process	GO:0032874	positive regulation of stress-activated MAPK cascade		0.002027	1	0.02373	0.2171	8	148	GADD45B,FZD7,BMP2,HRAS,SDCBP,MAPK8IP1,RASGRP1,MTURN
GO: Biological Process	GO:1990138	neuron projection extension		0.002042	1	0.02385	0.2183	11	256	NRN1,HNRNPK,CDK5R1,WASF1,HSP90AA1,HSP90AB1,WNT3,RTN4,ACTR3,PPP3CB,EIF4G2
GO: Biological Process	GO:0098885	modification of postsynaptic actin cytoskeleton		0.002053	1	0.02387	0.2185	3	17	PFN1,PFN2,WASF1
GO: Biological Process	GO:1905906	regulation of amyloid fibril formation		0.002053	1	0.02387	0.2185	3	17	PFDN5,VBP1,CRYAB
GO: Biological Process	GO:0007626	locomotory behavior		0.00206	1	0.02388	0.2185	13	335	PENK,KCNJ10,ARRDC3,FBXO32,CNP,PMP22,GIT1,GPR37,BHLHE40,CRYAB,PPP3CB,EFNB3,VPS35
GO: Biological Process	GO:0051646	mitochondrion localization		0.002063	1	0.02388	0.2185	5	59	HIF1A,KAT2A,NEFL,UBB,WASF1
GO: Biological Process	GO:0010948	negative regulation of cell cycle process		0.002069	1	0.0239	0.2187	15	418	HMGN5,CCP110,PLK2,PSMA2,PLK5,PSMB3,PSMC3,PSMD2,CCND1,KAT2A,YWHAQ,HSP90AB1,SKP1,IK,PCNA
GO: Biological Process	GO:0009057	macromolecule catabolic process		0.002077	1	0.02393	0.219	39	1580	RPL23A,PLK2,RPL38,RPL36A,RPLP1,CARHSP1,RPS4X,RPS6,PSMA2,PSMB3,PSMC3,PSMD2,ABHD17C,UBB,UBE2A,UBE2D1,GNA12,FBXO32,FBXO45,IL33,SDCBP,HSP90AA1,HSP90AB1,PMP22,UBQLN2,GIT1,TENT5A,BAG5,ENC1,RPL14,SKP1,YWHAZ,PPP2R1A,FBXL16,TOB1,VPS35,RPL7,PCNA,RPL18
GO: Biological Process	GO:0010927	cellular component assembly involved in morphogenesis		0.002081	1	0.02393	0.219	9	183	ACTG1,UGT8,HSP90AA1,PMP22,TPPP,CBFB,CRYAB,CCT5,CSRP1
GO: Biological Process	GO:0016358	dendrite development		0.002114	1	0.02421	0.2216	13	336	KCTD12,PLK2,HNRNPK,CDK5R1,RAC1,GIT1,YWHAH,ACTR3,ARF1,BTBD3,ARF6,PPP3CA,EIF4G2
GO: Biological Process	GO:1900542	regulation of purine nucleotide metabolic process		0.002114	1	0.02421	0.2216	8	149	HIF1A,PDK2,PGAM1,NDUFC2,HPCA,GPD1,GIT1,MAP2K1
GO: Biological Process	GO:0120033	negative regulation of plasma membrane bounded cell projection assembly		0.002147	1	0.02454	0.2245	4	36	CCP110,PFN2,CAPZB,ACTR3
GO: Biological Process	GO:0034109	homotypic cell-cell adhesion		0.002161	1	0.02464	0.2255	7	117	ACTB,ACTG1,STXBP3,RAP2B,DSP,CSRP1,MAP2K1
GO: Biological Process	GO:0009117	nucleotide metabolic process		0.002172	1	0.02472	0.2262	22	734	HIF1A,GAPDH,PDK2,NDUFB3,PGAM1,NDUFB10,NDUFC2,HPCA,FASN,ACOT2,ALDOA,NAXE,CNP,ADSS1,GPD1,GIT1,COX4I1,COX6A1,LDHA,GHITM,CHCHD2,MAP2K1
GO: Biological Process	GO:0009314	response to radiation		0.0022	1	0.02492	0.2281	20	642	HIF1A,PENK,MAP3K20,SIK1,CCND1,JUNB,UBE2A,KCNC2,KCNJ10,HRAS,DYNLRB1,APBB1,CASP6,CAT,BHLHE40,CRYAB,RHOB,LIG4,ATF4,PCNA
GO: Biological Process	GO:0070304	positive regulation of stress-activated protein kinase signaling cascade		0.002204	1	0.02492	0.2281	8	150	GADD45B,FZD7,BMP2,HRAS,SDCBP,MAPK8IP1,RASGRP1,MTURN
GO: Biological Process	GO:1904375	regulation of protein localization to cell periphery		0.002204	1	0.02492	0.2281	8	150	ACTB,HRAS,GNAI1,ACTR3,ARF6,RHOG,CLIP3,MAP2K1
GO: Biological Process	GO:0060161	positive regulation of dopamine receptor signaling pathway		0.00226	1	0.02534	0.2318	2	5	PRMT5,VPS35
GO: Biological Process	GO:0061355	Wnt protein secretion		0.00226	1	0.02534	0.2318	2	5	WLS,VPS35
GO: Biological Process	GO:1902822	regulation of late endosome to lysosome transport		0.00226	1	0.02534	0.2318	2	5	ARF1,VPS35
GO: Biological Process	GO:0051418	microtubule nucleation by microtubule organizing center		0.00226	1	0.02534	0.2318	2	5	TPPP,MZT1
GO: Biological Process	GO:0001736	establishment of planar polarity		0.002298	1	0.02565	0.2347	8	151	PSMA2,PSMB3,PSMC3,PSMD2,PFN1,FZD7,PARD6A,RAC1
GO: Biological Process	GO:0006140	regulation of nucleotide metabolic process		0.002298	1	0.02565	0.2347	8	151	HIF1A,PDK2,PGAM1,NDUFC2,HPCA,GPD1,GIT1,MAP2K1
GO: Biological Process	GO:0045859	regulation of protein kinase activity		0.002305	1	0.02567	0.2349	27	978	GADD45B,RPLP1,ACTB,MAP3K20,DAZAP2,CCND1,ZEB2,BMP2,UBB,CDK5R1,HRAS,YWHAQ,GNG3,DNAJA1,HSP90AA1,HSP90AB1,PMP22,MAPK8IP1,RAP2B,DUSP7,TGFA,RASGRP1,PPP2R1A,CSNK2B,ERRFI1,MAP2K1,SMCR8
GO: Biological Process	GO:0042074	cell migration involved in gastrulation		0.002309	1	0.02567	0.2349	6	88	ZEB2,FZD7,BMP2,GNA12,RAC1,CSRP1
GO: Biological Process	GO:0048863	stem cell differentiation		0.002368	1	0.02623	0.24	16	467	SOX10,HIF1A,PSMA2,PSMB3,PSMC3,PSMD2,SOX8,ZEB2,HES1,WNT3,CAPZB,CBFB,CNBP,LMO1,LMO2,FSCN1
GO: Biological Process	GO:0006007	glucose catabolic process		0.002379	1	0.02623	0.24	4	37	GAPDH,PGAM1,ALDOA,LDHA
GO: Biological Process	GO:0043405	regulation of MAP kinase activity		0.002383	1	0.02623	0.24	14	382	GADD45B,MAP3K20,ZEB2,BMP2,UBB,HRAS,GNG3,DNAJA1,MAPK8IP1,DUSP7,TGFA,RASGRP1,PPP2R1A,MAP2K1
GO: Biological Process	GO:0021955	central nervous system neuron axonogenesis		0.002391	1	0.02623	0.24	5	61	KIFBP,ZEB2,FBXO45,HSP90AA1,HSP90AB1
GO: Biological Process	GO:0007164	establishment of tissue polarity		0.002394	1	0.02623	0.24	8	152	PSMA2,PSMB3,PSMC3,PSMD2,PFN1,FZD7,PARD6A,RAC1
GO: Biological Process	GO:2000736	regulation of stem cell differentiation		0.002394	1	0.02623	0.24	8	152	PSMA2,PSMB3,PSMC3,PSMD2,HES1,CBFB,LMO1,LMO2
GO: Biological Process	GO:0062012	regulation of small molecule metabolic process		0.0024	1	0.02623	0.24	18	556	HIF1A,PDK2,PSMA2,PSMB3,PSMC3,PSMD2,SIK1,KAT2A,PGAM1,NDUFC2,HPCA,BMP2,FASN,MID1IP1,GPD1,GIT1,NR4A3,MAP2K1
GO: Biological Process	GO:0034284	response to monosaccharide		0.002403	1	0.02623	0.24	13	341	HIF1A,HNRNPK,UBTF,VAMP2,GLUL,RAC1,CASP6,CAT,LDHA,PPP3CA,PPP3CB,RAB34,DYNLL1
GO: Biological Process	GO:0070482	response to oxygen levels		0.002404	1	0.02623	0.24	20	647	HIF1A,PSMA2,PENK,PSMB3,PSMC3,PSMD2,BMP2,UBB,NDRG1,ACOT2,ALDOA,SDCBP,COX4I1,RTN4,CAT,LDHA,CRYAB,CHCHD2,ATF4,MAP2K1
GO: Biological Process	GO:0045793	positive regulation of cell size		0.002436	1	0.02652	0.2427	3	18	HIF1A,HSP90AA1,HSP90AB1
GO: Biological Process	GO:0006753	nucleoside phosphate metabolic process		0.00252	1	0.02738	0.2505	22	743	HIF1A,GAPDH,PDK2,NDUFB3,PGAM1,NDUFB10,NDUFC2,HPCA,FASN,ACOT2,ALDOA,NAXE,CNP,ADSS1,GPD1,GIT1,COX4I1,COX6A1,LDHA,GHITM,CHCHD2,MAP2K1
GO: Biological Process	GO:0010761	fibroblast migration		0.002569	1	0.02785	0.2549	5	62	GNA12,RAC1,PMP22,BAG4,ACTR3
GO: Biological Process	GO:0010822	positive regulation of mitochondrion organization		0.002587	1	0.02799	0.2561	6	90	HIF1A,MLLT11,YWHAQ,YWHAH,YWHAZ,VPS35
GO: Biological Process	GO:0072521	purine-containing compound metabolic process		0.002671	1	0.02884	0.2639	20	653	HIF1A,GAPDH,PDK2,NDUFB3,PGAM1,NDUFB10,NDUFC2,HPCA,FASN,ACOT2,ALDOA,ADSS1,GPD1,GIT1,COX4I1,COX6A1,LDHA,GHITM,CHCHD2,MAP2K1
GO: Biological Process	GO:0019318	hexose metabolic process		0.002702	1	0.02912	0.2664	12	305	HIF1A,GAPDH,PDK2,SIK1,KAT2A,PGAM1,SLC25A11,ALDOA,GOT2,GPD1,LDHA,ATF4
GO: Biological Process	GO:0009259	ribonucleotide metabolic process		0.002719	1	0.02918	0.267	19	608	HIF1A,GAPDH,PDK2,NDUFB3,PGAM1,NDUFB10,NDUFC2,FASN,ACOT2,ALDOA,ADSS1,GPD1,GIT1,COX4I1,COX6A1,LDHA,GHITM,CHCHD2,MAP2K1
GO: Biological Process	GO:0006979	response to oxidative stress		0.002719	1	0.02918	0.267	19	608	HIF1A,PDK2,PENK,GATM,KCNC2,GPR37,BAG5,CASP6,NR4A3,CAT,LDHA,CRYAB,RHOB,CHCHD4,EEF2,CHCHD2,ATF4,MAP2K1,PCNA
GO: Biological Process	GO:0043620	regulation of DNA-templated transcription in response to stress		0.002736	1	0.02931	0.2682	7	122	HIF1A,PSMA2,PSMB3,PSMC3,PSMD2,UBB,ATF4
GO: Biological Process	GO:0045597	positive regulation of cell differentiation		0.002807	1	0.03	0.2745	30	1142	SOX10,HIF1A,KAT2A,SOX8,ZEB2,BMP2,NEFL,JUNB,NEUROD2,SALL1,PRMT5,HES1,IL33,SDCBP,RAC1,HSP90AA1,HSP90AB1,WNT3,RTN4,CBFB,ACTR3,RHEB,ARHGDIA,LIG4,RASGRP1,EIF4G2,MTURN,MAP2K1,NEUROD6,OLIG2
GO: Biological Process	GO:0035622	intrahepatic bile duct development		0.00286	1	0.03051	0.2792	3	19	ZEB2,CDK5R1,ARF6
GO: Biological Process	GO:0048261	negative regulation of receptor-mediated endocytosis		0.002893	1	0.03073	0.2812	4	39	SDCBP,RAC1,UBQLN2,ARF6
GO: Biological Process	GO:0021799	cerebral cortex radially oriented cell migration		0.002893	1	0.03073	0.2812	4	39	CDK5R1,FBXO45,RAC1,RTN4
GO: Biological Process	GO:0001841	neural tube formation		0.002923	1	0.031	0.2836	8	157	HIF1A,KAT2A,PFN1,ZEB2,SALL1,PARD6A,CCDC85B,LMO4
GO: Biological Process	GO:0043010	camera-type eye development		0.002973	1	0.03142	0.2875	21	706	SOX10,HIF1A,ACTB,PSMD2,ATP6V1F,CCND1,PFDN5,SOX8,ZEB2,HNRNPK,HPCA,GJB1,CDK5R1,RTN4,CASP6,CLIC4,LMO4,CRYAB,LMO2,ATF4,ATP2B1
GO: Biological Process	GO:0022900	electron transport chain		0.002975	1	0.03142	0.2875	9	193	NDUFB3,NDUFB10,NDUFC2,QDPR,GPD1,COX4I1,COX6A1,GHITM,CHCHD2
GO: Biological Process	GO:0051247	positive regulation of protein metabolic process		0.002996	1	0.03153	0.2885	43	1827	GADD45B,PLK2,RPLP1,RPS4X,MAP3K20,PSMC3,DAZAP2,CCND1,KAT2A,PFN2,ZEB2,BMP2,UBB,CDK5R1,UBE2D1,HRAS,HES1,ARRDC3,GNG3,FKBP1A,HSPA2,IL33,SDCBP,RAC1,HSP90AA1,HSP90AB1,RAP2B,UBQLN2,DUSP7,BAG4,SKP1,GSN,TGFA,CNBP,BEX3,RASGRP1,CLIP3,EEF2,CSNK2B,VPS35,EIF4G2,EIF3D,MAP2K1
GO: Biological Process	GO:0050772	positive regulation of axonogenesis		0.002997	1	0.03153	0.2885	7	124	ZEB2,NEFL,WNT3,RTN4,ARHGDIA,EIF4G2,MAP2K1
GO: Biological Process	GO:0036465	synaptic vesicle recycling		0.003049	1	0.03201	0.2929	6	93	ACTB,ACTG1,VAMP2,RAB3A,ARF6,PPP3CB
GO: Biological Process	GO:0021915	neural tube development		0.003078	1	0.03225	0.2951	11	270	HIF1A,KAT2A,PFN1,WLS,ZEB2,SALL2,SALL1,PARD6A,HES1,CCDC85B,LMO4
GO: Biological Process	GO:0055001	muscle cell development		0.003154	1	0.03297	0.3017	13	352	ACTG1,BMP2,PRMT5,HES1,HSP90AA1,ADSS1,PMP22,CAPZB,CBFB,CRYAB,PPP3CA,CCT5,CSRP1
GO: Biological Process	GO:0014823	response to activity		0.003159	1	0.03297	0.3017	8	159	HIF1A,HNRNPK,KL,GOT2,ADSS1,RTN4,CAT,PCNA
GO: Biological Process	GO:1902745	positive regulation of lamellipodium organization		0.003176	1	0.03308	0.3027	4	40	RAC1,HSP90AA1,ACTR3,FSCN1
GO: Biological Process	GO:0019693	ribose phosphate metabolic process		0.003192	1	0.03318	0.3036	19	617	HIF1A,GAPDH,PDK2,NDUFB3,PGAM1,NDUFB10,NDUFC2,FASN,ACOT2,ALDOA,ADSS1,GPD1,GIT1,COX4I1,COX6A1,LDHA,GHITM,CHCHD2,MAP2K1
GO: Biological Process	GO:0048880	sensory system development		0.003201	1	0.03321	0.3039	25	903	SOX10,KIFBP,HIF1A,ACTB,PSMD2,ATP6V1F,CCND1,PFDN5,SOX8,ZEB2,HNRNPK,FZD7,HPCA,GJB1,CDK5R1,SALL2,GNA12,RTN4,CASP6,CLIC4,LMO4,CRYAB,LMO2,ATF4,ATP2B1
GO: Biological Process	GO:0043462	regulation of ATP-dependent activity		0.003216	1	0.03323	0.3041	6	94	PFN1,PFN2,DNAJA1,RAB3A,HSPA2,DYNLL1
GO: Biological Process	GO:0031146	SCF-dependent proteasomal ubiquitin-dependent protein catabolic process		0.003216	1	0.03323	0.3041	6	94	PSMA2,PSMB3,PSMC3,PSMD2,SKP1,FBXL16
GO: Biological Process	GO:0032872	regulation of stress-activated MAPK cascade		0.003244	1	0.03341	0.3057	10	233	GADD45B,FZD7,BMP2,HRAS,DNAJA1,SDCBP,MAPK8IP1,RASGRP1,MTURN,MAP2K1
GO: Biological Process	GO:0033157	regulation of intracellular protein transport		0.003246	1	0.03341	0.3057	12	312	HPCA,CDK5R1,VAMP2,HRAS,YWHAQ,HSP90AA1,HSP90AB1,BAG4,YWHAH,YWHAZ,ACTR3,CHCHD4
GO: Biological Process	GO:0002252	immune effector process		0.003265	1	0.03354	0.3069	37	1516	RPS6,PSMA2,ACTB,PSMC3,ACTG1,PSMD2,PGAM1,NDUFC2,STXBP3,VAMP2,ALDOA,RAB3A,IL33,SDCBP,CAP1,RAC1,HSP90AA1,HSP90AB1,RAP2B,DSP,RTN4,NR4A3,CAT,YWHAZ,ACTR3,GSN,RHOG,LIG4,RASGRP1,EEF2,PPP3CB,CSNK2B,GOLGA7,FTH1,DYNLL1,TNFAIP6,PADI2
GO: Biological Process	GO:0072189	ureter development		0.003327	1	0.03395	0.3107	3	20	SOX8,NFIA,EMX2
GO: Biological Process	GO:0014889	muscle atrophy		0.003327	1	0.03395	0.3107	3	20	GATM,FBXO32,GSN
GO: Biological Process	GO:0006682	galactosylceramide biosynthetic process		0.003356	1	0.03395	0.3107	2	6	UGT8,FA2H
GO: Biological Process	GO:0043335	protein unfolding		0.003356	1	0.03395	0.3107	2	6	HSP90AA1,HSP90AB1
GO: Biological Process	GO:1905323	telomerase holoenzyme complex assembly		0.003356	1	0.03395	0.3107	2	6	HSP90AA1,HSP90AB1
GO: Biological Process	GO:1903335	regulation of vacuolar transport		0.003356	1	0.03395	0.3107	2	6	ARF1,VPS35
GO: Biological Process	GO:0019375	galactolipid biosynthetic process		0.003356	1	0.03395	0.3107	2	6	UGT8,FA2H
GO: Biological Process	GO:0048769	sarcomerogenesis		0.003356	1	0.03395	0.3107	2	6	HSP90AA1,CBFB
GO: Biological Process	GO:0060999	positive regulation of dendritic spine development		0.003377	1	0.0341	0.312	5	66	HNRNPK,RAC1,ACTR3,ARF1,EIF4G2
GO: Biological Process	GO:0045665	negative regulation of neuron differentiation		0.00339	1	0.03416	0.3126	6	95	SOX8,HES1,YWHAQ,RTN4,APBB1,OLIG2
GO: Biological Process	GO:0009749	response to glucose		0.003416	1	0.03437	0.3145	12	314	HIF1A,HNRNPK,UBTF,VAMP2,GLUL,RAC1,CASP6,LDHA,PPP3CA,PPP3CB,RAB34,DYNLL1
GO: Biological Process	GO:0006986	response to unfolded protein		0.003524	1	0.03538	0.3238	9	198	CCND1,PIGBOS1,DNAJA1,HSPA2,HSP90AA1,HSP90AB1,PMP22,GET3,ATF4
GO: Biological Process	GO:0070302	regulation of stress-activated protein kinase signaling cascade		0.003552	1	0.03555	0.3254	10	236	GADD45B,FZD7,BMP2,HRAS,DNAJA1,SDCBP,MAPK8IP1,RASGRP1,MTURN,MAP2K1
GO: Biological Process	GO:0010562	positive regulation of phosphorus metabolic process		0.003562	1	0.03555	0.3254	31	1212	GADD45B,HIF1A,RPLP1,MAP3K20,DAZAP2,CCND1,PFN2,NDUFC2,ZEB2,FZD7,BMP2,UBB,CDK5R1,HRAS,HES1,GNG3,HSPA2,SDCBP,RAC1,HSP90AA1,HSP90AB1,GPD1,RAP2B,DUSP7,BAG4,LMO4,TGFA,RASGRP1,CLIP3,CSNK2B,MAP2K1
GO: Biological Process	GO:0045937	positive regulation of phosphate metabolic process		0.003562	1	0.03555	0.3254	31	1212	GADD45B,HIF1A,RPLP1,MAP3K20,DAZAP2,CCND1,PFN2,NDUFC2,ZEB2,FZD7,BMP2,UBB,CDK5R1,HRAS,HES1,GNG3,HSPA2,SDCBP,RAC1,HSP90AA1,HSP90AB1,GPD1,RAP2B,DUSP7,BAG4,LMO4,TGFA,RASGRP1,CLIP3,CSNK2B,MAP2K1
GO: Biological Process	GO:0014020	primary neural tube formation		0.003575	1	0.03555	0.3254	7	128	HIF1A,KAT2A,PFN1,ZEB2,SALL1,CCDC85B,LMO4
GO: Biological Process	GO:0006096	glycolytic process		0.003575	1	0.03555	0.3254	7	128	HIF1A,GAPDH,PGAM1,ALDOA,GPD1,GIT1,LDHA
GO: Biological Process	GO:0030902	hindbrain development		0.003594	1	0.03568	0.3265	12	316	KAT2A,WLS,HNRNPK,BMP2,NEFL,CDK5R1,NEUROD2,HES1,ZBTB18,EFNB3,MAP2K1,OLIG2
GO: Biological Process	GO:1903362	regulation of cellular protein catabolic process		0.003635	1	0.03602	0.3296	11	276	PLK2,PSMC3,UBB,GNA12,IL33,SDCBP,HSP90AA1,HSP90AB1,UBQLN2,BAG5,VPS35
GO: Biological Process	GO:0051302	regulation of cell division		0.003643	1	0.03602	0.3297	9	199	CCP110,PLK2,PLK5,KLHL9,INSC,ZBTB18,GIT1,CAT,TGFA
GO: Biological Process	GO:0051270	regulation of cellular component movement		0.003649	1	0.03602	0.3297	34	1369	PLK2,HIF1A,ELP5,ACTG1,PFN1,PFN2,BMP2,GLUL,HRAS,GNA12,AMOTL2,ALDOA,PLP1,IL33,SDCBP,RAC1,RAP2B,DSP,CNIH2,RTN4,BAG4,CLIC4,NR4A3,LMO4,ACTR3,ARF6,RHOB,RHOG,ARHGDIA,PPP3CA,CSNK2B,TNFAIP6,MAP2K1,PADI2
GO: Biological Process	GO:0006757	ATP generation from ADP		0.003732	1	0.03677	0.3365	7	129	HIF1A,GAPDH,PGAM1,ALDOA,GPD1,GIT1,LDHA
GO: Biological Process	GO:0051146	striated muscle cell differentiation		0.003784	1	0.03721	0.3405	16	490	ACTG1,SIK1,KAT2A,FZD7,BMP2,PRMT5,RAC1,HSP90AA1,ADSS1,PMP22,CAPZB,CBFB,CRYAB,PPP3CA,CCT5,CSRP1
GO: Biological Process	GO:0031112	positive regulation of microtubule polymerization or depolymerization		0.003798	1	0.03728	0.3412	4	42	CDK5R1,YWHAQ,RAC1,HTR1A
GO: Biological Process	GO:1900037	regulation of cellular response to hypoxia		0.003838	1	0.03758	0.3439	3	21	HIF1A,CHCHD2,MAP2K1
GO: Biological Process	GO:1903202	negative regulation of oxidative stress-induced cell death		0.003843	1	0.03758	0.3439	5	68	HIF1A,GPR37,BAG5,NR4A3,ATF4
GO: Biological Process	GO:0043604	amide biosynthetic process		0.003874	1	0.03782	0.3461	27	1016	SECISBP2L,RPL23A,RPL38,RPL36A,RPLP1,GAPDH,PDK2,RPS4X,RPS6,CHAC2,FASN,PURB,UGT8,RPL22L1,FA2H,ENC1,RPL14,CNBP,EEF2,TOB1,EIF4A1,EIF4G2,ATF4,EIF3D,EIF1,RPL7,RPL18
GO: Biological Process	GO:0061136	regulation of proteasomal protein catabolic process		0.00389	1	0.0379	0.3469	9	201	PLK2,PSMC3,UBB,GNA12,IL33,SDCBP,HSP90AB1,UBQLN2,BAG5
GO: Biological Process	GO:2000145	regulation of cell motility		0.003898	1	0.03791	0.3469	32	1271	PLK2,HIF1A,ELP5,ACTG1,PFN1,PFN2,BMP2,GLUL,HRAS,GNA12,AMOTL2,ALDOA,PLP1,IL33,SDCBP,RAC1,RAP2B,RTN4,BAG4,CLIC4,NR4A3,LMO4,ACTR3,ARF6,RHOB,RHOG,ARHGDIA,PPP3CA,CSNK2B,TNFAIP6,MAP2K1,PADI2
GO: Biological Process	GO:0009611	response to wounding		0.004008	1	0.03885	0.3555	25	919	HIF1A,ACTB,ACTG1,FZD7,NEFL,STXBP3,HRAS,GNA12,RAB3A,IL33,CNP,RAC1,RAP2B,GIT1,DSP,RTN4,CAPZA2,CAPZB,YWHAZ,GSN,TGFA,PPP3CA,SLC12A2,CSRP1,MAP2K1
GO: Biological Process	GO:0051094	positive regulation of developmental process		0.004009	1	0.03885	0.3555	40	1695	SOX10,HIF1A,CCND1,KAT2A,SOX8,ZEB2,HNRNPK,BMP2,NEFL,JUNB,KL,NEUROD2,SALL1,PRMT5,HES1,IL33,SDCBP,RAC1,HSP90AA1,HSP90AB1,GPM6B,WNT3,RTN4,CASP6,CBFB,ACTR3,ARF1,RHEB,RHOB,ARHGDIA,LIG4,RASGRP1,VPS35,EIF4G2,ATF4,MTURN,MAP2K1,NEUROD6,OLIG2,ATP2B1
GO: Biological Process	GO:0051640	organelle localization		0.004029	1	0.03898	0.3567	30	1171	CCP110,HIF1A,ATP6V1F,KAT2A,TUBA4A,NEFL,TUBB4A,UBB,STXBP3,TUBA1A,INSC,VAMP2,DYNLRB1,YWHAQ,RAB3A,WASF1,HSP90AA1,TFEB,CNIH2,NR4A3,YWHAZ,ACTR3,GSN,ARF1,TGFA,RASGRP1,PPP2R1A,RAB34,DYNLL1,MAP2K1
GO: Biological Process	GO:0031032	actomyosin structure organization		0.004049	1	0.0391	0.3578	11	280	ACTG1,PFN1,PFN2,GNA12,RAC1,HSP90AA1,BAG4,CBFB,CRYAB,CCT5,CSRP1
GO: Biological Process	GO:0051241	negative regulation of multicellular organismal process		0.004066	1	0.03919	0.3586	35	1431	SOX10,PLK2,HIF1A,SOX8,PFN2,PGAM5,HNRNPK,FZD7,BMP2,CDK5R1,HES1,ARRDC3,FBXO32,FKBP1A,IL33,NAXE,RAC1,HSP90AB1,GIT1,WNT3,RTN4,CBFB,YWHAH,ACTR3,EPN2,RHEB,ARHGDIA,HHIP,PPP3CA,EFNB3,SLC12A2,CSNK2B,ERRFI1,ATF4,ATP2B1
GO: Biological Process	GO:0006164	purine nucleotide biosynthetic process		0.004085	1	0.0393	0.3596	13	363	PDK2,NDUFB3,NDUFB10,NDUFC2,HPCA,FASN,ALDOA,ADSS1,COX4I1,COX6A1,GHITM,CHCHD2,MAP2K1
GO: Biological Process	GO:0030865	cortical cytoskeleton organization		0.004092	1	0.0393	0.3596	5	69	AMOTL2,RAC1,ARF6,RHOB,RHOG
GO: Biological Process	GO:0046328	regulation of JNK cascade		0.004102	1	0.03932	0.3598	8	166	GADD45B,FZD7,HRAS,DNAJA1,SDCBP,MAPK8IP1,RASGRP1,MTURN
GO: Biological Process	GO:0030100	regulation of endocytosis		0.004159	1	0.03979	0.3641	11	281	HNRNPK,HPCA,SDCBP,RAC1,UBQLN2,ARF1,EPN2,ARF6,CLIP3,PPP3CA,PPP3CB
GO: Biological Process	GO:0042060	wound healing		0.004267	1	0.04063	0.3719	20	681	HIF1A,ACTB,ACTG1,FZD7,STXBP3,HRAS,GNA12,RAB3A,IL33,RAC1,RAP2B,DSP,CAPZA2,CAPZB,YWHAZ,GSN,TGFA,PPP3CA,SLC12A2,CSRP1
GO: Biological Process	GO:1901991	negative regulation of mitotic cell cycle phase transition		0.00427	1	0.04063	0.3719	11	282	PLK2,PSMA2,PLK5,PSMB3,PSMC3,PSMD2,CCND1,YWHAQ,SKP1,IK,PCNA
GO: Biological Process	GO:0036294	cellular response to decreased oxygen levels		0.00427	1	0.04063	0.3719	11	282	HIF1A,PSMA2,PSMB3,PSMC3,PSMD2,UBB,NDRG1,RTN4,CHCHD2,ATF4,MAP2K1
GO: Biological Process	GO:0010499	proteasomal ubiquitin-independent protein catabolic process		0.004395	1	0.04146	0.3794	3	22	PSMA2,PSMB3,ENC1
GO: Biological Process	GO:0060749	mammary gland alveolus development		0.004395	1	0.04146	0.3794	3	22	HIF1A,CCND1,TGFA
GO: Biological Process	GO:0061377	mammary gland lobule development		0.004395	1	0.04146	0.3794	3	22	HIF1A,CCND1,TGFA
GO: Biological Process	GO:0051593	response to folic acid		0.004395	1	0.04146	0.3794	3	22	MOG,GSN,EEF2
GO: Biological Process	GO:0060218	hematopoietic stem cell differentiation		0.004408	1	0.04146	0.3794	8	168	HIF1A,PSMA2,PSMB3,PSMC3,PSMD2,CBFB,LMO1,LMO2
GO: Biological Process	GO:0010821	regulation of mitochondrion organization		0.004408	1	0.04146	0.3794	8	168	HIF1A,MLLT11,YWHAQ,SLC25A5,YWHAH,YWHAZ,VPS35,GHITM
GO: Biological Process	GO:0021954	central nervous system neuron development		0.004412	1	0.04146	0.3794	7	133	KIFBP,ZEB2,UBB,FBXO45,RAC1,HSP90AA1,HSP90AB1
GO: Biological Process	GO:0006754	ATP biosynthetic process		0.004423	1	0.04149	0.3797	9	205	NDUFB3,NDUFB10,NDUFC2,ALDOA,COX4I1,COX6A1,GHITM,CHCHD2,MAP2K1
GO: Biological Process	GO:0030335	positive regulation of cell migration		0.004477	1	0.04192	0.3836	20	684	PLK2,HIF1A,ELP5,ACTG1,PFN1,BMP2,HRAS,ALDOA,PLP1,SDCBP,RAC1,RTN4,BAG4,NR4A3,ACTR3,ARF6,RHOB,PPP3CA,TNFAIP6,MAP2K1
GO: Biological Process	GO:0009746	response to hexose		0.00449	1	0.04197	0.3841	12	325	HIF1A,HNRNPK,UBTF,VAMP2,GLUL,RAC1,CASP6,LDHA,PPP3CA,PPP3CB,RAB34,DYNLL1
GO: Biological Process	GO:0007043	cell-cell junction assembly		0.004567	1	0.04262	0.39	8	169	ACTB,ACTG1,GJB1,PARD6A,UGT8,PMP22,CBFB,FSCN1
GO: Biological Process	GO:0010721	negative regulation of cell development		0.004618	1	0.04287	0.3923	10	245	SOX10,CDK5R1,HES1,WNT3,RTN4,YWHAH,ACTR3,ARHGDIA,PPP3CA,EFNB3
GO: Biological Process	GO:0070849	response to epidermal growth factor		0.004625	1	0.04287	0.3923	5	71	ACOT2,GIT1,BAG4,ACTR3,ERRFI1
GO: Biological Process	GO:0040017	positive regulation of locomotion		0.004637	1	0.04287	0.3923	21	734	PLK2,HIF1A,ELP5,ACTG1,PFN1,BMP2,HRAS,ALDOA,PLP1,SDCBP,RAC1,RTN4,BAG4,NR4A3,ACTR3,ARF6,RHOB,PPP3CA,VPS35,TNFAIP6,MAP2K1
GO: Biological Process	GO:0030913	paranodal junction assembly		0.004651	1	0.04287	0.3923	2	7	UGT8,PMP22
GO: Biological Process	GO:1905446	regulation of mitochondrial ATP synthesis coupled electron transport		0.004651	1	0.04287	0.3923	2	7	GHITM,CHCHD2
GO: Biological Process	GO:0009438	methylglyoxal metabolic process		0.004651	1	0.04287	0.3923	2	7	GLO1,ALDOA
GO: Biological Process	GO:0090325	regulation of locomotion involved in locomotory behavior		0.004651	1	0.04287	0.3923	2	7	ARRDC3,VPS35
GO: Biological Process	GO:0009991	response to extracellular stimulus		0.004687	1	0.04313	0.3947	22	783	PDK2,PENK,GATM,GABARAP,SIK1,CCND1,KAT2A,KL,GLUL,ACOT2,MAP1LC3B,MOG,ADSS1,TFEB,COX4I1,CAT,LDHA,GSN,EEF2,ATF4,FSCN1,ATP2B1
GO: Biological Process	GO:0071869	response to catecholamine		0.004785	1	0.04396	0.4023	7	135	PENK,PRMT5,GNA12,HTR1A,NR4A3,VPS35,ATF4
GO: Biological Process	GO:0042180	cellular ketone metabolic process		0.004825	1	0.04424	0.4049	12	328	PDK2,PSMA2,PSMB3,PSMC3,PSMD2,BMP2,MID1IP1,GLO1,ALDOA,GOT2,GPD1,NR4A3
GO: Biological Process	GO:0010762	regulation of fibroblast migration		0.004878	1	0.04465	0.4086	4	45	GNA12,RAC1,BAG4,ACTR3
GO: Biological Process	GO:0051385	response to mineralocorticoid		0.00491	1	0.04486	0.4106	5	72	CCND1,NEFL,JUNB,KCNJ10,ATP2B1
GO: Biological Process	GO:0005996	monosaccharide metabolic process		0.004941	1	0.04507	0.4125	12	329	HIF1A,GAPDH,PDK2,SIK1,KAT2A,PGAM1,SLC25A11,ALDOA,GOT2,GPD1,LDHA,ATF4
GO: Biological Process	GO:0071867	response to monoamine		0.004981	1	0.04533	0.4148	7	136	PENK,PRMT5,GNA12,HTR1A,NR4A3,VPS35,ATF4
GO: Biological Process	GO:0042053	regulation of dopamine metabolic process		0.004997	1	0.04533	0.4148	3	23	HTR1A,GPR37,VPS35
GO: Biological Process	GO:0006089	lactate metabolic process		0.004997	1	0.04533	0.4148	3	23	HIF1A,GLO1,LDHA
GO: Biological Process	GO:0072522	purine-containing compound biosynthetic process		0.005004	1	0.04533	0.4148	13	372	PDK2,NDUFB3,NDUFB10,NDUFC2,HPCA,FASN,ALDOA,ADSS1,COX4I1,COX6A1,GHITM,CHCHD2,MAP2K1
GO: Biological Process	GO:0001932	regulation of protein phosphorylation		0.005042	1	0.04554	0.4168	35	1451	GADD45B,RPLP1,ACTB,MAP3K20,DAZAP2,CCND1,PFN2,ZEB2,BMP2,UBB,CDK5R1,PARD6A,HRAS,HES1,YWHAQ,GNG3,DNAJA1,HSPA2,SDCBP,RAC1,HSP90AA1,HSP90AB1,PMP22,MAPK8IP1,RAP2B,DUSP7,BAG4,TGFA,RASGRP1,PPP2R1A,CLIP3,CSNK2B,ERRFI1,MAP2K1,SMCR8
GO: Biological Process	GO:0051301	cell division		0.005044	1	0.04554	0.4168	22	788	CCP110,PLK2,PLK5,CCND1,FZD7,KLHL9,TUBA1A,PARD6A,INSC,GNAI1,ZBTB18,GIT1,WNT3,TPPP,CAT,ACTR3,ARF1,ARF6,TGFA,RHOB,LIG4,PHF13
GO: Biological Process	GO:0016579	protein deubiquitination		0.005119	1	0.04609	0.4218	11	289	CCP110,HIF1A,PSMA2,PSMB3,ACTB,PSMC3,PSMD2,KAT2A,UBB,UBE2D1,IL33
GO: Biological Process	GO:0051347	positive regulation of transferase activity		0.005122	1	0.04609	0.4218	23	838	GADD45B,RPLP1,MAP3K20,DAZAP2,CCND1,ZEB2,BMP2,UBB,CDK5R1,HRAS,ARRDC3,GNG3,RAC1,HSP90AA1,HSP90AB1,RAP2B,DUSP7,LMO4,SKP1,TGFA,RASGRP1,MAP2K1,PCNA
GO: Biological Process	GO:0071345	cellular response to cytokine stimulus		0.00515	1	0.04626	0.4234	35	1453	HIF1A,GAPDH,PSMA2,PSMB3,PSMC3,ACTG1,PSMD2,CCND1,KAT2A,JUNB,FASN,UBB,STXBP3,UBTF,HES1,FKBP1A,IL33,HSP90AA1,HSP90AB1,GPD1,CDIP1,SLC25A5,BAG4,CBFB,SKP1,YWHAZ,ACTR3,GSN,ARF1,CLIP3,CHCHD4,SLC12A2,CSNK2B,FSCN1,PADI2
GO: Biological Process	GO:0043406	positive regulation of MAP kinase activity		0.005251	1	0.04709	0.4309	11	290	GADD45B,MAP3K20,ZEB2,BMP2,UBB,HRAS,GNG3,DUSP7,TGFA,RASGRP1,MAP2K1
GO: Biological Process	GO:0051412	response to corticosterone		0.005279	1	0.04713	0.4313	4	46	CCND1,NEFL,JUNB,ATP2B1
GO: Biological Process	GO:0030501	positive regulation of bone mineralization		0.005279	1	0.04713	0.4313	4	46	BMP2,KL,GPM6B,ATP2B1
GO: Biological Process	GO:0070498	interleukin-1-mediated signaling pathway		0.005282	1	0.04713	0.4313	6	104	PSMA2,PSMB3,PSMC3,PSMD2,UBB,SKP1
GO: Biological Process	GO:0009152	purine ribonucleotide biosynthetic process		0.005303	1	0.04723	0.4322	12	332	PDK2,NDUFB3,NDUFB10,NDUFC2,FASN,ALDOA,ADSS1,COX4I1,COX6A1,GHITM,CHCHD2,MAP2K1
GO: Biological Process	GO:0007610	behavior		0.005321	1	0.04732	0.433	25	940	PLK2,HIF1A,JPH4,PENK,GATM,KAT2A,NEUROD2,KCNJ10,DYNLRB1,ARRDC3,FBXO32,CNP,PMP22,NPTX2,HTR1A,GIT1,NRGN,GPR37,APBB1,NR4A3,BHLHE40,CRYAB,PPP3CB,EFNB3,VPS35
GO: Biological Process	GO:0055085	transmembrane transport		0.005332	1	0.04734	0.4332	43	1887	ATP6V1G2,JPH4,SLC39A11,PSMA2,PSMB3,ACTB,PSMC3,PSMD2,ATP6V1F,NDUFB3,NDUFB10,NDUFC2,HPCA,NEFL,GJB1,UBB,MID1IP1,STXBP3,KCNC2,KCNJ10,VAMP2,SLC25A11,YWHAQ,FKBP1A,HSPA2,PLP1,HSP90AB1,NIPAL4,SLC25A5,COX4I1,CNIH2,COX6A1,CLIC4,NR4A3,COX17,YWHAH,ARF1,CLIP3,CHCHD4,SLC12A2,GHITM,CHCHD2,ATP2B1
GO: Biological Process	GO:0045596	negative regulation of cell differentiation		0.005382	1	0.0477	0.4365	24	891	SOX10,CCND1,SOX8,FZD7,BMP2,CDK5R1,SALL1,PRMT5,HES1,YWHAQ,CCDC85B,WNT3,RTN4,APBB1,PRAMEF8,CBFB,YWHAH,ACTR3,ARHGDIA,PPP3CA,TOB1,EFNB3,LMO2,OLIG2
GO: Biological Process	GO:0031667	response to nutrient levels		0.005393	1	0.04772	0.4367	21	744	PDK2,PENK,GATM,GABARAP,SIK1,CCND1,KAT2A,KL,GLUL,ACOT2,MAP1LC3B,MOG,ADSS1,TFEB,COX4I1,CAT,LDHA,GSN,EEF2,ATF4,ATP2B1
GO: Biological Process	GO:0009887	animal organ morphogenesis		0.005491	1	0.0485	0.4438	40	1727	SOX10,HIF1A,RPL38,PSMA2,PSMB3,PSMC3,PSMD2,ATP6V1F,CCND1,KAT2A,SOX8,PFN1,WLS,FZD7,BMP2,CDK5R1,SALL1,PARD6A,HRAS,HES1,FBXO32,FKBP1A,PLS3,RAC1,DSP,WNT3,RTN4,CASP6,NR4A3,TGFA,CNBP,HHIP,SLC12A2,CSRP1,ERRFI1,ATF4,FSCN1,EMX2,MAP2K1,ATP2B1
GO: Biological Process	GO:0021885	forebrain cell migration		0.005515	1	0.04863	0.445	5	74	CDK5R1,FBXO45,RAC1,RTN4,EMX2
GO: Biological Process	GO:0046031	ADP metabolic process		0.005603	1	0.04931	0.4512	7	139	HIF1A,GAPDH,PGAM1,ALDOA,GPD1,GIT1,LDHA
GO: Biological Process	GO:0034248	regulation of cellular amide metabolic process		0.005626	1	0.04931	0.4512	17	557	SECISBP2L,RPL38,RPLP1,GAPDH,PDK2,RPS4X,PGAM1,PURB,RTN4,ENC1,CNBP,EEF2,TOB1,EIF4G2,ATF4,EIF3D,EIF1
GO: Biological Process	GO:0099170	postsynaptic modulation of chemical synaptic transmission		0.005647	1	0.04931	0.4512	3	24	NRGN,PPP3CA,CSNK2B
GO: Biological Process	GO:0060231	mesenchymal to epithelial transition		0.005647	1	0.04931	0.4512	3	24	FZD7,SALL1,RTN4
GO: Biological Process	GO:0021794	thalamus development		0.005647	1	0.04931	0.4512	3	24	HES1,WNT3,OLIG2
GO: Biological Process	GO:0006297	nucleotide-excision repair, DNA gap filling		0.005647	1	0.04931	0.4512	3	24	UBB,LIG4,PCNA
GO: Biological Process	GO:0120163	negative regulation of cold-induced thermogenesis		0.005702	1	0.04962	0.4541	4	47	PGAM5,ARRDC3,RHEB,ATF4
GO: Biological Process	GO:1902116	negative regulation of organelle assembly		0.005702	1	0.04962	0.4541	4	47	CCP110,KAT2A,YWHAQ,SMCR8
GO: Cellular Component	GO:0043209	myelin sheath		7.896e-19	5.464e-16	5.464e-16	3.889e-15	29	221	GAPDH,ACTB,ACTG1,PGAM1,ERMN,NEFL,TUBB4A,UBB,NDRG1,TUBA1A,GLUL,ALDOA,HSPA2,PLP1,CNP,MOG,GOT2,HSP90AA1,PMP22,SLC25A5,RTN4,COX6A1,TPPP,TSPAN2,GSN,ARF6,CRYAB,CCT5,FSCN1
GO: Cellular Component	GO:0045202	synapse		3.136e-17	2.17e-14	1.085e-14	7.722e-14	74	1662	KCTD12,LYPD6,ATP6V1G2,RPL38,LIN7C,GAPDH,RPS4X,PENK,ACTB,DDN,ACTG1,GABARAP,PFN1,PFN2,NRN1,NCDN,HNRNPK,ABHD17C,HPCA,NEFL,CDK5R1,NDRG1,STXBP3,KCNC2,TUBA1A,KCNJ10,VAMP2,GLUL,HRAS,SYPL1,YWHAQ,GNG3,FBXO45,FKBP1A,RAB3A,WASF1,PLP1,PLS3,SDCBP,CNP,RAC1,PMP22,MAPK8IP1,NPTX2,HTR1A,GIT1,NRGN,CNIH2,RTN4,CAPZB,APBB1,TPPP,RPL14,MAGEE1,YWHAH,YWHAZ,ACTR3,ARF1,RHEB,ARF6,CRYAB,ARHGDIA,PPP2R1A,EEF2,PPP3CA,PPP3CB,EFNB…
GO: Cellular Component	GO:0098794	postsynapse		3.085e-12	2.135e-09	7.117e-10	5.065e-09	43	833	KCTD12,RPL38,LIN7C,GAPDH,ACTB,DDN,ACTG1,PFN1,PFN2,NCDN,HNRNPK,ABHD17C,HPCA,NEFL,CDK5R1,KCNC2,GNG3,FBXO45,WASF1,RAC1,NPTX2,GIT1,NRGN,CNIH2,RTN4,CAPZB,APBB1,TPPP,RPL14,MAGEE1,YWHAZ,ACTR3,ARF1,RHEB,CRYAB,PPP3CA,EFNB3,CSNK2B,VPS35,EIF4G2,MAP2K1,ATP2B1,RPL7
GO: Cellular Component	GO:0098978	glutamatergic synapse		7.58e-12	5.246e-09	1.311e-09	9.334e-09	33	525	LIN7C,GAPDH,ACTB,PFN1,PFN2,NRN1,HNRNPK,ABHD17C,HPCA,NDRG1,HRAS,FBXO45,RAC1,NPTX2,GIT1,NRGN,CNIH2,RTN4,APBB1,YWHAH,YWHAZ,ACTR3,ARF1,RHEB,ARF6,PPP2R1A,PPP3CA,PPP3CB,EFNB3,CSNK2B,VPS35,MAP2K1,ATP2B1
GO: Cellular Component	GO:0070161	anchoring junction		1.528e-11	1.057e-08	2.115e-09	1.505e-08	44	911	RPL38,LIN7C,RPLP1,RPS4X,ACTB,ACTG1,CCND1,PFN1,HNRNPK,GJB1,NDRG1,PARD6A,OPALIN,GNA12,YWHAQ,AMOTL2,WASF1,SDCBP,CAP1,RAC1,CCDC85B,PMP22,RAP2B,GIT1,DSP,CAPZB,CLIC4,CAT,YWHAH,YWHAZ,ACTR3,GSN,ARF1,ARF6,CDC42EP1,RHOB,RHOG,PPP3CA,CSRP1,EIF4G2,FSCN1,MAP2K1,RPL7,RPL18
GO: Cellular Component	GO:0043005	neuron projection		5.358e-10	3.708e-07	5.818e-08	4.141e-07	62	1768	LYPD6,PLK2,HIF1A,JPH4,RPS6,PENK,ACTB,DDN,ACTG1,PFN1,PFN2,WLS,NCDN,HNRNPK,ABHD17C,ERMN,HPCA,NEFL,TUBB4A,UBB,CDK5R1,KCNC2,PARD6A,VAMP2,GLUL,DYNLRB1,MAP1LC3B,GNG3,QDPR,FKBP1A,RAB3A,WASF1,PLS3,RAC1,HSP90AA1,HSP90AB1,MAPK8IP1,HTR1A,GIT1,NRGN,CNIH2,RTN4,CAPZB,APBB1,CASP6,MAGEE1,YWHAZ,ARF1,EXOC8,RHEB,CRYAB,PPP2R1A,PPP3CA,EFNB3,SLC12A2,VPS35,EIF4G2,DYNLL1,ATF4,FSCN1,MAP2K1,ATP2B1
GO: Cellular Component	GO:0005925	focal adhesion		5.885e-10	4.073e-07	5.818e-08	4.141e-07	27	427	RPL38,RPLP1,RPS4X,ACTB,ACTG1,PFN1,HNRNPK,GNA12,YWHAQ,WASF1,SDCBP,CAP1,RAC1,GIT1,CAT,YWHAZ,ACTR3,GSN,ARF1,ARF6,CDC42EP1,RHOB,RHOG,CSRP1,MAP2K1,RPL7,RPL18
GO: Cellular Component	GO:0030055	cell-substrate junction		1.027e-09	7.106e-07	8.882e-08	6.322e-07	27	438	RPL38,RPLP1,RPS4X,ACTB,ACTG1,PFN1,HNRNPK,GNA12,YWHAQ,WASF1,SDCBP,CAP1,RAC1,GIT1,CAT,YWHAZ,ACTR3,GSN,ARF1,ARF6,CDC42EP1,RHOB,RHOG,CSRP1,MAP2K1,RPL7,RPL18
GO: Cellular Component	GO:0036477	somatodendritic compartment		2.106e-09	1.457e-06	1.619e-07	1.153e-06	48	1226	PLK2,JPH4,RPS6,PENK,DDN,TMPRSS5,PHAX,WLS,NCDN,HNRNPK,ABHD17C,ERMN,HPCA,TUBB4A,UBB,CDK5R1,KCNC2,PARD6A,GLUL,MAP1LC3B,GNG3,WASF1,GOT2,RAC1,HSP90AA1,HSP90AB1,MAPK8IP1,HTR1A,NRGN,CNIH2,RTN4,ENC1,CAPZB,APBB1,CASP6,MAGEE1,YWHAZ,RHEB,CRYAB,PPP2R1A,PPP3CA,EFNB3,SLC12A2,VPS35,ATF4,FSCN1,MAP2K1,ATP2B1
GO: Cellular Component	GO:0030424	axon		2.545e-08	1.761e-05	1.761e-06	1.253e-05	38	914	HIF1A,PENK,ACTB,ACTG1,PFN2,NCDN,HNRNPK,ERMN,HPCA,NEFL,TUBB4A,CDK5R1,KCNC2,PARD6A,VAMP2,GLUL,DYNLRB1,MAP1LC3B,FKBP1A,RAB3A,HSP90AA1,HSP90AB1,MAPK8IP1,HTR1A,GIT1,NRGN,RTN4,CAPZB,APBB1,CASP6,YWHAZ,EXOC8,CRYAB,EFNB3,EIF4G2,DYNLL1,FSCN1,MAP2K1
GO: Cellular Component	GO:0101002	ficolin-1-rich granule		2.892e-08	2.001e-05	1.819e-06	1.295e-05	16	185	PSMA2,PSMC3,PSMD2,PGAM1,ALDOA,RAC1,HSP90AA1,HSP90AB1,DSP,CAT,GSN,EEF2,CSNK2B,FTH1,DYNLL1,TNFAIP6
GO: Cellular Component	GO:1904813	ficolin-1-rich granule lumen		6.103e-08	4.223e-05	3.215e-06	2.288e-05	13	124	PSMA2,PSMC3,PSMD2,PGAM1,ALDOA,HSP90AA1,HSP90AB1,CAT,GSN,EEF2,CSNK2B,FTH1,TNFAIP6
GO: Cellular Component	GO:0030425	dendrite		6.505e-08	4.501e-05	3.215e-06	2.288e-05	36	868	PLK2,JPH4,RPS6,PENK,DDN,WLS,NCDN,HNRNPK,ABHD17C,HPCA,CDK5R1,KCNC2,MAP1LC3B,GNG3,WASF1,RAC1,HSP90AA1,HSP90AB1,MAPK8IP1,HTR1A,NRGN,CNIH2,RTN4,CAPZB,APBB1,MAGEE1,YWHAZ,RHEB,CRYAB,PPP2R1A,PPP3CA,EFNB3,ATF4,FSCN1,MAP2K1,ATP2B1
GO: Cellular Component	GO:0097447	dendritic tree		6.505e-08	4.501e-05	3.215e-06	2.288e-05	36	868	PLK2,JPH4,RPS6,PENK,DDN,WLS,NCDN,HNRNPK,ABHD17C,HPCA,CDK5R1,KCNC2,MAP1LC3B,GNG3,WASF1,RAC1,HSP90AA1,HSP90AB1,MAPK8IP1,HTR1A,NRGN,CNIH2,RTN4,CAPZB,APBB1,MAGEE1,YWHAZ,RHEB,CRYAB,PPP2R1A,PPP3CA,EFNB3,ATF4,FSCN1,MAP2K1,ATP2B1
GO: Cellular Component	GO:0044297	cell body		8.216e-08	5.685e-05	3.79e-06	2.698e-05	37	916	RPS6,PENK,DDN,GABARAP,TMPRSS5,PHAX,NCDN,ERMN,HPCA,TUBB4A,UBB,CDK5R1,KCNC2,PARD6A,KCNJ10,GLUL,MAP1LC3B,GNG3,NAXE,GOT2,HSP90AA1,HSP90AB1,MAPK8IP1,HTR1A,NRGN,RTN4,ENC1,CAPZB,APBB1,CASP6,RHEB,CRYAB,SLC12A2,CCT5,VPS35,MAP2K1,ATP2B1
GO: Cellular Component	GO:0098984	neuron to neuron synapse		1.145e-07	7.925e-05	4.953e-06	3.525e-05	25	479	RPL38,LIN7C,GAPDH,PENK,ACTB,HNRNPK,ABHD17C,HPCA,CDK5R1,GNG3,FBXO45,NRGN,CNIH2,RTN4,CAPZB,RPL14,YWHAZ,ARF1,RHEB,CRYAB,EFNB3,VPS35,EIF4G2,MAP2K1,RPL7
GO: Cellular Component	GO:0014069	postsynaptic density		1.45e-07	0.0001004	5.283e-06	3.76e-05	24	451	RPL38,LIN7C,GAPDH,ACTB,HNRNPK,ABHD17C,HPCA,CDK5R1,GNG3,FBXO45,NRGN,CNIH2,RTN4,CAPZB,RPL14,YWHAZ,ARF1,RHEB,CRYAB,EFNB3,VPS35,EIF4G2,MAP2K1,RPL7
GO: Cellular Component	GO:0032279	asymmetric synapse		1.45e-07	0.0001004	5.283e-06	3.76e-05	24	451	RPL38,LIN7C,GAPDH,ACTB,HNRNPK,ABHD17C,HPCA,CDK5R1,GNG3,FBXO45,NRGN,CNIH2,RTN4,CAPZB,RPL14,YWHAZ,ARF1,RHEB,CRYAB,EFNB3,VPS35,EIF4G2,MAP2K1,RPL7
GO: Cellular Component	GO:0099572	postsynaptic specialization		1.45e-07	0.0001004	5.283e-06	3.76e-05	25	485	RPL38,LIN7C,GAPDH,ACTB,HNRNPK,ABHD17C,HPCA,CDK5R1,GNG3,FBXO45,NPTX2,NRGN,CNIH2,RTN4,CAPZB,RPL14,YWHAZ,ARF1,RHEB,CRYAB,EFNB3,VPS35,EIF4G2,MAP2K1,RPL7
GO: Cellular Component	GO:0098793	presynapse		5.933e-07	0.0004106	2.053e-05	0.0001461	30	710	KCTD12,ATP6V1G2,LIN7C,PENK,ACTB,ACTG1,PFN1,PFN2,HNRNPK,NEFL,CDK5R1,STXBP3,KCNC2,KCNJ10,VAMP2,GLUL,SYPL1,FBXO45,FKBP1A,RAB3A,HTR1A,GIT1,CAPZB,APBB1,YWHAH,YWHAZ,ARF6,EFNB3,VPS35,ATP2B1
GO: Cellular Component	GO:0150034	distal axon		7.521e-07	0.0005205	2.478e-05	0.0001764	24	494	PENK,ACTB,ACTG1,PFN2,HNRNPK,NEFL,CDK5R1,KCNC2,PARD6A,VAMP2,GLUL,FKBP1A,RAB3A,HSP90AA1,HSP90AB1,MAPK8IP1,GIT1,RTN4,CAPZB,APBB1,YWHAZ,EXOC8,EFNB3,FSCN1
GO: Cellular Component	GO:0022626	cytosolic ribosome		9.342e-07	0.0006464	2.938e-05	0.0002091	12	132	RPL23A,RPL38,RPL36A,RPLP1,RPS4X,RPS6,UBB,RPL14,EIF3D,EIF1,RPL7,RPL18
GO: Cellular Component	GO:1902494	catalytic complex		3.047e-06	0.002109	9.168e-05	0.0006526	50	1657	NRIP1,CARHSP1,PDK2,PSMA2,PSMB3,ACTB,PSMC3,GABARAP,PSMD2,CCND1,KAT2A,NDUFB3,NDUFB10,NDUFC2,HNRNPK,CDK5R1,KLHL9,UBE2A,UBE2D1,SALL1,SUGT1,GNG12,PRMT5,ANP32E,DYNLRB1,GNA12,GNAI1,FBXO32,GNG3,ALDOA,FBXO45,RAC1,HSP90AA1,GPD1,MAT2B,GPR37,ENC1,CAPZB,LDHA,SKP1,PPP2R1A,FBXL16,PPP3CA,PPP3CB,DCAF12L1,GOLGA7,DYNLL1,SMCR8,SNRNP200,PCNA
GO: Cellular Component	GO:0005938	cell cortex		7.022e-06	0.004859	0.0002025	0.001441	19	379	ACTB,PFN1,HNRNPK,ERMN,PARD6A,INSC,GNAI1,AMOTL2,CAP1,RAC1,CAPZA2,CAPZB,GSN,EXOC8,ARF6,RHOB,RHOG,FSCN1,MAP2K1
GO: Cellular Component	GO:0031252	cell leading edge		7.763e-06	0.005372	0.0002149	0.001529	22	490	ACTB,DDN,WLS,HPCA,KCNC2,PARD6A,WASF1,RAC1,HSP90AA1,CAPZB,APBB1,LMO4,YWHAZ,ACTR3,GSN,ARF1,EXOC8,ARF6,RAB34,ATF4,FSCN1,ATP2B1
GO: Cellular Component	GO:0043025	neuronal cell body		1.014e-05	0.007018	0.0002699	0.001921	30	818	PENK,DDN,TMPRSS5,PHAX,NCDN,ERMN,HPCA,TUBB4A,UBB,CDK5R1,KCNC2,PARD6A,GLUL,MAP1LC3B,GOT2,HSP90AA1,HSP90AB1,HTR1A,NRGN,RTN4,ENC1,CAPZB,APBB1,CASP6,RHEB,CRYAB,SLC12A2,VPS35,MAP2K1,ATP2B1
GO: Cellular Component	GO:0140535	intracellular protein-containing complex		1.66e-05	0.01149	0.0004254	0.003028	29	797	ELP5,PSMA2,PSMB3,ACTB,PSMC3,PSMD2,KAT2A,KLHL9,UBE2A,UBE2D1,SUGT1,FBXO32,FBXO45,HSP90AB1,MAT2B,GPR37,ENC1,SKP1,LIG4,PPP2R1A,FBXL16,PPP3CA,PPP3CB,TOB1,DCAF12L1,CSNK2B,FTH1,SMCR8,PCNA
GO: Cellular Component	GO:0099512	supramolecular fiber		1.788e-05	0.01237	0.0004418	0.003144	48	1670	MAP6D1,ACTB,ACTG1,GABARAP,TUBA4A,ERMN,NEFL,TUBB4A,CDK5R1,NDRG1,MID1IP1,GNG12,TUBA1A,KCNJ10,DYNLRB1,GNA12,FBXO32,YWHAQ,AMOTL2,MAP1LC3B,ALDOA,FKBP1A,PLS3,CNP,RAC1,HSP90AA1,HSP90AB1,DSP,CAPZA2,CAPZB,APBB1,TPPP,CLIC4,CBFB,LDHA,ACTR3,ARF1,ARF6,CRYAB,CLIP3,PPP3CA,PPP3CB,CCT5,CSRP1,DYNLL1,FSCN1,MAP2K1,RPL7
GO: Cellular Component	GO:0099081	supramolecular polymer		2.022e-05	0.01399	0.0004824	0.003434	48	1678	MAP6D1,ACTB,ACTG1,GABARAP,TUBA4A,ERMN,NEFL,TUBB4A,CDK5R1,NDRG1,MID1IP1,GNG12,TUBA1A,KCNJ10,DYNLRB1,GNA12,FBXO32,YWHAQ,AMOTL2,MAP1LC3B,ALDOA,FKBP1A,PLS3,CNP,RAC1,HSP90AA1,HSP90AB1,DSP,CAPZA2,CAPZB,APBB1,TPPP,CLIC4,CBFB,LDHA,ACTR3,ARF1,ARF6,CRYAB,CLIP3,PPP3CA,PPP3CB,CCT5,CSRP1,DYNLL1,FSCN1,MAP2K1,RPL7
GO: Cellular Component	GO:0044294	dendritic growth cone		2.443e-05	0.01691	0.0005636	0.004011	4	12	HSP90AA1,HSP90AB1,MAPK8IP1,RTN4
GO: Cellular Component	GO:0030018	Z disc		3.016e-05	0.02087	0.0006733	0.004792	11	156	FBXO32,ALDOA,FKBP1A,HSP90AA1,CAPZA2,CAPZB,CBFB,CRYAB,PPP3CA,PPP3CB,CSRP1
GO: Cellular Component	GO:0043197	dendritic spine		3.183e-05	0.02203	0.0006883	0.004899	15	281	DDN,HNRNPK,ABHD17C,HPCA,CDK5R1,RAC1,NRGN,CNIH2,CAPZB,APBB1,YWHAZ,CRYAB,PPP3CA,EFNB3,ATP2B1
GO: Cellular Component	GO:0044309	neuron spine		3.745e-05	0.02591	0.0007821	0.005566	15	285	DDN,HNRNPK,ABHD17C,HPCA,CDK5R1,RAC1,NRGN,CNIH2,CAPZB,APBB1,YWHAZ,CRYAB,PPP3CA,EFNB3,ATP2B1
GO: Cellular Component	GO:0048471	perinuclear region of cytoplasm		3.842e-05	0.02659	0.0007821	0.005566	31	922	GAPDH,RPS6,PSMC3,GABARAP,CDK5R1,NDRG1,VAMP2,HRAS,YWHAQ,DNAJA1,RAB3A,CNP,HSP90AA1,HSP90AB1,PMP22,MAPK8IP1,BAG5,APBB1,TPPP,CLIC4,MAGEE1,YWHAZ,ACTR3,GSN,ARF1,EXOC8,TGFA,RAB34,VPS35,RASD1,MAP2K1
GO: Cellular Component	GO:0022625	cytosolic large ribosomal subunit		4.021e-05	0.02782	0.0007949	0.005658	7	61	RPL23A,RPL38,RPL36A,RPLP1,RPL14,RPL7,RPL18
GO: Cellular Component	GO:0042470	melanosome		4.353e-05	0.03012	0.0007998	0.005693	9	108	ATP6V1G2,FASN,SYPL1,SDCBP,CNP,RAC1,HSP90AA1,HSP90AB1,YWHAZ
GO: Cellular Component	GO:0048770	pigment granule		4.353e-05	0.03012	0.0007998	0.005693	9	108	ATP6V1G2,FASN,SYPL1,SDCBP,CNP,RAC1,HSP90AA1,HSP90AB1,YWHAZ
GO: Cellular Component	GO:0043292	contractile fiber		4.392e-05	0.03039	0.0007998	0.005693	15	289	ACTG1,CDK5R1,FBXO32,ALDOA,FKBP1A,HSP90AA1,CAPZA2,CAPZB,CBFB,ARF1,CRYAB,PPP3CA,PPP3CB,CSRP1,RPL7
GO: Cellular Component	GO:0005844	polysome		5.286e-05	0.03658	0.0009379	0.006675	8	86	RPL38,RPL36A,RPS4X,RPS6,VBP1,EEF2,RPL7,RPL18
GO: Cellular Component	GO:0034774	secretory granule lumen		5.968e-05	0.0413	0.001033	0.007349	16	332	PSMA2,PENK,PSMC3,PSMD2,PGAM1,ALDOA,SDCBP,CAP1,HSP90AA1,HSP90AB1,CAT,GSN,EEF2,SCCPDH,CSNK2B,PADI2
GO: Cellular Component	GO:0031674	I band		6.621e-05	0.04582	0.001117	0.007954	11	170	FBXO32,ALDOA,FKBP1A,HSP90AA1,CAPZA2,CAPZB,CBFB,CRYAB,PPP3CA,PPP3CB,CSRP1
GO: Cellular Component	GO:0060205	cytoplasmic vesicle lumen		6.873e-05	0.04756	0.001132	0.00806	16	336	PSMA2,PENK,PSMC3,PSMD2,PGAM1,ALDOA,SDCBP,CAP1,HSP90AA1,HSP90AB1,CAT,GSN,EEF2,SCCPDH,CSNK2B,PADI2
GO: Cellular Component	GO:0031983	vesicle lumen		7.369e-05	0.05099	0.001186	0.00844	16	338	PSMA2,PENK,PSMC3,PSMD2,PGAM1,ALDOA,SDCBP,CAP1,HSP90AA1,HSP90AB1,CAT,GSN,EEF2,SCCPDH,CSNK2B,PADI2
GO: Cellular Component	GO:0098685	Schaffer collateral - CA1 synapse		7.624e-05	0.05276	0.001199	0.008535	9	116	ACTB,ACTG1,PFN1,PFN2,NEFL,CAPZB,APBB1,PPP3CA,CSNK2B
GO: Cellular Component	GO:0043679	axon terminus		7.95e-05	0.05501	0.001212	0.008624	14	270	PENK,ACTB,ACTG1,PFN2,HNRNPK,KCNC2,VAMP2,GLUL,FKBP1A,RAB3A,GIT1,CAPZB,YWHAZ,EFNB3
GO: Cellular Component	GO:0005911	cell-cell junction		8.054e-05	0.05573	0.001212	0.008624	22	572	LIN7C,ACTB,ACTG1,CCND1,GJB1,NDRG1,PARD6A,OPALIN,AMOTL2,SDCBP,CCDC85B,PMP22,RAP2B,DSP,CAPZB,CLIC4,YWHAH,ACTR3,CDC42EP1,PPP3CA,EIF4G2,FSCN1
GO: Cellular Component	GO:0030016	myofibril		8.941e-05	0.06187	0.001316	0.00937	14	273	ACTG1,FBXO32,ALDOA,FKBP1A,HSP90AA1,CAPZA2,CAPZB,CBFB,ARF1,CRYAB,PPP3CA,PPP3CB,CSRP1,RPL7
GO: Cellular Component	GO:0015630	microtubule cytoskeleton		0.0001054	0.07292	0.001519	0.01081	43	1544	CCP110,PLK2,GAPDH,MAP6D1,PLK5,GABARAP,KAT2A,PHAX,TUBA4A,TUBB4A,NDRG1,MID1IP1,TUBA1A,PARD6A,DYNLRB1,GNAI1,MLLT11,YWHAQ,MAP1LC3B,ALDOA,DNAJA1,HSPA2,CNP,RAC1,HSP90AA1,CCDC85B,SLC25A5,CAPZB,TPPP,CLIC4,MZT1,LDHA,SKP1,CRYAB,PPP2R1A,CLIP3,DCAF12L1,CCT5,DYNLL1,ATF4,IK,MAP2K1,PCNA
GO: Cellular Component	GO:0030017	sarcomere		0.0001227	0.08494	0.001733	0.01234	13	247	FBXO32,ALDOA,FKBP1A,HSP90AA1,CAPZA2,CAPZB,CBFB,ARF1,CRYAB,PPP3CA,PPP3CB,CSRP1,RPL7
GO: Cellular Component	GO:0044391	ribosomal subunit		0.0001467	0.1015	0.002031	0.01445	12	218	RPL23A,RPL38,RPL36A,RPLP1,RPS4X,RPS6,UBB,RPL14,EIF3D,EIF1,RPL7,RPL18
GO: Cellular Component	GO:0000785	chromatin		0.000155	0.1073	0.002104	0.01497	38	1326	HMGN5,SOX10,NRIP1,PLK2,HIF1A,ACTB,CAMTA2,KAT2A,SOX8,TRIM59,ZEB2,HNRNPK,JUNB,UBE2A,NEUROD2,H2BC4,SALL1,NFIA,ANP32E,HES1,OLIG1,ALDOA,ZBTB18,TFEB,ENC1,NR4A3,POU3F1,BHLHE40,NFE2L3,EGR4,CSNK2B,ATF4,EMX2,SMCR8,NEUROD6,OLIG2,PADI2,PCNA
GO: Cellular Component	GO:0005840	ribosome		0.0001746	0.1208	0.002324	0.01654	14	291	RPL23A,RPL38,RPL36A,RPLP1,RPS4X,RPS6,UBB,RPL22L1,RPL14,EEF2,EIF3D,EIF1,RPL7,RPL18
GO: Cellular Component	GO:0030141	secretory granule		0.0001809	0.1252	0.002362	0.01681	30	958	PSMA2,PENK,PSMC3,PSMD2,PGAM1,NDUFC2,STXBP3,VAMP2,SYPL1,ALDOA,RAB3A,SDCBP,CAP1,RAC1,HSP90AA1,HSP90AB1,RAP2B,DSP,CAT,PRAMEF8,GSN,RHOG,EEF2,SCCPDH,CSNK2B,GOLGA7,FTH1,DYNLL1,TNFAIP6,PADI2
GO: Cellular Component	GO:0044306	neuron projection terminus		0.0001874	0.1297	0.002402	0.01709	14	293	PENK,ACTB,ACTG1,PFN2,HNRNPK,KCNC2,VAMP2,GLUL,FKBP1A,RAB3A,GIT1,CAPZB,YWHAZ,EFNB3
GO: Cellular Component	GO:0032590	dendrite membrane		0.0001918	0.1327	0.002413	0.01717	6	55	DDN,WLS,HPCA,KCNC2,ATF4,ATP2B1
GO: Cellular Component	GO:0099568	cytoplasmic region		0.0001996	0.1381	0.002467	0.01756	18	446	HIF1A,GABARAP,WLS,HPCA,NEFL,TUBB4A,INSC,DYNLRB1,GNAI1,MAP1LC3B,ALDOA,WASF1,RAC1,HSP90AA1,CAPZB,LDHA,DYNLL1,MAP2K1
GO: Cellular Component	GO:0002102	podosome		0.0002103	0.1455	0.002553	0.01817	5	36	ACTB,HNRNPK,ACTR3,GSN,FSCN1
GO: Cellular Component	GO:0044292	dendrite terminus		0.000217	0.1502	0.002589	0.01843	4	20	HSP90AA1,HSP90AB1,MAPK8IP1,RTN4
GO: Cellular Component	GO:0120111	neuron projection cytoplasm		0.0002792	0.1932	0.003275	0.02331	8	109	HIF1A,WLS,HPCA,NEFL,DYNLRB1,WASF1,DYNLL1,MAP2K1
GO: Cellular Component	GO:0099513	polymeric cytoskeletal fiber		0.000379	0.2623	0.004372	0.03111	39	1437	MAP6D1,ACTB,ACTG1,GABARAP,TUBA4A,ERMN,NEFL,TUBB4A,NDRG1,MID1IP1,GNG12,TUBA1A,KCNJ10,DYNLRB1,GNA12,YWHAQ,AMOTL2,MAP1LC3B,ALDOA,PLS3,CNP,RAC1,HSP90AA1,HSP90AB1,DSP,CAPZA2,CAPZB,APBB1,TPPP,CLIC4,LDHA,ACTR3,ARF6,CRYAB,CLIP3,CCT5,DYNLL1,FSCN1,MAP2K1
GO: Cellular Component	GO:0032838	plasma membrane bounded cell projection cytoplasm		0.0003956	0.2738	0.004488	0.03195	16	392	HIF1A,GABARAP,WLS,HPCA,NEFL,TUBB4A,DYNLRB1,MAP1LC3B,ALDOA,WASF1,RAC1,HSP90AA1,CAPZB,LDHA,DYNLL1,MAP2K1
GO: Cellular Component	GO:0005694	chromosome		0.0004027	0.2787	0.004495	0.03199	48	1900	HMGN5,SOX10,NRIP1,PLK2,HIF1A,ACTB,CAMTA2,KAT2A,SOX8,BANF1,TRIM59,ZEB2,HNRNPK,JUNB,UBE2A,NEUROD2,H2BC4,SALL1,SUGT1,NFIA,ANP32E,HES1,OLIG1,ALDOA,ZBTB18,HSPA2,IL33,TFEB,ENC1,NR4A3,POU3F1,BHLHE40,ACTR3,RRP1,NFE2L3,LIG4,PPP2R1A,EGR4,CSNK2B,DYNLL1,ATF4,IK,EMX2,SMCR8,NEUROD6,OLIG2,PADI2,PCNA
GO: Cellular Component	GO:0061827	sperm head		0.0004535	0.3138	0.004981	0.03546	4	24	ALDOA,HSP90AB1,CAPZB,ACTR3
GO: Cellular Component	GO:0055038	recycling endosome membrane		0.0005751	0.3979	0.006218	0.04426	7	93	ABHD17C,FZD7,NDRG1,RAC1,RAP2B,ARF6,CLIP3
GO: Cellular Component	GO:0098562	cytoplasmic side of membrane		0.0006941	0.4803	0.007389	0.05259	11	223	GNG12,GNA12,GNAI1,GNG3,DNAJA1,FKBP1A,RAC1,CDIP1,PPP3CA,ERRFI1,ATP2B1
GO: Cellular Component	GO:0044754	autolysosome		0.0009131	0.6319	0.009574	0.06814	3	13	MAP1LC3B,NCOA4,FTH1
GO: Cellular Component	GO:0005776	autophagosome		0.000941	0.6512	0.009719	0.06917	7	101	TMEM74,GABARAP,MAP1LC3B,UBQLN2,NCOA4,FTH1,PIP4K2C
GO: Cellular Component	GO:0070820	tertiary granule		0.0009986	0.6911	0.01016	0.07233	9	164	STXBP3,ALDOA,RAC1,RAP2B,DSP,GOLGA7,FTH1,DYNLL1,TNFAIP6
GO: Cellular Component	GO:0015629	actin cytoskeleton		0.001199	0.8294	0.01202	0.08555	26	883	ACTB,ACTG1,GABARAP,HNRNPK,ERMN,GNG12,KCNJ10,GNA12,ALDOA,WASF1,PLS3,CNP,CAP1,RAC1,HSP90AA1,HSP90AB1,CAPZA2,CAPZB,APBB1,CLIC4,ACTR3,GSN,ARF6,CRYAB,CSRP1,FSCN1
GO: Cellular Component	GO:0060203	clathrin-sculpted glutamate transport vesicle membrane		0.00138	0.9549	0.01326	0.09439	2	4	VAMP2,RAB3A
GO: Cellular Component	GO:0060199	clathrin-sculpted glutamate transport vesicle		0.00138	0.9549	0.01326	0.09439	2	4	VAMP2,RAB3A
GO: Cellular Component	GO:0033269	internode region of axon		0.00138	0.9549	0.01326	0.09439	2	4	ERMN,TUBB4A
GO: Cellular Component	GO:0005884	actin filament		0.001548	1	0.01467	0.1044	19	576	ACTB,ACTG1,ERMN,GNG12,KCNJ10,GNA12,PLS3,CNP,RAC1,HSP90AA1,HSP90AB1,CAPZA2,CAPZB,APBB1,CLIC4,ACTR3,ARF6,CRYAB,FSCN1
GO: Cellular Component	GO:0032589	neuron projection membrane		0.00164	1	0.01516	0.1079	6	82	DDN,WLS,HPCA,KCNC2,ATF4,ATP2B1
GO: Cellular Component	GO:0099503	secretory vesicle		0.001643	1	0.01516	0.1079	32	1197	ATP6V1G2,PSMA2,PENK,PSMC3,PSMD2,PGAM1,NDUFC2,STXBP3,VAMP2,SYPL1,ALDOA,RAB3A,SDCBP,CAP1,RAC1,HSP90AA1,HSP90AB1,RAP2B,DSP,CAT,PRAMEF8,GSN,ARF6,RHOG,EEF2,SCCPDH,CSNK2B,GOLGA7,FTH1,DYNLL1,TNFAIP6,PADI2
GO: Cellular Component	GO:0036464	cytoplasmic ribonucleoprotein granule		0.001745	1	0.01557	0.1108	11	250	CARHSP1,RPS4X,RPS6,PSMA2,ACTB,PSMC3,HNRNPK,TUBA1A,MEX3B,RAC1,LIG4
GO: Cellular Component	GO:1905360	GTPase complex		0.001755	1	0.01557	0.1108	4	34	GNG12,GNA12,GNAI1,GNG3
GO: Cellular Component	GO:0005834	heterotrimeric G-protein complex		0.001755	1	0.01557	0.1108	4	34	GNG12,GNA12,GNAI1,GNG3
GO: Cellular Component	GO:0098858	actin-based cell projection		0.001821	1	0.01595	0.1135	15	411	ERMN,KCNJ10,GNA12,PLS3,CNP,RAC1,HSP90AA1,HSP90AB1,CAPZA2,CAPZB,APBB1,CLIC4,ACTR3,ARF6,FSCN1
GO: Cellular Component	GO:0042788	polysomal ribosome		0.001957	1	0.01693	0.1205	4	35	RPL38,RPL36A,EEF2,RPL18
GO: Cellular Component	GO:0031253	cell projection membrane		0.002192	1	0.01854	0.1319	15	419	DDN,WLS,HPCA,KCNC2,GNA12,RAC1,HSP90AA1,HSP90AB1,ARF6,HHIP,RAB34,SLC12A2,ATF4,FSCN1,ATP2B1
GO: Cellular Component	GO:0070081	clathrin-sculpted monoamine transport vesicle		0.002276	1	0.01854	0.1319	2	5	VAMP2,RAB3A
GO: Cellular Component	GO:0070083	clathrin-sculpted monoamine transport vesicle membrane		0.002276	1	0.01854	0.1319	2	5	VAMP2,RAB3A
GO: Cellular Component	GO:0005955	calcineurin complex		0.002276	1	0.01854	0.1319	2	5	PPP3CA,PPP3CB
GO: Cellular Component	GO:0043204	perikaryon		0.002277	1	0.01854	0.1319	10	221	PENK,DDN,NCDN,HPCA,CDK5R1,KCNC2,GLUL,GOT2,CRYAB,MAP2K1
GO: Cellular Component	GO:0032432	actin filament bundle		0.002418	1	0.01945	0.1385	13	340	ACTB,KCNJ10,GNA12,PLS3,CNP,HSP90AA1,HSP90AB1,CAPZA2,CAPZB,CLIC4,ACTR3,CRYAB,FSCN1
GO: Cellular Component	GO:0035770	ribonucleoprotein granule		0.002514	1	0.02	0.1423	11	262	CARHSP1,RPS4X,RPS6,PSMA2,ACTB,PSMC3,HNRNPK,TUBA1A,MEX3B,RAC1,LIG4
GO: Cellular Component	GO:0005874	microtubule		0.002672	1	0.02101	0.1495	21	697	MAP6D1,GABARAP,TUBA4A,TUBB4A,NDRG1,MID1IP1,TUBA1A,DYNLRB1,YWHAQ,MAP1LC3B,ALDOA,CNP,RAC1,HSP90AA1,CAPZB,TPPP,LDHA,CLIP3,CCT5,DYNLL1,MAP2K1
GO: Cellular Component	GO:0043296	apical junction complex		0.002874	1	0.02234	0.159	8	156	LIN7C,ACTB,ACTG1,CCND1,PARD6A,AMOTL2,PMP22,RAP2B
GO: Cellular Component	GO:0015934	large ribosomal subunit		0.002923	1	0.02247	0.1599	7	123	RPL23A,RPL38,RPL36A,RPLP1,RPL14,RPL7,RPL18
GO: Cellular Component	GO:0045211	postsynaptic membrane		0.003025	1	0.023	0.1637	13	349	KCTD12,LIN7C,DDN,ABHD17C,KCNC2,FBXO45,NPTX2,NRGN,CNIH2,RTN4,APBB1,MAGEE1,EFNB3
GO: Cellular Component	GO:0032839	dendrite cytoplasm		0.003217	1	0.0242	0.1723	4	40	WLS,HPCA,WASF1,MAP2K1
GO: Cellular Component	GO:0005767	secondary lysosome		0.003362	1	0.02475	0.1761	3	20	MAP1LC3B,NCOA4,FTH1
GO: Cellular Component	GO:0099571	postsynaptic cytoskeleton		0.003362	1	0.02475	0.1761	3	20	ACTB,ACTG1,NEFL
GO: Cellular Component	GO:0022627	cytosolic small ribosomal subunit		0.003902	1	0.02843	0.2023	5	68	RPS4X,RPS6,UBB,EIF3D,EIF1
GO: Cellular Component	GO:0044295	axonal growth cone		0.004556	1	0.03261	0.2321	4	44	PARD6A,HSP90AA1,HSP90AB1,MAPK8IP1
GO: Cellular Component	GO:0097060	synaptic membrane		0.004572	1	0.03261	0.2321	16	498	KCTD12,LIN7C,DDN,ABHD17C,KCNC2,FBXO45,NPTX2,HTR1A,NRGN,CNIH2,RTN4,APBB1,MAGEE1,CRYAB,EFNB3,ATP2B1
GO: Cellular Component	GO:0031256	leading edge membrane		0.004673	1	0.033	0.2349	9	206	DDN,WLS,HPCA,KCNC2,RAC1,HSP90AA1,RAB34,ATF4,ATP2B1
GO: Cellular Component	GO:1990904	ribonucleoprotein complex		0.004774	1	0.03337	0.2375	24	879	SECISBP2L,RPL23A,RPL38,RPL36A,RPLP1,GAPDH,RPS4X,RPS6,ACTB,HNRNPK,UBB,RRP7A,VBP1,RPL14,RRP1,RHEB,EEF2,EIF3D,IK,EIF1,LSM8,SNRNP200,RPL7,RPL18
GO: Cellular Component	GO:0030426	growth cone		0.00501	1	0.03467	0.2468	10	247	NEFL,CDK5R1,PARD6A,HSP90AA1,HSP90AB1,MAPK8IP1,RTN4,APBB1,EXOC8,FSCN1
GO: Cellular Component	GO:0055037	recycling endosome		0.00513	1	0.03514	0.2501	9	209	ABHD17C,FZD7,NDRG1,TUBA1A,AMOTL2,RAC1,RAP2B,ARF6,CLIP3
GO: Cellular Component	GO:0044298	cell body membrane		0.005347	1	0.03628	0.2582	4	46	HPCA,KCNC2,SLC12A2,ATP2B1
GO: Cellular Component	GO:0005902	microvillus		0.00575	1	0.03863	0.275	10	252	KCNJ10,GNA12,CNP,HSP90AA1,HSP90AB1,CAPZA2,CAPZB,CLIC4,ACTR3,FSCN1
GO: Cellular Component	GO:0030427	site of polarized growth		0.006069	1	0.03925	0.2794	10	254	NEFL,CDK5R1,PARD6A,HSP90AA1,HSP90AB1,MAPK8IP1,RTN4,APBB1,EXOC8,FSCN1
GO: Cellular Component	GO:0070160	tight junction		0.006167	1	0.03925	0.2794	7	141	LIN7C,ACTB,CCND1,PARD6A,AMOTL2,PMP22,RAP2B
GO: Cellular Component	GO:0061200	clathrin-sculpted gamma-aminobutyric acid transport vesicle		0.006183	1	0.03925	0.2794	2	8	VAMP2,RAB3A
GO: Cellular Component	GO:0061202	clathrin-sculpted gamma-aminobutyric acid transport vesicle membrane		0.006183	1	0.03925	0.2794	2	8	VAMP2,RAB3A
GO: Cellular Component	GO:0097433	dense body		0.006183	1	0.03925	0.2794	2	8	ACTB,ACTG1
GO: Cellular Component	GO:0016272	prefoldin complex		0.006183	1	0.03925	0.2794	2	8	PFDN5,VBP1
GO: Cellular Component	GO:0005813	centrosome		0.006339	1	0.03988	0.2838	19	656	CCP110,PLK2,PLK5,KAT2A,PHAX,NDRG1,PARD6A,DYNLRB1,GNAI1,YWHAQ,RAC1,CCDC85B,CLIC4,MZT1,SKP1,CCT5,DYNLL1,ATF4,PCNA
GO: Cellular Component	GO:0031234	extrinsic component of cytoplasmic side of plasma membrane		0.006734	1	0.04198	0.2988	6	109	GNG12,GNA12,GNAI1,GNG3,RAC1,ERRFI1
GO: Cellular Component	GO:0009898	cytoplasmic side of plasma membrane		0.007686	1	0.04749	0.338	8	184	GNG12,GNA12,GNAI1,GNG3,RAC1,PPP3CA,ERRFI1,ATP2B1
GO: Cellular Component	GO:0008290	F-actin capping protein complex		0.007869	1	0.04819	0.343	2	9	CAPZA2,CAPZB
GO: Cellular Component	GO:0072562	blood microparticle		0.00797	1	0.04838	0.3444	7	148	ACTB,ACTG1,PFN1,HSPA2,SDCBP,YWHAZ,GSN
Human Phenotype	HP:0002015	Dysphagia		9.984e-07	0.003091	0.003091	0.02663	24	439	ACTB,MAP3K20,SIK1,PFN1,ZEB2,HPCA,TUBB4A,GJB1,NEUROD2,UBTF,IRF2BPL,QDPR,PLP1,ADSS1,UBQLN2,FA2H,TENT5A,TGFA,CRYAB,PPP3CA,SLC12A2,CSNK2B,VPS35,PCNA
Human Phenotype	HP:0002022	Feeding difficulties		2.123e-06	0.006573	0.003287	0.02832	33	781	ACTB,MAP3K20,SIK1,PFN1,ZEB2,HNRNPK,HPCA,TUBB4A,GJB1,NEUROD2,UBTF,PGAP2,HRAS,IRF2BPL,QDPR,PLP1,GOT2,RAC1,ADSS1,PSAT1,UBQLN2,FA2H,TENT5A,TGFA,CRYAB,LIG4,PPP2R1A,PPP3CA,SLC12A2,CSNK2B,VPS35,MAP2K1,PCNA
Human Phenotype	HP:0025270	Abnormal esophagus physiology		1.032e-05	0.03195	0.008325	0.07173	28	645	ACTB,MAP3K20,SIK1,PFN1,ZEB2,HPCA,TUBB4A,GJB1,NEUROD2,SALL1,UBTF,HRAS,IRF2BPL,QDPR,PLP1,ADSS1,UBQLN2,FA2H,TENT5A,ARF1,TGFA,CRYAB,LIG4,PPP3CA,SLC12A2,CSNK2B,VPS35,PCNA
Human Phenotype	HP:0002540	Inability to walk		1.076e-05	0.0333	0.008325	0.07173	16	247	ZEB2,HNRNPK,NEFL,KLHL9,NEUROD2,NDRG1,UBTF,KCNJ10,VAMP2,PLP1,GOT2,ADSS1,PMP22,FA2H,TENT5A,PPP2R1A
Human Phenotype	HP:0011096	Peripheral demyelination		3.364e-05	0.1042	0.01622	0.1398	7	50	SOX10,NEFL,NDRG1,UBTF,PLP1,PMP22,FA2H
Human Phenotype	HP:0007325	Generalized dystonia		3.455e-05	0.107	0.01622	0.1398	4	11	ACTB,HPCA,TUBB4A,FA2H
Human Phenotype	HP:0001436	Abnormality of the foot musculature		5.118e-05	0.1585	0.01622	0.1398	9	93	MAP3K20,NEFL,GJB1,KLHL9,ADSS1,PMP22,FA2H,COX6A1,CRYAB
Human Phenotype	HP:0007328	Impaired pain sensation		5.612e-05	0.1737	0.01622	0.1398	7	54	ZEB2,HNRNPK,NEFL,GJB1,UBTF,PMP22,CCT5
Human Phenotype	HP:0003130	Abnormal peripheral myelination		6.085e-05	0.1884	0.01622	0.1398	10	118	SOX10,NEFL,GJB1,NDRG1,UBTF,KCNJ10,PLP1,PMP22,FA2H,COX6A1
Human Phenotype	HP:0004336	Myelin outfoldings		6.208e-05	0.1922	0.01622	0.1398	3	5	SOX10,NEFL,PMP22
Human Phenotype	HP:0030173	Peripheral hypermyelination		6.208e-05	0.1922	0.01622	0.1398	3	5	SOX10,NEFL,PMP22
Human Phenotype	HP:0012719	Functional abnormality of the gastrointestinal tract		6.288e-05	0.1947	0.01622	0.1398	32	871	SOX10,ACTB,MAP3K20,SIK1,PFN1,ZEB2,HNRNPK,HPCA,TUBB4A,GJB1,NEUROD2,SALL1,UBTF,HRAS,IRF2BPL,QDPR,PLP1,ADSS1,UBQLN2,FA2H,TENT5A,ARF1,TGFA,CRYAB,LIG4,RASGRP1,PPP3CA,SLC12A2,CSNK2B,VPS35,MAP2K1,PCNA
Human Phenotype	HP:0012447	Abnormal myelination		0.0001283	0.3973	0.03056	0.2633	22	509	SOX10,SIK1,NDUFB3,NDUFB10,NEFL,TUBB4A,GJB1,NEUROD2,NDRG1,UBTF,PGAP2,KCNJ10,GLUL,PLP1,PMP22,PSAT1,ISCA1,FA2H,COX6A1,ARF1,PPP2R1A,PPP3CA
Human Phenotype	HP:0003383	Onion bulb formation		0.000173	0.5356	0.03257	0.2806	5	29	NEFL,GJB1,NDRG1,PMP22,COX6A1
Human Phenotype	HP:0003447	Axonal loss		0.0001773	0.549	0.03257	0.2806	4	16	GJB1,NDRG1,UBTF,UBQLN2
Human Phenotype	HP:0002500	Abnormal cerebral white matter morphology		0.0001774	0.5493	0.03257	0.2806	32	918	SOX10,KIFBP,ACTB,ACTG1,SIK1,NDUFC2,ZEB2,HNRNPK,GJB1,UBE2A,NEUROD2,SALL1,NFIA,TUBA1A,UBTF,VAMP2,GLUL,HRAS,IRF2BPL,ZBTB18,PLP1,GOT2,RAC1,PSAT1,FA2H,WNT3,LIG4,PPP2R1A,PPP3CA,SLC12A2,CSNK2B,EMX2
Human Phenotype	HP:0033725	Thin corpus callosum		0.0001788	0.5536	0.03257	0.2806	27	713	KIFBP,ACTB,ACTG1,SIK1,ZEB2,HNRNPK,NEUROD2,SALL1,NFIA,TUBA1A,UBTF,VAMP2,GLUL,HRAS,IRF2BPL,ZBTB18,GOT2,RAC1,PSAT1,FA2H,WNT3,LIG4,PPP2R1A,PPP3CA,SLC12A2,CSNK2B,EMX2
Human Phenotype	HP:0002427	Expressive aphasia		0.0002114	0.6545	0.0346	0.2981	3	7	ZEB2,GJB1,FA2H
Human Phenotype	HP:0009027	Foot dorsiflexor weakness		0.0002124	0.6575	0.0346	0.2981	8	88	MAP3K20,NEFL,GJB1,ADSS1,PMP22,FA2H,COX6A1,CRYAB
Human Phenotype	HP:0002031	Abnormal esophagus morphology		0.0002626	0.8129	0.04011	0.3455	28	770	ACTB,MAP3K20,SIK1,PFN1,ZEB2,HPCA,TUBB4A,GJB1,NEUROD2,SALL1,UBTF,HRAS,IRF2BPL,QDPR,PLP1,ADSS1,UBQLN2,FA2H,TENT5A,ARF1,TGFA,CRYAB,LIG4,PPP3CA,SLC12A2,CSNK2B,VPS35,PCNA
Human Phenotype	HP:0002977	Aplasia/Hypoplasia involving the central nervous system		0.000272	0.8423	0.04011	0.3455	46	1576	KIFBP,ACTB,ACTG1,SIK1,CHN1,NDUFB3,NDUFB10,NDUFC2,ZEB2,HNRNPK,NEFL,TUBB4A,GJB1,UBE2A,NEUROD2,SALL1,NFIA,TUBA1A,UBTF,PGAP2,VAMP2,GLUL,HRAS,IRF2BPL,QDPR,ZBTB18,PLP1,NAXE,GOT2,RAC1,PSAT1,ISCA1,COX4I1,FA2H,WNT3,ARF1,LIG4,PPP2R1A,PPP3CA,SLC12A2,CSNK2B,VPS35,EMX2,MAP2K1,PCNA,RPL18
Human Phenotype	HP:0003808	Abnormal muscle tone		0.000339	1	0.04736	0.408	50	1786	SOX10,KIFBP,ACTB,MAP3K20,SIK1,PFN1,NDUFB3,NDUFB10,NDUFC2,ZEB2,HNRNPK,BMP2,NEFL,TUBB4A,GJB1,NEUROD2,NFIA,TUBA1A,UBTF,PGAP2,KCNJ10,VAMP2,GLUL,HRAS,IRF2BPL,QDPR,WASF1,ZBTB18,PLP1,NAXE,GOT2,RAC1,PMP22,PSAT1,ISCA1,UBQLN2,COX4I1,FA2H,LDHA,ARF1,CRYAB,LIG4,PPP2R1A,PPP3CA,SLC12A2,CCT5,CSNK2B,VPS35,EMX2,MAP2K1
Human Phenotype	HP:0007370	Aplasia/Hypoplasia of the corpus callosum		0.0003518	1	0.04736	0.408	26	702	KIFBP,ACTB,ACTG1,SIK1,ZEB2,HNRNPK,NEUROD2,SALL1,NFIA,TUBA1A,UBTF,VAMP2,GLUL,HRAS,ZBTB18,GOT2,RAC1,PSAT1,FA2H,WNT3,LIG4,PPP2R1A,PPP3CA,SLC12A2,CSNK2B,EMX2
Human Phenotype	HP:0009129	Upper limb amyotrophy		0.0003756	1	0.04817	0.415	6	52	NEFL,GJB1,KLHL9,NDRG1,ADSS1,PMP22
Human Phenotype	HP:0001273	Abnormal corpus callosum morphology		0.000389	1	0.04817	0.415	28	788	KIFBP,ACTB,ACTG1,SIK1,ZEB2,HNRNPK,NEUROD2,SALL1,NFIA,TUBA1A,UBTF,VAMP2,GLUL,HRAS,IRF2BPL,ZBTB18,PLP1,GOT2,RAC1,PSAT1,FA2H,WNT3,LIG4,PPP2R1A,PPP3CA,SLC12A2,CSNK2B,EMX2
Human Phenotype	HP:0010832	Abnormality of pain sensation		0.0004203	1	0.04983	0.4293	7	74	ZEB2,HNRNPK,NEFL,GJB1,UBTF,PMP22,CCT5
Human Phenotype	HP:0002450	Abnormal motor neuron morphology		0.0004395	1	0.04983	0.4293	17	371	SOX10,MAP3K20,PFN1,TUBA4A,NEFL,GJB1,KLHL9,NDRG1,KCNJ10,PLP1,ADSS1,PMP22,UBQLN2,FA2H,COX6A1,CRYAB,CCT5
Human Phenotype	HP:0009815	Aplasia/hypoplasia of the extremities		0.0004635	1	0.04983	0.4293	25	674	KIFBP,ACTB,SIK1,CHN1,BMP2,NEFL,GJB1,UBE2A,NEUROD2,SALL1,NDRG1,PGAP2,GLUL,WASF1,PLP1,RAC1,ADSS1,PMP22,PSAT1,COX4I1,WNT3,TENT5A,LIG4,SLC12A2,RPL18
Human Phenotype	HP:0007364	Aplasia/Hypoplasia of the cerebrum		0.0004744	1	0.04983	0.4293	43	1467	KIFBP,ACTB,ACTG1,SIK1,CHN1,NDUFB3,NDUFB10,NDUFC2,ZEB2,HNRNPK,TUBB4A,NEUROD2,SALL1,NFIA,TUBA1A,UBTF,PGAP2,VAMP2,GLUL,HRAS,IRF2BPL,QDPR,ZBTB18,PLP1,NAXE,GOT2,RAC1,PSAT1,ISCA1,COX4I1,FA2H,WNT3,ARF1,LIG4,PPP2R1A,PPP3CA,SLC12A2,CSNK2B,VPS35,EMX2,MAP2K1,PCNA,RPL18
Human Phenotype	HP:0012757	Abnormal neuron morphology		0.0004828	1	0.04983	0.4293	17	374	SOX10,MAP3K20,PFN1,TUBA4A,NEFL,GJB1,KLHL9,NDRG1,KCNJ10,PLP1,ADSS1,PMP22,UBQLN2,FA2H,COX6A1,CRYAB,CCT5
Mouse Phenotype	MP:0013438	dysmyelination		3.929e-06	0.01247	0.007303	0.0631	5	14	SOX10,TUBB4A,PLP1,CNP,PMP22
Mouse Phenotype	MP:0003861	abnormal nervous system development		4.6e-06	0.01461	0.007303	0.0631	44	1158	SOX10,CCP110,KIFBP,HIF1A,RPL38,PFDN5,KAT2A,CHN1,NRN1,NDRG3,TRIM59,ZEB2,PTMA,BMP2,JUNB,TUBB4A,CDK5R1,SALL2,SALL1,NFIA,TUBA1A,UBTF,PGAP2,HES1,YWHAQ,FBXO45,FKBP1A,WASF1,ZBTB18,PLP1,GOT2,PSAT1,DSP,RTN4,NR4A3,LMO4,CNBP,HHIP,EFNB3,LMO2,DYNLL1,FSCN1,EMX2,OLIG2
Mouse Phenotype	MP:0000783	abnormal forebrain morphology		8.182e-06	0.02598	0.008659	0.07482	39	993	SOX10,KIFBP,RPL38,PFDN5,KAT2A,PFN2,CHN1,PTMA,HPCA,NEFL,JUNB,UBB,CDK5R1,KL,SALL1,STXBP3,NFIA,TUBA1A,HES1,YWHAQ,OLIG1,FBXO45,WASF1,ZBTB18,PLP1,IL33,GOT2,GPR37,CAPZA2,CASP6,NR4A3,POU3F1,LMO4,YWHAZ,CNBP,LIG4,PPP3CA,FSCN1,EMX2
Mouse Phenotype	MP:0000953	abnormal oligodendrocyte morphology		2.181e-05	0.06924	0.01731	0.1496	7	46	SOX10,ERMN,TUBB4A,KCNJ10,OLIG1,PLP1,MAP2K1
Mouse Phenotype	MP:0000921	demyelination		3.004e-05	0.09538	0.01908	0.1648	9	85	SOX10,ERMN,TUBB4A,GJB1,NDRG1,UGT8,PLP1,PMP22,FA2H
Mouse Phenotype	MP:0000787	abnormal telencephalon morphology		3.616e-05	0.1148	0.01913	0.1653	31	758	SOX10,KIFBP,RPL38,KAT2A,PFN2,CHN1,PTMA,HPCA,NEFL,CDK5R1,SALL1,STXBP3,NFIA,TUBA1A,YWHAQ,OLIG1,FBXO45,WASF1,ZBTB18,PLP1,IL33,CASP6,NR4A3,POU3F1,LMO4,YWHAZ,CNBP,LIG4,PPP3CA,FSCN1,EMX2
Mouse Phenotype	MP:0000920	abnormal myelination		4.904e-05	0.1557	0.02225	0.1922	12	160	SOX10,ERMN,TUBB4A,GJB1,NDRG1,KCNJ10,UGT8,PLP1,CNP,PMP22,FA2H,POU3F1
Mouse Phenotype	MP:0002151	abnormal neural tube morphology		8.03e-05	0.255	0.02531	0.2187	24	539	SOX10,CCP110,KIFBP,HIF1A,RPL38,KAT2A,NDRG3,TRIM59,ZEB2,BMP2,JUNB,SALL2,UBTF,PGAP2,HES1,FKBP1A,GOT2,DSP,LMO4,CNBP,HHIP,LMO2,DYNLL1,FSCN1
Mouse Phenotype	MP:0002152	abnormal brain morphology		8.896e-05	0.2825	0.02531	0.2187	53	1683	SOX10,CCP110,KIFBP,HIF1A,RPL38,PDK2,PFDN5,KAT2A,PFN2,CHN1,PTMA,HPCA,BMP2,NEFL,JUNB,TUBB4A,UBB,CDK5R1,KL,NEUROD2,SALL2,SALL1,STXBP3,NFIA,TUBA1A,PGAP2,UGT8,HES1,YWHAQ,OLIG1,FBXO45,FKBP1A,WASF1,ZBTB18,PLP1,IL33,GOT2,PSAT1,GPR37,FA2H,CAPZA2,CASP6,NR4A3,POU3F1,LMO4,YWHAZ,CNBP,LIG4,PPP3CA,DYNLL1,FSCN1,EMX2,OLIG2
Mouse Phenotype	MP:0002085	abnormal embryonic tissue morphology		8.973e-05	0.2849	0.02531	0.2187	37	1026	SOX10,CCP110,KIFBP,HIF1A,RPL38,KAT2A,WLS,NDRG3,TRIM59,ZEB2,BMP2,JUNB,SALL2,UBTF,PGAP2,HES1,FKBP1A,GOT2,RAC1,HSP90AB1,ISCA1,DSP,WNT3,NR4A3,COX17,LMO4,RHEB,CNBP,HHIP,RAB34,LMO2,EIF4G2,DYNLL1,FSCN1,EMX2,MAP2K1,ATP2B1
Mouse Phenotype	MP:0005403	abnormal nerve conduction		9.037e-05	0.2869	0.02531	0.2187	7	57	ERMN,GJB1,NDRG1,UGT8,PLP1,PMP22,COX6A1
Mouse Phenotype	MP:0000755	hindlimb paralysis		9.565e-05	0.3037	0.02531	0.2187	8	77	NDRG1,KCNJ10,UGT8,PLP1,CNP,PMP22,FA2H,ATP2B1
Mouse Phenotype	MP:0013147	limb paralysis		0.0001371	0.4352	0.03348	0.2893	8	81	NDRG1,KCNJ10,UGT8,PLP1,CNP,PMP22,FA2H,ATP2B1
Mouse Phenotype	MP:0005404	abnormal axon morphology		0.000152	0.4826	0.03447	0.2978	12	180	SOX10,NEFL,TUBB4A,GJB1,ZBTB18,PLP1,CNP,PMP22,GPM6B,FA2H,EFNB3,FSCN1
Mouse Phenotype	MP:0003871	abnormal myelin sheath morphology		0.0001899	0.603	0.0402	0.3474	7	64	TUBB4A,GJB1,PLP1,CNP,PMP22,GPM6B,FA2H
Domain	IPR005225	Small_GTP-bd_dom	InterPro	5.332e-06	0.008894	0.008894	0.07113	13	167	HRAS,RAB3A,RAC1,RAP2B,ARF1,RHEB,ARF6,RHOB,RHOG,EEF2,RAB34,RASL11A,RASD1
Domain	IPR001806	Small_GTPase	InterPro	1.786e-05	0.02979	0.0149	0.1191	12	160	HRAS,RAB3A,RAC1,RAP2B,ARF1,RHEB,ARF6,RHOB,RHOG,RAB34,RASL11A,RASD1
Domain	PF00071	Ras	Pfam	0.0001053	0.1756	0.02931	0.2344	10	136	HRAS,RAB3A,RAC1,RAP2B,RHEB,RHOB,RHOG,RAB34,RASL11A,RASD1
Domain	SM00101	14_3_3	SMART	0.0001581	0.2638	0.02931	0.2344	3	7	YWHAQ,YWHAH,YWHAZ
Domain	PS00796	1433_1	PROSITE	0.0001581	0.2638	0.02931	0.2344	3	7	YWHAQ,YWHAH,YWHAZ
Domain	PS00797	1433_2	PROSITE	0.0001581	0.2638	0.02931	0.2344	3	7	YWHAQ,YWHAH,YWHAZ
Domain	PF00244	14-3-3	Pfam	0.0001581	0.2638	0.02931	0.2344	3	7	YWHAQ,YWHAH,YWHAZ
Domain	IPR023410	14-3-3_domain	InterPro	0.0001581	0.2638	0.02931	0.2344	3	7	YWHAQ,YWHAH,YWHAZ
Domain	IPR023409	14-3-3_CS	InterPro	0.0001581	0.2638	0.02931	0.2344	3	7	YWHAQ,YWHAH,YWHAZ
Domain	IPR000308	14-3-3	InterPro	0.0002499	0.4168	0.04009	0.3206	3	8	YWHAQ,YWHAH,YWHAZ
Domain	PS51421	RAS	PROSITE	0.0002832	0.4724	0.04009	0.3206	5	35	HRAS,RAP2B,RHEB,RASL11A,RASD1
Domain	IPR027310	Profilin_CS	InterPro	0.0002884	0.4811	0.04009	0.3206	2	2	PFN1,PFN2
Domain	IPR020849	Small_GTPase_Ras	InterPro	0.00037	0.6171	0.04747	0.3796	5	37	HRAS,RAP2B,RHEB,RASL11A,RASD1
Pathway	M39729	VEGFA-VEGFR2 signaling pathway	MSigDB C2 BIOCARTA (v7.5.1)	1.081e-10	2.475e-07	2.475e-07	2.058e-06	30	438	GAPDH,RPS6,ACTG1,CCND1,PFN1,PTMA,BMP2,KL,NDRG1,HRAS,SLC25A11,ALDOA,DNAJA1,WASF1,SDCBP,CNP,RAC1,HSP90AA1,CAPZB,NR4A3,LDHA,ARF6,PPP3CA,CSRP1,EIF4G2,ATF4,EIF3D,FSCN1,MAP2K1,RPL7
Pathway	1269056	Infectious disease	BioSystems: REACTOME	3.311e-09	7.582e-06	3.791e-06	3.152e-05	26	388	RPL23A,RPL38,RPL36A,RPLP1,RPS4X,RPS6,PSMA2,PSMB3,PSMC3,PSMD2,BANF1,UBB,VAMP2,RPL22L1,RAC1,HSP90AA1,HSP90AB1,SLC25A5,RPL14,SKP1,ARF1,LIG4,EEF2,MAP2K1,RPL7,RPL18
Pathway	M42565	Alzheimer's disease	MSigDB C2 BIOCARTA (v7.5.1)	3.587e-08	8.215e-05	2.25e-05	0.0001871	20	266	GAPDH,PSMA2,PSMB3,PSMC3,PSMD2,TUBA4A,FZD7,TUBB4A,CDK5R1,TUBA1A,HRAS,SLC25A5,WNT3,RTN4,APBB1,PPP3CA,PPP3CB,CSNK2B,ATF4,MAP2K1
Pathway	M39775	Oligodendrocyte specification and differentiation, leading to myelin components for CNS	MSigDB C2 BIOCARTA (v7.5.1)	3.93e-08	9.001e-05	2.25e-05	0.0001871	8	31	SOX10,SOX8,BMP2,OLIG1,PLP1,CNP,MOG,OLIG2
Pathway	1270303	Axon guidance	BioSystems: REACTOME	8.652e-08	0.0001981	3.963e-05	0.0003294	29	551	PSMA2,PSMB3,ACTB,PSMC3,ACTG1,PSMD2,PFN1,PFN2,KBTBD7,NEFL,UBB,CDK5R1,KL,HRAS,SDCBP,CAP1,RAC1,HSP90AA1,HSP90AB1,GIT1,DUSP7,ACTR3,RHOB,RHOG,RASGRP1,PPP2R1A,EFNB3,CSNK2B,MAP2K1
Pathway	1269594	Signaling by Wnt	BioSystems: REACTOME	4.129e-07	0.0009455	0.0001394	0.001159	21	338	PSMA2,PSMB3,PSMC3,PSMD2,PFN1,WLS,FZD7,UBB,H2BC4,GNG12,PARD6A,GNG3,RAC1,WNT3,SKP1,YWHAZ,PPP2R1A,PPP3CA,PPP3CB,CSNK2B,VPS35
Pathway	1268696	Prefoldin mediated transfer of substrate to CCT/TriC	BioSystems: REACTOME	4.727e-07	0.001083	0.0001394	0.001159	7	29	ACTB,PFDN5,TUBA4A,TUBB4A,TUBA1A,VBP1,CCT5
Pathway	1268691	Peptide chain elongation	BioSystems: REACTOME	5.063e-07	0.001159	0.0001394	0.001159	11	92	RPL23A,RPL38,RPL36A,RPLP1,RPS4X,RPS6,RPL22L1,RPL14,EEF2,RPL7,RPL18
Pathway	1268677	Metabolism of proteins	BioSystems: REACTOME	5.479e-07	0.001255	0.0001394	0.001159	55	1624	RPL23A,CCP110,HIF1A,RPL38,RPL36A,RPLP1,RPS4X,RPS6,PSMA2,PSMB3,ACTB,PSMC3,PSMD2,PFDN5,KAT2A,NRN1,TUBA4A,HNRNPK,TUBB4A,UBB,UBE2A,UBE2D1,H2BC4,GNG12,TUBA1A,VAMP2,GNAI1,RPL22L1,GNG3,RAB3A,IL33,VBP1,TOMM6,MAT2B,CNIH2,COX17,RPL14,GSN,ARF1,EXOC8,TGFA,CHCHD4,EEF2,RAB34,CCT5,CSNK2B,EIF4A1,GET3,CHCHD2,DYNLL1,ATF4,EIF3D,RPL7,PCNA,RPL18
Pathway	1269203	Innate Immune System	BioSystems: REACTOME	7.663e-07	0.001755	0.000153	0.001272	47	1302	ATP6V1G2,PSMA2,PSMB3,ACTB,PSMC3,ACTG1,PSMD2,ATP6V1F,PGAM1,NDUFC2,KBTBD7,NEFL,UBB,KL,UBE2D1,SUGT1,HRAS,ALDOA,RAB3A,WASF1,SDCBP,CAP1,RAC1,HSP90AA1,HSP90AB1,RAP2B,DSP,DUSP7,CAPZA2,CAT,SKP1,ACTR3,GSN,RHOG,RASGRP1,PPP2R1A,EEF2,PPP3CA,PPP3CB,CSNK2B,GOLGA7,FTH1,DYNLL1,TNFAIP6,PIP4K2C,MAP2K1,PADI2
Pathway	1268686	GTP hydrolysis and joining of the 60S ribosomal subunit	BioSystems: REACTOME	8.221e-07	0.001883	0.000153	0.001272	12	117	RPL23A,RPL38,RPL36A,RPLP1,RPS4X,RPS6,RPL22L1,RPL14,EIF4A1,EIF3D,RPL7,RPL18
Pathway	1268688	L13a-mediated translational silencing of Ceruloplasmin expression	BioSystems: REACTOME	8.221e-07	0.001883	0.000153	0.001272	12	117	RPL23A,RPL38,RPL36A,RPLP1,RPS4X,RPS6,RPL22L1,RPL14,EIF4A1,EIF3D,RPL7,RPL18
Pathway	1268690	Eukaryotic Translation Elongation	BioSystems: REACTOME	8.685e-07	0.001989	0.000153	0.001272	11	97	RPL23A,RPL38,RPL36A,RPLP1,RPS4X,RPS6,RPL22L1,RPL14,EEF2,RPL7,RPL18
Pathway	1268694	Chaperonin-mediated protein folding	BioSystems: REACTOME	1.068e-06	0.002445	0.0001746	0.001452	11	99	ACTB,PFDN5,TUBA4A,TUBB4A,GNG12,TUBA1A,GNAI1,GNG3,VBP1,CCT5,CSNK2B
Pathway	1268695	Cooperation of Prefoldin and TriC/CCT in actin and tubulin folding	BioSystems: REACTOME	1.514e-06	0.003467	0.0002006	0.001668	7	34	ACTB,PFDN5,TUBA4A,TUBB4A,TUBA1A,VBP1,CCT5
Pathway	M39379	Alzheimer's disease and miRNA effects	MSigDB C2 BIOCARTA (v7.5.1)	1.536e-06	0.003518	0.0002006	0.001668	20	336	GAPDH,PSMA2,PSMB3,PSMC3,PSMD2,TUBA4A,FZD7,TUBB4A,CDK5R1,TUBA1A,HRAS,SLC25A5,WNT3,RTN4,APBB1,PPP3CA,PPP3CB,CSNK2B,ATF4,MAP2K1
Pathway	1268680	Cap-dependent Translation Initiation	BioSystems: REACTOME	1.673e-06	0.003832	0.0002006	0.001668	12	125	RPL23A,RPL38,RPL36A,RPLP1,RPS4X,RPS6,RPL22L1,RPL14,EIF4A1,EIF3D,RPL7,RPL18
Pathway	1268679	Eukaryotic Translation Initiation	BioSystems: REACTOME	1.673e-06	0.003832	0.0002006	0.001668	12	125	RPL23A,RPL38,RPL36A,RPLP1,RPS4X,RPS6,RPL22L1,RPL14,EIF4A1,EIF3D,RPL7,RPL18
Pathway	1269610	Beta-catenin independent WNT signaling	BioSystems: REACTOME	1.827e-06	0.004184	0.0002006	0.001668	13	149	PSMA2,PSMB3,PSMC3,PSMD2,PFN1,FZD7,UBB,GNG12,PARD6A,GNG3,RAC1,PPP3CA,PPP3CB
Pathway	M16801	Genes related to regulation of the actin cytoskeleton	MSigDB C2 BIOCARTA (v7.5.1)	1.865e-06	0.00427	0.0002006	0.001668	7	35	RPS4X,ACTG1,PFN1,PFN2,WASF1,ACTR3,FSCN1
Pathway	1268693	Protein folding	BioSystems: REACTOME	1.927e-06	0.004413	0.0002006	0.001668	11	105	ACTB,PFDN5,TUBA4A,TUBB4A,GNG12,TUBA1A,GNAI1,GNG3,VBP1,CCT5,CSNK2B
Pathway	1268681	Formation of a pool of free 40S subunits	BioSystems: REACTOME	1.927e-06	0.004413	0.0002006	0.001668	11	105	RPL23A,RPL38,RPL36A,RPLP1,RPS4X,RPS6,RPL22L1,RPL14,EIF3D,RPL7,RPL18
Pathway	M121	mTOR signaling pathway	MSigDB C2 BIOCARTA (v7.5.1)	2.696e-06	0.006175	0.000258	0.002145	9	69	HRAS,YWHAQ,RAC1,YWHAH,YWHAZ,RHEB,EEF2,EIF4A1,MAP2K1
Pathway	M189	Ribosome	MSigDB C2 BIOCARTA (v7.5.1)	2.704e-06	0.006193	0.000258	0.002145	10	88	RPL23A,RPL38,RPL36A,RPLP1,RPS4X,RPS6,RPL22L1,RPL14,RPL7,RPL18
Pathway	1269799	G2/M Transition	BioSystems: REACTOME	3.281e-06	0.007513	0.0003005	0.002498	14	182	CCP110,PSMA2,PSMB3,PSMC3,PSMD2,TUBA4A,TUBB4A,UBB,TUBA1A,HSP90AA1,HSP90AB1,SKP1,PPP2R1A,DYNLL1
Pathway	1269797	Mitotic G2-G2/M phases	BioSystems: REACTOME	3.729e-06	0.00854	0.0003285	0.002731	14	184	CCP110,PSMA2,PSMB3,PSMC3,PSMD2,TUBA4A,TUBB4A,UBB,TUBA1A,HSP90AA1,HSP90AB1,SKP1,PPP2R1A,DYNLL1
Pathway	1269120	Viral mRNA Translation	BioSystems: REACTOME	4.067e-06	0.009314	0.000345	0.002868	10	92	RPL23A,RPL38,RPL36A,RPLP1,RPS4X,RPS6,RPL22L1,RPL14,RPL7,RPL18
Pathway	1457780	Neutrophil degranulation	BioSystems: REACTOME	4.556e-06	0.01043	0.0003726	0.003098	24	492	PSMA2,PSMC3,PSMD2,PGAM1,NDUFC2,ALDOA,RAB3A,SDCBP,CAP1,RAC1,HSP90AA1,HSP90AB1,RAP2B,DSP,CAT,GSN,RHOG,EEF2,CSNK2B,GOLGA7,FTH1,DYNLL1,TNFAIP6,PADI2
Pathway	1268854	Disease	BioSystems: REACTOME	4.767e-06	0.01092	0.0003764	0.003129	34	859	RPL23A,RPL38,RPL36A,RPLP1,RPS4X,RPS6,PSMA2,PSMB3,PSMC3,PSMD2,KAT2A,BANF1,UBB,CDK5R1,KL,VAMP2,HRAS,HES1,RPL22L1,FKBP1A,RAC1,HSP90AA1,HSP90AB1,SLC25A5,BAG4,RPL14,SKP1,ARF1,LIG4,PPP2R1A,EEF2,MAP2K1,RPL7,RPL18
Pathway	1268678	Translation	BioSystems: REACTOME	4.975e-06	0.01139	0.0003798	0.003157	13	163	RPL23A,RPL38,RPL36A,RPLP1,RPS4X,RPS6,RPL22L1,RPL14,EEF2,EIF4A1,EIF3D,RPL7,RPL18
Pathway	1339156	Selenocysteine synthesis	BioSystems: REACTOME	5.448e-06	0.01248	0.0004025	0.003346	10	95	RPL23A,RPL38,RPL36A,RPLP1,RPS4X,RPS6,RPL22L1,RPL14,RPL7,RPL18
Pathway	M39394	HIF1A and PPARG regulation of glycolysis	MSigDB C2 BIOCARTA (v7.5.1)	5.746e-06	0.01316	0.0004112	0.003419	4	8	HIF1A,GAPDH,GPD1,LDHA
Pathway	1268692	Eukaryotic Translation Termination	BioSystems: REACTOME	5.991e-06	0.01372	0.0004157	0.003456	10	96	RPL23A,RPL38,RPL36A,RPLP1,RPS4X,RPS6,RPL22L1,RPL14,RPL7,RPL18
Pathway	1269716	Nonsense-Mediated Decay (NMD)	BioSystems: REACTOME	7.155e-06	0.01638	0.0004681	0.003892	11	120	RPL23A,RPL38,RPL36A,RPLP1,RPS4X,RPS6,RPL22L1,RPL14,PPP2R1A,RPL7,RPL18
Pathway	1269717	Nonsense Mediated Decay (NMD) enhanced by the Exon Junction Complex (EJC)	BioSystems: REACTOME	7.155e-06	0.01638	0.0004681	0.003892	11	120	RPL23A,RPL38,RPL36A,RPLP1,RPS4X,RPS6,RPL22L1,RPL14,PPP2R1A,RPL7,RPL18
Pathway	1269718	Nonsense Mediated Decay (NMD) independent of the Exon Junction Complex (EJC)	BioSystems: REACTOME	7.909e-06	0.01811	0.0005031	0.004182	10	99	RPL23A,RPL38,RPL36A,RPLP1,RPS4X,RPS6,RPL22L1,RPL14,RPL7,RPL18
Pathway	138001	mTOR signaling pathway	BioSystems: Pathway Interaction Database	8.282e-06	0.01897	0.0005126	0.004261	8	60	YWHAQ,RAC1,YWHAH,YWHAZ,RHEB,EEF2,EIF4A1,MAP2K1
Pathway	1496831	Mitophagy - animal	BioSystems: KEGG	1.517e-05	0.03474	0.0009141	0.0076	8	65	HIF1A,GABARAP,PGAM5,UBB,HRAS,TFEB,CSNK2B,ATF4
Pathway	1270158	Metabolism of amino acids and derivatives	BioSystems: REACTOME	1.783e-05	0.04083	0.001047	0.008703	19	363	RPL23A,RPL38,RPL36A,RPLP1,RPS4X,RPS6,PSMA2,PSMB3,GATM,PSMC3,PSMD2,GLUL,RPL22L1,QDPR,GOT2,PSAT1,RPL14,RPL7,RPL18
Pathway	M39373	Sudden infant death syndrome (SIDS) susceptibility pathways	MSigDB C2 BIOCARTA (v7.5.1)	2.434e-05	0.05574	0.001338	0.01113	12	162	HIF1A,GAPDH,VAMP2,HES1,YWHAQ,ALDOA,PLP1,HTR1A,TPPP,BHLHE40,YWHAH,YWHAZ
Pathway	M39495	Cytoplasmic ribosomal proteins	MSigDB C2 BIOCARTA (v7.5.1)	2.454e-05	0.0562	0.001338	0.01113	9	90	RPL23A,RPL38,RPL36A,RPLP1,RPS4X,RPS6,RPL14,RPL7,RPL18
Pathway	1269803	Regulation of PLK1 Activity at G2/M Transition	BioSystems: REACTOME	2.454e-05	0.0562	0.001338	0.01113	9	90	CCP110,TUBA4A,TUBB4A,UBB,TUBA1A,HSP90AA1,SKP1,PPP2R1A,DYNLL1
Pathway	1269115	Influenza Viral RNA Transcription and Replication	BioSystems: REACTOME	2.524e-05	0.05779	0.001344	0.01117	11	137	RPL23A,RPL38,RPL36A,RPLP1,RPS4X,RPS6,RPL22L1,HSP90AA1,RPL14,RPL7,RPL18
Pathway	1268689	SRP-dependent cotranslational protein targeting to membrane	BioSystems: REACTOME	2.975e-05	0.06812	0.001548	0.01287	10	115	RPL23A,RPL38,RPL36A,RPLP1,RPS4X,RPS6,RPL22L1,RPL14,RPL7,RPL18
Pathway	1269298	Fc epsilon receptor (FCERI) signaling	BioSystems: REACTOME	3.118e-05	0.0714	0.001587	0.01319	19	378	PSMA2,PSMB3,PSMC3,PSMD2,KBTBD7,NEFL,UBB,KL,UBE2D1,HRAS,RAC1,DUSP7,SKP1,RASGRP1,PPP2R1A,PPP3CA,PPP3CB,PIP4K2C,MAP2K1
Pathway	1270330	EPH-Ephrin signaling	BioSystems: REACTOME	3.789e-05	0.08678	0.001886	0.01568	9	95	ACTB,ACTG1,HRAS,SDCBP,RAC1,HSP90AA1,GIT1,ACTR3,EFNB3
Pathway	1269611	PCP/CE pathway	BioSystems: REACTOME	4.119e-05	0.09433	0.001961	0.0163	9	96	PSMA2,PSMB3,PSMC3,PSMD2,PFN1,FZD7,UBB,PARD6A,RAC1
Pathway	83103	Pathogenic Escherichia coli infection	BioSystems: KEGG	4.196e-05	0.09609	0.001961	0.0163	7	55	ACTB,ACTG1,TUBA4A,TUBB4A,TUBA1A,YWHAQ,YWHAZ
Pathway	M39613	Pathogenic Escherichia coli infection	MSigDB C2 BIOCARTA (v7.5.1)	4.196e-05	0.09609	0.001961	0.0163	7	55	ACTB,ACTG1,TUBA4A,TUBB4A,TUBA1A,YWHAQ,YWHAZ
Pathway	1270262	Apoptosis	BioSystems: REACTOME	4.4e-05	0.1008	0.002005	0.01667	12	172	PSMA2,PSMB3,PSMC3,PSMD2,UBB,YWHAQ,DSP,CASP6,YWHAH,YWHAZ,GSN,DYNLL1
Pathway	1269428	Signaling by Insulin receptor	BioSystems: REACTOME	4.469e-05	0.1023	0.002005	0.01667	17	322	ATP6V1G2,RPS6,PSMA2,PSMB3,PSMC3,PSMD2,ATP6V1F,KBTBD7,NEFL,UBB,KL,HRAS,DUSP7,RHEB,RASGRP1,PPP2R1A,MAP2K1
Pathway	1269109	Influenza Life Cycle	BioSystems: REACTOME	4.553e-05	0.1043	0.002005	0.01667	11	146	RPL23A,RPL38,RPL36A,RPLP1,RPS4X,RPS6,RPL22L1,HSP90AA1,RPL14,RPL7,RPL18
Pathway	M2333	Pathogenic Escherichia coli infection	MSigDB C2 BIOCARTA (v7.5.1)	4.726e-05	0.1082	0.002042	0.01698	7	56	ACTB,ACTG1,TUBA4A,TUBB4A,TUBA1A,YWHAQ,YWHAZ
Pathway	1339149	Selenoamino acid metabolism	BioSystems: REACTOME	4.951e-05	0.1134	0.002099	0.01745	10	122	RPL23A,RPL38,RPL36A,RPLP1,RPS4X,RPS6,RPL22L1,RPL14,RPL7,RPL18
Pathway	1270261	Programmed Cell Death	BioSystems: REACTOME	5.21e-05	0.1193	0.002169	0.01803	12	175	PSMA2,PSMB3,PSMC3,PSMD2,UBB,YWHAQ,DSP,CASP6,YWHAH,YWHAZ,GSN,DYNLL1
Pathway	M39520	Regulation of actin cytoskeleton	MSigDB C2 BIOCARTA (v7.5.1)	5.831e-05	0.1335	0.002385	0.01983	11	150	ACTB,ACTG1,PFN1,GNG12,GNA12,WASF1,RAC1,GIT1,GSN,PIP4K2C,MAP2K1
Pathway	1269304	CLEC7A (Dectin-1) signaling	BioSystems: REACTOME	6.158e-05	0.141	0.002474	0.02057	9	101	PSMA2,PSMB3,PSMC3,PSMD2,UBB,UBE2D1,SKP1,PPP3CA,PPP3CB
Pathway	M66	Validated targets of C-MYC transcriptional activation	MSigDB C2 BIOCARTA (v7.5.1)	6.372e-05	0.1459	0.002516	0.02092	8	79	GAPDH,PEG10,KAT2A,PTMA,UBTF,HSP90AA1,LDHA,EIF4A1
Pathway	749777	Hippo signaling pathway	BioSystems: KEGG	7.407e-05	0.1696	0.002875	0.0239	11	154	ACTB,ACTG1,CCND1,FZD7,BMP2,PARD6A,YWHAQ,WNT3,YWHAH,YWHAZ,PPP2R1A
Pathway	169351	Validated targets of C-MYC transcriptional activation	BioSystems: Pathway Interaction Database	7.627e-05	0.1747	0.002911	0.0242	8	81	GAPDH,PEG10,KAT2A,PTMA,UBTF,HSP90AA1,LDHA,EIF4A1
Pathway	1270332	EPHB-mediated forward signaling	BioSystems: REACTOME	7.755e-05	0.1776	0.002911	0.0242	6	42	ACTB,ACTG1,HRAS,RAC1,ACTR3,EFNB3
Pathway	83089	Regulation of actin cytoskeleton	BioSystems: KEGG	8.081e-05	0.1851	0.002941	0.02445	13	212	ACTB,ACTG1,PFN1,PFN2,GNG12,HRAS,GNA12,WASF1,RAC1,GIT1,GSN,PIP4K2C,MAP2K1
Pathway	1269770	SCF(Skp2)-mediated degradation of p27/p21	BioSystems: REACTOME	8.263e-05	0.1892	0.002941	0.02445	7	61	PSMA2,PSMB3,PSMC3,PSMD2,CCND1,UBB,SKP1
Pathway	1383017	The role of GTSE1 in G2/M progression after G2 checkpoint	BioSystems: REACTOME	8.263e-05	0.1892	0.002941	0.02445	7	61	PSMA2,PSMB3,PSMC3,PSMD2,UBB,HSP90AA1,HSP90AB1
Pathway	M164	ErbB1 downstream signaling	MSigDB C2 BIOCARTA (v7.5.1)	8.348e-05	0.1912	0.002941	0.02445	9	105	RPS6,HRAS,YWHAQ,RAC1,YWHAH,YWHAZ,ACTR3,PPP2R1A,MAP2K1
Pathway	M18306	Regulation of actin cytoskeleton	MSigDB C2 BIOCARTA (v7.5.1)	8.477e-05	0.1941	0.002941	0.02445	13	213	ACTB,ACTG1,PFN1,PFN2,GNG12,HRAS,GNA12,WASF1,RAC1,GIT1,GSN,PIP4K2C,MAP2K1
Pathway	1269108	Influenza Infection	BioSystems: REACTOME	8.815e-05	0.2019	0.003013	0.02505	11	157	RPL23A,RPL38,RPL36A,RPLP1,RPS4X,RPS6,RPL22L1,HSP90AA1,RPL14,RPL7,RPL18
Pathway	1269896	Translocation of GLUT4 to the plasma membrane	BioSystems: REACTOME	9.179e-05	0.2102	0.003091	0.0257	7	62	STXBP3,VAMP2,YWHAQ,RAC1,YWHAH,YWHAZ,EXOC8
Pathway	1269155	Uptake and function of diphtheria toxin	BioSystems: REACTOME	9.784e-05	0.2241	0.003247	0.027	3	6	HSP90AA1,HSP90AB1,EEF2
Pathway	M39740	Metabolic reprogramming in colon cancer	MSigDB C2 BIOCARTA (v7.5.1)	0.0001014	0.2322	0.003317	0.02758	6	44	GAPDH,PGAM1,FASN,GOT2,PSAT1,LDHA
Pathway	1269301	FCERI mediated NF-kB activation	BioSystems: REACTOME	0.0001076	0.2463	0.003469	0.02884	8	85	PSMA2,PSMB3,PSMC3,PSMD2,UBB,UBE2D1,SKP1,RASGRP1
Pathway	1269091	Host Interactions of HIV factors	BioSystems: REACTOME	0.0001094	0.2505	0.003479	0.02893	10	134	PSMA2,PSMB3,PSMC3,PSMD2,BANF1,UBB,RAC1,SLC25A5,SKP1,ARF1
Pathway	M200	Validated nuclear estrogen receptor alpha network	MSigDB C2 BIOCARTA (v7.5.1)	0.0001126	0.2579	0.003532	0.02937	7	64	NRIP1,CCND1,TRIM59,CD82,APBB1,LMO4,PCNA
Pathway	1269350	Platelet activation, signaling and aggregation	BioSystems: REACTOME	0.000116	0.2656	0.003589	0.02984	15	282	PFN1,TUBA4A,STXBP3,GNG12,GNA12,GNAI1,GNG3,ALDOA,CAP1,RAC1,YWHAZ,RHOB,RHOG,RASGRP1,SCCPDH
Pathway	83104	Shigellosis	BioSystems: KEGG	0.0001244	0.2848	0.003797	0.03157	7	65	ACTB,ACTG1,PFN1,PFN2,WASF1,RAC1,RHOG
Pathway	P00049	Parkinson disease	PantherDB	0.0001268	0.2904	0.003821	0.03176	8	87	PSMA2,PSMB3,YWHAQ,HSPA2,GPR37,YWHAH,YWHAZ,CSNK2B
Pathway	M239	a6b1 and a6b4 Integrin signaling	MSigDB C2 BIOCARTA (v7.5.1)	0.0001307	0.2993	0.003888	0.03232	6	46	HRAS,YWHAQ,RAC1,PMP22,YWHAH,YWHAZ
Pathway	M7721	Eukaryotic protein translation	MSigDB C2 BIOCARTA (v7.5.1)	0.000134	0.3068	0.003933	0.0327	4	16	EEF2,EIF4A1,EIF4G2,EIF1
Pathway	83048	MAPK signaling pathway	BioSystems: KEGG	0.0001407	0.3223	0.004079	0.03391	14	255	GADD45B,MAP3K20,GNG12,HRAS,GNA12,HSPA2,RAC1,MAPK8IP1,DUSP7,RASGRP1,PPP3CA,PPP3CB,ATF4,MAP2K1
Pathway	1269612	Asymmetric localization of PCP proteins	BioSystems: REACTOME	0.0001509	0.3455	0.004266	0.03546	7	67	PSMA2,PSMB3,PSMC3,PSMD2,FZD7,UBB,PARD6A
Pathway	1270418	Oxygen-dependent proline hydroxylation of Hypoxia-inducible Factor Alpha	BioSystems: REACTOME	0.0001509	0.3455	0.004266	0.03546	7	67	HIF1A,PSMA2,PSMB3,PSMC3,PSMD2,UBB,UBE2D1
Pathway	M39642	Physico-chemical features and toxicity-associated pathways	MSigDB C2 BIOCARTA (v7.5.1)	0.0001658	0.3796	0.004629	0.03848	7	68	PFN1,PFN2,FZD7,NEFL,ACTR3,TGFA,MAP2K1
Pathway	M39604	Cori cycle	MSigDB C2 BIOCARTA (v7.5.1)	0.0001728	0.3958	0.004665	0.03878	4	17	GAPDH,PGAM1,ALDOA,LDHA
Pathway	1269144	Uptake and actions of bacterial toxins	BioSystems: REACTOME	0.0001732	0.3967	0.004665	0.03878	5	31	VAMP2,HSP90AA1,HSP90AB1,EEF2,MAP2K1
Pathway	138008	a6b1 and a6b4 Integrin signaling	BioSystems: Pathway Interaction Database	0.0001732	0.3967	0.004665	0.03878	5	31	HRAS,YWHAQ,PMP22,YWHAH,YWHAZ
Pathway	83105	Pathways in cancer	BioSystems: KEGG	0.0001752	0.4011	0.004665	0.03878	18	395	HIF1A,CCND1,FZD7,BMP2,GNG12,HRAS,GNA12,GNAI1,GNG3,RAC1,HSP90AA1,HSP90AB1,WNT3,NCOA4,TGFA,RASGRP1,HHIP,MAP2K1
Pathway	83071	Tight junction	BioSystems: KEGG	0.0001788	0.4094	0.004706	0.03912	11	170	ACTB,ACTG1,CCND1,TUBA4A,TUBA1A,PARD6A,AMOTL2,RAC1,ACTR3,PPP2R1A,PCNA
Pathway	1269431	IRS-mediated signalling	BioSystems: REACTOME	0.0001833	0.4198	0.004771	0.03966	15	294	RPS6,PSMA2,PSMB3,PSMC3,PSMD2,KBTBD7,NEFL,UBB,KL,HRAS,DUSP7,RHEB,RASGRP1,PPP2R1A,MAP2K1
Pathway	83097	Alzheimer's disease	BioSystems: KEGG	0.0001882	0.431	0.004829	0.04015	11	171	GAPDH,NDUFB3,NDUFB10,NDUFC2,CDK5R1,COX4I1,RTN4,COX6A1,APBB1,PPP3CA,PPP3CB
Pathway	1269741	Cell Cycle	BioSystems: REACTOME	0.0001952	0.4471	0.004829	0.04015	24	622	CCP110,PSMA2,PSMB3,PSMC3,PSMD2,CCND1,TUBA4A,BANF1,TUBB4A,UBB,UBE2D1,H2BC4,TUBA1A,YWHAQ,HSPA2,HSP90AA1,HSP90AB1,SKP1,YWHAH,YWHAZ,PPP2R1A,CSNK2B,DYNLL1,PCNA
Pathway	1269290	Regulation of RAS by GAPs	BioSystems: REACTOME	0.0001991	0.4559	0.004829	0.04015	7	70	PSMA2,PSMB3,PSMC3,PSMD2,KBTBD7,UBB,HRAS
Pathway	1269281	Regulation of actin dynamics for phagocytic cup formation	BioSystems: REACTOME	0.0001991	0.4559	0.004829	0.04015	7	70	ACTB,ACTG1,WASF1,RAC1,HSP90AA1,HSP90AB1,ACTR3
Pathway	M39690	Parkin-ubiquitin proteasomal system pathway	MSigDB C2 BIOCARTA (v7.5.1)	0.0001991	0.4559	0.004829	0.04015	7	70	PSMC3,PSMD2,TUBA4A,TUBB4A,TUBA1A,HSPA2,GPR37
Pathway	1269483	VEGFA-VEGFR2 Pathway	BioSystems: REACTOME	0.0002009	0.4601	0.004829	0.04015	16	330	PSMA2,PSMB3,PSMC3,PSMD2,KBTBD7,NEFL,UBB,KL,HRAS,WASF1,RAC1,HSP90AA1,DUSP7,RASGRP1,PPP2R1A,MAP2K1
Pathway	1269961	Gluconeogenesis	BioSystems: REACTOME	0.0002025	0.4636	0.004829	0.04015	5	32	GAPDH,PGAM1,SLC25A11,ALDOA,GOT2
Pathway	P05915	Opioid proenkephalin pathway	PantherDB	0.0002025	0.4636	0.004829	0.04015	5	32	PENK,GNG12,VAMP2,GNAI1,GNG3
Pathway	1269429	Insulin receptor signalling cascade	BioSystems: REACTOME	0.0002047	0.4688	0.004833	0.04018	15	297	RPS6,PSMA2,PSMB3,PSMC3,PSMD2,KBTBD7,NEFL,UBB,KL,HRAS,DUSP7,RHEB,RASGRP1,PPP2R1A,MAP2K1
Pathway	1269303	C-type lectin receptors (CLRs)	BioSystems: REACTOME	0.0002097	0.4802	0.004847	0.0403	10	145	PSMA2,PSMB3,PSMC3,PSMD2,UBB,UBE2D1,HRAS,SKP1,PPP3CA,PPP3CB
Pathway	1269620	IRS-related events triggered by IGF1R	BioSystems: REACTOME	0.0002123	0.4862	0.004847	0.0403	15	298	RPS6,PSMA2,PSMB3,PSMC3,PSMD2,KBTBD7,NEFL,UBB,KL,HRAS,DUSP7,RHEB,RASGRP1,PPP2R1A,MAP2K1
Pathway	1269618	IGF1R signaling cascade	BioSystems: REACTOME	0.0002123	0.4862	0.004847	0.0403	15	298	RPS6,PSMA2,PSMB3,PSMC3,PSMD2,KBTBD7,NEFL,UBB,KL,HRAS,DUSP7,RHEB,RASGRP1,PPP2R1A,MAP2K1
Pathway	1269778	Cyclin A:Cdk2-associated events at S phase entry	BioSystems: REACTOME	0.0002176	0.4984	0.004847	0.0403	7	71	PSMA2,PSMB3,PSMC3,PSMD2,CCND1,UBB,SKP1
Pathway	1269768	G1/S Transition	BioSystems: REACTOME	0.0002181	0.4995	0.004847	0.0403	9	119	PSMA2,PSMB3,PSMC3,PSMD2,CCND1,UBB,SKP1,PPP2R1A,PCNA
Pathway	M225	Downregulated of MTA-3 in ER-negative Breast Tumors	MSigDB C2 BIOCARTA (v7.5.1)	0.0002192	0.502	0.004847	0.0403	4	18	GAPDH,TUBA4A,TUBA1A,ALDOA
Pathway	1269617	Signaling by Type 1 Insulin-like Growth Factor 1 Receptor (IGF1R)	BioSystems: REACTOME	0.0002201	0.5041	0.004847	0.0403	15	299	RPS6,PSMA2,PSMB3,PSMC3,PSMD2,KBTBD7,NEFL,UBB,KL,HRAS,DUSP7,RHEB,RASGRP1,PPP2R1A,MAP2K1
Pathway	M10792	MAPK signaling pathway	MSigDB C2 BIOCARTA (v7.5.1)	0.0002269	0.5197	0.004946	0.04112	14	267	GADD45B,MAP3K20,GNG12,HRAS,GNA12,HSPA2,RAC1,MAPK8IP1,DUSP7,RASGRP1,PPP3CA,PPP3CB,ATF4,MAP2K1
Pathway	83101	Vibrio cholerae infection	BioSystems: KEGG	0.0002339	0.5356	0.004946	0.04112	6	51	ATP6V1G2,ACTB,ACTG1,ATP6V1F,ARF1,SLC12A2
Pathway	M9494	BCR Signaling Pathway	MSigDB C2 BIOCARTA (v7.5.1)	0.0002353	0.5388	0.004946	0.04112	5	33	HRAS,RAC1,PPP3CA,PPP3CB,MAP2K1
Pathway	1269769	Cyclin E associated events during G1/S transition	BioSystems: REACTOME	0.0002376	0.5441	0.004946	0.04112	7	72	PSMA2,PSMB3,PSMC3,PSMD2,CCND1,UBB,SKP1
Pathway	1269808	Loss of proteins required for interphase microtubule organization from the centrosome	BioSystems: REACTOME	0.0002376	0.5441	0.004946	0.04112	7	72	CCP110,TUBA4A,TUBB4A,TUBA1A,HSP90AA1,PPP2R1A,DYNLL1
Pathway	1269809	Loss of Nlp from mitotic centrosomes	BioSystems: REACTOME	0.0002376	0.5441	0.004946	0.04112	7	72	CCP110,TUBA4A,TUBB4A,TUBA1A,HSP90AA1,PPP2R1A,DYNLL1
Pathway	1269791	Ubiquitin-dependent degradation of Cyclin D	BioSystems: REACTOME	0.0002606	0.5969	0.005264	0.04376	6	52	PSMA2,PSMB3,PSMC3,PSMD2,CCND1,UBB
Pathway	1269792	Ubiquitin-dependent degradation of Cyclin D1	BioSystems: REACTOME	0.0002606	0.5969	0.005264	0.04376	6	52	PSMA2,PSMB3,PSMC3,PSMD2,CCND1,UBB
Pathway	1269480	Signaling by VEGF	BioSystems: REACTOME	0.0002632	0.6027	0.005264	0.04376	16	338	PSMA2,PSMB3,PSMC3,PSMD2,KBTBD7,NEFL,UBB,KL,HRAS,WASF1,RAC1,HSP90AA1,DUSP7,RASGRP1,PPP2R1A,MAP2K1
Pathway	1269299	FCERI mediated MAPK activation	BioSystems: REACTOME	0.0002643	0.6054	0.005264	0.04376	14	271	PSMA2,PSMB3,PSMC3,PSMD2,KBTBD7,NEFL,UBB,KL,HRAS,RAC1,DUSP7,RASGRP1,PPP2R1A,MAP2K1
Pathway	1269323	Interleukin-3, 5 and GM-CSF signaling	BioSystems: REACTOME	0.0002643	0.6054	0.005264	0.04376	14	271	PSMA2,PSMB3,PSMC3,PSMD2,KBTBD7,NEFL,UBB,KL,HRAS,DUSP7,YWHAZ,RASGRP1,PPP2R1A,MAP2K1
Pathway	M39372	Glial cell differentiation	MSigDB C2 BIOCARTA (v7.5.1)	0.000267	0.6115	0.005271	0.04382	3	8	PLP1,CNP,TPPP
Pathway	M10287	fMLP induced chemokine gene expression in HMC-1 cells	MSigDB C2 BIOCARTA (v7.5.1)	0.000272	0.6229	0.005271	0.04382	5	34	HRAS,RAC1,PPP3CA,PPP3CB,MAP2K1
Pathway	M6355	Erk and PI-3 Kinase Are Necessary for Collagen Binding in Corneal Epithelia	MSigDB C2 BIOCARTA (v7.5.1)	0.0002739	0.6273	0.005271	0.04382	4	19	PFN1,HRAS,GSN,MAP2K1
Pathway	1270333	Ephrin signaling	BioSystems: REACTOME	0.0002739	0.6273	0.005271	0.04382	4	19	SDCBP,RAC1,GIT1,EFNB3
Pathway	P00029	Huntington disease	PantherDB	0.0002796	0.6403	0.005335	0.04436	9	123	GAPDH,ACTB,ACTG1,TUBB4A,RAC1,ARF1,ARF6,RHOG,DYNLL1
Pathway	1269107	Vpu mediated degradation of CD4	BioSystems: REACTOME	0.0002897	0.6635	0.005438	0.04521	6	53	PSMA2,PSMB3,PSMC3,PSMD2,UBB,SKP1
Pathway	M113	Role of Calcineurin-dependent NFAT signaling in lymphocytes	MSigDB C2 BIOCARTA (v7.5.1)	0.0002897	0.6635	0.005438	0.04521	6	53	YWHAQ,FKBP1A,YWHAH,YWHAZ,PPP3CA,PPP3CB
Pathway	1383086	Major pathway of rRNA processing in the nucleolus and cytosol	BioSystems: REACTOME	0.0002939	0.6729	0.005471	0.04548	11	180	RPL23A,RPL38,RPL36A,RPLP1,RPS4X,RPS6,RRP7A,RPL22L1,RPL14,RPL7,RPL18
Pathway	790012	Biosynthesis of amino acids	BioSystems: KEGG	0.0003064	0.7017	0.005614	0.04667	7	75	GAPDH,PGAM1,GLUL,ALDOA,GOT2,PSAT1,MAT2B
Pathway	1383018	AURKA Activation by TPX2	BioSystems: REACTOME	0.0003064	0.7017	0.005614	0.04667	7	75	CCP110,TUBA4A,TUBB4A,TUBA1A,HSP90AA1,PPP2R1A,DYNLL1
Pathway	M17906	Vibrio cholerae infection	MSigDB C2 BIOCARTA (v7.5.1)	0.0003213	0.7358	0.005823	0.04841	6	54	ATP6V1G2,ACTB,ACTG1,ATP6V1F,ARF1,SLC12A2
Pathway	83036	Ribosome	BioSystems: KEGG	0.0003237	0.7413	0.005823	0.04841	10	153	RPL23A,RPL38,RPL36A,RPLP1,RPS4X,RPS6,RPL22L1,RPL14,RPL7,RPL18
Pathway	1269318	Signaling by Interleukins	BioSystems: REACTOME	0.0003317	0.7596	0.005823	0.04841	21	528	HIF1A,PSMA2,PSMB3,PSMC3,PSMD2,CCND1,KBTBD7,NEFL,JUNB,UBB,KL,HRAS,IL33,HSP90AA1,DUSP7,SKP1,YWHAZ,RASGRP1,PPP2R1A,FSCN1,MAP2K1
Pathway	M16763	Neurotrophin signaling pathway	MSigDB C2 BIOCARTA (v7.5.1)	0.0003346	0.7662	0.005823	0.04841	9	126	HRAS,YWHAQ,RAC1,YWHAH,YWHAZ,BEX3,ARHGDIA,ATF4,MAP2K1
Pathway	1269285	RAF/MAP kinase cascade	BioSystems: REACTOME	0.0003382	0.7744	0.005823	0.04841	13	245	PSMA2,PSMB3,PSMC3,PSMD2,KBTBD7,NEFL,UBB,KL,HRAS,DUSP7,RASGRP1,PPP2R1A,MAP2K1
Pathway	1269382	GRB2 events in EGFR signaling	BioSystems: REACTOME	0.0003382	0.7744	0.005823	0.04841	13	245	PSMA2,PSMB3,PSMC3,PSMD2,KBTBD7,NEFL,UBB,KL,HRAS,DUSP7,RASGRP1,PPP2R1A,MAP2K1
Pathway	1269383	SHC1 events in EGFR signaling	BioSystems: REACTOME	0.0003382	0.7744	0.005823	0.04841	13	245	PSMA2,PSMB3,PSMC3,PSMD2,KBTBD7,NEFL,UBB,KL,HRAS,DUSP7,RASGRP1,PPP2R1A,MAP2K1
Pathway	1269440	SOS-mediated signalling	BioSystems: REACTOME	0.0003382	0.7744	0.005823	0.04841	13	245	PSMA2,PSMB3,PSMC3,PSMD2,KBTBD7,NEFL,UBB,KL,HRAS,DUSP7,RASGRP1,PPP2R1A,MAP2K1
Pathway	1269518	RHO GTPases Activate WASPs and WAVEs	BioSystems: REACTOME	0.0003583	0.8205	0.006027	0.05011	5	36	ACTB,ACTG1,WASF1,RAC1,ACTR3
Pathway	M271	Trk receptor signaling mediated by PI3K and PLC-gamma	MSigDB C2 BIOCARTA (v7.5.1)	0.0003583	0.8205	0.006027	0.05011	5	36	CCND1,HRAS,YWHAQ,YWHAH,YWHAZ
Pathway	1270415	Cellular response to hypoxia	BioSystems: REACTOME	0.0003606	0.8257	0.006027	0.05011	7	77	HIF1A,PSMA2,PSMB3,PSMC3,PSMD2,UBB,UBE2D1
Pathway	1270416	Regulation of Hypoxia-inducible Factor (HIF) by oxygen	BioSystems: REACTOME	0.0003606	0.8257	0.006027	0.05011	7	77	HIF1A,PSMA2,PSMB3,PSMC3,PSMD2,UBB,UBE2D1
Pathway	138057	ErbB1 downstream signaling	BioSystems: Pathway Interaction Database	0.0003814	0.8733	0.006325	0.05258	8	102	RPS6,YWHAQ,RAC1,YWHAH,YWHAZ,ACTR3,PPP2R1A,MAP2K1
Pathway	1457807	FBXL7 down-regulates AURKA during mitotic entry and in early mitosis	BioSystems: REACTOME	0.0003925	0.8988	0.006325	0.05258	6	56	PSMA2,PSMB3,PSMC3,PSMD2,UBB,SKP1
Pathway	1269841	SCF-beta-TrCP mediated degradation of Emi1	BioSystems: REACTOME	0.0003925	0.8988	0.006325	0.05258	6	56	PSMA2,PSMB3,PSMC3,PSMD2,UBB,SKP1
Pathway	M39597	MAPK signaling pathway	MSigDB C2 BIOCARTA (v7.5.1)	0.000395	0.9045	0.006325	0.05258	13	249	MAP3K20,GNG12,HRAS,GNA12,HSPA2,RAC1,MAPK8IP1,DUSP7,RASGRP1,PPP3CA,PPP3CB,ATF4,MAP2K1
Pathway	1269471	ARMS-mediated activation	BioSystems: REACTOME	0.000395	0.9045	0.006325	0.05258	13	249	PSMA2,PSMB3,PSMC3,PSMD2,KBTBD7,NEFL,UBB,KL,HRAS,DUSP7,RASGRP1,PPP2R1A,MAP2K1
Pathway	1269468	Signalling to p38 via RIT and RIN	BioSystems: REACTOME	0.000395	0.9045	0.006325	0.05258	13	249	PSMA2,PSMB3,PSMC3,PSMD2,KBTBD7,NEFL,UBB,KL,HRAS,DUSP7,RASGRP1,PPP2R1A,MAP2K1
Pathway	M186	PDGFR-beta signaling pathway	MSigDB C2 BIOCARTA (v7.5.1)	0.0003982	0.9119	0.006333	0.05265	9	129	HRAS,YWHAQ,RAC1,YWHAH,YWHAZ,ACTR3,ARHGDIA,PPP2R1A,MAP2K1
Pathway	1269470	Frs2-mediated activation	BioSystems: REACTOME	0.0004104	0.9397	0.006457	0.05368	13	250	PSMA2,PSMB3,PSMC3,PSMD2,KBTBD7,NEFL,UBB,KL,HRAS,DUSP7,RASGRP1,PPP2R1A,MAP2K1
Pathway	M8601	Rac 1 cell motility signaling pathway	MSigDB C2 BIOCARTA (v7.5.1)	0.0004117	0.9427	0.006457	0.05368	4	21	CHN1,CDK5R1,WASF1,RAC1
Pathway	1269502	MAPK1/MAPK3 signaling	BioSystems: REACTOME	0.0004263	0.9761	0.00664	0.05521	13	251	PSMA2,PSMB3,PSMC3,PSMD2,KBTBD7,NEFL,UBB,KL,HRAS,DUSP7,RASGRP1,PPP2R1A,MAP2K1
Pathway	1269469	Prolonged ERK activation events	BioSystems: REACTOME	0.0004427	1	0.00685	0.05695	13	252	PSMA2,PSMB3,PSMC3,PSMD2,KBTBD7,NEFL,UBB,KL,HRAS,DUSP7,RASGRP1,PPP2R1A,MAP2K1
Pathway	1269632	Signaling by Leptin	BioSystems: REACTOME	0.0004596	1	0.007064	0.05873	13	253	PSMA2,PSMB3,PSMC3,PSMD2,KBTBD7,NEFL,UBB,KL,HRAS,DUSP7,RASGRP1,PPP2R1A,MAP2K1
Pathway	M39357	Amyotrophic lateral sclerosis (ALS)	MSigDB C2 BIOCARTA (v7.5.1)	0.0004639	1	0.007082	0.05888	5	38	NEFL,RAC1,CAT,PPP3CA,PPP3CB
Pathway	1269959	Glucose metabolism	BioSystems: REACTOME	0.0004919	1	0.007381	0.06136	7	81	GAPDH,PGAM1,UBB,SLC25A11,ALDOA,GOT2,PPP2R1A
Pathway	1269839	Regulation of APC/C activators between G1/S and early anaphase	BioSystems: REACTOME	0.0004919	1	0.007381	0.06136	7	81	PSMA2,PSMB3,PSMC3,PSMD2,UBB,UBE2D1,SKP1
Pathway	1269322	Interleukin receptor SHC signaling	BioSystems: REACTOME	0.0004952	1	0.007381	0.06136	13	255	PSMA2,PSMB3,PSMC3,PSMD2,KBTBD7,NEFL,UBB,KL,HRAS,DUSP7,RASGRP1,PPP2R1A,MAP2K1
Pathway	M16563	mTOR Signaling Pathway	MSigDB C2 BIOCARTA (v7.5.1)	0.0004964	1	0.007381	0.06136	4	22	PDK2,RHEB,EIF4A1,EIF4G2
Pathway	1427846	rRNA processing in the nucleus and cytosol	BioSystems: REACTOME	0.000509	1	0.007519	0.06251	11	192	RPL23A,RPL38,RPL36A,RPLP1,RPS4X,RPS6,RRP7A,RPL22L1,RPL14,RPL7,RPL18
Pathway	1269465	Signalling to RAS	BioSystems: REACTOME	0.0005139	1	0.007544	0.06271	13	256	PSMA2,PSMB3,PSMC3,PSMD2,KBTBD7,NEFL,UBB,KL,HRAS,DUSP7,RASGRP1,PPP2R1A,MAP2K1
Pathway	1269501	MAPK family signaling cascades	BioSystems: REACTOME	0.0005232	1	0.007631	0.06344	14	290	PSMA2,PSMB3,PSMC3,PSMD2,KBTBD7,NEFL,UBB,KL,HRAS,RAC1,DUSP7,RASGRP1,PPP2R1A,MAP2K1
Pathway	1269805	Centrosome maturation	BioSystems: REACTOME	0.00053	1	0.007633	0.06346	7	82	CCP110,TUBA4A,TUBB4A,TUBA1A,HSP90AA1,PPP2R1A,DYNLL1
Pathway	1269806	Recruitment of mitotic centrosome proteins and complexes	BioSystems: REACTOME	0.00053	1	0.007633	0.06346	7	82	CCP110,TUBA4A,TUBB4A,TUBA1A,HSP90AA1,PPP2R1A,DYNLL1
Pathway	1269485	VEGFR2 mediated cell proliferation	BioSystems: REACTOME	0.000553	1	0.007914	0.0658	13	258	PSMA2,PSMB3,PSMC3,PSMD2,KBTBD7,NEFL,UBB,KL,HRAS,DUSP7,RASGRP1,PPP2R1A,MAP2K1
Pathway	1269596	Degradation of beta-catenin by the destruction complex	BioSystems: REACTOME	0.0005705	1	0.008078	0.06716	7	83	PSMA2,PSMB3,PSMC3,PSMD2,UBB,SKP1,PPP2R1A
Pathway	1269331	NIK-->noncanonical NF-kB signaling	BioSystems: REACTOME	0.0005715	1	0.008078	0.06716	6	60	PSMA2,PSMB3,PSMC3,PSMD2,UBB,SKP1
Pathway	1269288	Negative regulation of MAPK pathway	BioSystems: REACTOME	0.0005913	1	0.008307	0.06906	5	40	UBB,HRAS,DUSP7,PPP2R1A,MAP2K1
Pathway	M16024	Alzheimer's disease	MSigDB C2 BIOCARTA (v7.5.1)	0.000617	1	0.008466	0.07039	10	166	GAPDH,NDUFB3,NDUFB10,NDUFC2,CDK5R1,COX4I1,COX6A1,APBB1,PPP3CA,PPP3CB
Pathway	1269509	RHO GTPase Effectors	BioSystems: REACTOME	0.0006194	1	0.008466	0.07039	14	295	ACTB,ACTG1,PFN1,PFN2,H2BC4,YWHAQ,WASF1,RAC1,YWHAH,YWHAZ,ACTR3,RHOB,RHOG,PPP2R1A
Pathway	1269763	Cell Cycle, Mitotic	BioSystems: REACTOME	0.0006215	1	0.008466	0.07039	20	515	CCP110,PSMA2,PSMB3,PSMC3,PSMD2,CCND1,TUBA4A,BANF1,TUBB4A,UBB,UBE2D1,H2BC4,TUBA1A,HSP90AA1,HSP90AB1,SKP1,PPP2R1A,CSNK2B,DYNLL1,PCNA
Pathway	1269637	GLI3 is processed to GLI3R by the proteasome	BioSystems: REACTOME	0.0006248	1	0.008466	0.07039	6	61	PSMA2,PSMB3,PSMC3,PSMD2,UBB,SKP1
Pathway	1269638	Degradation of GLI2 by the proteasome	BioSystems: REACTOME	0.0006248	1	0.008466	0.07039	6	61	PSMA2,PSMB3,PSMC3,PSMD2,UBB,SKP1
Pathway	1269306	Dectin-1 mediated noncanonical NF-kB signaling	BioSystems: REACTOME	0.0006248	1	0.008466	0.07039	6	61	PSMA2,PSMB3,PSMC3,PSMD2,UBB,SKP1
Pathway	1269185	Downstream signaling events of B Cell Receptor (BCR)	BioSystems: REACTOME	0.0006311	1	0.008502	0.07068	11	197	PSMA2,PSMB3,PSMC3,PSMD2,UBB,KL,HRAS,SKP1,RASGRP1,PPP2R1A,PIP4K2C
Pathway	1269321	Interleukin-2 signaling	BioSystems: REACTOME	0.0006387	1	0.008554	0.07112	13	262	PSMA2,PSMB3,PSMC3,PSMD2,KBTBD7,NEFL,UBB,KL,HRAS,DUSP7,RASGRP1,PPP2R1A,MAP2K1
Pathway	83060	Apoptosis	BioSystems: KEGG	0.0006515	1	0.008674	0.07212	9	138	GADD45B,ACTB,ACTG1,TUBA4A,TUBA1A,HRAS,CASP6,ATF4,MAP2K1
Pathway	1269464	Signalling to ERKs	BioSystems: REACTOME	0.0006619	1	0.008761	0.07284	13	263	PSMA2,PSMB3,PSMC3,PSMD2,KBTBD7,NEFL,UBB,KL,HRAS,DUSP7,RASGRP1,PPP2R1A,MAP2K1
Pathway	1270101	Integration of energy metabolism	BioSystems: REACTOME	0.0006725	1	0.008851	0.07359	8	111	FASN,GNG12,KCNC2,VAMP2,GNAI1,GNG3,SLC25A5,PPP2R1A
Pathway	1269639	Degradation of GLI1 by the proteasome	BioSystems: REACTOME	0.0006819	1	0.008923	0.07418	6	62	PSMA2,PSMB3,PSMC3,PSMD2,UBB,SKP1
Pathway	375172	Salmonella infection	BioSystems: KEGG	0.0007067	1	0.009172	0.07626	7	86	ACTB,ACTG1,PFN1,PFN2,WASF1,RAC1,RHOG
Pathway	1269654	Transcriptional Regulation by TP53	BioSystems: REACTOME	0.000709	1	0.009172	0.07626	16	370	PLK2,UBB,CDK5R1,NDRG1,PRMT5,YWHAQ,COX4I1,COX6A1,CASP6,YWHAH,YWHAZ,RHEB,PPP2R1A,CSNK2B,PIP4K2C,PCNA
Pathway	137957	LKB1 signaling events	BioSystems: Pathway Interaction Database	0.0007433	1	0.009376	0.07795	5	42	SIK1,YWHAQ,HSP90AA1,YWHAH,YWHAZ
Pathway	M39655	Common pathways underlying drug addiction	MSigDB C2 BIOCARTA (v7.5.1)	0.0007433	1	0.009376	0.07795	5	42	ACTB,ACTG1,GJB1,GNAI1,MAP2K1
Pathway	658418	Viral carcinogenesis	BioSystems: KEGG	0.0007457	1	0.009376	0.07795	11	201	CCND1,KAT2A,HNRNPK,H2BC4,HRAS,YWHAQ,RAC1,YWHAH,YWHAZ,GSN,ATF4
Pathway	M16817	Oocyte meiosis	MSigDB C2 BIOCARTA (v7.5.1)	0.0007568	1	0.009376	0.07795	8	113	YWHAQ,SKP1,YWHAH,YWHAZ,PPP2R1A,PPP3CA,PPP3CB,MAP2K1
Pathway	83111	Prostate cancer	BioSystems: KEGG	0.0007575	1	0.009376	0.07795	7	87	CCND1,HRAS,HSP90AA1,HSP90AB1,TGFA,ATF4,MAP2K1
Pathway	1269837	Regulation of mitotic cell cycle	BioSystems: REACTOME	0.0007575	1	0.009376	0.07795	7	87	PSMA2,PSMB3,PSMC3,PSMD2,UBB,UBE2D1,SKP1
Pathway	1269838	APC/C-mediated degradation of cell cycle proteins	BioSystems: REACTOME	0.0007575	1	0.009376	0.07795	7	87	PSMA2,PSMB3,PSMC3,PSMD2,UBB,UBE2D1,SKP1
Pathway	M39375	Clear cell renal cell carcinoma pathways	MSigDB C2 BIOCARTA (v7.5.1)	0.0007575	1	0.009376	0.07795	7	87	HIF1A,GAPDH,FASN,ALDOA,PSAT1,LDHA,RHEB
Pathway	1269487	Signaling by SCF-KIT	BioSystems: REACTOME	0.0007736	1	0.009514	0.07909	15	337	PSMA2,PSMB3,PSMC3,PSMD2,KBTBD7,NEFL,UBB,KL,HRAS,RAC1,DUSP7,RASGRP1,PPP2R1A,PIP4K2C,MAP2K1
Pathway	1383085	rRNA processing	BioSystems: REACTOME	0.0007769	1	0.009514	0.07909	11	202	RPL23A,RPL38,RPL36A,RPLP1,RPS4X,RPS6,RRP7A,RPL22L1,RPL14,RPL7,RPL18
Pathway	83098	Parkinson's disease	BioSystems: KEGG	0.0008001	1	0.009741	0.08098	9	142	NDUFB3,NDUFB10,NDUFC2,UBB,GNAI1,SLC25A5,GPR37,COX4I1,COX6A1
Pathway	M39639	Proteasome degradation	MSigDB C2 BIOCARTA (v7.5.1)	0.0008082	1	0.009741	0.08098	6	64	PSMA2,PSMB3,PSMC3,PSMD2,UBB,UBE2D1
Pathway	1269852	Autodegradation of Cdh1 by Cdh1:APC/C	BioSystems: REACTOME	0.0008082	1	0.009741	0.08098	6	64	PSMA2,PSMB3,PSMC3,PSMD2,UBB,UBE2D1
Pathway	P04373	5HT1 type receptor mediated signaling pathway	PantherDB	0.0008294	1	0.009893	0.08225	5	43	GNG12,VAMP2,GNAI1,GNG3,HTR1A
Pathway	1383060	Cooperation of PDCL (PhLP1) and TRiC/CCT in G-protein beta folding	BioSystems: REACTOME	0.0008294	1	0.009893	0.08225	5	43	GNG12,GNAI1,GNG3,CCT5,CSNK2B
Pathway	1269764	Mitotic G1-G1/S phases	BioSystems: REACTOME	0.0008413	1	0.009966	0.08286	9	143	PSMA2,PSMB3,PSMC3,PSMD2,CCND1,UBB,SKP1,PPP2R1A,PCNA
Pathway	1427866	RET signaling	BioSystems: REACTOME	0.0008443	1	0.009966	0.08286	13	270	PSMA2,PSMB3,PSMC3,PSMD2,KBTBD7,NEFL,UBB,KL,HRAS,DUSP7,RASGRP1,PPP2R1A,MAP2K1
Pathway	M13191	Prostate cancer	MSigDB C2 BIOCARTA (v7.5.1)	0.0008676	1	0.01017	0.08459	7	89	CCND1,HRAS,HSP90AA1,HSP90AB1,TGFA,ATF4,MAP2K1
Pathway	1270414	Cellular responses to stress	BioSystems: REACTOME	0.0008719	1	0.01017	0.08459	18	452	HIF1A,PSMA2,PSMB3,PSMC3,GABARAP,PSMD2,UBB,UBE2D1,H2BC4,MAP1LC3B,HSPA2,HSP90AA1,HSP90AB1,BAG5,BAG4,CAT,RHEB,DYNLL1
Pathway	M272	Downstream signaling in na&#xef;ve CD8+ T cells	MSigDB C2 BIOCARTA (v7.5.1)	0.0008777	1	0.01017	0.08459	6	65	JUNB,HRAS,PPP3CA,PPP3CB,EGR4,MAP2K1
Pathway	SMP00124	Glycerol Phosphate Shuttle	SMPDB	0.0008807	1	0.01017	0.08459	2	3	GAPDH,GPD1
Pathway	M39691	Brain-derived neurotrophic factor (BDNF) signaling pathway	MSigDB C2 BIOCARTA (v7.5.1)	0.0008842	1	0.01017	0.08459	9	144	RPS6,BMP2,CDK5R1,HRAS,RAB3A,RAC1,RHOG,EEF2,MAP2K1
Pathway	692234	PI3K-Akt signaling pathway	BioSystems: KEGG	0.0008984	1	0.0102	0.08481	15	342	RPS6,CCND1,GNG12,HRAS,YWHAQ,GNG3,RAC1,HSP90AA1,HSP90AB1,YWHAH,YWHAZ,RHEB,PPP2R1A,ATF4,MAP2K1
Pathway	946598	Thyroid hormone signaling pathway	BioSystems: KEGG	0.0008991	1	0.0102	0.08481	8	116	HIF1A,ACTB,ACTG1,CCND1,KAT2A,HRAS,RHEB,MAP2K1
Pathway	1270302	Developmental Biology	BioSystems: REACTOME	0.0008999	1	0.0102	0.08481	33	1078	PSMA2,PSMB3,ACTB,PSMC3,ACTG1,PSMD2,PFN1,PFN2,KBTBD7,NEFL,UBB,CDK5R1,KL,H2BC4,SALL1,HRAS,HES1,SDCBP,CAP1,RAC1,HSP90AA1,HSP90AB1,GIT1,DSP,DUSP7,ACTR3,RHOB,RHOG,RASGRP1,PPP2R1A,EFNB3,CSNK2B,MAP2K1
Pathway	M19784	T Cell Receptor Signaling Pathway	MSigDB C2 BIOCARTA (v7.5.1)	0.0009228	1	0.01041	0.08654	5	44	HRAS,RAC1,PPP3CA,PPP3CB,MAP2K1
Pathway	1268697	Formation of tubulin folding intermediates by CCT/TriC	BioSystems: REACTOME	0.000961	1	0.01073	0.08925	4	26	TUBA4A,TUBB4A,TUBA1A,CCT5
Pathway	M247	Insulin-mediated glucose transport	MSigDB C2 BIOCARTA (v7.5.1)	0.000961	1	0.01073	0.08925	4	26	VAMP2,YWHAQ,YWHAH,YWHAZ
Pathway	M39408	RalA downstream regulated genes	MSigDB C2 BIOCARTA (v7.5.1)	0.0009966	1	0.01097	0.09122	3	12	HRAS,RAC1,EXOC8
Pathway	M39816	Aerobic glycolysis	MSigDB C2 BIOCARTA (v7.5.1)	0.0009966	1	0.01097	0.09122	3	12	GAPDH,ALDOA,LDHA
Pathway	1269755	Chk1/Chk2(Cds1) mediated inactivation of Cyclin B:Cdk1 complex	BioSystems: REACTOME	0.0009966	1	0.01097	0.09122	3	12	YWHAQ,YWHAH,YWHAZ
Pathway	M39474	Glycolysis and gluconeogenesis	MSigDB C2 BIOCARTA (v7.5.1)	0.001024	1	0.01122	0.09325	5	45	GAPDH,PGAM1,ALDOA,GOT2,LDHA
Pathway	1270312	NCAM signaling for neurite out-growth	BioSystems: REACTOME	0.001033	1	0.01126	0.09362	13	276	PSMA2,PSMB3,PSMC3,PSMD2,KBTBD7,NEFL,UBB,KL,HRAS,DUSP7,RASGRP1,PPP2R1A,MAP2K1
Pathway	1269649	Gene Expression	BioSystems: REACTOME	0.001073	1	0.01164	0.09678	49	1834	RPL23A,PLK2,RPL38,RPL36A,RPLP1,RPS4X,RPS6,PSMA2,PSMB3,ACTB,PSMC3,PSMD2,KAT2A,PHAX,HNRNPK,JUNB,UBB,CDK5R1,UBE2D1,H2BC4,NDRG1,NFIA,UBTF,PRMT5,RRP7A,RPL22L1,YWHAQ,HSP90AA1,COX4I1,COX6A1,CASP6,NR4A3,RPL14,YWHAH,YWHAZ,RHEB,TGFA,PPP2R1A,EEF2,ZNF436,CSNK2B,EIF4A1,EIF3D,PIP4K2C,LSM8,SNRNP200,RPL7,PCNA,RPL18
Pathway	M39899	Intracellular trafficking proteins involved in CMT neuropathy	MSigDB C2 BIOCARTA (v7.5.1)	0.001113	1	0.01181	0.09821	4	27	NEFL,NDRG1,RAB3A,PMP22
Pathway	M153	p75(NTR)-mediated signaling	MSigDB C2 BIOCARTA (v7.5.1)	0.001114	1	0.01181	0.09821	6	68	RAC1,RTN4,CASP6,RHOB,BEX3,ARHGDIA
Pathway	1269186	Activation of NF-kappaB in B cells	BioSystems: REACTOME	0.001114	1	0.01181	0.09821	6	68	PSMA2,PSMB3,PSMC3,PSMD2,UBB,SKP1
Pathway	1270304	Semaphorin interactions	BioSystems: REACTOME	0.001114	1	0.01181	0.09821	6	68	CDK5R1,RAC1,HSP90AA1,HSP90AB1,RHOB,RHOG
Pathway	1269849	APC/C:Cdc20 mediated degradation of Securin	BioSystems: REACTOME	0.001114	1	0.01181	0.09821	6	68	PSMA2,PSMB3,PSMC3,PSMD2,UBB,UBE2D1
Pathway	P00016	Cytoskeletal regulation by Rho GTPase	PantherDB	0.001203	1	0.0127	0.1055	6	69	ACTB,ACTG1,PFN1,PFN2,TUBB4A,RAC1
Pathway	M19428	Wnt signaling pathway	MSigDB C2 BIOCARTA (v7.5.1)	0.001237	1	0.01299	0.108	9	151	CCND1,FZD7,RAC1,WNT3,SKP1,PPP2R1A,PPP3CA,PPP3CB,CSNK2B
Pathway	M87	LKB1 signaling events	MSigDB C2 BIOCARTA (v7.5.1)	0.00125	1	0.01307	0.1087	5	47	SIK1,YWHAQ,HSP90AA1,YWHAH,YWHAZ
Pathway	1269279	Fcgamma receptor (FCGR) dependent phagocytosis	BioSystems: REACTOME	0.001275	1	0.01315	0.1094	7	95	ACTB,ACTG1,WASF1,RAC1,HSP90AA1,HSP90AB1,ACTR3
Pathway	M89	Phosphorylation of MEK1 by cdk5/p35 down regulates the MAP kinase pathway	MSigDB C2 BIOCARTA (v7.5.1)	0.001279	1	0.01315	0.1094	3	13	CDK5R1,HRAS,MAP2K1
Pathway	SMP00040	Glycolysis	SMPDB	0.001279	1	0.01315	0.1094	3	13	GAPDH,PGAM1,ALDOA
Pathway	M235	Calcium signaling in the CD4+ TCR pathway	MSigDB C2 BIOCARTA (v7.5.1)	0.001281	1	0.01315	0.1094	4	28	JUNB,FKBP1A,PPP3CA,PPP3CB
Pathway	952859	Oxytocin signaling pathway	BioSystems: KEGG	0.001295	1	0.01318	0.1096	9	152	ACTB,ACTG1,CCND1,HRAS,GNAI1,EEF2,PPP3CA,PPP3CB,MAP2K1
Pathway	M39329	Calcium regulation in cardiac cells	MSigDB C2 BIOCARTA (v7.5.1)	0.001295	1	0.01318	0.1096	9	152	GJB1,GNG12,GNAI1,YWHAQ,GNG3,FKBP1A,YWHAH,YWHAZ,ATP2B1
Pathway	1269284	DAP12 signaling	BioSystems: REACTOME	0.001342	1	0.0136	0.1131	15	356	PSMA2,PSMB3,PSMC3,PSMD2,KBTBD7,NEFL,UBB,KL,HRAS,RAC1,DUSP7,RASGRP1,PPP2R1A,PIP4K2C,MAP2K1
Pathway	M141	Class I PI3K signaling events	MSigDB C2 BIOCARTA (v7.5.1)	0.001376	1	0.0137	0.1139	5	48	HRAS,RAC1,HSP90AA1,ARF1,ARF6
Pathway	1269537	NOTCH1 Intracellular Domain Regulates Transcription	BioSystems: REACTOME	0.001376	1	0.0137	0.1139	5	48	HIF1A,KAT2A,UBB,HES1,SKP1
Pathway	M142	Posttranslational regulation of adherens junction stability and dissassembly	MSigDB C2 BIOCARTA (v7.5.1)	0.001376	1	0.0137	0.1139	5	48	HRAS,GNA12,RAC1,DSP,ARF6
Pathway	138036	FoxO family signaling	BioSystems: Pathway Interaction Database	0.001376	1	0.0137	0.1139	5	48	FBXO32,YWHAQ,CAT,YWHAH,YWHAZ
Pathway	126909	Oocyte meiosis	BioSystems: KEGG	0.001385	1	0.01373	0.1142	8	124	YWHAQ,SKP1,YWHAH,YWHAZ,PPP2R1A,PPP3CA,PPP3CB,MAP2K1
Pathway	1269871	Circadian Clock	BioSystems: REACTOME	0.001397	1	0.01374	0.1142	6	71	NRIP1,HIF1A,SIK1,UBB,SKP1,BHLHE40
Pathway	M39428	Nuclear receptors meta-pathway	MSigDB C2 BIOCARTA (v7.5.1)	0.001398	1	0.01374	0.1142	14	321	GADD45B,NRIP1,PLK2,SLC39A11,CCND1,JUNB,FASN,HES1,HSP90AA1,HSP90AB1,ENC1,BHLHE40,TGFA,FTH1
Pathway	M523	Thyroid cancer	MSigDB C2 BIOCARTA (v7.5.1)	0.001466	1	0.01417	0.1178	4	29	CCND1,HRAS,NCOA4,MAP2K1
Pathway	137981	Insulin-mediated glucose transport	BioSystems: Pathway Interaction Database	0.001466	1	0.01417	0.1178	4	29	VAMP2,YWHAQ,YWHAH,YWHAZ
Pathway	83112	Thyroid cancer	BioSystems: KEGG	0.001466	1	0.01417	0.1178	4	29	CCND1,HRAS,NCOA4,MAP2K1
Pathway	PW:0000025	glycolysis/gluconeogenesis	Pathway Ontology	0.001466	1	0.01417	0.1178	4	29	GAPDH,PGAM1,ALDOA,LDHA
Pathway	M39444	Exercise-induced circadian regulation	MSigDB C2 BIOCARTA (v7.5.1)	0.001511	1	0.01448	0.1204	5	49	DAZAP2,DNAJA1,NCOA4,TOB1,EIF4G2
Pathway	M136	FoxO family signaling	MSigDB C2 BIOCARTA (v7.5.1)	0.001511	1	0.01448	0.1204	5	49	FBXO32,YWHAQ,CAT,YWHAH,YWHAZ
Pathway	799177	Estrogen signaling pathway	BioSystems: KEGG	0.001529	1	0.01459	0.1213	7	98	HRAS,GNAI1,HSPA2,HSP90AA1,HSP90AB1,ATF4,MAP2K1
Pathway	M39739	Breast cancer pathway	MSigDB C2 BIOCARTA (v7.5.1)	0.001552	1	0.01475	0.1226	9	156	GADD45B,CCND1,FZD7,HRAS,HES1,WNT3,SKP1,CSNK2B,MAP2K1
Pathway	1269851	APC/C:Cdh1 mediated degradation of Cdc20 and other APC/C:Cdh1 targeted proteins in late mitosis/early G1	BioSystems: REACTOME	0.001614	1	0.01521	0.1264	6	73	PSMA2,PSMB3,PSMC3,PSMD2,UBB,UBE2D1
Pathway	1269846	Cdc20:Phospho-APC/C mediated degradation of Cyclin A	BioSystems: REACTOME	0.001614	1	0.01521	0.1264	6	73	PSMA2,PSMB3,PSMC3,PSMD2,UBB,UBE2D1
Pathway	1269443	Signalling by NGF	BioSystems: REACTOME	0.001634	1	0.01534	0.1275	18	478	PSMA2,PSMB3,PSMC3,PSMD2,KBTBD7,NEFL,UBB,KL,HRAS,RAC1,RTN4,DUSP7,BEX3,ARHGDIA,RASGRP1,PPP2R1A,PIP4K2C,MAP2K1
Pathway	M9664	Signaling Pathway from G-Protein Families	MSigDB C2 BIOCARTA (v7.5.1)	0.001669	1	0.0156	0.1297	4	30	HRAS,PPP3CA,PPP3CB,MAP2K1
Pathway	1268847	Anchoring of the basal body to the plasma membrane	BioSystems: REACTOME	0.001718	1	0.01598	0.1329	7	100	CCP110,TUBA4A,TUBB4A,TUBA1A,HSP90AA1,PPP2R1A,DYNLL1
Pathway	1427862	Ub-specific processing proteases	BioSystems: REACTOME	0.001728	1	0.01598	0.1329	11	223	CCP110,HIF1A,PSMA2,PSMB3,PSMC3,PSMD2,KAT2A,UBB,H2BC4,IL33,MAT2B
Pathway	1269845	APC:Cdc20 mediated degradation of cell cycle proteins prior to satisfation of the cell cycle checkpoint	BioSystems: REACTOME	0.001731	1	0.01598	0.1329	6	74	PSMA2,PSMB3,PSMC3,PSMD2,UBB,UBE2D1
Pathway	83099	Amyotrophic lateral sclerosis (ALS)	BioSystems: KEGG	0.00181	1	0.01651	0.1373	5	51	NEFL,RAC1,CAT,PPP3CA,PPP3CB
Pathway	M7955	Genes related to the insulin receptor pathway	MSigDB C2 BIOCARTA (v7.5.1)	0.00181	1	0.01651	0.1373	5	51	PARD6A,YWHAQ,CAP1,YWHAH,YWHAZ
Pathway	1270296	Regulation of activated PAK-2p34 by proteasome mediated degradation	BioSystems: REACTOME	0.00181	1	0.01651	0.1373	5	51	PSMA2,PSMB3,PSMC3,PSMD2,UBB
Pathway	1269176	Downstream TCR signaling	BioSystems: REACTOME	0.00182	1	0.01654	0.1375	7	101	PSMA2,PSMB3,PSMC3,PSMD2,UBB,UBE2D1,SKP1
Pathway	1268846	Cilium Assembly	BioSystems: REACTOME	0.001863	1	0.01681	0.1397	10	192	CCP110,TUBA4A,TUBB4A,TUBA1A,DYNLRB1,HSP90AA1,EXOC8,PPP2R1A,CCT5,DYNLL1
Pathway	1269777	S Phase	BioSystems: REACTOME	0.001872	1	0.01681	0.1397	8	130	PSMA2,PSMB3,PSMC3,PSMD2,CCND1,UBB,SKP1,PCNA
Pathway	M7272	Parkinson's disease	MSigDB C2 BIOCARTA (v7.5.1)	0.001872	1	0.01681	0.1397	8	130	NDUFB3,NDUFB10,NDUFC2,UBB,SLC25A5,GPR37,COX4I1,COX6A1
Pathway	1270270	Activation of BH3-only proteins	BioSystems: REACTOME	0.001891	1	0.01685	0.14	4	31	YWHAQ,YWHAH,YWHAZ,DYNLL1
Pathway	M213	Nongenotropic Androgen signaling	MSigDB C2 BIOCARTA (v7.5.1)	0.001891	1	0.01685	0.14	4	31	HRAS,GNAI1,RAC1,MAP2K1
Pathway	1268855	Diseases of signal transduction	BioSystems: REACTOME	0.001907	1	0.01692	0.1407	15	369	PSMA2,PSMB3,PSMC3,PSMD2,KAT2A,UBB,KL,HRAS,HES1,FKBP1A,HSP90AA1,BAG4,SKP1,PPP2R1A,MAP2K1
Pathway	M39448	Neural crest differentiation	MSigDB C2 BIOCARTA (v7.5.1)	0.001926	1	0.01696	0.141	7	102	SOX10,GJB1,HES1,OLIG1,PMP22,RHOB,OLIG2
Pathway	M39482	Insulin signaling	MSigDB C2 BIOCARTA (v7.5.1)	0.001929	1	0.01696	0.141	9	161	STXBP3,VAMP2,HRAS,CAP1,RAC1,ARF1,RHEB,ARF6,MAP2K1
Pathway	1269783	CDK-mediated phosphorylation and removal of Cdc6	BioSystems: REACTOME	0.001975	1	0.01696	0.141	5	52	PSMA2,PSMB3,PSMC3,PSMD2,UBB
Pathway	M120	Arf6 downstream pathway	MSigDB C2 BIOCARTA (v7.5.1)	0.001984	1	0.01696	0.141	3	15	RAC1,ARF1,ARF6
Pathway	M15181	Regulation of PGC-1a	MSigDB C2 BIOCARTA (v7.5.1)	0.001984	1	0.01696	0.141	3	15	YWHAH,PPP3CA,PPP3CB
Pathway	1270271	Activation of BAD and translocation to mitochondria	BioSystems: REACTOME	0.001984	1	0.01696	0.141	3	15	YWHAQ,YWHAH,YWHAZ
Pathway	M13324	Hypoxia-Inducible Factor in the Cardiovascular System	MSigDB C2 BIOCARTA (v7.5.1)	0.001984	1	0.01696	0.141	3	15	HIF1A,HSP90AA1,LDHA
Pathway	1270424	Attenuation phase	BioSystems: REACTOME	0.001984	1	0.01696	0.141	3	15	HSPA2,HSP90AA1,HSP90AB1
Pathway	138038	Arf6 downstream pathway	BioSystems: Pathway Interaction Database	0.001984	1	0.01696	0.141	3	15	RAC1,ARF1,ARF6
Pathway	1269844	APC/C:Cdc20 mediated degradation of mitotic proteins	BioSystems: REACTOME	0.001985	1	0.01696	0.141	6	76	PSMA2,PSMB3,PSMC3,PSMD2,UBB,UBE2D1
Pathway	1269283	DAP12 interactions	BioSystems: REACTOME	0.002009	1	0.0171	0.1422	15	371	PSMA2,PSMB3,PSMC3,PSMD2,KBTBD7,NEFL,UBB,KL,HRAS,RAC1,DUSP7,RASGRP1,PPP2R1A,PIP4K2C,MAP2K1
Pathway	M19540	Oxidative phosphorylation	MSigDB C2 BIOCARTA (v7.5.1)	0.002061	1	0.01735	0.1442	8	132	ATP6V1G2,ATP6V1F,NDUFB3,NDUFB10,NDUFC2,COX4I1,COX6A1,COX17
Pathway	M11355	Tight junction	MSigDB C2 BIOCARTA (v7.5.1)	0.002061	1	0.01735	0.1442	8	132	ACTB,MAP3K20,ACTG1,PARD6A,HRAS,GNAI1,PPP2R1A,CSNK2B
Pathway	921162	FoxO signaling pathway	BioSystems: KEGG	0.002061	1	0.01735	0.1442	8	132	GADD45B,PLK2,GABARAP,CCND1,HRAS,FBXO32,CAT,MAP2K1
Pathway	1269842	Activation of APC/C and APC/C:Cdc20 mediated degradation of mitotic proteins	BioSystems: REACTOME	0.002123	1	0.01761	0.1464	6	77	PSMA2,PSMB3,PSMC3,PSMD2,UBB,UBE2D1
Pathway	1269960	Glycolysis	BioSystems: REACTOME	0.002132	1	0.01761	0.1464	4	32	GAPDH,PGAM1,ALDOA,PPP2R1A
Pathway	P05916	Opioid prodynorphin pathway	PantherDB	0.002132	1	0.01761	0.1464	4	32	GNG12,VAMP2,GNAI1,GNG3
Pathway	P05917	Opioid proopiomelanocortin pathway	PantherDB	0.002132	1	0.01761	0.1464	4	32	GNG12,VAMP2,GNAI1,GNG3
Pathway	137967	Trk receptor signaling mediated by PI3K and PLC-gamma	BioSystems: Pathway Interaction Database	0.002132	1	0.01761	0.1464	4	32	CCND1,YWHAQ,YWHAH,YWHAZ
Pathway	M3812	Amyotrophic lateral sclerosis (ALS)	MSigDB C2 BIOCARTA (v7.5.1)	0.00215	1	0.01761	0.1464	5	53	NEFL,RAC1,CAT,PPP3CA,PPP3CB
Pathway	1269747	Autodegradation of the E3 ubiquitin ligase COP1	BioSystems: REACTOME	0.00215	1	0.01761	0.1464	5	53	PSMA2,PSMB3,PSMC3,PSMD2,UBB
Pathway	M39432	TGF-beta signaling pathway	MSigDB C2 BIOCARTA (v7.5.1)	0.002161	1	0.01761	0.1464	8	133	SIK1,CCND1,ZEB2,JUNB,PARD6A,RAC1,SKP1,MAP2K1
Pathway	82942	Oxidative phosphorylation	BioSystems: KEGG	0.002161	1	0.01761	0.1464	8	133	ATP6V1G2,ATP6V1F,NDUFB3,NDUFB10,NDUFC2,COX4I1,COX6A1,COX17
Pathway	1269877	Membrane Trafficking	BioSystems: REACTOME	0.002194	1	0.01781	0.1481	21	613	GABARAP,GJB1,UBB,STXBP3,VAMP2,YWHAQ,MAP1LC3B,RAB3A,RAC1,UBQLN2,CNIH2,YWHAH,YWHAZ,ACTR3,ARF1,EPN2,EXOC8,ARF6,TGFA,FTH1,DYNLL1
Pathway	1427860	Deubiquitination	BioSystems: REACTOME	0.002238	1	0.01811	0.1506	13	301	CCP110,HIF1A,PSMA2,PSMB3,ACTB,PSMC3,PSMD2,KAT2A,UBB,UBE2D1,H2BC4,IL33,MAT2B
Pathway	1270295	Regulation of Apoptosis	BioSystems: REACTOME	0.002337	1	0.01865	0.155	5	54	PSMA2,PSMB3,PSMC3,PSMD2,UBB
Pathway	1269752	Ubiquitin Mediated Degradation of Phosphorylated Cdc25A	BioSystems: REACTOME	0.002337	1	0.01865	0.155	5	54	PSMA2,PSMB3,PSMC3,PSMD2,UBB
Pathway	1269750	p53-Independent G1/S DNA damage checkpoint	BioSystems: REACTOME	0.002337	1	0.01865	0.155	5	54	PSMA2,PSMB3,PSMC3,PSMD2,UBB
Pathway	1269751	p53-Independent DNA Damage Response	BioSystems: REACTOME	0.002337	1	0.01865	0.155	5	54	PSMA2,PSMB3,PSMC3,PSMD2,UBB
Pathway	167325	Protein processing in endoplasmic reticulum	BioSystems: KEGG	0.002375	1	0.01865	0.1551	9	166	UBE2D1,DNAJA1,HSPA2,HSP90AA1,HSP90AB1,UBQLN2,SKP1,CRYAB,ATF4
Pathway	1269876	Vesicle-mediated transport	BioSystems: REACTOME	0.00238	1	0.01865	0.1551	22	659	GABARAP,GJB1,UBB,STXBP3,VAMP2,YWHAQ,MAP1LC3B,RAB3A,RAC1,HSP90AA1,UBQLN2,CNIH2,YWHAH,YWHAZ,ACTR3,ARF1,EPN2,EXOC8,ARF6,TGFA,FTH1,DYNLL1
Pathway	P05913	Enkephalin release	PantherDB	0.002393	1	0.01865	0.1551	4	33	PENK,GNG12,GNAI1,GNG3
Pathway	1270318	Signaling by Robo receptor	BioSystems: REACTOME	0.002393	1	0.01865	0.1551	4	33	PFN1,PFN2,CAP1,RAC1
Pathway	M277	Alpha4 beta1 integrin signaling events	MSigDB C2 BIOCARTA (v7.5.1)	0.002393	1	0.01865	0.1551	4	33	RAC1,GIT1,YWHAZ,ARF6
Pathway	138047	EPHB forward signaling	BioSystems: Pathway Interaction Database	0.002393	1	0.01865	0.1551	4	33	HRAS,RAC1,EFNB3,MAP2K1
Pathway	M39417	Electron transport chain: OXPHOS system in mitochondria	MSigDB C2 BIOCARTA (v7.5.1)	0.002398	1	0.01865	0.1551	7	106	NDUFB3,NDUFB10,NDUFC2,SLC25A5,COX4I1,COX6A1,COX17
Pathway	1270309	Sema3A PAK dependent Axon repulsion	BioSystems: REACTOME	0.002411	1	0.01865	0.1551	3	16	RAC1,HSP90AA1,HSP90AB1
Pathway	1309122	MAP3K8 (TPL2)-dependent MAPK1/3 activation	BioSystems: REACTOME	0.002411	1	0.01865	0.1551	3	16	UBB,SKP1,MAP2K1
Pathway	P00034	Integrin signalling pathway	PantherDB	0.002474	1	0.01907	0.1586	9	167	ACTB,ACTG1,HRAS,RAC1,RAP2B,ARF1,ARF6,RHOB,MAP2K1
Pathway	1269183	Signaling by the B Cell Receptor (BCR)	BioSystems: REACTOME	0.002519	1	0.01936	0.1609	11	234	PSMA2,PSMB3,PSMC3,PSMD2,UBB,KL,HRAS,SKP1,RASGRP1,PPP2R1A,PIP4K2C
Pathway	1269098	Vif-mediated degradation of APOBEC3G	BioSystems: REACTOME	0.002535	1	0.01942	0.1614	5	55	PSMA2,PSMB3,PSMC3,PSMD2,UBB
Pathway	1270102	Regulation of insulin secretion	BioSystems: REACTOME	0.002578	1	0.01968	0.1636	6	80	GNG12,KCNC2,VAMP2,GNAI1,GNG3,SLC25A5
Pathway	M42558	Serotonin HTR1 group and FOS pathway	MSigDB C2 BIOCARTA (v7.5.1)	0.002676	1	0.02029	0.1687	4	34	GNAI1,HTR1A,RASGRP1,MAP2K1
Pathway	138020	Class I PI3K signaling events mediated by Akt	BioSystems: Pathway Interaction Database	0.002676	1	0.02029	0.1687	4	34	YWHAQ,HSP90AA1,YWHAH,YWHAZ
Pathway	1269057	HIV Infection	BioSystems: REACTOME	0.00269	1	0.02033	0.169	11	236	PSMA2,PSMB3,PSMC3,PSMD2,BANF1,UBB,RAC1,SLC25A5,SKP1,ARF1,LIG4
Pathway	1269742	Cell Cycle Checkpoints	BioSystems: REACTOME	0.002699	1	0.02033	0.1691	10	202	PSMA2,PSMB3,PSMC3,PSMD2,UBB,UBE2D1,H2BC4,YWHAQ,YWHAH,YWHAZ
Pathway	1492886	Apelin signaling pathway	BioSystems: KEGG	0.002719	1	0.02042	0.1697	8	138	RPS6,GABARAP,CCND1,GNG12,HRAS,GNAI1,GNG3,MAP2K1
Pathway	1269606	Degradation of AXIN	BioSystems: REACTOME	0.002745	1	0.02048	0.1703	5	56	PSMA2,PSMB3,PSMC3,PSMD2,UBB
Pathway	1269746	Stabilization of p53	BioSystems: REACTOME	0.002745	1	0.02048	0.1703	5	56	PSMA2,PSMB3,PSMC3,PSMD2,UBB
Pathway	1269753	G2/M Checkpoints	BioSystems: REACTOME	0.002789	1	0.02073	0.1724	9	170	PSMA2,PSMB3,PSMC3,PSMD2,UBB,H2BC4,YWHAQ,YWHAH,YWHAZ
Pathway	782000	Proteoglycans in cancer	BioSystems: KEGG	0.002797	1	0.02073	0.1724	10	203	HIF1A,RPS6,ACTB,ACTG1,CCND1,FZD7,HRAS,RAC1,WNT3,MAP2K1
Pathway	1269187	Activation of RAS in B cells	BioSystems: REACTOME	0.002869	1	0.02101	0.1747	2	5	HRAS,RASGRP1
Pathway	M16120	How does salmonella hijack a cell	MSigDB C2 BIOCARTA (v7.5.1)	0.002869	1	0.02101	0.1747	2	5	WASF1,RAC1
Pathway	SMP00129	Malate-Aspartate Shuttle	SMPDB	0.002869	1	0.02101	0.1747	2	5	SLC25A11,GOT2
Pathway	1269526	TGF-beta receptor signaling in EMT (epithelial to mesenchymal transition)	BioSystems: REACTOME	0.00289	1	0.02101	0.1747	3	17	UBB,PARD6A,FKBP1A
Pathway	PW:0000641	gluconeogenesis pathway	Pathway Ontology	0.00289	1	0.02101	0.1747	3	17	GAPDH,ALDOA,GOT2
Pathway	413342	Gluconeogenesis, oxaloacetate => fructose-6P	BioSystems: KEGG	0.00289	1	0.02101	0.1747	3	17	GAPDH,PGAM1,ALDOA
Pathway	1269726	AUF1 (hnRNP D0) binds and destabilizes mRNA	BioSystems: REACTOME	0.002968	1	0.02151	0.1788	5	57	PSMA2,PSMB3,PSMC3,PSMD2,UBB
Pathway	M249	Class I PI3K signaling events mediated by Akt	MSigDB C2 BIOCARTA (v7.5.1)	0.002981	1	0.02153	0.179	4	35	YWHAQ,HSP90AA1,YWHAH,YWHAZ
Pathway	P00018	EGF receptor signaling pathway	PantherDB	0.003109	1	0.02239	0.1861	7	111	HRAS,YWHAQ,RAC1,YWHAH,YWHAZ,TGFA,MAP2K1
Pathway	1269310	Cytokine Signaling in Immune system	BioSystems: REACTOME	0.003133	1	0.02249	0.187	24	760	HIF1A,TRIM35,PSMA2,PSMB3,PSMC3,PSMD2,CCND1,KBTBD7,NEFL,JUNB,UBB,KL,HRAS,IL33,HSP90AA1,DUSP7,SKP1,YWHAZ,RASGRP1,PPP2R1A,EIF4A1,EIF4G2,FSCN1,MAP2K1
Pathway	1269507	Signaling by Rho GTPases	BioSystems: REACTOME	0.003152	1	0.02256	0.1875	16	428	ACTB,ACTG1,PFN1,PFN2,CHN1,H2BC4,YWHAQ,WASF1,RAC1,YWHAH,YWHAZ,ACTR3,RHOB,RHOG,ARHGDIA,PPP2R1A
Pathway	1268928	Hh mutants that don't undergo autocatalytic processing are degraded by ERAD	BioSystems: REACTOME	0.003203	1	0.02278	0.1894	5	58	PSMA2,PSMB3,PSMC3,PSMD2,UBB
Pathway	P00010	B cell activation	PantherDB	0.003203	1	0.02278	0.1894	5	58	HRAS,RAC1,PPP3CA,PPP3CB,MAP2K1
Pathway	1269479	Downstream signal transduction	BioSystems: REACTOME	0.00326	1	0.02311	0.1921	14	352	PSMA2,PSMB3,PSMC3,PSMD2,KBTBD7,NEFL,UBB,KL,HRAS,DUSP7,RASGRP1,PPP2R1A,PIP4K2C,MAP2K1
Pathway	M195	C-MYB transcription factor network	MSigDB C2 BIOCARTA (v7.5.1)	0.003294	1	0.02328	0.1936	6	84	CCND1,HRAS,HES1,CASP6,PPP3CA,ATP2B1
Pathway	SMP00391	Insulin Signalling	SMPDB	0.003309	1	0.02331	0.1938	4	36	RPS6,HRAS,RHEB,MAP2K1
Pathway	83061	Wnt signaling pathway	BioSystems: KEGG	0.003385	1	0.02378	0.1977	8	143	CCND1,FZD7,RAC1,WNT3,SKP1,PPP3CA,PPP3CB,CSNK2B
Pathway	1269605	Degradation of DVL	BioSystems: REACTOME	0.003451	1	0.02402	0.1997	5	59	PSMA2,PSMB3,PSMC3,PSMD2,UBB
Pathway	83066	VEGF signaling pathway	BioSystems: KEGG	0.003451	1	0.02402	0.1997	5	59	HRAS,RAC1,PPP3CA,PPP3CB,MAP2K1
Pathway	125138	Viral myocarditis	BioSystems: KEGG	0.003451	1	0.02402	0.1997	5	59	ACTB,ACTG1,CCND1,RAC1,EIF4G2
Pathway	1269584	Opioid Signalling	BioSystems: REACTOME	0.003494	1	0.02417	0.201	6	85	GNG12,GNAI1,GNG3,PPP2R1A,PPP3CA,PPP3CB
Pathway	1269655	TP53 Regulates Metabolic Genes	BioSystems: REACTOME	0.003494	1	0.02417	0.201	6	85	YWHAQ,COX4I1,COX6A1,YWHAH,YWHAZ,RHEB
Pathway	M39866	Gastrin signaling pathway	MSigDB C2 BIOCARTA (v7.5.1)	0.003607	1	0.02488	0.2068	7	114	RPS6,CCND1,BMP2,HRAS,RAC1,RHOB,MAP2K1
Pathway	83086	Long-term depression	BioSystems: KEGG	0.003713	1	0.02538	0.211	5	60	HRAS,GNA12,GNAI1,PPP2R1A,MAP2K1
Pathway	1268927	Hh mutants abrogate ligand secretion	BioSystems: REACTOME	0.003713	1	0.02538	0.211	5	60	PSMA2,PSMB3,PSMC3,PSMD2,UBB
Pathway	1269836	CDT1 association with the CDC6:ORC:origin complex	BioSystems: REACTOME	0.003713	1	0.02538	0.211	5	60	PSMA2,PSMB3,PSMC3,PSMD2,UBB
Pathway	1269640	Hedgehog 'on' state	BioSystems: REACTOME	0.003922	1	0.02665	0.2215	6	87	PSMA2,PSMB3,PSMC3,PSMD2,UBB,HHIP
Pathway	M42580	T-cell activation SARS-CoV-2	MSigDB C2 BIOCARTA (v7.5.1)	0.003922	1	0.02665	0.2215	6	87	CCND1,HRAS,IRF2BPL,RHEB,RASGRP1,MAP2K1
Pathway	M187	Neurotrophic factor-mediated Trk receptor signaling	MSigDB C2 BIOCARTA (v7.5.1)	0.003989	1	0.02681	0.2229	5	61	CCND1,HRAS,RAC1,RHOG,MAP2K1
Pathway	138019	p75(NTR)-mediated signaling	BioSystems: Pathway Interaction Database	0.003989	1	0.02681	0.2229	5	61	RAC1,RTN4,CASP6,BEX3,ARHGDIA
Pathway	M194	Proteasome Complex	MSigDB C2 BIOCARTA (v7.5.1)	0.004015	1	0.02681	0.2229	3	19	PSMA2,PSMB3,UBE2A
Pathway	SMP00128	Gluconeogenesis	SMPDB	0.004015	1	0.02681	0.2229	3	19	GAPDH,PGAM1,ALDOA
Pathway	M10547	Role of MAL in Rho-Mediated Activation of SRF	MSigDB C2 BIOCARTA (v7.5.1)	0.004015	1	0.02681	0.2229	3	19	HRAS,RAC1,MAP2K1
Pathway	138021	Paxillin-dependent events mediated by a4b1	BioSystems: Pathway Interaction Database	0.004015	1	0.02681	0.2229	3	19	RAC1,GIT1,ARF6
Pathway	1269579	G alpha (12/13) signalling events	BioSystems: REACTOME	0.004149	1	0.02747	0.2284	6	88	GNG12,GNA12,GNG3,RAC1,RHOB,RHOG
Pathway	83072	Gap junction	BioSystems: KEGG	0.004149	1	0.02747	0.2284	6	88	TUBA4A,TUBB4A,TUBA1A,HRAS,GNAI1,MAP2K1
Pathway	1269519	RHO GTPases Activate Formins	BioSystems: REACTOME	0.004163	1	0.02747	0.2284	7	117	ACTB,ACTG1,PFN1,PFN2,RAC1,RHOB,PPP2R1A
Pathway	M39669	Wnt signaling	MSigDB C2 BIOCARTA (v7.5.1)	0.004163	1	0.02747	0.2284	7	117	CCND1,FZD7,RAC1,WNT3,PPP3CA,PPP3CB,CSNK2B
Pathway	1268934	Defective CFTR causes cystic fibrosis	BioSystems: REACTOME	0.004279	1	0.02816	0.2341	5	62	PSMA2,PSMB3,PSMC3,PSMD2,UBB
Pathway	M12868	Pathways in cancer	MSigDB C2 BIOCARTA (v7.5.1)	0.004309	1	0.02827	0.2351	13	325	HIF1A,CCND1,FZD7,BMP2,HRAS,RAC1,HSP90AA1,HSP90AB1,WNT3,NCOA4,TGFA,HHIP,MAP2K1
Pathway	1269380	Signaling by EGFR	BioSystems: REACTOME	0.004385	1	0.02862	0.2379	14	364	PSMA2,PSMB3,PSMC3,PSMD2,KBTBD7,NEFL,UBB,KL,HRAS,DUSP7,RASGRP1,PPP2R1A,PIP4K2C,MAP2K1
Pathway	M5493	Genes related to Wnt-mediated signal transduction	MSigDB C2 BIOCARTA (v7.5.1)	0.004386	1	0.02862	0.2379	6	89	GAPDH,ACTB,CCND1,FZD7,WNT3,PPP2R1A
Pathway	M156	E-cadherin signaling in the nascent adherens junction	MSigDB C2 BIOCARTA (v7.5.1)	0.004438	1	0.02863	0.238	4	39	CCND1,RAC1,ARF6,CSNK2B
Pathway	M1908	Fc Epsilon Receptor I Signaling in Mast Cells	MSigDB C2 BIOCARTA (v7.5.1)	0.004438	1	0.02863	0.238	4	39	HRAS,PPP3CA,PPP3CB,MAP2K1
Pathway	1269766	G1 Phase	BioSystems: REACTOME	0.004438	1	0.02863	0.238	4	39	CCND1,UBB,SKP1,PPP2R1A
Pathway	1269767	Cyclin D associated events in G1	BioSystems: REACTOME	0.004438	1	0.02863	0.238	4	39	CCND1,UBB,SKP1,PPP2R1A
Pathway	1268766	Transmission across Chemical Synapses	BioSystems: REACTOME	0.004492	1	0.0289	0.2402	10	217	LIN7C,NEFL,GNG12,KCNJ10,VAMP2,GLUL,HRAS,GNAI1,GNG3,RAB3A
Pathway	M8	Endothelins	MSigDB C2 BIOCARTA (v7.5.1)	0.004584	1	0.02918	0.2426	5	63	HRAS,GNA12,GNAI1,RAC1,MAP2K1
Pathway	M10	BCR signaling pathway	MSigDB C2 BIOCARTA (v7.5.1)	0.004584	1	0.02918	0.2426	5	63	HRAS,RAC1,PPP3CA,PPP3CB,MAP2K1
Pathway	1269506	MAPK6/MAPK4 signaling	BioSystems: REACTOME	0.004633	1	0.02918	0.2426	6	90	PSMA2,PSMB3,PSMC3,PSMD2,UBB,RAC1
Pathway	M4013	Gap junction	MSigDB C2 BIOCARTA (v7.5.1)	0.004633	1	0.02918	0.2426	6	90	TUBA4A,TUBB4A,TUBA1A,HRAS,GNAI1,MAP2K1
Pathway	M39485	Serotonin receptor 2 and ELK-SRF/GATA4 signaling	MSigDB C2 BIOCARTA (v7.5.1)	0.004664	1	0.02918	0.2426	3	20	HRAS,RASGRP1,MAP2K1
Pathway	1268858	Constitutive Signaling by Ligand-Responsive EGFR Cancer Variants	BioSystems: REACTOME	0.004664	1	0.02918	0.2426	3	20	UBB,HRAS,HSP90AA1
Pathway	1268857	Signaling by Ligand-Responsive EGFR Variants in Cancer	BioSystems: REACTOME	0.004664	1	0.02918	0.2426	3	20	UBB,HRAS,HSP90AA1
Pathway	1268856	Signaling by EGFR in Cancer	BioSystems: REACTOME	0.004664	1	0.02918	0.2426	3	20	UBB,HRAS,HSP90AA1
Pathway	M39751	Hereditary leiomyomatosis and renal cell carcinoma pathway	MSigDB C2 BIOCARTA (v7.5.1)	0.004664	1	0.02918	0.2426	3	20	HIF1A,RPS6,LDHA
Pathway	138078	p38 signaling mediated by MAPKAP kinases	BioSystems: Pathway Interaction Database	0.004664	1	0.02918	0.2426	3	20	YWHAQ,YWHAH,YWHAZ
Pathway	83059	mTOR signaling pathway	BioSystems: KEGG	0.004705	1	0.02936	0.2441	8	151	ATP6V1G2,RPS6,ATP6V1F,FZD7,HRAS,WNT3,RHEB,MAP2K1
Pathway	1268815	GABA B receptor activation	BioSystems: REACTOME	0.004865	1	0.03011	0.2503	4	40	GNG12,KCNJ10,GNAI1,GNG3
Pathway	1268816	Activation of GABAB receptors	BioSystems: REACTOME	0.004865	1	0.03011	0.2503	4	40	GNG12,KCNJ10,GNAI1,GNG3
Pathway	M62	EPHB forward signaling	MSigDB C2 BIOCARTA (v7.5.1)	0.004865	1	0.03011	0.2503	4	40	HRAS,RAC1,EFNB3,MAP2K1
Pathway	1269725	Regulation of mRNA stability by proteins that bind AU-rich elements	BioSystems: REACTOME	0.004891	1	0.03019	0.251	6	91	PSMA2,PSMB3,PSMC3,PSMD2,UBB,YWHAZ
Pathway	1269211	MAP kinase activation in TLR cascade	BioSystems: REACTOME	0.004903	1	0.03019	0.251	5	64	UBB,DUSP7,SKP1,PPP2R1A,MAP2K1
Pathway	M42569	Network map of SARS-CoV-2 signaling pathway	MSigDB C2 BIOCARTA (v7.5.1)	0.005101	1	0.03132	0.2604	10	221	HIF1A,RPS6,ACTB,ACTG1,JUNB,MAP1LC3B,IL33,RAC1,GSN,RHEB
Pathway	1269172	TCR signaling	BioSystems: REACTOME	0.005232	1	0.03157	0.2625	7	122	PSMA2,PSMB3,PSMC3,PSMD2,UBB,UBE2D1,SKP1
Pathway	M39650	Cell cycle	MSigDB C2 BIOCARTA (v7.5.1)	0.005232	1	0.03157	0.2625	7	122	GADD45B,CCND1,YWHAQ,SKP1,YWHAH,YWHAZ,PCNA
Pathway	1059538	Central carbon metabolism in cancer	BioSystems: KEGG	0.005239	1	0.03157	0.2625	5	65	HIF1A,PGAM1,HRAS,LDHA,MAP2K1
Pathway	1269744	p53-Dependent G1/S DNA damage checkpoint	BioSystems: REACTOME	0.005239	1	0.03157	0.2625	5	65	PSMA2,PSMB3,PSMC3,PSMD2,UBB
Pathway	1269745	p53-Dependent G1 DNA Damage Response	BioSystems: REACTOME	0.005239	1	0.03157	0.2625	5	65	PSMA2,PSMB3,PSMC3,PSMD2,UBB
Pathway	83107	Renal cell carcinoma	BioSystems: KEGG	0.005239	1	0.03157	0.2625	5	65	HIF1A,HRAS,RAC1,TGFA,MAP2K1
Pathway	138045	HIF-1-alpha transcription factor network	BioSystems: Pathway Interaction Database	0.005239	1	0.03157	0.2625	5	65	HIF1A,NDRG1,ALDOA,LDHA,BHLHE40
Pathway	153910	Phagosome	BioSystems: KEGG	0.005291	1	0.03172	0.2637	8	154	ATP6V1G2,ACTB,ACTG1,ATP6V1F,TUBA4A,TUBB4A,TUBA1A,RAC1
Pathway	M42557	Orexin receptor pathway	MSigDB C2 BIOCARTA (v7.5.1)	0.005291	1	0.03172	0.2637	8	154	GADD45B,HIF1A,JUNB,HES1,TENT5A,NR4A3,LDHA,BHLHE40
Pathway	138022	Class I PI3K signaling events	BioSystems: Pathway Interaction Database	0.005319	1	0.03181	0.2644	4	41	RAC1,HSP90AA1,ARF1,ARF6
Pathway	M199	p38 signaling mediated by MAPKAP kinases	MSigDB C2 BIOCARTA (v7.5.1)	0.005373	1	0.03187	0.265	3	21	YWHAQ,YWHAH,YWHAZ
Pathway	PW:0000640	glycolysis pathway	Pathway Ontology	0.005373	1	0.03187	0.265	3	21	GAPDH,PGAM1,ALDOA
Pathway	1270326	Signal transduction by L1	BioSystems: REACTOME	0.005373	1	0.03187	0.265	3	21	RAC1,CSNK2B,MAP2K1
Pathway	M39562	Oncostatin M signaling pathway	MSigDB C2 BIOCARTA (v7.5.1)	0.00559	1	0.03291	0.2736	5	66	HIF1A,RPS6,JUNB,HRAS,MAP2K1
Pathway	M255	HIF-1-alpha transcription factor network	MSigDB C2 BIOCARTA (v7.5.1)	0.00559	1	0.03291	0.2736	5	66	HIF1A,NDRG1,ALDOA,LDHA,BHLHE40
Pathway	138058	BCR signaling pathway	BioSystems: Pathway Interaction Database	0.00559	1	0.03291	0.2736	5	66	HRAS,RAC1,PPP3CA,PPP3CB,MAP2K1
Pathway	83054	Cell cycle	BioSystems: KEGG	0.005712	1	0.03345	0.2781	7	124	GADD45B,CCND1,YWHAQ,SKP1,YWHAH,YWHAZ,PCNA
Pathway	1269512	RHO GTPases activate PKNs	BioSystems: REACTOME	0.005725	1	0.03345	0.2781	6	94	H2BC4,YWHAQ,RAC1,YWHAH,YWHAZ,RHOB
Pathway	M39662	TNF-alpha signaling pathway	MSigDB C2 BIOCARTA (v7.5.1)	0.005725	1	0.03345	0.2781	6	94	PSMD2,GLUL,HRAS,RAC1,HSP90AA1,SKP1
Pathway	1470927	E3 ubiquitin ligases ubiquitinate target proteins	BioSystems: REACTOME	0.005801	1	0.03375	0.2806	4	42	UBB,UBE2A,UBE2D1,H2BC4
Pathway	1269478	Signaling by PDGF	BioSystems: REACTOME	0.005807	1	0.03375	0.2806	14	376	PSMA2,PSMB3,PSMC3,PSMD2,KBTBD7,NEFL,UBB,KL,HRAS,DUSP7,RASGRP1,PPP2R1A,PIP4K2C,MAP2K1
Pathway	M39885	Cellular proteostasis	MSigDB C2 BIOCARTA (v7.5.1)	0.005889	1	0.03397	0.2824	2	7	PFDN5,VBP1
Pathway	1269067	2-LTR circle formation	BioSystems: REACTOME	0.005889	1	0.03397	0.2824	2	7	BANF1,LIG4
Pathway	M22028	Internal Ribosome entry pathway	MSigDB C2 BIOCARTA (v7.5.1)	0.005889	1	0.03397	0.2824	2	7	EIF4A1,EIF4G2
Pathway	1269634	Hedgehog ligand biogenesis	BioSystems: REACTOME	0.005958	1	0.03398	0.2825	5	67	PSMA2,PSMB3,PSMC3,PSMD2,UBB
Pathway	83085	Long-term potentiation	BioSystems: KEGG	0.005958	1	0.03398	0.2825	5	67	HRAS,PPP3CA,PPP3CB,ATF4,MAP2K1
Pathway	1269743	G1/S DNA Damage Checkpoints	BioSystems: REACTOME	0.005958	1	0.03398	0.2825	5	67	PSMA2,PSMB3,PSMC3,PSMD2,UBB
Pathway	1383025	Signaling by PTK6	BioSystems: REACTOME	0.005958	1	0.03398	0.2825	5	67	HIF1A,CCND1,UBB,HRAS,RAC1
Pathway	M7963	Cell cycle	MSigDB C2 BIOCARTA (v7.5.1)	0.005965	1	0.03398	0.2825	7	125	GADD45B,CCND1,YWHAQ,SKP1,YWHAH,YWHAZ,PCNA
Pathway	M39791	Thyroid hormones production and peripheral downstream signaling effects	MSigDB C2 BIOCARTA (v7.5.1)	0.006025	1	0.03424	0.2846	6	95	SECISBP2L,RPS6,HRAS,RHEB,NHSL1,MAP2K1
Pathway	M17294	Ras Signaling Pathway	MSigDB C2 BIOCARTA (v7.5.1)	0.006143	1	0.03473	0.2887	3	22	HRAS,RAC1,MAP2K1
Pathway	137971	Paxillin-independent events mediated by a4b1 and a4b7	BioSystems: Pathway Interaction Database	0.006143	1	0.03473	0.2887	3	22	RAC1,GIT1,ARF6
Pathway	M39475	Myometrial relaxation and contraction pathways	MSigDB C2 BIOCARTA (v7.5.1)	0.006157	1	0.03473	0.2887	8	158	ACTB,ACTG1,GNG12,YWHAQ,GNG3,YWHAH,YWHAZ,ATF4
Pathway	M39426	G protein signaling pathways	MSigDB C2 BIOCARTA (v7.5.1)	0.006336	1	0.03551	0.2952	6	96	GNG12,HRAS,GNA12,GNAI1,GNG3,PPP3CA
Pathway	M39811	Melanoma	MSigDB C2 BIOCARTA (v7.5.1)	0.006343	1	0.03551	0.2952	5	68	GADD45B,CCND1,HRAS,RAC1,MAP2K1
Pathway	M39684	Thyroid stimulating hormone (TSH) signaling pathway	MSigDB C2 BIOCARTA (v7.5.1)	0.006343	1	0.03551	0.2952	5	68	RPS6,HRAS,GNA12,GNAI1,MAP2K1
Pathway	1268933	ABC transporter disorders	BioSystems: REACTOME	0.006744	1	0.03758	0.3124	5	69	PSMA2,PSMB3,PSMC3,PSMD2,UBB
Pathway	1269833	Assembly of the pre-replicative complex	BioSystems: REACTOME	0.006744	1	0.03758	0.3124	5	69	PSMA2,PSMB3,PSMC3,PSMD2,UBB
Pathway	M175	ErbB2/ErbB3 signaling events	MSigDB C2 BIOCARTA (v7.5.1)	0.00685	1	0.03789	0.315	4	44	HRAS,RAC1,PPP3CB,MAP2K1
Pathway	MAP00190_Oxidative_phosphorylation	MAP00190 Oxidative phosphorylation	GenMAPP	0.00685	1	0.03789	0.315	4	44	ATP6V1G2,ATP6V1F,COX4I1,COX6A1
Pathway	1270268	Intrinsic Pathway for Apoptosis	BioSystems: REACTOME	0.00685	1	0.03789	0.315	4	44	YWHAQ,YWHAH,YWHAZ,DYNLL1
Pathway	1309218	Mitophagy	BioSystems: REACTOME	0.006975	1	0.03794	0.3154	3	23	UBB,MAP1LC3B,TOMM6
Pathway	1309219	Pink/Parkin Mediated Mitophagy	BioSystems: REACTOME	0.006975	1	0.03794	0.3154	3	23	UBB,MAP1LC3B,TOMM6
Pathway	1268700	Post-chaperonin tubulin folding pathway	BioSystems: REACTOME	0.006975	1	0.03794	0.3154	3	23	TUBA4A,TUBB4A,TUBA1A
Pathway	1268772	Dopamine Neurotransmitter Release Cycle	BioSystems: REACTOME	0.006975	1	0.03794	0.3154	3	23	LIN7C,VAMP2,RAB3A
Pathway	1269353	ADP signalling through P2Y purinoceptor 12	BioSystems: REACTOME	0.006975	1	0.03794	0.3154	3	23	GNG12,GNAI1,GNG3
Pathway	M19613	Multiple antiapoptotic pathways from IGF-1R signaling lead to BAD phosphorylation	MSigDB C2 BIOCARTA (v7.5.1)	0.006975	1	0.03794	0.3154	3	23	HRAS,YWHAH,MAP2K1
Pathway	1270423	HSF1-dependent transactivation	BioSystems: REACTOME	0.006975	1	0.03794	0.3154	3	23	HSPA2,HSP90AA1,HSP90AB1
Pathway	M39736	PI3K-Akt signaling pathway	MSigDB C2 BIOCARTA (v7.5.1)	0.007031	1	0.03815	0.3172	13	345	RPS6,CCND1,GNG12,HRAS,GNG3,RAC1,HSP90AA1,HSP90AB1,RHEB,TGFA,PPP2R1A,ATF4,MAP2K1
Pathway	M8232	Long-term depression	MSigDB C2 BIOCARTA (v7.5.1)	0.007163	1	0.03824	0.3179	5	70	HRAS,GNA12,GNAI1,PPP2R1A,MAP2K1
Pathway	M167	AP-1 transcription factor network	MSigDB C2 BIOCARTA (v7.5.1)	0.007163	1	0.03824	0.3179	5	70	HIF1A,PENK,CCND1,JUNB,CBFB
Pathway	M13266	Renal cell carcinoma	MSigDB C2 BIOCARTA (v7.5.1)	0.007163	1	0.03824	0.3179	5	70	HIF1A,HRAS,RAC1,TGFA,MAP2K1
Pathway	M81	CDC42 signaling events	MSigDB C2 BIOCARTA (v7.5.1)	0.007163	1	0.03824	0.3179	5	70	PARD6A,HRAS,RAC1,ACTR3,ARHGDIA
Pathway	M3115	Long-term potentiation	MSigDB C2 BIOCARTA (v7.5.1)	0.007163	1	0.03824	0.3179	5	70	HRAS,PPP3CA,PPP3CB,ATF4,MAP2K1
Pathway	137994	CDC42 signaling events	BioSystems: Pathway Interaction Database	0.007163	1	0.03824	0.3179	5	70	PARD6A,HRAS,RAC1,ACTR3,ARHGDIA
Pathway	M12294	Viral myocarditis	MSigDB C2 BIOCARTA (v7.5.1)	0.007163	1	0.03824	0.3179	5	70	ACTB,ACTG1,CCND1,RAC1,EIF4G2
Pathway	1059539	Choline metabolism in cancer	BioSystems: KEGG	0.007341	1	0.03878	0.3224	6	99	HIF1A,HRAS,WASF1,RAC1,RHEB,MAP2K1
Pathway	1269220	MyD88-independent TLR3/TLR4 cascade	BioSystems: REACTOME	0.007341	1	0.03878	0.3224	6	99	UBB,UBE2D1,DUSP7,SKP1,PPP2R1A,MAP2K1
Pathway	1269221	TRIF-mediated TLR3/TLR4 signaling	BioSystems: REACTOME	0.007341	1	0.03878	0.3224	6	99	UBB,UBE2D1,DUSP7,SKP1,PPP2R1A,MAP2K1
Pathway	1269219	Toll Like Receptor 3 (TLR3) Cascade	BioSystems: REACTOME	0.007341	1	0.03878	0.3224	6	99	UBB,UBE2D1,DUSP7,SKP1,PPP2R1A,MAP2K1
Pathway	469199	Dopaminergic synapse	BioSystems: KEGG	0.007353	1	0.03878	0.3224	7	130	GNG12,GNAI1,GNG3,PPP2R1A,PPP3CA,PPP3CB,ATF4
Pathway	983748	cGMP-PKG signaling pathway	BioSystems: KEGG	0.007386	1	0.03878	0.3224	8	163	GNA12,GNAI1,SLC25A5,PPP3CA,PPP3CB,ATF4,MAP2K1,ATP2B1
Pathway	1269460	NGF signalling via TRKA from the plasma membrane	BioSystems: REACTOME	0.007417	1	0.03878	0.3224	14	387	PSMA2,PSMB3,PSMC3,PSMD2,KBTBD7,NEFL,UBB,KL,HRAS,DUSP7,RASGRP1,PPP2R1A,PIP4K2C,MAP2K1
Pathway	83040	Proteasome	BioSystems: KEGG	0.007418	1	0.03878	0.3224	4	45	PSMA2,PSMB3,PSMC3,PSMD2
Pathway	M71	Integrin-linked kinase signaling	MSigDB C2 BIOCARTA (v7.5.1)	0.007418	1	0.03878	0.3224	4	45	CCND1,RAC1,HSP90AA1,RHOG
Pathway	1269340	Hemostasis	BioSystems: REACTOME	0.007505	1	0.03915	0.3255	20	639	PFN1,TUBA4A,STXBP3,GNG12,HRAS,GNA12,GNAI1,GNG3,ALDOA,CAP1,RAC1,CAPZA2,CAPZB,YWHAZ,RHOB,RHOG,RASGRP1,PPP2R1A,SCCPDH,ATP2B1
Pathway	M40042	Glucocorticoid receptor pathway	MSigDB C2 BIOCARTA (v7.5.1)	0.0076	1	0.03946	0.3281	5	71	GADD45B,PLK2,HSP90AA1,ENC1,BHLHE40
Pathway	83081	B cell receptor signaling pathway	BioSystems: KEGG	0.0076	1	0.03946	0.3281	5	71	HRAS,RAC1,PPP3CA,PPP3CB,MAP2K1
Pathway	M39419	Dual hijack model of Vif in HIV infection	MSigDB C2 BIOCARTA (v7.5.1)	0.007763	1	0.04004	0.3329	2	8	UBB,CBFB
Pathway	137982	S1P5 pathway	BioSystems: Pathway Interaction Database	0.007763	1	0.04004	0.3329	2	8	GNA12,GNAI1
Pathway	545311	palmitate biosynthesis	BioSystems: BIOCYC	0.007763	1	0.04004	0.3329	2	8	FASN,ACOT2
Pathway	M17200	Antigen binding to B cell receptors activates protein tyrosine kinases, such as the Src family, which ultimate activate MAP kinases.	MSigDB C2 BIOCARTA (v7.5.1)	0.007871	1	0.04015	0.3338	3	24	HRAS,RAC1,MAP2K1
Pathway	M4791	Regulation of eIF4e and p70 S6 Kinase	MSigDB C2 BIOCARTA (v7.5.1)	0.007871	1	0.04015	0.3338	3	24	PDK2,EIF4A1,EIF4G2
Pathway	1270307	Sema4D induced cell migration and growth-cone collapse	BioSystems: REACTOME	0.007871	1	0.04015	0.3338	3	24	RAC1,RHOB,RHOG
Pathway	M268	S1P2 pathway	MSigDB C2 BIOCARTA (v7.5.1)	0.007871	1	0.04015	0.3338	3	24	GNA12,GNAI1,RAC1
Pathway	138059	S1P2 pathway	BioSystems: Pathway Interaction Database	0.007871	1	0.04015	0.3338	3	24	GNA12,GNAI1,RAC1
Pathway	M10680	Proteasome	MSigDB C2 BIOCARTA (v7.5.1)	0.008017	1	0.04044	0.3362	4	46	PSMA2,PSMB3,PSMC3,PSMD2
Pathway	83070	Adherens junction	BioSystems: KEGG	0.008055	1	0.04044	0.3362	5	72	ACTB,ACTG1,WASF1,RAC1,CSNK2B
Pathway	1269781	Switching of origins to a post-replicative state	BioSystems: REACTOME	0.008055	1	0.04044	0.3362	5	72	PSMA2,PSMB3,PSMC3,PSMD2,UBB
Pathway	1269782	Orc1 removal from chromatin	BioSystems: REACTOME	0.008055	1	0.04044	0.3362	5	72	PSMA2,PSMB3,PSMC3,PSMD2,UBB
Pathway	137930	Signaling events mediated by Hepatocyte Growth Factor Receptor (c-Met)	BioSystems: Pathway Interaction Database	0.008055	1	0.04044	0.3362	5	72	PARD6A,HRAS,RAC1,ARF6,MAP2K1
Pathway	M39738	Non-small cell lung cancer	MSigDB C2 BIOCARTA (v7.5.1)	0.008055	1	0.04044	0.3362	5	72	GADD45B,CCND1,HRAS,TGFA,MAP2K1
Pathway	695200	HIF-1 signaling pathway	BioSystems: KEGG	0.008071	1	0.04044	0.3362	6	101	HIF1A,GAPDH,RPS6,ALDOA,LDHA,MAP2K1
Pathway	1269779	Synthesis of DNA	BioSystems: REACTOME	0.008071	1	0.04044	0.3362	6	101	PSMA2,PSMB3,PSMC3,PSMD2,UBB,PCNA
Pathway	1269193	Antigen processing: Ubiquitination & Proteasome degradation	BioSystems: REACTOME	0.008095	1	0.04048	0.3365	12	312	PSMA2,PSMB3,PSMC3,PSMD2,KBTBD7,UBB,KLHL9,UBE2A,UBE2D1,FBXO32,SKP1,FBXL16
Pathway	1269636	Hedgehog 'off' state	BioSystems: REACTOME	0.008455	1	0.04209	0.3499	6	102	PSMA2,PSMB3,PSMC3,PSMD2,UBB,SKP1
Pathway	P00021	FGF signaling pathway	PantherDB	0.008455	1	0.04209	0.3499	6	102	HRAS,YWHAQ,RAC1,YWHAZ,PPP2R1A,MAP2K1
Pathway	M638	Adherens junction	MSigDB C2 BIOCARTA (v7.5.1)	0.008529	1	0.04237	0.3522	5	73	ACTB,ACTG1,WASF1,RAC1,CSNK2B
Pathway	413340	Glycolysis (Embden-Meyerhof pathway), glucose => pyruvate	BioSystems: KEGG	0.008832	1	0.04322	0.3593	3	25	GAPDH,PGAM1,ALDOA
Pathway	M39576	Physiological and pathological hypertrophy of the heart	MSigDB C2 BIOCARTA (v7.5.1)	0.008832	1	0.04322	0.3593	3	25	RAC1,PPP3CA,PPP3CB
Pathway	1269286	RAF activation	BioSystems: REACTOME	0.008832	1	0.04322	0.3593	3	25	HRAS,PPP2R1A,MAP2K1
Pathway	1268826	Activation of G protein gated Potassium channels	BioSystems: REACTOME	0.008832	1	0.04322	0.3593	3	25	GNG12,KCNJ10,GNG3
Pathway	1268825	G protein gated Potassium channels	BioSystems: REACTOME	0.008832	1	0.04322	0.3593	3	25	GNG12,KCNJ10,GNG3
Pathway	1268819	Inhibition of voltage gated Ca2+ channels via Gbeta/gamma subunits	BioSystems: REACTOME	0.008832	1	0.04322	0.3593	3	25	GNG12,KCNJ10,GNG3
Pathway	M1547	Control of skeletal myogenesis by HDAC & calcium/calmodulin-dependent kinase (CaMK)	MSigDB C2 BIOCARTA (v7.5.1)	0.008832	1	0.04322	0.3593	3	25	YWHAH,PPP3CA,PPP3CB
Pathway	1144996	Glucagon signaling pathway	BioSystems: KEGG	0.008852	1	0.04322	0.3593	6	103	SIK1,PGAM1,LDHA,PPP3CA,PPP3CB,ATF4
Pathway	1269599	TCF dependent signaling in response to WNT	BioSystems: REACTOME	0.008929	1	0.04351	0.3617	10	240	PSMA2,PSMB3,PSMC3,PSMD2,UBB,H2BC4,WNT3,YWHAZ,PPP2R1A,CSNK2B
Pathway	1269535	Signaling by NOTCH1	BioSystems: REACTOME	0.009021	1	0.04377	0.3639	5	74	HIF1A,KAT2A,UBB,HES1,SKP1
Pathway	1269796	Removal of licensing factors from origins	BioSystems: REACTOME	0.009021	1	0.04377	0.3639	5	74	PSMA2,PSMB3,PSMC3,PSMD2,UBB
Pathway	1269329	TNFR2 non-canonical NF-kB pathway	BioSystems: REACTOME	0.009262	1	0.04484	0.3728	6	104	PSMA2,PSMB3,PSMC3,PSMD2,UBB,SKP1
Pathway	M39661	Aryl hydrocarbon receptor pathway	MSigDB C2 BIOCARTA (v7.5.1)	0.009307	1	0.04487	0.373	4	48	NRIP1,HRAS,HSP90AA1,MAP2K1
Pathway	1269872	BMAL1:CLOCK,NPAS2 activates circadian gene expression	BioSystems: REACTOME	0.009307	1	0.04487	0.373	4	48	NRIP1,HIF1A,SIK1,BHLHE40
Pathway	1270121	The citric acid (TCA) cycle and respiratory electron transport	BioSystems: REACTOME	0.009407	1	0.04525	0.3762	8	170	PDK2,NDUFB3,NDUFB10,NDUFC2,GLO1,COX4I1,COX6A1,LDHA
Pathway	M5436	B cell receptor signaling pathway	MSigDB C2 BIOCARTA (v7.5.1)	0.009533	1	0.04577	0.3805	5	75	HRAS,RAC1,PPP3CA,PPP3CB,MAP2K1
Pathway	1427861	UCH proteinases	BioSystems: REACTOME	0.009686	1	0.0464	0.3858	6	105	PSMA2,PSMB3,ACTB,PSMC3,PSMD2,UBB
Pathway	P04379	Beta3 adrenergic receptor signaling pathway	PantherDB	0.009859	1	0.0465	0.3865	3	26	GNG12,VAMP2,GNG3
Pathway	M14512	Influence of Ras and Rho proteins on G1 to S Transition	MSigDB C2 BIOCARTA (v7.5.1)	0.009859	1	0.0465	0.3865	3	26	CCND1,HRAS,RAC1
Pathway	MAP00272_Cysteine_metabolism	MAP00272 Cysteine metabolism	GenMAPP	0.009868	1	0.0465	0.3865	2	9	GOT2,LDHA
Pathway	PW:0000315	calcineurin signaling	Pathway Ontology	0.009868	1	0.0465	0.3865	2	9	PPP3CA,PPP3CB
Pathway	M39670	MicroRNA for targeting cancer growth and vascularization in glioblastoma	MSigDB C2 BIOCARTA (v7.5.1)	0.009868	1	0.0465	0.3865	2	9	HIF1A,HES1
Pathway	PW:0000049	cysteine metabolic	Pathway Ontology	0.009868	1	0.0465	0.3865	2	9	GOT2,LDHA
Pathway	1269458	Axonal growth inhibition (RHOA activation)	BioSystems: REACTOME	0.009868	1	0.0465	0.3865	2	9	RTN4,ARHGDIA
Pathway	1269065	Integration of provirus	BioSystems: REACTOME	0.009868	1	0.0465	0.3865	2	9	BANF1,LIG4
Pathway	M39491	Leptin signaling pathway	MSigDB C2 BIOCARTA (v7.5.1)	0.01006	1	0.04675	0.3887	5	76	RPS6,CCND1,HRAS,RAC1,MAP2K1
Pathway	149807	Bacterial invasion of epithelial cells	BioSystems: KEGG	0.01006	1	0.04675	0.3887	5	76	ACTB,ACTG1,WASF1,RAC1,RHOG
Pathway	M39857	Head and neck squamous cell carcinoma	MSigDB C2 BIOCARTA (v7.5.1)	0.01006	1	0.04675	0.3887	5	76	RPS6,CCND1,HRAS,FKBP1A,RHEB
Pathway	M1749	VEGF signaling pathway	MSigDB C2 BIOCARTA (v7.5.1)	0.01006	1	0.04675	0.3887	5	76	HRAS,RAC1,PPP3CA,PPP3CB,MAP2K1
Pathway	M39601	Prolactin signaling pathway	MSigDB C2 BIOCARTA (v7.5.1)	0.01006	1	0.04675	0.3887	5	76	RPS6,HRAS,RAC1,YWHAZ,MAP2K1
Pathway	P00053	T cell activation	PantherDB	0.01006	1	0.04675	0.3887	5	76	HRAS,RAC1,PPP3CA,PPP3CB,MAP2K1
Pathway	1268932	Disorders of transmembrane transporters	BioSystems: REACTOME	0.01006	1	0.04675	0.3887	5	76	PSMA2,PSMB3,PSMC3,PSMD2,UBB
Pathway	1269592	Gastrin-CREB signalling pathway via PKC and MAPK	BioSystems: REACTOME	0.01012	1	0.0469	0.3899	15	443	PSMA2,PSMB3,PSMC3,PSMD2,KBTBD7,NEFL,UBB,KL,GNG12,HRAS,GNG3,DUSP7,RASGRP1,PPP2R1A,MAP2K1
Pathway	1269633	Signaling by Hedgehog	BioSystems: REACTOME	0.01044	1	0.04828	0.4014	7	139	PSMA2,PSMB3,PSMC3,PSMD2,UBB,SKP1,HHIP
Pathway	1269523	Signaling by TGF-beta Receptor Complex	BioSystems: REACTOME	0.01062	1	0.04891	0.4067	5	77	JUNB,UBB,UBE2D1,PARD6A,FKBP1A
Pathway	1269794	Regulation of DNA replication	BioSystems: REACTOME	0.01062	1	0.04891	0.4067	5	77	PSMA2,PSMB3,PSMC3,PSMD2,UBB
Pathway	1269387	Signaling by FGFR1	BioSystems: REACTOME	0.01073	1	0.04932	0.41	4	50	UBB,KL,HRAS,PPP2R1A
Pathway	868086	Rap1 signaling pathway	BioSystems: KEGG	0.01081	1	0.04957	0.4121	9	210	ACTB,ACTG1,PFN1,PFN2,PARD6A,HRAS,GNAI1,RAC1,MAP2K1
Pathway	1269591	DARPP-32 events	BioSystems: REACTOME	0.01095	1	0.04957	0.4121	3	27	PPP2R1A,PPP3CA,PPP3CB
Pathway	1269595	WNT ligand biogenesis and trafficking	BioSystems: REACTOME	0.01095	1	0.04957	0.4121	3	27	WLS,WNT3,VPS35
Pathway	M39838	FGFR3 signaling in chondrocyte proliferation and terminal differentiation	MSigDB C2 BIOCARTA (v7.5.1)	0.01095	1	0.04957	0.4121	3	27	BMP2,CNP,MAP2K1
Pathway	M12975	VEGF, Hypoxia, and Angiogenesis	MSigDB C2 BIOCARTA (v7.5.1)	0.01095	1	0.04957	0.4121	3	27	HIF1A,HRAS,EIF1
Pathway	1270305	Sema4D in semaphorin signaling	BioSystems: REACTOME	0.01095	1	0.04957	0.4121	3	27	RAC1,RHOB,RHOG
Pathway	M7739	Links between Pyk2 and Map Kinases	MSigDB C2 BIOCARTA (v7.5.1)	0.01095	1	0.04957	0.4121	3	27	HRAS,RAC1,MAP2K1
Pathway	M14899	Angiotensin II mediated activation of JNK Pathway via Pyk2 dependent signaling	MSigDB C2 BIOCARTA (v7.5.1)	0.01095	1	0.04957	0.4121	3	27	HRAS,RAC1,MAP2K1
Pubmed	31980649	Extensive rewiring of the EGFR network in colorectal cancer cells expressing transforming levels of KRAS	Pubmed	1.364e-44	6.424e-40	6.424e-40	7.283e-39	85	1775	RPL23A,CCP110,RPL38,RPL36A,LIN7C,RPLP1,GAPDH,ACTB,PSMC3,ACTG1,PSMD2,PFDN5,ACYP1,PGAM1,PGAM5,TUBA4A,NDUFC2,BANF1,HNRNPK,TUBB4A,FASN,UBB,NDRG1,SUGT1,GNG12,TUBA1A,GLO1,PRMT5,PURB,GNAI1,SLC25A11,RPL22L1,YWHAQ,ALDOA,DNAJA1,FKBP1A,WASF1,PLS3,CNP,VBP1,GOT2,RAC1,HSP90AA1,HSP90AB1,MAPK8IP1,GPM6B,PSAT1,GIT1,SLC25A5,MAT2B,DSP,COX4I1,RPRML,RTN4,CAPZA2,CAPZB,CAT,RPL14,MZT1,MAGEE1,SKP1,YWHAH,YWHAZ,ACTR3,GSN,AR…
Pubmed	20458337	MHC class II-associated proteins in B-cell exosomes and potential functional implications for exosome biogenesis.	Pubmed	1.365e-39	6.427e-35	3.214e-35	3.643e-34	51	565	RPL23A,GAPDH,RPS4X,PSMA2,PSMB3,ACTB,ACTG1,PSMD2,PFN1,PGAM1,TUBA4A,HNRNPK,FASN,CD82,H2BC4,STXBP3,YWHAQ,ALDOA,DNAJA1,SDCBP,GOT2,CAP1,RAC1,HSP90AA1,HSP90AB1,PSAT1,RAP2B,DSP,CAPZA2,CAPZB,CLIC4,RPL14,LDHA,YWHAH,YWHAZ,ACTR3,GSN,ARF1,RHEB,ARF6,RHOG,ARHGDIA,EEF2,SLC12A2,CCT5,CSNK2B,EIF4A1,GOLGA7,FSCN1,ATP2B1,PCNA
Pubmed	29845934	The HIV-1 Tat protein recruits a ubiquitin ligase to reorganize the 7SK snRNP for transcriptional activation.	Pubmed	6.419e-38	3.023e-33	1.008e-33	1.142e-32	65	1153	RPL23A,CCP110,RPL38,RPL36A,RPLP1,GAPDH,RPS4X,RPS6,PSMA2,PSMB3,ACTB,PSMC3,ACTG1,PSMD2,PFN1,PHAX,PGAM5,TUBA4A,BANF1,HNRNPK,PTMA,TUBB4A,FASN,UBB,H2BC4,TUBA1A,UBTF,PRMT5,PURB,DYNLRB1,HES1,SLC25A11,YWHAQ,ALDOA,DNAJA1,RAB3A,HSPA2,PLS3,GOT2,HSP90AA1,HSP90AB1,SLC25A5,DSP,CAPZB,RPL14,LDHA,SKP1,YWHAH,YWHAZ,RRP1,CNBP,PPP2R1A,EEF2,CCT5,CSNK2B,EIF4A1,CHCHD2,DYNLL1,EIF3D,EIF1,LSM8,SNRNP200,RPL7,PCNA,RPL18
Pubmed	23376485	Proteomic analysis of podocyte exosome-enriched fraction from normal human urine.	Pubmed	7.724e-37	3.637e-32	9.093e-33	1.031e-31	76	1744	RPL23A,KCTD12,GLTP,LIN7C,RPLP1,CARHSP1,GAPDH,RPS4X,PSMA2,PSMB3,GATM,ACTG1,ATP6V1F,PFN1,ACYP1,PFN2,NDUFB3,PGAM1,NDUFB10,BANF1,PTMA,UBB,KL,H2BC4,NDRG1,GNG12,HPCAL1,GLO1,VAMP2,GLUL,SYPL1,ACOT2,ALDOA,QDPR,FKBP1A,NAXE,SDCBP,CNP,GOT2,CAP1,RAC1,HSP90AA1,GPD1,PSAT1,SLC25A5,UBL3,DSP,COX4I1,RTN4,CAPZA2,CAPZB,CLIC4,CAT,LDHA,SKP1,ACTR3,GSN,RHEB,ARF6,CRYAB,RHOG,ARHGDIA,EEF2,RAB34,CCT5,EIF4A1,GOLGA7,GET3,CSRP1…
Pubmed	22863883	A high-throughput approach for measuring temporal changes in the interactome.	Pubmed	1.633e-36	7.688e-32	1.304e-32	1.478e-31	70	1455	RPL23A,KCTD12,KIFBP,RPL38,RPLP1,GAPDH,RPS4X,PEG10,RPS6,PSMA2,PSMB3,PSMC3,ACTG1,PSMD2,ATP6V1F,PFDN5,PHAX,TUBA4A,NCDN,HNRNPK,PTMA,LRRC47,TUBB4A,FASN,NDRG1,SUGT1,TUBA1A,PRMT5,PURB,GLUL,ANP32E,DYNLRB1,IRF2BPL,YWHAQ,ALDOA,DNAJA1,PLS3,VBP1,CAP1,HSP90AA1,HSP90AB1,PSAT1,UBQLN2,GIT1,MAT2B,BAG5,CAPZA2,CAPZB,RPL14,LDHA,YWHAH,YWHAZ,ACTR3,CNBP,PPP2R1A,EEF2,PPP3CA,PPP3CB,CCT5,CSNK2B,GET3,CSRP1,VPS35,FTH1,DYNLL…
Pubmed	30562941	Proteomic Analysis of the Spinophilin Interactome in Rodent Striatum Following Psychostimulant Sensitization.	Pubmed	1.662e-36	7.824e-32	1.304e-32	1.478e-31	43	403	RPL36A,GAPDH,ACTB,PHYHIP,PFN2,PGAM1,NDUFC2,NCDN,HNRNPK,NEFL,TUBB4A,FASN,GLUL,GNAI1,SLC25A11,ALDOA,WASF1,HSPA2,PLP1,CNP,MOG,GOT2,CAP1,RAC1,HSP90AA1,HSP90AB1,GPM6B,SLC25A5,COX4I1,RTN4,TPPP,LDHA,YWHAH,YWHAZ,ACTR3,PPP2R1A,EEF2,PPP3CA,CCT5,DYNLL1,FSCN1,MAP2K1,ATP2B1
Pubmed	27684187	Genetic and Proteomic Interrogation of Lower Confidence Candidate Genes Reveals Signaling Networks in ?-Catenin-Active Cancers.	Pubmed	6.904e-36	3.251e-31	4.264e-32	4.834e-31	65	1247	RPL23A,HIF1A,RPL38,LIN7C,GAPDH,RPS4X,RPS6,PSMA2,PSMC3,ACTG1,PSMD2,PGAM5,TUBA4A,HNRNPK,PTMA,LRRC47,FASN,UBB,NDRG1,SUGT1,GNG12,TUBA1A,PRMT5,HRAS,GNAI1,SLC25A11,YWHAQ,AMOTL2,ALDOA,DNAJA1,CAP1,RAC1,HSP90AA1,HSP90AB1,ADSS1,PTBP3,PSAT1,SLC25A5,RTN4,BAG5,CAPZA2,CAPZB,RPL14,CBFB,SKP1,YWHAH,YWHAZ,ACTR3,ARF1,RRP1,CNBP,RHOG,PPP2R1A,EEF2,CCT5,CSNK2B,EIF4A1,GET3,EIF4G2,EIF3D,IK,MAP2K1,RPL7,PCNA,RPL18
Pubmed	30833792	A protein-interaction network of interferon-stimulated genes extends the innate immune system landscape.	Pubmed	7.244e-36	3.411e-31	4.264e-32	4.834e-31	69	1440	KCTD12,KIFBP,RPL36A,RPLP1,PSMA2,PSMB3,PSMC3,PSMD2,CCND1,PFN1,NDUFB10,PGAM5,BANF1,LRRC47,JUNB,TUBB4A,FASN,MID1IP1,SUGT1,GNG12,TUBA1A,UBTF,PRMT5,PURB,ANP32E,DYNLRB1,PNRC1,IRF2BPL,MLLT11,SLC25A11,YWHAQ,ALDOA,DNAJA1,HSPA2,PLS3,CNP,HSP90AA1,CCDC85B,PSAT1,COX4I1,RTN4,BAG5,CAPZA2,CAPZB,RPL14,LMO4,LDHA,SKP1,YWHAH,YWHAZ,ACTR3,GSN,RRP1,ARHGDIA,PPP2R1A,EEF2,SCCPDH,CCT5,CSNK2B,EIF4A1,VPS35,EIF4G2,CHCHD2,DYNL…
Pubmed	28302793	Anticancer sulfonamides target splicing by inducing RBM39 degradation via recruitment to DCAF15.	Pubmed	1.372e-34	6.46e-30	7.178e-31	8.137e-30	51	714	RPL23A,RPL38,RPL36A,GAPDH,RPS4X,RPS6,PSMA2,PSMB3,ACTB,PSMC3,PFN1,PHAX,PGAM1,TUBA4A,BANF1,HNRNPK,TUBB4A,FASN,TUBA1A,PRMT5,YWHAQ,ALDOA,DNAJA1,HSPA2,GOT2,HSP90AA1,HSP90AB1,PSAT1,SLC25A5,COX4I1,CAPZA2,CAPZB,RPL14,LDHA,YWHAZ,ACTR3,GSN,ARF1,ARHGDIA,PPP2R1A,EEF2,CCT5,EIF4A1,DYNLL1,EIF3D,IK,LSM8,SNRNP200,RPL7,PCNA,RPL18
Pubmed	28515276	Assembly of the U5 snRNP component PRPF8 is controlled by the HSP90/R2TP chaperones.	Pubmed	1.742e-34	8.2e-30	8.2e-31	9.296e-30	67	1415	RPL23A,RPL38,RPLP1,GAPDH,RPS4X,RPS6,ACTB,PSMC3,ACTG1,LYSMD2,PSMD2,PFN1,PFN2,PGAM5,TUBA4A,NCDN,HNRNPK,LRRC47,FASN,TUBA1A,PRMT5,ANP32E,SLC25A11,RPL22L1,YWHAQ,ALDOA,DNAJA1,FKBP1A,PLS3,NAXE,SDCBP,CNP,HSP90AA1,HSP90AB1,GIT1,SLC25A5,MAT2B,DSP,COX4I1,BAG5,CAPZA2,CAPZB,RPL14,LDHA,SKP1,YWHAH,YWHAZ,GSN,ARF1,CNBP,PPP2R1A,EEF2,CCT5,CSNK2B,EIF4A1,VPS35,EIF4G2,DYNLL1,EIF3D,PIP4K2C,IK,FSCN1,LSM8,SNRNP200,RPL7,P…
Pubmed	33644029	Molecular Characterization of the Oncogene BTF3 and Its Targets in Colorectal Cancer.	Pubmed	5.652e-34	2.661e-29	2.419e-30	2.743e-29	48	626	RPL23A,RPL38,RPL36A,RPLP1,GAPDH,RPS4X,RPS6,ACTB,ACTG1,PSMD2,PFN1,PGAM5,TUBA4A,BANF1,HNRNPK,FASN,H2BC4,SUGT1,GNG12,TUBA1A,UBTF,GNAI1,YWHAQ,ALDOA,DNAJA1,HSP90AA1,HSP90AB1,SLC25A5,DSP,CAPZA2,CAPZB,RPL14,NCOA4,CBFB,SKP1,YWHAH,YWHAZ,ACTR3,GSN,CNBP,EEF2,EIF4A1,FTH1,DYNLL1,EIF3D,SNRNP200,RPL7,RPL18
Pubmed	32552912	Upregulation of RIN3 induces endosomal dysfunction in Alzheimer's disease.	Pubmed	2.406e-33	1.133e-28	9.44e-30	1.07e-28	41	418	RPL38,RPL36A,RPLP1,GAPDH,RPS4X,RPS6,ACTB,ACTG1,PFN2,TUBA4A,HNRNPK,LRRC47,TUBB4A,FASN,PRMT5,GLUL,YWHAQ,ALDOA,DNAJA1,HSPA2,PLS3,HSP90AA1,HSP90AB1,SLC25A5,DSP,BAG5,CAPZA2,CAPZB,RPL14,LDHA,SKP1,YWHAH,YWHAZ,PPP2R1A,EEF2,CSNK2B,GET3,DYNLL1,SNRNP200,RPL7,RPL18
Pubmed	25963833	Quantitative Proteomics Reveals Dynamic Interactions of the Minichromosome Maintenance Complex (MCM) in the Cellular Response to Etoposide Induced DNA Damage.	Pubmed	3.768e-33	1.774e-28	1.365e-29	1.547e-28	53	844	RPL23A,RPL38,CARHSP1,GAPDH,RPS4X,PSMB3,ACTG1,PSMD2,PFN1,PFN2,TUBA4A,HNRNPK,TUBB4A,FASN,UBB,UBE2D1,H2BC4,TUBA1A,GLUL,SLC25A11,RPL22L1,YWHAQ,ALDOA,DNAJA1,FKBP1A,HSPA2,CNP,CAP1,HSP90AA1,HSP90AB1,SLC25A5,MAT2B,DSP,BAG4,CAPZA2,CAPZB,CAT,LDHA,SKP1,YWHAH,YWHAZ,ACTR3,PPP2R1A,EEF2,CCT5,EIF4A1,EIF4G2,DYNLL1,EIF3D,FSCN1,SNRNP200,RPL7,RPL18
Pubmed	29229926	Cell cycle-dependent phosphorylation regulates RECQL4 pathway choice and ubiquitination in DNA double-strand break repair.	Pubmed	2.677e-32	1.26e-27	9.002e-29	1.021e-27	63	1335	RPL23A,KIFBP,RPL38,RPL36A,RPLP1,GAPDH,RPS4X,RPS6,PSMA2,PSMB3,ACTB,PSMC3,PSMD2,PFN1,PHAX,PFN2,PGAM1,PGAM5,HNRNPK,TUBB4A,FASN,H2BC4,SUGT1,TUBA1A,GLO1,PRMT5,SLC25A11,YWHAQ,ALDOA,DNAJA1,HSPA2,PLS3,HSP90AA1,HSP90AB1,SLC25A5,MAT2B,BAG5,BAG4,CAPZA2,CAPZB,CAT,RPL14,LDHA,SKP1,YWHAH,YWHAZ,ARF1,RRP1,ARHGDIA,PPP2R1A,EEF2,PPP3CA,CCT5,CSNK2B,EIF4A1,VPS35,EIF4G2,EIF3D,LSM8,SNRNP200,RPL7,PCNA,RPL18
Pubmed	29382714	An N-terminal motif unique to primate tau enables differential protein-protein interactions.	Pubmed	7.578e-31	3.568e-26	2.379e-27	2.697e-26	26	119	ACTG1,PFN2,PGAM1,TUBA4A,PTMA,NEFL,TUBB4A,TUBA1A,HPCAL1,GLUL,ALDOA,PLP1,CNP,GOT2,HSP90AA1,HSP90AB1,NRGN,TPPP,CLIC4,LDHA,YWHAH,YWHAZ,GSN,ARHGDIA,DYNLL1,FSCN1
Pubmed	30948266	Gain of Additional BIRC3 Protein Functions through 3'-UTR-Mediated Protein Complex Formation.	Pubmed	1.046e-30	4.927e-26	3.079e-27	3.491e-26	63	1425	RPL23A,KCTD12,KIFBP,RPL38,RPL36A,RPLP1,GAPDH,RPS4X,RPS6,PSMC3,ACTG1,PSMD2,PFN1,PGAM1,PGAM5,HNRNPK,LRRC47,FASN,UBB,STXBP3,UBTF,GLO1,PRMT5,GLUL,ANP32E,RRP7A,SLC25A11,ALDOA,DNAJA1,PLS3,SDCBP,GOT2,CAP1,RAC1,HSP90AB1,PSAT1,SLC25A5,MAT2B,DSP,COX4I1,RTN4,CAPZA2,CAPZB,RPL14,LDHA,ACTR3,ARF1,RRP1,ARHGDIA,PPP2R1A,EEF2,CCT5,CSNK2B,EIF4A1,VPS35,EIF4G2,EIF3D,IK,ATP2B1,SNRNP200,RPL7,PCNA,RPL18
Pubmed	19738201	Proteomic analysis of integrin-associated complexes identifies RCC2 as a dual regulator of Rac1 and Arf6.	Pubmed	1.661e-30	7.82e-26	4.6e-27	5.215e-26	47	707	RPL23A,RPL38,GAPDH,RPS4X,RPS6,PSMA2,PSMB3,ACTB,PSMD2,PFN1,PGAM5,HNRNPK,FASN,UBB,STXBP3,PRMT5,YWHAQ,ALDOA,SDCBP,CAP1,RAC1,HSP90AA1,HSP90AB1,RAP2B,SLC25A5,CAPZB,RPL14,LDHA,YWHAH,YWHAZ,ACTR3,ARF1,ARF6,CNBP,PPP2R1A,EEF2,CCT5,CSNK2B,EIF4A1,VPS35,EIF4G2,EIF3D,FSCN1,SNRNP200,RPL7,PCNA,RPL18
Pubmed	32929329	PARK2 promotes mitochondrial pathway of apoptosis and antimicrotubule drugs chemosensitivity	Pubmed	2.104e-30	9.906e-26	5.503e-27	6.239e-26	34	290	RPL23A,RPL38,RPL36A,LIN7C,RPLP1,GAPDH,RPS4X,RPS6,ACTB,PFN1,PGAM1,HNRNPK,FASN,TUBA1A,SLC25A11,YWHAQ,ALDOA,DNAJA1,PLS3,HSP90AA1,HSP90AB1,SLC25A5,DSP,RPL14,LDHA,YWHAZ,PPP2R1A,EEF2,CCT5,EIF4A1,SNRNP200,RPL7,PCNA,RPL18
Pubmed	19056867	Large-scale proteomics and phosphoproteomics of urinary exosomes.	Pubmed	3.639e-30	1.714e-25	9.019e-27	1.022e-25	54	1016	GAPDH,PSMA2,PSMB3,ATP6V1F,PFN1,PFN2,NDRG3,ERMN,FASN,KL,NDRG1,GNG12,TUBA1A,GLO1,GLUL,SYPL1,GNAI1,YWHAQ,ALDOA,QDPR,DNAJA1,HSPA2,SDCBP,CNP,CAP1,GPD1,PSAT1,RAP2B,UBL3,DSP,CAPZA2,CAPZB,CLIC4,LDHA,YWHAH,YWHAZ,ACTR3,GSN,RHEB,CRYAB,RHOB,RHOG,ARHGDIA,EEF2,RAB34,CCT5,GOLGA7,GET3,CSRP1,VPS35,GHITM,FTH1,PIP4K2C,PADI2
Pubmed	16169070	A human protein-protein interaction network: a resource for annotating the proteome.	Pubmed	4.453e-30	2.097e-25	1.048e-26	1.188e-25	67	1679	PLK2,RPLP1,CARHSP1,GAPDH,PDK2,RPS4X,RPS6,PHYHIP,PSMC3,ACTG1,GABARAP,DAZAP2,PSMD2,ATP6V1F,PFN1,PFN2,CHN1,NDUFB3,PGAM1,PGAM5,TUBA4A,KBTBD7,ZEB2,NEFL,UBB,CD82,NDRG1,TUBA1A,UBTF,PRMT5,C11orf68,SLC25A11,MAP1LC3B,DNAJA1,MEX3B,IL33,SDCBP,GOT2,RAC1,HSP90AA1,HSP90AB1,GPD1,MAPK8IP1,GIT1,RTN4,CAPZB,CASP6,COX17,FAM131A,CBFB,SKP1,BHLHE40,YWHAZ,GSN,ARF1,ARHGDIA,PPP2R1A,TOB1,CCT5,EIF4A1,FTH1,DYNLL1,ATF4,IK,FSCN…
Pubmed	30575818	Loss of ER retention motif of AGR2 can impact mTORC signaling and promote cancer metastasis.	Pubmed	5.449e-30	2.566e-25	1.222e-26	1.385e-25	49	807	RPL23A,ATP6V1G2,RPL38,GAPDH,RPS4X,RPS6,PSMA2,PSMB3,ACTB,PSMC3,PSMD2,PFN1,PGAM1,HNRNPK,TUBB4A,FASN,STXBP3,NFIA,GLO1,PRMT5,SLC25A11,YWHAQ,ALDOA,RAB3A,HSPA2,GOT2,CAP1,HSP90AA1,HSP90AB1,SLC25A5,DSP,RTN4,CAPZB,RPL14,LDHA,YWHAH,YWHAZ,ACTR3,GSN,ARF1,ARHGDIA,PPP2R1A,EEF2,SLC12A2,CCT5,EIF4A1,SNRNP200,RPL7,RPL18
Pubmed	29467282	Proteomic profiling of VCP substrates links VCP to K6-linked ubiquitylation and c-Myc function.	Pubmed	2.024e-28	9.529e-24	4.332e-25	4.911e-24	59	1353	RPL23A,RPL38,GAPDH,RPS4X,RPS6,PSMA2,PSMB3,ACTB,MAP3K20,PSMC3,PSMD2,PFN1,PGAM5,TUBA4A,HNRNPK,LRRC47,FASN,SUGT1,UBTF,SLC25A11,RPL22L1,YWHAQ,ALDOA,DNAJA1,CNP,GOT2,CAP1,HSP90AA1,HSP90AB1,SLC25A5,DSP,CAPZA2,CAPZB,CLIC4,CAT,RPL14,LDHA,SKP1,YWHAZ,ACTR3,RHOG,ARHGDIA,PPP2R1A,EEF2,RAB34,CCT5,CSNK2B,EIF4A1,VPS35,EIF4G2,EIF3D,PIP4K2C,IK,FSCN1,ATP2B1,SNRNP200,RPL7,PCNA,RPL18
Pubmed	24457600	The central role of EED in the orchestration of polycomb group complexes.	Pubmed	2.21e-28	1.041e-23	4.525e-25	5.129e-24	67	1796	RPL23A,RPL38,RPLP1,GAPDH,RPS4X,RPS6,ACTB,ACTG1,PSMD2,PFN1,PGAM1,PGAM5,HNRNPK,FASN,UBB,NDRG1,UBTF,PURB,RRP7A,SLC25A11,RPL22L1,ALDOA,DNAJA1,FKBP1A,PLS3,SDCBP,RAC1,HSP90AA1,HSP90AB1,PTBP3,PSAT1,RAP2B,SLC25A5,DSP,CAPZA2,CAPZB,RPL14,MZT1,LDHA,SKP1,YWHAZ,ACTR3,GSN,RRP1,EPN2,RHEB,ARF6,CNBP,ARHGDIA,PPP2R1A,EEF2,CCT5,CSNK2B,EIF4A1,GET3,CSRP1,VPS35,DYNLL1,EIF3D,PIP4K2C,IK,MAP2K1,ATP2B1,SNRNP200,RPL7,PCNA,R…
Pubmed	33729478	ALS/FTD-causing mutation in cyclin F causes the dysregulation of SFPQ.	Pubmed	1.597e-27	7.518e-23	3.132e-24	3.551e-23	42	624	RPL38,RPS4X,RPS6,ACTB,ACTG1,PSMD2,PFN1,PFN2,NDUFB10,PGAM5,PTMA,FASN,SALL2,GNG12,PRMT5,GNAI1,SLC25A11,YWHAQ,QDPR,DNAJA1,FKBP1A,NAXE,HSP90AB1,PSAT1,UBQLN2,SLC25A5,CAPZB,RPL14,LDHA,SKP1,YWHAZ,RRP1,CNBP,ARHGDIA,CCT5,CSNK2B,EIF4G2,IK,LSM8,RPL7,PCNA,RPL18
Pubmed	30595499	Lysosomal Signaling Licenses Embryonic Stem Cell Differentiation via Inactivation of Tfe3.	Pubmed	3.543e-27	1.668e-22	6.674e-24	7.566e-23	33	332	RPL23A,RPLP1,GAPDH,RPS4X,RPS6,ACTB,ACTG1,ATP6V1F,PFN1,PGAM1,PGAM5,BANF1,HNRNPK,PTMA,SALL1,YWHAQ,ALDOA,HSP90AA1,HSP90AB1,TFEB,SLC25A5,DSP,RPL14,LDHA,YWHAH,YWHAZ,EEF2,CCT5,EIF4A1,GET3,RPL7,PCNA,RPL18
Pubmed	21565611	Mapping the NPHP-JBTS-MKS protein network reveals ciliopathy disease genes and pathways.	Pubmed	3.954e-27	1.862e-22	7.161e-24	8.119e-23	40	563	CCP110,ATP6V1G2,RPLP1,GAPDH,RPS4X,RPS6,PSMA2,PSMB3,ACTB,ACTG1,PGAM1,TUBA4A,ERMN,PLEKHG1,UBB,TUBA1A,HPCAL1,VAMP2,GNAI1,YWHAQ,ALDOA,QDPR,DNAJA1,HSPA2,HSP90AA1,HSP90AB1,NRGN,DSP,TPPP,MAGEE1,PRAMEF8,LDHA,SKP1,YWHAZ,GSN,CRYAB,EEF2,CSRP1,DYNLL1,FSCN1
Pubmed	28581483	Blocking an N-terminal acetylation-dependent protein interaction inhibits an E3 ligase.	Pubmed	5.033e-27	2.37e-22	8.778e-24	9.951e-23	38	495	GAPDH,RPS4X,PSMA2,ACTB,PSMC3,PSMD2,PFN1,PGAM1,KBTBD7,HNRNPK,PTMA,FASN,KLHL9,SUGT1,PRMT5,YWHAQ,ALDOA,DNAJA1,PLS3,CAP1,RAC1,HSP90AA1,HSP90AB1,SLC25A5,CAPZB,LDHA,SKP1,YWHAH,YWHAZ,ARHGDIA,PPP2R1A,CHCHD4,EEF2,CCT5,EIF4A1,EIF3D,SNRNP200,PCNA
Pubmed	32129710	Wnt regulation: exploring Axin-Disheveled interactions and defining mechanisms by which the SCF E3 ubiquitin ligase is recruited to the destruction complex.	Pubmed	5.799e-27	2.73e-22	9.751e-24	1.106e-22	46	809	RPL23A,RPL38,RPL36A,RPLP1,GAPDH,RPS4X,RPS6,ACTB,ACTG1,PSMD2,PFN2,PGAM5,TRIM59,HNRNPK,PTMA,TUBB4A,FASN,TUBA1A,PRMT5,ANP32E,SLC25A11,YWHAQ,ALDOA,DNAJA1,PLS3,HSP90AA1,HSP90AB1,SLC25A5,DSP,CAPZB,RPL14,LDHA,SKP1,YWHAH,YWHAZ,CNBP,EEF2,CCT5,CSNK2B,EIF4G2,DYNLL1,EIF3D,EIF1,SNRNP200,RPL7,RPL18
Pubmed	33306668	In silico APC/C substrate discovery reveals cell cycle-dependent degradation of UHRF1 and other chromatin regulators.	Pubmed	2.193e-26	1.033e-21	3.561e-23	4.037e-22	49	971	RPL23A,RPL38,RPLP1,GAPDH,RPS4X,RPS6,PSMA2,PSMB3,PSMC3,PSMD2,PFDN5,PFN1,PHAX,PGAM5,BANF1,NCDN,HNRNPK,LRRC47,TUBB4A,FASN,UBB,CDK5R1,PRMT5,RPL22L1,ALDOA,DNAJA1,VBP1,HSP90AA1,HSP90AB1,UBQLN2,CAPZA2,RPL14,LDHA,SKP1,YWHAH,YWHAZ,PPP2R1A,EEF2,CCT5,EIF4A1,EIF4G2,CHCHD2,DYNLL1,EIF3D,ATP2B1,SNRNP200,RPL7,PCNA,RPL18
Pubmed	21900206	A directed protein interaction network for investigating intracellular signal transduction.	Pubmed	3.149e-26	1.483e-21	4.942e-23	5.603e-22	52	1124	RPLP1,CARHSP1,GAPDH,PSMA2,ACTB,MAP3K20,ACTG1,DAZAP2,PHAX,CHN1,KBTBD7,UBE2A,NEUROD2,UBE2D1,MID1IP1,TUBA1A,C11orf68,HRAS,PNRC1,RRP7A,HES1,MAP1LC3B,DNAJA1,MEX3B,NAXE,VBP1,GOT2,RAC1,HSP90AB1,PSAT1,GIT1,RTN4,DUSP7,CAPZB,APBB1,CASP6,RPL14,LMO4,YWHAZ,ARHGDIA,PPP2R1A,FBXL16,PPP3CA,CSNK2B,EIF4A1,GET3,MOB3B,DYNLL1,EIF3D,FSCN1,EIF1,RPL7
Pubmed	28378742	Fancd2 in vivo interaction network reveals a non-canonical role in mitochondrial function.	Pubmed	4.467e-26	2.104e-21	6.786e-23	7.693e-22	63	1731	RPL23A,KCTD12,RPL38,RPLP1,GAPDH,RPS4X,RPS6,PSMB3,ACTB,PSMC3,PSMD2,PFN1,PFN2,PGAM5,TUBA4A,HNRNPK,NEFL,TUBB4A,FASN,TUBA1A,UBTF,PRMT5,PURB,HRAS,GNAI1,SLC25A11,YWHAQ,ALDOA,DNAJA1,HSPA2,CNP,RAC1,HSP90AA1,HSP90AB1,RAP2B,SLC25A5,TENT5A,BAG5,CAPZA2,CAPZB,CAT,RPL14,LDHA,SKP1,YWHAH,YWHAZ,GSN,ARF1,RRP1,ARF6,CRYAB,RHOG,PPP2R1A,EEF2,EFNB3,CCT5,EIF4A1,VPS35,ATP2B1,SNRNP200,RPL7,PCNA,RPL18
Pubmed	25921289	Temporal proteomics of NGF-TrkA signaling identifies an inhibitory role for the E3 ligase Cbl-b in neuroblastoma cell differentiation.	Pubmed	6.281e-26	2.958e-21	9.243e-23	1.048e-21	66	1922	CCP110,KIFBP,GAPDH,RPS4X,RPS6,PSMA2,PSMC3,PSMD2,PFN1,PGAM1,PGAM5,HNRNPK,LRRC47,FASN,STXBP3,SUGT1,TUBA1A,UBTF,PRMT5,IRF2BPL,SLC25A11,YWHAQ,ALDOA,DNAJA1,WASF1,PLS3,CNP,GOT2,CAP1,HSP90AA1,HSP90AB1,PSAT1,UBQLN2,GIT1,SLC25A5,DSP,RTN4,CAPZB,CLIC4,CAT,RPL14,LDHA,YWHAH,YWHAZ,ACTR3,EXOC8,ARHGDIA,PPP2R1A,EEF2,SCCPDH,SLC12A2,CCT5,CSNK2B,EIF4A1,GET3,VPS35,EIF4G2,EIF3D,IK,FSCN1,SMCR8,ATP2B1,SNRNP200,RPL7,PCNA…
Pubmed	31300519	PINK1 Content in Mitochondria is Regulated by ER-Associated Degradation.	Pubmed	2.17e-25	1.022e-20	3.096e-22	3.51e-21	36	477	RPL23A,GAPDH,RPS6,ACTB,PSMD2,PFN1,PFN2,NCDN,HNRNPK,FASN,KLHL9,PRMT5,YWHAQ,ALDOA,HSPA2,PLS3,HSP90AA1,HSP90AB1,PSAT1,UBQLN2,SLC25A5,DSP,RPL14,MAGEE1,LDHA,YWHAZ,GSN,ARF1,ARHGDIA,PPP2R1A,EEF2,CCT5,EIF4A1,SNRNP200,RPL7,RPL18
Pubmed	31536960	Rewiring of the Human Mitochondrial Interactome during Neuronal Reprogramming Reveals Regulators of the Respirasome and Neurogenesis.	Pubmed	6.028e-25	2.838e-20	8.348e-22	9.464e-21	45	858	GAPDH,ACTB,NDUFB3,NDUFB10,PGAM5,NDUFC2,HNRNPK,PTMA,FASN,GNG12,TUBA1A,GLUL,SYPL1,MLLT11,SLC25A11,YWHAQ,ALDOA,HSPA2,NAXE,VBP1,GOT2,CAP1,RAC1,HSP90AA1,HSP90AB1,SLC25A5,TOMM6,COX4I1,RTN4,COX6A1,CLIC4,CAT,COX17,LDHA,YWHAH,YWHAZ,PPP2R1A,CHCHD4,EEF2,C1orf198,SCCPDH,VPS35,EIF4G2,FTH1,ATP2B1
Pubmed	34709727	SARS-CoV-2-host proteome interactions for antiviral drug discovery.	Pubmed	6.579e-25	3.098e-20	8.85e-22	1.003e-20	65	1943	RPL38,ELP5,GAPDH,PEG10,ACTB,ATP6V1F,PFDN5,PFN1,WLS,BANF1,HNRNPK,TUBB4A,STXBP3,SUGT1,GNG12,UBTF,GLO1,PURB,VAMP2,DYNLRB1,GNAI1,SLC25A11,YWHAQ,ALDOA,DNAJA1,PLS3,SDCBP,CNP,VBP1,HSP90AA1,HSP90AB1,PSAT1,UBQLN2,SLC25A5,DSP,RTN4,BAG5,COX6A1,CAPZA2,CAPZB,APBB1,CLIC4,LDHA,YWHAH,YWHAZ,ACTR3,EPN2,RHEB,ARF6,CDC42EP1,CNBP,PPP2R1A,EEF2,C1orf198,SLC12A2,EIF4A1,GET3,VPS35,DYNLL1,FSCN1,MAP2K1,SMCR8,ATP2B1,SNRNP200…
Pubmed	24711643	Identifying biological pathways that underlie primordial short stature using network analysis.	Pubmed	1.78e-24	8.384e-20	2.329e-21	2.64e-20	48	1024	RPL23A,GAPDH,RPS4X,RPS6,ACTG1,PSMD2,PFN1,PGAM5,TUBA4A,NCDN,HNRNPK,NEFL,FASN,UBTF,GLO1,PRMT5,YWHAQ,DNAJA1,CNP,GOT2,HSP90AB1,SLC25A5,DSP,CAPZA2,CAPZB,CAT,RPL14,LDHA,YWHAH,YWHAZ,ACTR3,GSN,ARF1,RRP1,ARHGDIA,PPP2R1A,SLC12A2,CCT5,CSNK2B,EIF4A1,GET3,EIF3D,IK,ATP2B1,SNRNP200,RPL7,PCNA,RPL18
Pubmed	31501420	CCT3 acts upstream of YAP and TFCP2 as a potential target and tumour biomarker in liver cancer.	Pubmed	3.644e-24	1.716e-19	4.637e-21	5.257e-20	29	288	RPL23A,RPL38,GAPDH,RPS4X,ACTB,PGAM1,TUBA4A,HNRNPK,TUBB4A,FASN,GNG12,TUBA1A,GLO1,GNA12,GNAI1,YWHAQ,ALDOA,HSPA2,HSP90AA1,HSP90AB1,SLC25A5,DSP,RPL14,LDHA,GSN,EEF2,EIF4A1,RPL7,RPL18
Pubmed	30209976	PTPN14 regulates Roquin2 stability by tyrosine dephosphorylation.	Pubmed	4.12e-24	1.94e-19	5.105e-21	5.787e-20	40	678	RPL23A,RPL38,RPL36A,RPLP1,RPS4X,RPS6,ACTG1,PSMD2,PFDN5,PHAX,TUBA4A,TUBA1A,PRMT5,PURB,SLC25A11,RPL22L1,YWHAQ,DNAJA1,HSPA2,CNP,VBP1,HSP90AA1,HSP90AB1,SLC25A5,DSP,BAG4,CAPZA2,CAPZB,RPL14,SKP1,GSN,PPP2R1A,EEF2,CCT5,EIF4A1,EIF4G2,DYNLL1,SNRNP200,RPL7,RPL18
Pubmed	29128334	A Map of Human Mitochondrial Protein Interactions Linked to Neurodegeneration Reveals New Mechanisms of Redox Homeostasis and NF-?B Signaling.	Pubmed	1.248e-23	5.875e-19	1.506e-20	1.708e-19	42	786	KCTD12,GAPDH,PSMA2,PSMC3,PSMD2,PFN1,PFN2,PGAM1,BANF1,PTMA,FASN,H2BC4,GLO1,GNAI1,SLC25A11,YWHAQ,ALDOA,DNAJA1,PLS3,CAP1,RAC1,SLC25A5,DSP,COX4I1,CAPZA2,CAPZB,LDHA,SKP1,YWHAH,YWHAZ,GSN,ARF1,ARHGDIA,PPP2R1A,EEF2,CSNK2B,CHCHD2,DYNLL1,EIF3D,PIP4K2C,IK,FSCN1
Pubmed	21319273	An important role for CDK2 in G1 to S checkpoint activation and DNA damage response in human embryonic stem cells.	Pubmed	1.516e-23	7.136e-19	1.784e-20	2.023e-19	32	397	RPL23A,GAPDH,RPS4X,ACTB,PSMD2,PFN1,HNRNPK,FASN,YWHAQ,ALDOA,GOT2,RAC1,HSP90AA1,HSP90AB1,PSAT1,DSP,CAPZB,CLIC4,RPL14,LDHA,YWHAH,YWHAZ,ARF1,ARHGDIA,EEF2,CCT5,EIF4A1,VPS35,FSCN1,RPL7,PCNA,RPL18
Pubmed	21145461	Dynamics of cullin-RING ubiquitin ligase network revealed by systematic quantitative proteomics.	Pubmed	2.001e-23	9.424e-19	2.298e-20	2.606e-19	59	1696	RPL23A,KCTD12,CCP110,RPL38,RPLP1,GAPDH,RPS4X,RPS6,PSMA2,PSMB3,ACTB,PSMD2,PFN1,PHAX,PGAM5,TUBA4A,KBTBD7,HNRNPK,LRRC47,TUBB4A,FASN,KLHL9,TUBA1A,PRMT5,PURB,DYNLRB1,MLLT11,RPL22L1,YWHAQ,AMOTL2,ALDOA,QDPR,DNAJA1,PLS3,HSP90AA1,HSP90AB1,SLC25A5,DSP,BAG5,BAG4,ENC1,APBB1,RPL14,LDHA,SKP1,YWHAH,YWHAZ,ARHGDIA,PPP2R1A,EEF2,CCT5,EIF4A1,EIF4G2,DYNLL1,EIF3D,SNRNP200,RPL7,PCNA,RPL18
Pubmed	22673621	Identification of atrogin-1-targeted proteins during the myostatin-induced skeletal muscle wasting.	Pubmed	2.582e-23	1.216e-18	2.894e-20	3.281e-19	23	155	GAPDH,ACTB,PSMC3,ACTG1,PSMD2,HNRNPK,LRRC47,TUBA1A,PURB,FBXO32,ALDOA,HSP90AA1,UBQLN2,DSP,RPL14,LDHA,SKP1,YWHAZ,ARHGDIA,EEF2,EIF4A1,RPL7,RPL18
Pubmed	32807901	UFMylation maintains tumour suppressor p53 stability by antagonizing its ubiquitination.	Pubmed	3.295e-23	1.552e-18	3.609e-20	4.091e-19	60	1774	RPL23A,KCTD12,NRIP1,RPL38,RPLP1,GAPDH,RPS4X,RPS6,PSMA2,PSMB3,ACTB,MAP3K20,PSMC3,ACTG1,PSMD2,PFN1,PHAX,PGAM5,TUBA4A,BANF1,GASK1B,HNRNPK,LRRC47,TUBB4A,FASN,TUBA1A,UBTF,GLO1,PRMT5,SLC25A11,RPL22L1,YWHAQ,ALDOA,DNAJA1,PLS3,SDCBP,CNP,HSP90AA1,HSP90AB1,SLC25A5,DSP,RTN4,CAPZB,RPL14,LDHA,YWHAZ,RRP1,NHSL1,PPP2R1A,EEF2,CCT5,EIF4A1,GHITM,DYNLL1,EIF3D,IK,SNRNP200,RPL7,PCNA,RPL18
Pubmed	29331416	Deubiquitinating enzyme PSMD14 promotes tumor metastasis through stabilizing SNAIL in human esophageal squamous cell carcinoma.	Pubmed	6.784e-23	3.194e-18	7.259e-20	8.23e-19	31	383	RPL23A,RPLP1,GAPDH,RPS4X,RPS6,ACTB,PSMC3,PSMD2,HNRNPK,TUBB4A,FASN,TUBA1A,PRMT5,PURB,SLC25A11,YWHAQ,DNAJA1,HSP90AA1,HSP90AB1,SLC25A5,RPL14,LDHA,YWHAZ,PPP2R1A,EEF2,CCT5,EIF4A1,MAP2K1,RPL7,PCNA,RPL18
Pubmed	17634366	Proteolipid protein is required for transport of sirtuin 2 into CNS myelin.	Pubmed	1.998e-22	9.407e-18	2.091e-19	2.37e-18	23	169	GAPDH,ACTB,ACTG1,PGAM1,NEFL,TUBB4A,UBB,NDRG1,TUBA1A,GLUL,ALDOA,HSPA2,PLP1,CNP,MOG,GOT2,HSP90AA1,COX6A1,TPPP,ARF6,CRYAB,CCT5,FSCN1
Pubmed	30713523	Plasticity in the Glucagon Interactome Reveals Novel Proteins That Regulate Glucagon Secretion in ?-TC1-6 Cells.	Pubmed	2.826e-22	1.331e-17	2.893e-19	3.28e-18	26	247	RPL23A,RPLP1,ACTB,ACTG1,PFN1,PGAM1,PTMA,TUBB4A,FASN,UBB,HPCAL1,YWHAQ,ALDOA,HSPA2,HSP90AA1,HSP90AB1,PSAT1,SLC25A5,LDHA,YWHAZ,ARHGDIA,EEF2,CCT5,EIF4A1,PCNA,RPL18
Pubmed	31239290	Targeted and Interactome Proteomics Revealed the Role of PHD2 in Regulating BRD4 Proline Hydroxylation.	Pubmed	3.755e-22	1.768e-17	3.762e-19	4.265e-18	32	441	RPL23A,HIF1A,RPL36A,GAPDH,RPS4X,ACTG1,PGAM5,HNRNPK,LRRC47,FASN,H2BC4,UBTF,PRMT5,YWHAQ,HSPA2,HSP90AA1,HSP90AB1,SLC25A5,DSP,RPL14,LDHA,EEF2,CCT5,CSNK2B,EIF4A1,EIF3D,PIP4K2C,IK,FSCN1,SNRNP200,RPL7,RPL18
Pubmed	30068389	RNA binding proteins co-localize with small tau inclusions in tauopathy.	Pubmed	4.939e-22	2.326e-17	4.845e-19	5.493e-18	27	281	ATP6V1G2,PGAM1,NCDN,HNRNPK,TUBA1A,PURB,GNAI1,SLC25A11,DNAJA1,HSPA2,MOG,CAP1,RAP2B,SLC25A5,CAPZA2,CAPZB,TPPP,YWHAH,RHOG,PPP2R1A,PPP3CA,PPP3CB,CCT5,VPS35,DYNLL1,FSCN1,MAP2K1
Pubmed	22623428	Proteomic analysis of ?4?1 integrin adhesion complexes reveals ?-subunit-dependent protein recruitment.	Pubmed	8.878e-22	4.181e-17	8.532e-19	9.672e-18	33	491	RPL23A,RPL38,GAPDH,RPS4X,RPS6,ACTB,ACTG1,PSMD2,PFN1,HNRNPK,UBB,H2BC4,ALDOA,SDCBP,RAC1,HSP90AB1,RAP2B,SLC25A5,CAPZB,RPL14,LDHA,YWHAZ,ARF1,CNBP,PPP2R1A,EEF2,CCT5,CSNK2B,EIF4A1,VPS35,EIF4G2,SNRNP200,RPL18
Pubmed	26549023	The scaffold protein KSR1, a novel therapeutic target for the treatment of Merlin-deficient tumors.	Pubmed	9.064e-22	4.268e-17	8.536e-19	9.677e-18	29	350	RPL23A,KCTD12,KIFBP,LIN7C,RPS4X,PSMB3,PSMD2,PGAM5,LRRC47,TUBB4A,TUBA1A,SLC25A11,YWHAQ,AMOTL2,DNAJA1,HSPA2,HSP90AA1,HSP90AB1,SLC25A5,RPL14,YWHAH,YWHAZ,PPP2R1A,CCT5,CSNK2B,EIF4A1,PIP4K2C,MAP2K1,RPL18
Pubmed	30463901	BAP1 regulation of the key adaptor protein NCoR1 is critical for ?-globin gene repression.	Pubmed	1.801e-21	8.481e-17	1.663e-18	1.885e-17	50	1318	RPL23A,HMGN5,NRIP1,RPL38,RPL36A,RPLP1,GAPDH,RPS4X,RPS6,ACTB,PSMC3,PSMD2,PFN1,PGAM5,TUBA4A,BANF1,HNRNPK,FASN,TUBA1A,PRMT5,ANP32E,RRP7A,SLC25A11,RPL22L1,HSP90AA1,HSP90AB1,PTBP3,SLC25A5,CAPZA2,RPL14,LDHA,YWHAZ,ACTR3,RRP1,RHEB,ARF6,RHOG,EEF2,CCT5,CSNK2B,EIF4A1,DYNLL1,EIF3D,PIP4K2C,FSCN1,MAP2K1,SNRNP200,RPL7,PCNA,RPL18
Pubmed	28671696	Spatiotemporal profile of postsynaptic interactomes integrates components of complex brain disorders.	Pubmed	3.538e-21	1.666e-16	3.204e-18	3.632e-17	43	963	KCTD12,KIFBP,ACTB,DDN,PFN2,PGAM5,ZEB2,NCDN,HNRNPK,NEFL,KCNJ10,PURB,GLUL,HRAS,GNAI1,YWHAQ,DNAJA1,FBXO45,RAB3A,WASF1,PLP1,CNP,RAC1,HSP90AA1,HSP90AB1,MAPK8IP1,RAP2B,GIT1,CAPZA2,TPPP,SKP1,YWHAH,YWHAZ,GSN,RHEB,PPP2R1A,EEF2,PPP3CA,PPP3CB,EIF4A1,DYNLL1,PIP4K2C,FSCN1
Pubmed	27609421	TNIP2 is a Hub Protein in the NF-?B Network with Both Protein and RNA Mediated Interactions.	Pubmed	5.063e-21	2.384e-16	4.498e-18	5.1e-17	42	922	GPBP1,RPLP1,GAPDH,ACTB,PSMC3,PFN1,PGAM1,PGAM5,ABHD17C,NEFL,JUNB,TUBB4A,FASN,CDK5R1,GLO1,DYNLRB1,GNA12,HES1,RPL22L1,AMOTL2,DNAJA1,WASF1,ZBTB18,HSPA2,SDCBP,GOT2,HSP90AA1,HSP90AB1,SLC25A5,BAG4,CAPZA2,LDHA,SKP1,BHLHE40,SCCPDH,CCT5,CSNK2B,GOLGA7,DYNLL1,EIF1,LSM8,PCNA
Pubmed	31995728	AMPK, a Regulator of Metabolism and Autophagy, Is Activated by Lysosomal Damage via a Novel Galectin-Directed Ubiquitin Signal Transduction System.	Pubmed	6.196e-21	2.917e-16	5.403e-18	6.125e-17	32	484	GAPDH,RPS4X,RPS6,ACTB,PSMD2,PFN1,PGAM5,HNRNPK,FASN,STXBP3,PRMT5,SLC25A11,YWHAQ,ALDOA,DNAJA1,PLS3,SDCBP,HSP90AA1,HSP90AB1,RAP2B,SLC25A5,RPL14,LDHA,YWHAZ,PPP2R1A,EEF2,SLC12A2,EIF4A1,VPS35,RPL7,PCNA,RPL18
Pubmed	19322201	Ubiquitin-mediated proteolysis of HuR by heat shock.	Pubmed	9.773e-21	4.602e-16	8.367e-18	9.486e-17	55	1671	CCP110,NRIP1,GLTP,LIN7C,SLC39A11,ACTB,MAP3K20,DAZAP2,SIK1,CCND1,PFN1,NDRG3,NDUFC2,ZEB2,PTMA,LRRC47,NFIA,PURB,PNRC1,IRF2BPL,HES1,FKBP1A,ZBTB18,PMP22,PTBP3,GPM6B,ISCA1,UBQLN2,GIT1,UBL3,MAT2B,TENT5A,DUSP7,BAG4,CAPZA2,FAM131A,CBFB,SKP1,BHLHE40,YWHAH,BTBD3,EXOC8,TGFA,RHOB,PPP2R1A,C1orf198,PPP3CB,TOB1,RASL11A,VPS35,ERRFI1,MOB3B,MTURN,PIP4K2C,MAP2K1
Pubmed	26777405	ATPase-Modulated Stress Granules Contain a Diverse Proteome and Substructure.	Pubmed	9.972e-21	4.695e-16	8.384e-18	9.505e-17	27	315	CARHSP1,PSMD2,PFN2,PGAM5,TUBA4A,BANF1,PRMT5,PURB,ANP32E,YWHAQ,DNAJA1,CAP1,HSP90AA1,PTBP3,DSP,CAPZA2,CLIC4,CBFB,YWHAH,CRYAB,PPP2R1A,EIF4A1,EIF4G2,EIF3D,IK,FSCN1,PCNA
Pubmed	27462432	A genome-wide IR-induced RAD51 foci RNAi screen identifies CDC73 involved in chromatin remodeling for DNA repair.	Pubmed	1.162e-20	5.473e-16	9.602e-18	1.089e-16	21	153	GAPDH,PSMD2,PFN1,HNRNPK,UBB,GNA12,YWHAQ,ALDOA,DNAJA1,HSPA2,HSP90AA1,HSP90AB1,DSP,CAPZB,LDHA,YWHAZ,ARF1,EEF2,CCT5,RPL7,PCNA
Pubmed	26972000	Substrate-Trapped Interactors of PHD3 and FIH Cluster in Distinct Signaling Pathways.	Pubmed	2.213e-20	1.042e-15	1.796e-17	2.036e-16	52	1517	CCP110,HIF1A,GPBP1,RPLP1,PSMA2,PSMB3,PSMC3,PSMD2,PFN2,NDUFB10,PGAM5,NCDN,HNRNPK,TUBB4A,FASN,MID1IP1,STXBP3,SUGT1,PRMT5,PURB,GLUL,MLLT11,SLC25A11,YWHAQ,DNAJA1,FBXO45,CNP,VBP1,RAC1,HSP90AA1,SLC25A5,DSP,RTN4,BAG5,CAPZA2,CAPZB,APBB1,NCOA4,SKP1,YWHAH,YWHAZ,CDC42EP1,NHSL1,PPP2R1A,EEF2,CCT5,CSNK2B,EIF4A1,GET3,ERRFI1,DYNLL1,PCNA
Pubmed	27025967	Prohibitin 1 regulates tumor cell apoptosis via the interaction with X-linked inhibitor of apoptosis protein.	Pubmed	3.066e-20	1.444e-15	2.447e-17	2.774e-16	37	725	RPL23A,RPL38,RPLP1,RPS4X,RPS6,ACTB,MAP3K20,PHAX,TUBA4A,HNRNPK,TUBB4A,FASN,UBB,PRMT5,DYNLRB1,SLC25A11,YWHAQ,DNAJA1,CNP,HSP90AA1,HSP90AB1,SLC25A5,BAG4,RPL14,LDHA,SKP1,RHEB,EEF2,RAB34,CCT5,EIF4A1,VPS35,ATP2B1,SNRNP200,RPL7,PCNA,RPL18
Pubmed	33916271	N-Terminal Acetyltransferase Naa40p Whereabouts Put into N-Terminal Proteoform Perspective.	Pubmed	5.865e-20	2.762e-15	4.603e-17	5.218e-16	41	934	KCTD12,RPL36A,RPLP1,GAPDH,RPS6,PSMB3,PFN1,PHAX,HNRNPK,PTMA,FASN,NDRG1,SUGT1,UBTF,GLO1,ANP32E,YWHAQ,ALDOA,SDCBP,VBP1,HSP90AA1,HSP90AB1,PSAT1,DSP,RTN4,CAPZA2,APBB1,RPL14,LDHA,YWHAZ,RHEB,ARHGDIA,CSNK2B,EIF4G2,DYNLL1,EIF3D,SMCR8,SNRNP200,RPL7,PCNA,RPL18
Pubmed	30550785	Irisin Mediates Effects on Bone and Fat via ?V Integrin Receptors.	Pubmed	1.045e-19	4.922e-15	8.069e-17	9.147e-16	50	1451	RPL23A,RPL38,RPL36A,GAPDH,RPS4X,RPS6,ACTB,PFN1,WLS,NDUFB3,NDUFB10,PGAM5,NDUFC2,HNRNPK,FASN,GNG12,GLUL,YWHAQ,ALDOA,GOT2,RAC1,HSP90AA1,HSP90AB1,ISCA1,SLC25A5,DSP,COX4I1,CAT,RPL14,LDHA,YWHAZ,RHEB,RHOG,CHCHD4,EEF2,SCCPDH,RAB34,CRACDL,CSNK2B,EIF4A1,VPS35,FTH1,CHCHD2,PIP4K2C,EIF1,ATP2B1,SNRNP200,RPL7,PCNA,RPL18
Pubmed	30455355	Physiological and pathophysiological characteristics of ataxin-3 isoforms.	Pubmed	1.139e-19	5.363e-15	8.528e-17	9.668e-16	25	281	RPL38,GAPDH,RPS4X,RPS6,PSMC3,PSMD2,PFN1,PGAM5,TUBA4A,HNRNPK,TUBB4A,FASN,SLC25A11,ALDOA,DNAJA1,HSP90AA1,HSP90AB1,PSAT1,SLC25A5,DSP,BAG5,EEF2,CCT5,GET3,SNRNP200
Pubmed	25324306	hnRNPA1 couples nuclear export and translation of specific mRNAs downstream of FGF-2/S6K2 signalling.	Pubmed	1.141e-19	5.372e-15	8.528e-17	9.668e-16	27	346	RPL23A,GAPDH,RPS4X,RPS6,ACTB,PSMC3,ACTG1,PFN1,HNRNPK,SUGT1,RPL22L1,YWHAQ,ALDOA,DNAJA1,HSP90AA1,HSP90AB1,SLC25A5,DSP,RPL14,LDHA,YWHAH,YWHAZ,GSN,PPP2R1A,EEF2,CCT5,PCNA
Pubmed	25147182	Quantitative Lys-?-Gly-Gly (diGly) proteomics coupled with inducible RNAi reveals ubiquitin-mediated proteolysis of DNA damage-inducible transcript 4 (DDIT4) by the E3 ligase HUWE1.	Pubmed	1.43e-19	6.734e-15	1.052e-16	1.193e-15	28	384	GAPDH,RPS4X,PSMA2,PSMC3,PSMD2,PGAM5,HNRNPK,FASN,UBB,ALDOA,DNAJA1,HSP90AA1,HSP90AB1,PSAT1,SLC25A5,RTN4,CAPZB,LDHA,YWHAH,YWHAZ,ARF1,PPP2R1A,EEF2,CCT5,EIF4A1,GET3,PCNA,RPL18
Pubmed	25756610	DNA damage shifts circadian clock time via Hausp-dependent Cry1 stabilization.	Pubmed	2.04e-19	9.604e-15	1.478e-16	1.675e-15	21	175	RPS6,PSMC3,PSMD2,HNRNPK,FASN,UBB,PRMT5,YWHAQ,DNAJA1,CNP,HSP90AA1,HSP90AB1,SLC25A5,SKP1,YWHAH,YWHAZ,PPP2R1A,EEF2,CCT5,EIF4A1,SNRNP200
Pubmed	25959826	Quantitative interaction proteomics of neurodegenerative disease proteins.	Pubmed	2.556e-19	1.204e-14	1.824e-16	2.068e-15	26	323	RPL38,RPLP1,GAPDH,PSMA2,PSMC3,ACTG1,PSMD2,PFN1,PGAM1,NEFL,FASN,YWHAQ,ALDOA,DNAJA1,HSP90AA1,HSP90AB1,UBQLN2,LDHA,SKP1,YWHAH,YWHAZ,ACTR3,PPP2R1A,EEF2,CCT5,DYNLL1
Pubmed	18307411	The tumour suppressor PTEN mediates a negative regulation of the E3 ubiquitin-protein ligase Nedd4.	Pubmed	2.598e-19	1.223e-14	1.826e-16	2.07e-15	18	110	RPLP1,RPS4X,ACTB,PSMC3,PFN1,HNRNPK,FASN,RPL22L1,CAP1,HSP90AA1,HSP90AB1,LDHA,ACTR3,EEF2,CCT5,EIF4A1,PCNA,RPL18
Pubmed	26618866	?F508 CFTR interactome remodelling promotes rescue of cystic fibrosis.	Pubmed	3.3e-19	1.554e-14	2.285e-16	2.591e-15	34	640	RPLP1,PSMA2,PSMB3,PSMC3,PFN1,PGAM1,PTMA,FASN,UBTF,GLO1,PURB,SLC25A11,ALDOA,DNAJA1,CAP1,DSP,CAPZA2,CAPZB,CAT,RPL14,LDHA,SKP1,YWHAH,YWHAZ,ACTR3,GSN,EXOC8,PPP2R1A,EEF2,CCT5,FTH1,FSCN1,ATP2B1,RPL7
Pubmed	32529326	The necdin interactome: evaluating the effects of amino acid substitutions and cell stress using proximity-dependent biotinylation (BioID) and mass spectrometry.	Pubmed	4.361e-19	2.053e-14	2.976e-16	3.374e-15	26	330	RPL23A,GAPDH,RPS4X,RPS6,ACTB,PFN1,HNRNPK,LRRC47,FASN,SUGT1,ALDOA,HSP90AA1,HSP90AB1,SLC25A5,DSP,CAPZB,LDHA,EEF2,CCT5,EIF4A1,EIF3D,IK,FSCN1,SNRNP200,RPL7,RPL18
Pubmed	19423573	A protein interaction network for the large conductance Ca(2+)-activated K(+) channel in the mouse cochlea.	Pubmed	4.468e-19	2.104e-14	3.005e-16	3.407e-15	20	157	LIN7C,GAPDH,ACTB,ACTG1,HNRNPK,HPCA,NEFL,NDRG1,TUBA1A,HPCAL1,GLO1,YWHAQ,ALDOA,HSPA2,LDHA,YWHAH,YWHAZ,ACTR3,CRYAB,PCNA
Pubmed	25437307	LINKIN, a new transmembrane protein necessary for cell adhesion.	Pubmed	5.227e-19	2.461e-14	3.466e-16	3.93e-15	30	480	RPL23A,RPL38,RPL36A,RPLP1,GAPDH,RPS4X,RPS6,ACTB,NDUFB10,HNRNPK,FASN,TUBA1A,DYNLRB1,SLC25A11,RPL22L1,DNAJA1,HSP90AA1,HSP90AB1,SLC25A5,BAG4,RPL14,CDC42EP1,PPP2R1A,EEF2,CCT5,CSNK2B,DYNLL1,EIF3D,PCNA,RPL18
Pubmed	32665550	NudCL2 regulates cell migration by stabilizing both myosin-9 and LIS1 with Hsp90.	Pubmed	5.461e-19	2.572e-14	3.572e-16	4.049e-15	26	333	RPL23A,RPLP1,GAPDH,RPS6,ACTB,TUBA4A,HNRNPK,PRMT5,GNA12,YWHAQ,PLS3,HSP90AA1,SLC25A5,DSP,CAPZB,RPL14,LDHA,YWHAZ,ACTR3,SLC12A2,CCT5,EIF3D,FSCN1,SNRNP200,RPL7,RPL18
Pubmed	31048545	WWP2 ubiquitylates RNA polymerase II for DNA-PK-dependent transcription arrest and repair at DNA breaks.	Pubmed	8.415e-19	3.962e-14	5.428e-16	6.153e-15	33	615	RPL23A,RPL38,RPL36A,LIN7C,RPLP1,RPS4X,RPS6,MAP3K20,ACTG1,PGAM5,HNRNPK,FASN,TUBA1A,UBTF,RPL22L1,YWHAQ,AMOTL2,DNAJA1,HSP90AA1,HSP90AB1,SLC25A5,CAPZA2,CAPZB,RPL14,YWHAZ,PPP2R1A,EEF2,EIF4A1,EIF4G2,EIF3D,SNRNP200,RPL7,RPL18
Pubmed	33545068	Systematically defining selective autophagy receptor-specific cargo using autophagosome content profiling.	Pubmed	1.183e-18	5.572e-14	7.53e-16	8.537e-15	46	1297	RPL23A,LIN7C,GAPDH,PEG10,ACTB,GATM,PSMC3,ACTG1,GABARAP,PSMD2,PFN1,TUBA4A,FASN,SUGT1,GLO1,MAP1LC3B,DNAJA1,PLS3,SDCBP,CNP,GOT2,RAC1,HSP90AA1,HSP90AB1,UBQLN2,DSP,RTN4,CAT,RPL14,NCOA4,LDHA,YWHAZ,ARF1,RHEB,RHOB,RHOG,ARHGDIA,PPP2R1A,EEF2,PPP3CA,CCT5,CSNK2B,EIF4A1,FTH1,MAP2K1,PCNA
Pubmed	24952961	A high-resolution spatiotemporal atlas of gene expression of the developing mouse brain.	Pubmed	1.53e-18	7.205e-14	9.607e-16	1.089e-14	56	1937	KCTD12,HMGN5,SOX10,NRIP1,HIF1A,RPS4X,PEG10,PENK,ACTB,CAMTA2,SOX8,NRN1,ZEB2,STRIP2,FZD7,PLEKHG1,CDK5R1,KCNC2,NFIA,UBTF,GLUL,HES1,OLIG1,QDPR,RAB3A,PLP1,CNP,MOG,RAC1,TFEB,HTR1A,DSP,GPR37,WNT3,ENC1,NR4A3,POU3F1,LMO4,BHLHE40,RHEB,ARF6,TGFA,NFE2L3,HHIP,SOWAHA,SCCPDH,PPP3CA,EFNB3,SLC12A2,LMO1,CSNK2B,FIBCD1,ATF4,EMX2,NEUROD6,OLIG2
Pubmed	17620599	Functional specialization of beta-arrestin interactions revealed by proteomic analysis.	Pubmed	2.083e-18	9.806e-14	1.29e-15	1.463e-14	25	317	RPLP1,GAPDH,RPS4X,RPS6,ACTB,TUBA4A,HNRNPK,TUBB4A,FASN,UBB,TUBA1A,PRMT5,YWHAQ,HSP90AA1,HSP90AB1,CAPZA2,RPL14,YWHAH,YWHAZ,GSN,PPP2R1A,EEF2,VPS35,RPL7,RPL18
Pubmed	30890647	Nuclear actin interactome analysis links actin to KAT14 histone acetyl transferase and mRNA splicing.	Pubmed	2.255e-18	1.062e-13	1.379e-15	1.563e-14	30	506	RPL23A,RPLP1,GAPDH,ACTB,PSMC3,PFDN5,PFN1,PHAX,PFN2,PTMA,FASN,GNG12,ANP32E,DNAJA1,PLS3,SDCBP,CAP1,CAPZA2,CAPZB,RPL14,SKP1,YWHAZ,ACTR3,GSN,EEF2,CCT5,EIF4A1,IK,SNRNP200,PCNA
Pubmed	31620119	Interactome of the Autoimmune Risk Protein ANKRD55.	Pubmed	2.452e-18	1.155e-13	1.48e-15	1.678e-14	21	197	GAPDH,ACTB,PSMC3,PGAM5,TUBB4A,FASN,PRMT5,SLC25A11,YWHAQ,DNAJA1,HSP90AA1,HSP90AB1,SLC25A5,YWHAH,YWHAZ,PPP2R1A,EEF2,PPP3CA,EIF4A1,SNRNP200,PCNA
Pubmed	27880917	Phenotypic and Interaction Profiling of the Human Phosphatases Identifies Diverse Mitotic Regulators.	Pubmed	3.51e-18	1.653e-13	2.092e-15	2.372e-14	41	1048	HMGN5,ELP5,ACTB,PSMC3,ACTG1,GABARAP,PSMD2,BANF1,NEFL,STXBP3,SUGT1,UBTF,VAMP2,MLLT11,YWHAQ,DNAJA1,WASF1,HSPA2,VBP1,HSP90AA1,HSP90AB1,PSAT1,SLC25A5,DSP,COX4I1,BAG5,SKP1,YWHAH,YWHAZ,ACTR3,CDC42EP1,NHSL1,PPP2R1A,FBXL16,SCCPDH,PPP3CA,PPP3CB,SLC12A2,CCT5,IK,ATP2B1
Pubmed	27591049	SPATA2 Links CYLD to LUBAC, Activates CYLD, and Controls LUBAC Signaling.	Pubmed	3.977e-18	1.872e-13	2.341e-15	2.653e-14	31	559	RPL23A,RPLP1,GAPDH,RPS4X,RPS6,ACTB,PSMC3,PSMD2,PGAM5,TUBA4A,HNRNPK,TUBB4A,FASN,SUGT1,PRMT5,MLLT11,YWHAQ,DNAJA1,HSP90AA1,HSP90AB1,SLC25A5,DSP,CAT,RPL14,YWHAZ,EEF2,CCT5,EIF3D,RPL7,PCNA,RPL18
Pubmed	21630459	Proteomic characterization of the human sperm nucleus.	Pubmed	4.544e-18	2.14e-13	2.642e-15	2.995e-14	28	438	GAPDH,RPS6,PSMA2,PSMB3,PSMC3,ACTG1,BANF1,TUBB4A,UBB,H2BC4,TUBA1A,GLUL,SLC25A11,ALDOA,HSPA2,HSP90AA1,SLC25A5,MAT2B,DSP,BAG5,LDHA,YWHAZ,EEF2,SCCPDH,CSNK2B,FTH1,RPL7,RPL18
Pubmed	31180492	Proteomic characterization of chromosomal common fragile site (CFS)-associated proteins uncovers ATRX as a regulator of CFS stability.	Pubmed	4.788e-18	2.254e-13	2.749e-15	3.117e-14	33	652	RPL23A,GAPDH,RPS4X,ACTB,ACTG1,PSMD2,PFN1,PGAM5,TUBA4A,HNRNPK,PTMA,JUNB,GLUL,YWHAQ,ALDOA,PLS3,HSP90AA1,HSP90AB1,SLC25A5,DSP,COX4I1,CAPZA2,CAPZB,CAT,RPL14,LDHA,YWHAZ,EEF2,EIF4A1,SNRNP200,RPL7,PCNA,RPL18
Pubmed	25852190	Integrative analysis of kinase networks in TRAIL-induced apoptosis provides a source of potential targets for combination therapy.	Pubmed	4.948e-18	2.33e-13	2.807e-15	3.182e-14	27	401	KIFBP,LIN7C,RPLP1,GAPDH,TUBA4A,TUBB4A,FASN,GNG12,PARD6A,PRMT5,SLC25A11,YWHAQ,DNAJA1,HSPA2,GIT1,DSP,CAPZA2,CAPZB,SKP1,YWHAH,YWHAZ,CNBP,EEF2,SLC12A2,CCT5,CSNK2B,DYNLL1
Pubmed	33567341	USP11 mediates repair of DNA-protein cross-links by deubiquitinating SPRTN metalloprotease.	Pubmed	5.374e-18	2.53e-13	3.012e-15	3.415e-14	31	565	RPL38,GAPDH,RPS4X,RPS6,PSMB3,PSMC3,ACTG1,PSMD2,PGAM5,TUBA4A,HNRNPK,TUBB4A,FASN,SLC25A11,DNAJA1,HSPA2,CNP,HSP90AA1,HSP90AB1,RAP2B,SLC25A5,BAG5,APBB1,CDC42EP1,RHOG,PPP2R1A,EEF2,CCT5,EIF4A1,PCNA,RPL18
Pubmed	23246001	SGTA recognizes a noncanonical ubiquitin-like domain in the Bag6-Ubl4A-Trc35 complex to promote endoplasmic reticulum-associated degradation.	Pubmed	9.02e-18	4.247e-13	4.996e-15	5.664e-14	22	239	RPL23A,RPL38,RPLP1,RPS4X,RPS6,ACTB,ACTG1,HNRNPK,TUBB4A,STXBP3,TUBA1A,PRMT5,SLC25A11,HSPA2,HSP90AA1,HSP90AB1,SLC25A5,RPL14,EEF2,GET3,RPL7,RPL18
Pubmed	26217791	Quantitative analysis of PPT1 interactome in human neuroblastoma cells.	Pubmed	9.246e-18	4.353e-13	5.062e-15	5.739e-14	21	210	RPL23A,GAPDH,ACTB,HNRNPK,FASN,YWHAQ,DNAJA1,HSPA2,HSP90AA1,HSP90AB1,GIT1,SLC25A5,CAPZB,LDHA,YWHAZ,PPP2R1A,EEF2,CCT5,FTH1,DYNLL1,RPL7
Pubmed	26816005	Homologous Transcription Factors DUX4 and DUX4c Associate with Cytoplasmic Proteins during Muscle Differentiation.	Pubmed	9.781e-18	4.605e-13	5.233e-15	5.933e-14	23	271	RPL23A,GAPDH,RPS4X,RPS6,ACTG1,NDUFB10,HNRNPK,FASN,GNG12,CAP1,SLC25A5,RPL14,LDHA,GSN,ARF1,PPP2R1A,EEF2,CCT5,CSNK2B,EIF4A1,SNRNP200,RPL7,RPL18
Pubmed	25737280	Control of a neuronal morphology program by an RNA-binding zinc finger protein, Unkempt.	Pubmed	9.781e-18	4.605e-13	5.233e-15	5.933e-14	23	271	PLK2,ACTB,TUBB4A,ANP32E,PNRC1,RPL22L1,PLS3,SDCBP,HSP90AA1,HSP90AB1,RTN4,LDHA,YWHAZ,ACTR3,ARF1,EEF2,CCT5,CSNK2B,EIF4A1,VPS35,GHITM,EIF4G2,ATP2B1
Pubmed	33194618	TRIM37 Mediates Chemoresistance and Maintenance of Stemness in Pancreatic Cancer Cells	Pubmed	1.07e-17	5.039e-13	5.642e-15	6.397e-14	24	305	RPL23A,GAPDH,ACTB,PFN1,PFN2,PGAM1,TUBA1A,YWHAQ,ALDOA,MOG,HSP90AA1,HSP90AB1,SLC25A5,CAPZB,RPL14,LDHA,YWHAZ,ACTR3,GSN,EEF2,FTH1,FSCN1,RPL7,PCNA
Pubmed	23125841	Characterization of staufen1 ribonucleoproteins by mass spectrometry and biochemical analyses reveal the presence of diverse host proteins associated with human immunodeficiency virus type 1.	Pubmed	1.078e-17	5.078e-13	5.642e-15	6.397e-14	22	241	GAPDH,RPS4X,RPS6,ACTB,PSMD2,TUBA4A,HNRNPK,FASN,TUBA1A,SLC25A11,YWHAQ,PLS3,SLC25A5,RPL14,LDHA,YWHAZ,ARF6,EIF4A1,EIF3D,SNRNP200,RPL7,RPL18
Pubmed	21081503	RioK1, a new interactor of protein arginine methyltransferase 5 (PRMT5), competes with pICln for binding and modulates PRMT5 complex composition and substrate specificity.	Pubmed	2.139e-17	1.007e-12	1.107e-14	1.255e-13	27	425	RPL23A,RPL38,RPL36A,GAPDH,RPS4X,RPS6,ACTB,ACTG1,PHAX,TUBA4A,HNRNPK,FASN,H2BC4,TUBA1A,PRMT5,PURB,DNAJA1,HSP90AA1,HSP90AB1,RPL14,LDHA,RRP1,PPP2R1A,EIF4A1,SNRNP200,RPL7,RPL18
Pubmed	27507650	Long-term potentiation modulates synaptic phosphorylation networks and reshapes the structure of the postsynaptic interactome.	Pubmed	2.572e-17	1.211e-12	1.316e-14	1.492e-13	22	251	DDN,NCDN,NEFL,KCNJ10,GLUL,GNAI1,YWHAQ,RAB3A,WASF1,CNP,RAC1,RAP2B,GIT1,CAPZA2,TPPP,YWHAH,YWHAZ,GSN,PPP3CA,PPP3CB,CSNK2B,FSCN1
Pubmed	21423176	Analysis of the myosin-II-responsive focal adhesion proteome reveals a role for ?-Pix in negative regulation of focal adhesion maturation.	Pubmed	2.983e-17	1.404e-12	1.51e-14	1.712e-13	23	285	RPL38,RPLP1,RPS4X,ACTB,PFN1,HNRNPK,GNA12,YWHAQ,CAP1,RAC1,GIT1,CAT,YWHAZ,ACTR3,GSN,ARF1,ARF6,CDC42EP1,RHOB,RHOG,CSRP1,RPL7,RPL18
Pubmed	22586326	Functional proteomics establishes the interaction of SIRT7 with chromatin remodeling complexes and expands its role in regulation of RNA polymerase I transcription.	Pubmed	3.961e-17	1.865e-12	1.984e-14	2.249e-13	32	653	RPL23A,RPL38,RPLP1,RPS4X,RPS6,PSMC3,PSMD2,PGAM1,PGAM5,LRRC47,NEFL,TUBB4A,FASN,UBTF,PRMT5,RRP7A,DNAJA1,HSPA2,CAP1,DSP,RPL14,ACTR3,RRP1,ARHGDIA,PPP2R1A,CCT5,EIF4A1,EIF3D,IK,FSCN1,SNRNP200,RPL7
Pubmed	23533145	In-depth proteomic analyses of exosomes isolated from expressed prostatic secretions in urine.	Pubmed	4.387e-17	2.066e-12	2.174e-14	2.465e-13	40	1070	GAPDH,PSMA2,ACTB,GATM,ACTG1,PFN1,PGAM1,HNRNPK,TUBB4A,FASN,UBB,KL,GNG12,GLO1,ALDOA,QDPR,NAXE,SDCBP,CNP,GOT2,CAP1,RAC1,HSP90AA1,HSP90AB1,MAT2B,CAPZA2,CAPZB,CAT,LDHA,YWHAZ,ACTR3,GSN,ARF1,ARF6,CRYAB,RHOG,ARHGDIA,PPP2R1A,EEF2,FTH1
Pubmed	21081666	Nuclear import of histone deacetylase 5 by requisite nuclear localization signal phosphorylation.	Pubmed	4.62e-17	2.175e-12	2.248e-14	2.549e-13	22	258	RPS4X,PSMD2,PGAM5,FASN,TUBA1A,PRMT5,SLC25A11,YWHAQ,ALDOA,DNAJA1,GOT2,HSP90AA1,HSP90AB1,LDHA,YWHAH,YWHAZ,PPP2R1A,CCT5,EIF4A1,SNRNP200,RPL7,PCNA
Pubmed	24337577	Protein interaction screening for the ankyrin repeats and suppressor of cytokine signaling (SOCS) box (ASB) family identify Asb11 as a novel endoplasmic reticulum resident ubiquitin ligase.	Pubmed	4.631e-17	2.181e-12	2.248e-14	2.549e-13	20	198	RPL38,GAPDH,PSMA2,ACTB,PSMC3,PSMD2,PFN1,PFN2,PGAM1,PGAM5,HNRNPK,TUBB4A,UBE2D1,GLO1,DNAJA1,SLC25A5,LDHA,CRYAB,FTH1,PCNA
Pubmed	26638075	A Dynamic Protein Interaction Landscape of the Human Centrosome-Cilium Interface.	Pubmed	4.991e-17	2.35e-12	2.398e-14	2.719e-13	52	1820	KCTD12,CCP110,KIFBP,LIN7C,CARHSP1,PSMC3,PSMD2,ATP6V1F,PFDN5,WLS,BANF1,PTMA,LRRC47,PLEKHG1,TUBB4A,KLHL9,NDRG1,SUGT1,TUBA1A,VAMP2,UGT8,DYNLRB1,YWHAQ,MAP1LC3B,DNAJA1,HSPA2,SDCBP,VBP1,HSP90AA1,HSP90AB1,ISCA1,DSP,FA2H,RTN4,CAPZA2,CAPZB,APBB1,LDHA,YWHAH,YWHAZ,ACTR3,EPN2,PPP2R1A,C1orf198,SLC12A2,CCT5,CSRP1,VPS35,DYNLL1,MAP2K1,SMCR8,ATP2B1
Pubmed	22681889	The mRNA-bound proteome and its global occupancy profile on protein-coding transcripts.	Pubmed	5.294e-17	2.493e-12	2.51e-14	2.846e-13	35	807	SECISBP2L,RPL23A,KCTD12,HMGN5,RPL36A,RPS4X,PEG10,MAP3K20,PFN1,HNRNPK,LRRC47,FASN,UBTF,PURB,C11orf68,SLC25A11,ALDOA,MEX3B,GOT2,HSP90AA1,HSP90AB1,PTBP3,BAG4,RPL14,ARF1,RRP1,CNBP,EEF2,EIF4A1,EIF4G2,EIF3D,EIF1,LSM8,SNRNP200,RPL7
Pubmed	32877691	A High-Density Human Mitochondrial Proximity Interaction Network.	Pubmed	5.331e-17	2.51e-12	2.51e-14	2.846e-13	47	1496	RPL23A,KIFBP,PDK2,PSMA2,PSMB3,PSMC3,PSMD2,ATP6V1F,PFDN5,NDUFB10,PGAM5,KBTBD7,HNRNPK,NEFL,UBB,SUGT1,GLO1,PURB,ACOT2,YWHAQ,DNAJA1,CNP,VBP1,PTBP3,ISCA1,UBQLN2,SLC25A5,COX4I1,RTN4,BAG5,COX6A1,APBB1,CAT,RPL14,SKP1,YWHAH,YWHAZ,RRP1,CHCHD4,C1orf198,SLC12A2,CCT5,GHITM,CHCHD2,SMCR8,RPL7,RPL18
Pubmed	25192599	Interaction of amyotrophic lateral sclerosis/frontotemporal lobar degeneration-associated fused-in-sarcoma with proteins involved in metabolic and protein degradation pathways.	Pubmed	6.229e-17	2.933e-12	2.904e-14	3.292e-13	20	201	GAPDH,ACTB,PFN1,HNRNPK,FASN,TUBA1A,YWHAQ,ALDOA,GOT2,HSP90AA1,HSP90AB1,SLC25A5,RPL14,LDHA,YWHAZ,EEF2,CCT5,EIF4A1,PCNA,RPL18
Pubmed	12665801	Exploring proteomes and analyzing protein processing by mass spectrometric identification of sorted N-terminal peptides.	Pubmed	6.943e-17	3.269e-12	3.205e-14	3.633e-13	22	263	ATP6V1G2,GAPDH,ACTB,ACTG1,SOX8,SUGT1,PRMT5,DYNLRB1,ACOT2,YWHAQ,ALDOA,FKBP1A,CAP1,CAPZA2,CAPZB,CAT,YWHAH,YWHAZ,GSN,CDC42EP1,C1orf198,EIF4G2
Pubmed	32814769	Histone methyltransferase DOT1L coordinates AR and MYC stability in prostate cancer.	Pubmed	7.524e-17	3.543e-12	3.44e-14	3.9e-13	22	264	GAPDH,RPS4X,RPS6,PSMA2,PSMB3,PSMC3,PSMD2,PGAM5,UBB,H2BC4,GLUL,GNAI1,SLC25A5,DSP,CAPZA2,CAPZB,LDHA,YWHAZ,ACTR3,EEF2,EIF4A1,SNRNP200
Pubmed	30425250	Proteome-wide analysis of USP14 substrates revealed its role in hepatosteatosis via stabilization of FASN.	Pubmed	8.499e-17	4.002e-12	3.848e-14	4.362e-13	24	334	RPLP1,GAPDH,RPS4X,PSMA2,PSMB3,ACTB,PSMC3,ACTG1,PSMD2,BANF1,FASN,UBB,GNG12,SLC25A11,DNAJA1,PLS3,DSP,CAPZA2,CAPZB,LDHA,ACTR3,CCT5,SNRNP200,RPL18
Pubmed	16263121	A proteomic snapshot of the human heat shock protein 90 interactome.	Pubmed	9.33e-17	4.393e-12	4.184e-14	4.743e-13	12	40	GAPDH,RPS4X,RPS6,ACTG1,FASN,ALDOA,HSP90AA1,HSP90AB1,PSAT1,LDHA,EEF2,RPL7
Pubmed	26831064	CHK2-BRCA1 tumor-suppressor axis restrains oncogenic Aurora-A kinase to ensure proper mitotic microtubule assembly.	Pubmed	1.014e-16	4.773e-12	4.502e-14	5.104e-13	28	494	RPL23A,RPLP1,GAPDH,RPS6,PSMC3,PSMD2,PFN1,TUBA4A,HNRNPK,FASN,PRMT5,YWHAQ,ALDOA,DNAJA1,CAP1,HSP90AA1,HSP90AB1,DSP,RPL14,LDHA,YWHAZ,EEF2,CCT5,VPS35,SNRNP200,RPL7,PCNA,RPL18
Pubmed	29298432	Characterizing ZC3H18, a Multi-domain Protein at the Interface of RNA Production and Destruction Decisions.	Pubmed	1.368e-16	6.439e-12	5.993e-14	6.795e-13	33	731	RPL23A,RPL38,RPL36A,RPLP1,GAPDH,RPS6,ACTG1,PFN1,PGAM5,HNRNPK,PTMA,PURB,SLC25A11,ALDOA,HSP90AA1,HSP90AB1,SLC25A5,DSP,RPL14,LDHA,SKP1,YWHAZ,RRP1,PPP2R1A,EEF2,CSNK2B,DYNLL1,EIF3D,IK,LSM8,SNRNP200,RPL7,RPL18
Pubmed	17353931	Large-scale mapping of human protein-protein interactions by mass spectrometry.	Pubmed	1.375e-16	6.473e-12	5.993e-14	6.795e-13	43	1284	RPL23A,KCTD12,KIFBP,RPL38,RPL36A,GAPDH,PSMA2,PSMB3,PSMC3,GABARAP,PSMD2,H2BC4,ACOT2,YWHAQ,DNAJA1,PLS3,GOT2,RAC1,GIT1,DSP,COX4I1,RTN4,CAPZA2,CAPZB,SKP1,YWHAZ,ACTR3,GSN,ARF6,CNBP,ARHGDIA,LIG4,RASGRP1,PPP2R1A,CSNK2B,EIF4A1,VPS35,EIF4G2,MOB3B,DYNLL1,EIF3D,FSCN1,SNRNP200
Pubmed	23443559	LGALS3BP regulates centriole biogenesis and centrosome hypertrophy in cancer cells.	Pubmed	1.664e-16	7.833e-12	7.186e-14	8.147e-13	31	639	RPL23A,RPL38,RPS4X,RPS6,ACTB,CCND1,PGAM5,TUBA4A,HPCA,TUBB4A,UBB,TUBA1A,HPCAL1,YWHAQ,DNAJA1,HSPA2,HSP90AA1,HSP90AB1,DSP,RPL14,MZT1,SKP1,PPP2R1A,PPP3CA,PPP3CB,CCT5,FTH1,SNRNP200,RPL7,PCNA,RPL18
Pubmed	31059266	Identification of a USP9X Substrate NFX1-123 by SILAC-Based Quantitative Proteomics.	Pubmed	1.927e-16	9.072e-12	8.247e-14	9.35e-13	25	384	RPL23A,RPL36A,RPS4X,RPS6,PSMC3,PSMD2,PGAM5,UBTF,SLC25A11,YWHAQ,ALDOA,DNAJA1,SLC25A5,CAPZB,LDHA,SKP1,YWHAZ,RRP1,EEF2,CCT5,EIF3D,IK,SNRNP200,RPL7,RPL18
Pubmed	28298427	Systematic protein-protein interaction mapping for clinically relevant human GPCRs.	Pubmed	2.519e-16	1.186e-11	1.069e-13	1.212e-12	32	697	LIN7C,GAPDH,ACTB,PSMC3,WLS,CHN1,HNRNPK,FZD7,CD82,MID1IP1,SUGT1,UGT8,GNA12,SLC25A11,YWHAQ,QDPR,RAB3A,PLP1,MOG,CDIP1,MAT2B,GPR37,FA2H,RTN4,CBFB,CNBP,RHOG,CSNK2B,GHITM,FTH1,FSCN1,ATP2B1
Pubmed	23438482	Proteomic analysis of the NOS2 interactome in human airway epithelial cells.	Pubmed	3.716e-16	1.75e-11	1.562e-13	1.771e-12	17	138	RPS4X,PSMA2,PSMC3,PSMD2,FASN,YWHAQ,DNAJA1,FBXO45,HSPA2,HSP90AA1,HSP90AB1,SLC25A5,SKP1,YWHAZ,PPP2R1A,CCT5,RPL7
Pubmed	30457570	Complementary proteomics strategies capture an ataxin-1 interactome in Neuro-2a cells.	Pubmed	4.98e-16	2.345e-11	2.075e-13	2.353e-12	31	665	PSMC3,PSMD2,PGAM5,TUBA4A,LRRC47,TUBB4A,PRMT5,IRF2BPL,YWHAQ,DNAJA1,HSPA2,VBP1,RAC1,SLC25A5,CAPZA2,CAPZB,CLIC4,RPL14,YWHAH,YWHAZ,ACTR3,ARF1,ARF6,PPP2R1A,CCT5,VPS35,DYNLL1,EIF3D,MAP2K1,SNRNP200,PCNA
Pubmed	28443643	FAF1 phosphorylation by AKT accumulates TGF-? type II receptor and drives breast cancer metastasis.	Pubmed	5.183e-16	2.44e-11	2.141e-13	2.427e-12	20	224	GAPDH,RPS4X,ACTG1,HNRNPK,UBB,SUGT1,SLC25A11,ALDOA,FBXO45,PLS3,HSP90AA1,HSP90AB1,UBQLN2,SLC25A5,BAG5,LDHA,YWHAH,YWHAZ,EEF2,EIF4A1
Pubmed	28330616	Systematic Analysis of Human Protein Phosphatase Interactions and Dynamics.	Pubmed	5.244e-16	2.469e-11	2.147e-13	2.434e-12	29	572	RPL38,RPL36A,ACTB,PSMC3,PSMD2,PFN1,PGAM1,PGAM5,STRIP2,TUBB4A,SUGT1,YWHAQ,DNAJA1,GOT2,HSP90AA1,HSP90AB1,CCDC85B,RTN4,BAG5,DUSP7,RPL14,LDHA,SKP1,YWHAH,YWHAZ,PPP2R1A,CCT5,ATP2B1,SNRNP200
Pubmed	26561776	Reversible oxidation of phosphatase and tensin homolog (PTEN) alters its interactions with signaling and regulatory proteins.	Pubmed	7.431e-16	3.499e-11	3.016e-13	3.419e-12	15	98	RPL38,RPS4X,RPS6,FASN,GNAI1,RPL22L1,DNAJA1,SDCBP,HSP90AB1,SLC25A5,DSP,RPL14,SKP1,EEF2,RPL7
Pubmed	19946888	Defining the membrane proteome of NK cells.	Pubmed	8.29e-16	3.903e-11	3.336e-13	3.782e-12	40	1168	GAPDH,RPS4X,RPS6,ACTB,PSMC3,ACTG1,PSMD2,PFN1,PGAM1,NCDN,HNRNPK,FASN,DYNLRB1,YWHAQ,ALDOA,DNAJA1,HSPA2,CNP,HSP90AA1,HSP90AB1,GIT1,SLC25A5,COX4I1,BAG5,CAT,RPL14,CBFB,LDHA,ACTR3,EXOC8,ARF6,EEF2,SCCPDH,EIF4A1,EIF4G2,DYNLL1,EIF3D,ATP2B1,RPL7,RPL18
Pubmed	16959763	Transgenic mouse proteomics identifies new 14-3-3-associated proteins involved in cytoskeletal rearrangements and cell signaling.	Pubmed	1.094e-15	5.153e-11	4.367e-13	4.951e-12	17	147	ACTG1,NEFL,TUBA1A,HSPA2,CNP,GIT1,CAPZA2,CAPZB,YWHAH,YWHAZ,GSN,RHEB,PPP2R1A,PPP3CA,PPP3CB,PADI2,ATP2B1
Pubmed	27342126	Identification of Zika Virus and Dengue Virus Dependency Factors using Functional Genomics.	Pubmed	1.71e-15	8.049e-11	6.764e-13	7.669e-12	25	422	RPL23A,GAPDH,PSMC3,PGAM1,TUBA4A,TUBB4A,FASN,STXBP3,PRMT5,GNAI1,SLC25A11,ALDOA,HSP90AB1,SLC25A5,COX4I1,RTN4,LDHA,ACTR3,RHOB,CCT5,VPS35,CHCHD2,ATP2B1,RPL7,PCNA
Pubmed	33658012	FBW7 suppresses ovarian cancer development by targeting the N	Pubmed	1.886e-15	8.882e-11	7.402e-13	8.391e-12	29	601	RPL23A,RPL38,RPLP1,RPS4X,RPS6,PGAM5,LRRC47,TUBB4A,UBTF,SLC25A11,YWHAQ,DNAJA1,CNP,GIT1,SLC25A5,RPL14,LDHA,SKP1,YWHAZ,RRP1,PPP2R1A,EEF2,CSNK2B,EIF4A1,VPS35,EIF3D,SNRNP200,RPL7,RPL18
Pubmed	25798074	New interaction partners for Nek4.1 and Nek4.2 isoforms: from the DNA damage response to RNA splicing.	Pubmed	2.242e-15	1.056e-10	8.725e-13	9.892e-12	27	513	RPL23A,RPL36A,RPLP1,RPS4X,PSMA2,ACTB,ACTG1,PGAM5,TUBA4A,STRIP2,JUNB,TUBB4A,TUBA1A,UGT8,SLC25A11,HSPA2,CAP1,HSP90AA1,HSP90AB1,SLC25A5,YWHAZ,CHCHD4,EEF2,CCT5,SNRNP200,RPL7,PCNA
Pubmed	31515488	Extensive disruption of protein interactions by genetic variants across the allele frequency spectrum in human populations.	Pubmed	2.286e-15	1.076e-10	8.822e-13	1e-11	44	1455	HIF1A,GLTP,GPBP1,PEG10,ACTB,MAP3K20,PSMC3,ACTG1,DAZAP2,CCND1,PFDN5,CHN1,BANF1,TRIM59,FZD7,UBE2D1,GNG12,C11orf68,GLUL,RRP7A,YWHAQ,AMOTL2,MAP1LC3B,ALDOA,HSPA2,SDCBP,COX4I1,RTN4,BAG5,CASP6,LMO4,LDHA,SKP1,BHLHE40,EXOC8,PPP2R1A,TOB1,LMO1,LMO2,VPS35,FTH1,CHCHD2,ATF4,PCNA
Pubmed	22268729	Proteomic identification of common SCF ubiquitin ligase FBXO6-interacting glycoproteins in three kinds of cells.	Pubmed	3.137e-15	1.477e-10	1.201e-12	1.361e-11	29	613	GAPDH,RPS4X,RPS6,PSMC3,ACTG1,HNRNPK,LRRC47,TUBB4A,FASN,TUBA1A,PRMT5,UGT8,SLC25A11,YWHAQ,DNAJA1,HSP90AA1,HSP90AB1,SLC25A5,CAPZB,LDHA,SKP1,YWHAZ,ARF1,RHOG,CCT5,EIF4A1,SNRNP200,PCNA,RPL18
Pubmed	30997501	TNRC6 proteins modulate hepatitis C virus replication by spatially regulating the binding of miR-122/Ago2 complexes to viral RNA.	Pubmed	3.466e-15	1.632e-10	1.316e-12	1.492e-11	22	317	RPL23A,RPL38,RPL36A,GAPDH,RPS4X,PEG10,RPS6,ACTB,HNRNPK,H2BC4,YWHAQ,ALDOA,QDPR,HSP90AB1,PTBP3,SLC25A5,DSP,RPL14,LDHA,CNBP,RPL7,RPL18
Pubmed	21726808	Acetylation regulates gluconeogenesis by promoting PEPCK1 degradation via recruiting the UBR5 ubiquitin ligase.	Pubmed	4.631e-15	2.181e-10	1.745e-12	1.978e-11	13	70	RPS6,PSMA2,ACTB,PSMD2,FASN,GNA12,GNAI1,YWHAQ,DNAJA1,RPL14,LDHA,SKP1,CCT5
Pubmed	20473970	Identification of FBXO25-interacting proteins using an integrated proteomics approach.	Pubmed	5.822e-15	2.741e-10	2.16e-12	2.449e-11	15	112	ACTB,PSMC3,ACTG1,PSMD2,TUBA4A,TUBB4A,PRMT5,FBXO32,DNAJA1,HSPA2,BAG5,SKP1,GSN,EEF2,CCT5
Pubmed	35140242	Human transcription factor protein interaction networks.	Pubmed	5.827e-15	2.743e-10	2.16e-12	2.449e-11	43	1429	SOX10,RPL36A,PEG10,PSMA2,PSMB3,PSMC3,PSMD2,KAT2A,PGAM5,BANF1,ZEB2,PTMA,JUNB,SALL2,SALL1,MID1IP1,GNG12,NFIA,UBTF,GLO1,PURB,IRF2BPL,SLC25A11,DNAJA1,VBP1,COX4I1,BAG5,COX6A1,RPL14,LMO4,SKP1,YWHAH,ACTR3,CNBP,PPP2R1A,CHCHD4,CCT5,LMO2,CSNK2B,FTH1,DYNLL1,EIF3D,PCNA
Pubmed	16512683	140 mouse brain proteins identified by Ca2+-calmodulin affinity chromatography and tandem mass spectrometry.	Pubmed	6.29e-15	2.962e-10	2.314e-12	2.623e-11	17	163	GLTP,LIN7C,TUBB4A,DYNLRB1,YWHAQ,RAB3A,CNP,HSP90AB1,MAT2B,RTN4,CAPZA2,CAPZB,YWHAZ,PPP3CA,PPP3CB,CRACDL,ATP2B1
Pubmed	23398456	The P-body component USP52/PAN2 is a novel regulator of HIF1A mRNA stability.	Pubmed	7.005e-15	3.299e-10	2.557e-12	2.899e-11	22	328	RPL23A,HIF1A,RPL38,RPL36A,RPS4X,RPS6,ACTB,PTMA,GNG12,TUBA1A,PRMT5,DNAJA1,HSP90AA1,HSP90AB1,CAPZA2,CAPZB,RPL14,RRP1,CNBP,CCT5,RPL7,RPL18
Pubmed	26209609	Systematic Determination of Human Cyclin Dependent Kinase (CDK)-9 Interactome Identifies Novel Functions in RNA Splicing Mediated by the DEAD Box (DDX)-5/17 RNA Helicases.	Pubmed	9.016e-15	4.245e-10	3.266e-12	3.702e-11	21	295	RPL23A,RPLP1,GAPDH,RPS4X,RPS6,ACTB,ACTG1,PFN1,BANF1,HNRNPK,TUBA1A,PLS3,SLC25A5,CAPZA2,CAPZB,ACTR3,GSN,CSRP1,EIF4G2,RPL7,RPL18
Pubmed	28718761	The human cytoplasmic dynein interactome reveals novel activators of motility.	Pubmed	1.122e-14	5.282e-10	4.032e-12	4.571e-11	33	853	GPBP1,ACTG1,PFDN5,PGAM1,NCDN,PLEKHG1,TUBB4A,KLHL9,NDRG1,STXBP3,SUGT1,PRMT5,DYNLRB1,MLLT11,SLC25A11,YWHAQ,DNAJA1,HSPA2,PLS3,VBP1,HSP90AA1,HSP90AB1,GIT1,DSP,CAPZB,ACTR3,ARF1,C1orf198,CCT5,EIF4G2,DYNLL1,RPL7,PCNA
Pubmed	26928066	Chd7 cooperates with Sox10 and regulates the onset of CNS myelination and remyelination.	Pubmed	2.222e-14	1.046e-09	7.926e-12	8.985e-11	10	32	SOX10,ERMN,GLUL,HES1,OLIG1,PLP1,CNP,TPPP,GSN,OLIG2
Pubmed	18614564	Proteomics analysis identifies phosphorylation-dependent alpha-synuclein protein interactions.	Pubmed	2.273e-14	1.07e-09	8.047e-12	9.123e-11	17	176	ACTB,ACTG1,NDUFB3,NDUFB10,TUBA4A,NDUFC2,NEFL,TUBB4A,GLUL,SLC25A11,ALDOA,CNP,COX6A1,CAPZA2,TPPP,YWHAZ,DYNLL1
Pubmed	34133714	Matrix-screening reveals a vast potential for direct protein-protein interactions among RNA binding proteins.	Pubmed	3.192e-14	1.503e-09	1.122e-11	1.271e-10	30	723	RPL23A,PEG10,RPS6,ACTB,PFN1,HNRNPK,FASN,TUBA1A,PURB,DYNLRB1,RRP7A,RPL22L1,ALDOA,HSP90AA1,HSP90AB1,PTBP3,BAG4,RPL14,LDHA,YWHAH,YWHAZ,RRP1,CNBP,EEF2,EIF4A1,DYNLL1,EIF3D,LSM8,RPL7,RPL18
Pubmed	21182205	Identification of proteins associated with ligand-activated estrogen receptor ? in human breast cancer cell nuclei by tandem affinity purification and nano LC-MS/MS.	Pubmed	3.718e-14	1.751e-09	1.297e-11	1.47e-10	19	245	RPL23A,HIF1A,RPL36A,GAPDH,RPS4X,RPS6,ACTB,PGAM5,HNRNPK,HPCAL1,UBTF,SLC25A5,CAPZB,RPL14,ACTR3,GSN,EIF4A1,RPL7,RPL18
Pubmed	20059953	A systems approach reveals that the myogenesis genome network is regulated by the transcriptional repressor RP58.	Pubmed	4.299e-14	2.024e-09	1.489e-11	1.688e-10	43	1515	HMGN5,SOX10,NRIP1,HIF1A,CARHSP1,PSMC3,DAZAP2,KAT2A,SOX8,ZEB2,PTMA,JUNB,NEUROD2,NFIA,UBTF,PNRC1,HES1,OLIG1,ZBTB18,HSP90AB1,TFEB,MAPK8IP1,CDIP1,NR4A3,POU3F1,LMO4,NCOA4,CBFB,BHLHE40,CNBP,NFE2L3,PPP2R1A,PPP3CB,TOB1,LMO1,LMO2,EGR4,ZNF436,ATF4,EMX2,NEUROD6,OLIG2,PHF13
Pubmed	29844126	The Tumor Suppressor CIC Directly Regulates MAPK Pathway Genes via Histone Deacetylation.	Pubmed	4.878e-14	2.297e-09	1.676e-11	1.901e-10	27	583	RPS4X,RPS6,PGAM5,HNRNPK,LRRC47,SALL1,NFIA,PRMT5,SLC25A11,YWHAQ,DNAJA1,HSPA2,CNP,HSP90AA1,HSP90AB1,SLC25A5,DSP,CAPZB,CAT,YWHAH,YWHAZ,PPP2R1A,EEF2,EIF4A1,EIF3D,IK,SNRNP200
Pubmed	32041737	A Noncanonical Role of Fructose-1, 6-Bisphosphatase 1 Is Essential for Inhibition of Notch1 in Breast Cancer.	Pubmed	5.542e-14	2.61e-09	1.891e-11	2.144e-10	20	286	RPL23A,RPL38,RPL36A,RPLP1,RPS4X,RPS6,ACTB,PGAM5,HNRNPK,PRMT5,YWHAQ,HSP90AB1,SLC25A5,CAPZB,RPL14,ACTR3,CNBP,EEF2,SNRNP200,RPL7
Pubmed	29180619	The STUbL RNF4 regulates protein group SUMOylation by targeting the SUMO conjugation machinery.	Pubmed	5.738e-14	2.702e-09	1.944e-11	2.204e-10	38	1203	RPL23A,PLK2,HIF1A,GAPDH,SLC39A11,RPS6,PSMA2,ACTB,PSMD2,NDUFB3,HNRNPK,FASN,UGT8,ALDOA,HSP90AB1,SLC25A5,DSP,COX4I1,RTN4,COX6A1,NR4A3,CAT,RPL14,RRP1,EXOC8,RHOG,EEF2,SCCPDH,RAB34,SLC12A2,ZNF436,GOLGA7,VPS35,GHITM,ATF4,ATP2B1,SNRNP200,RPL18
Pubmed	31732153	Hypertonicity-responsive ubiquitin ligase RNF183 promotes Na, K-ATPase lysosomal degradation through ubiquitination of its ?1 subunit.	Pubmed	6.039e-14	2.844e-09	2.031e-11	2.303e-10	24	449	RPS4X,PSMA2,PSMC3,ATP6V1F,PFN1,WLS,FASN,NDRG1,SUGT1,VAMP2,SLC25A11,YWHAQ,DNAJA1,VBP1,RTN4,APBB1,YWHAZ,EPN2,PPP2R1A,SLC12A2,CCT5,EIF4A1,EIF4G2,DYNLL1
Pubmed	29777862	Revealing A-Raf functions through its interactome.	Pubmed	6.219e-14	2.928e-09	2.077e-11	2.354e-10	17	187	RPL23A,KIFBP,RPS4X,RPS6,ACTB,YWHAQ,DNAJA1,HSP90AA1,HSP90AB1,SLC25A5,DSP,YWHAH,YWHAZ,PPP2R1A,CHCHD4,DYNLL1,RPL7
Pubmed	21516116	Next-generation sequencing to generate interactome datasets.	Pubmed	6.714e-14	3.161e-09	2.226e-11	2.524e-10	37	1147	HIF1A,GLTP,PEG10,ACTB,MAP3K20,ACTG1,DAZAP2,CCND1,PFDN5,CHN1,KBTBD7,HNRNPK,JUNB,UBB,CDK5R1,CD82,UBE2D1,PARD6A,C11orf68,AMOTL2,PLP1,CDIP1,MAT2B,FA2H,RTN4,LDHA,SKP1,TSPAN2,RHEB,BEX3,PPP3CA,LMO1,LMO2,GET3,FTH1,CHCHD2,ATF4
Pubmed	29991511	GRWD1 regulates ribosomal protein L23 levels via the ubiquitin-proteasome system.	Pubmed	7.599e-14	3.578e-09	2.502e-11	2.837e-10	18	221	RPL23A,GAPDH,RPS6,PSMD2,TUBA4A,FASN,SLC25A11,DNAJA1,HSP90AA1,HSP90AB1,RPL14,EEF2,CCT5,GET3,SNRNP200,RPL7,PCNA,RPL18
Pubmed	33762435	Faciogenital Dysplasia 5 supports cancer stem cell traits in basal-like breast cancer by enhancing EGFR stability.	Pubmed	8.822e-14	4.154e-09	2.885e-11	3.27e-10	17	191	GAPDH,RPS4X,ACTB,PSMD2,FASN,TUBA1A,YWHAQ,ALDOA,GOT2,HSP90AA1,HSP90AB1,PSAT1,CAPZB,LDHA,GSN,CCT5,RPL7
Pubmed	31405213	Connecting the Dots in the Neuroglobin-Protein Interaction Network of an Unstressed and Ferroptotic Cell Death Neuroblastoma Model.	Pubmed	9.804e-14	4.616e-09	3.184e-11	3.609e-10	15	135	RPL38,RPL36A,RPS4X,PFN2,BANF1,TUBB4A,FASN,TUBA1A,ALDOA,YWHAZ,CNBP,CCT5,EIF4A1,FSCN1,RPL7
Pubmed	31162944	Methyltransferase-like 21e inhibits 26S proteasome activity to facilitate hypertrophy of type IIb myofibers.	Pubmed	1.014e-13	4.774e-09	3.27e-11	3.707e-10	19	259	RPS6,PSMC3,PSMD2,PTMA,ALDOA,CAP1,HSP90AB1,SLC25A5,CAPZA2,CAPZB,LDHA,SKP1,ACTR3,EEF2,EIF4A1,DYNLL1,EIF3D,SNRNP200,PCNA
Pubmed	32994395	Mutual regulation between OGT and XIAP to control colon cancer cell growth and invasion.	Pubmed	1.046e-13	4.927e-09	3.351e-11	3.799e-10	29	704	GAPDH,RPS4X,ACTB,PSMC3,PHAX,TUBA4A,HNRNPK,TUBB4A,TUBA1A,ALDOA,DNAJA1,PLS3,HSP90AA1,HSP90AB1,RTN4,CAT,ACTR3,RRP1,CDC42EP1,PPP2R1A,PPP3CA,CCT5,ZNF436,EIF4A1,EIF4G2,EIF3D,PIP4K2C,IK,RPL7
Pubmed	33022573	BPA modulates the WDR5/TET2 complex to regulate ER? expression in eutopic endometrium and drives the development of endometriosis.	Pubmed	1.339e-13	6.307e-09	4.261e-11	4.831e-10	29	711	RPL23A,RPL38,GLTP,GAPDH,RPS4X,ACTB,PSMC3,ACTG1,PSMD2,TUBA4A,HNRNPK,LRRC47,TUBB4A,FASN,SLC25A11,CNP,HSP90AB1,SLC25A5,DSP,RPL14,LDHA,YWHAZ,CNBP,EEF2,CCT5,EIF3D,SNRNP200,RPL7,RPL18
Pubmed	25036637	A quantitative chaperone interaction network reveals the architecture of cellular protein homeostasis pathways.	Pubmed	1.377e-13	6.485e-09	4.352e-11	4.934e-10	21	339	KIFBP,PSMD2,PFDN5,TUBB4A,KLHL9,SUGT1,TUBA1A,MLLT11,YWHAQ,DNAJA1,HSPA2,VBP1,HSP90AA1,HSP90AB1,BAG5,BAG4,SKP1,YWHAH,YWHAZ,GET3,ATP2B1
Pubmed	29518331	Interactome Analysis Reveals Regulator of G Protein Signaling 14 (RGS14) is a Novel Calcium/Calmodulin (Ca	Pubmed	1.888e-13	8.892e-09	5.928e-11	6.72e-10	18	233	RPLP1,RPS6,ACTG1,TUBA4A,TUBB4A,GNG12,TUBA1A,KCNJ10,DNAJA1,CAPZA2,CAPZB,ACTR3,GSN,PPP2R1A,C1orf198,CRACDL,RPL7,RPL18
Pubmed	31040226	Hdac4 Interactions in Huntington's Disease Viewed Through the Prism of Multiomics.	Pubmed	2.035e-13	9.583e-09	6.346e-11	7.195e-10	24	475	RPL23A,KCTD12,ATP6V1G2,PSMC3,PFN1,HNRNPK,LRRC47,PRMT5,SLC25A11,YWHAQ,MOG,NPTX2,GIT1,DSP,CAT,RPL14,MZT1,LDHA,SKP1,YWHAH,YWHAZ,PPP2R1A,EEF2,CCT5
Pubmed	24366813	Interaction proteome of human Hippo signaling: modular control of the co-activator YAP1.	Pubmed	2.138e-13	1.007e-08	6.623e-11	7.508e-10	19	270	LIN7C,PGAM5,KBTBD7,STRIP2,FASN,SUGT1,PRMT5,YWHAQ,AMOTL2,DNAJA1,CCDC85B,BAG5,YWHAH,GSN,PPP3CB,CCT5,CSNK2B,DYNLL1,PIP4K2C
Pubmed	29564676	The Catalytically Inactive Mutation of the Ubiquitin-Conjugating Enzyme CDC34 Affects its Stability and Cell Proliferation.	Pubmed	2.528e-13	1.19e-08	7.78e-11	8.82e-10	18	237	KCTD12,PSMD2,PGAM5,LRRC47,FASN,ALDOA,QDPR,DNAJA1,RAB3A,HSPA2,GOT2,RAC1,HSP90AA1,HSP90AB1,RAP2B,RHOG,EEF2,CSNK2B
Pubmed	11790298	Directed proteomic analysis of the human nucleolus.	Pubmed	3.574e-13	1.683e-08	1.093e-10	1.239e-09	17	208	RPL23A,RPS4X,RPS6,ACTB,HNRNPK,UBB,UBTF,RRP7A,HSPA2,DSP,RPL14,ACTR3,RRP1,CSRP1,SNRNP200,RPL7,RPL18
Pubmed	26485645	The Ciliopathy Protein CC2D2A Associates with NINL and Functions in RAB8-MICAL3-Regulated Vesicle Trafficking.	Pubmed	3.756e-13	1.768e-08	1.141e-10	1.293e-09	16	177	PSMA2,PSMC3,PGAM5,TUBB4A,TUBA1A,DYNLRB1,SLC25A11,HSPA2,PLS3,CAP1,CAPZA2,CAPZB,YWHAH,EIF4A1,PCNA,RPL18
Pubmed	32203420	Systems analysis of RhoGEF and RhoGAP regulatory proteins reveals spatially organized RAC1 signalling from integrin adhesions.	Pubmed	4.519e-13	2.128e-08	1.36e-10	1.541e-09	32	916	KCTD12,HMGN5,LIN7C,PSMA2,PFN1,CHN1,PTMA,PLEKHG1,NEFL,TUBB4A,SUGT1,GLO1,MLLT11,RPL22L1,RAC1,GIT1,MAT2B,CAPZA2,APBB1,CAT,LDHA,SKP1,GSN,ARF1,CNBP,RHOB,RHOG,PPP2R1A,EIF4G2,CHCHD2,EIF3D,PCNA
Pubmed	24981860	Human-chromatin-related protein interactions identify a demethylase complex required for chromosome segregation.	Pubmed	4.533e-13	2.134e-08	1.36e-10	1.541e-09	45	1767	RPL23A,KCTD12,CCP110,RPL36A,RPLP1,RPS4X,PFDN5,KAT2A,PFN1,PHAX,PFN2,PGAM1,TUBA4A,PTMA,UBB,UBE2A,SUGT1,TUBA1A,PRMT5,MLLT11,ALDOA,HSPA2,VBP1,GOT2,DSP,BAG5,CAT,LMO4,SKP1,YWHAH,ACTR3,RRP1,CNBP,ARHGDIA,PPP2R1A,CHCHD4,CCT5,CSNK2B,EIF4A1,CHCHD2,DYNLL1,EIF3D,PIP4K2C,RPL7,PHF13
Pubmed	23414517	A human skeletal muscle interactome centered on proteins involved in muscular dystrophies: LGMD interactome.	Pubmed	5.361e-13	2.524e-08	1.598e-10	1.811e-09	24	497	RPL23A,NRIP1,GAPDH,PEG10,RPS6,PSMC3,GABARAP,PHAX,HNRNPK,UBB,FBXO32,ALDOA,SDCBP,HSP90AA1,HSP90AB1,GPD1,GIT1,DSP,MZT1,SKP1,YWHAZ,CRYAB,EIF4G2,FTH1
Pubmed	32780723	ZZW-115-dependent inhibition of NUPR1 nuclear translocation sensitizes cancer cells to genotoxic agents.	Pubmed	9.015e-13	4.245e-08	2.67e-10	3.027e-09	27	660	ACTB,PSMC3,ACTG1,PGAM5,BANF1,GNG12,UBTF,PLS3,SDCBP,CNP,RAP2B,CAPZA2,CAPZB,SKP1,ACTR3,GSN,RRP1,ARF6,CSNK2B,EIF4A1,GOLGA7,DYNLL1,EIF3D,IK,LSM8,SNRNP200,PCNA
Pubmed	32905556	SPOP attenuates migration and invasion of choriocarcinoma cells by promoting DHX9 degradation.	Pubmed	1.019e-12	4.8e-08	3e-10	3.401e-09	14	130	RPL38,GAPDH,RPS4X,PSMB3,ACTG1,PSMD2,PFN1,HNRNPK,YWHAQ,HSP90AA1,SLC25A5,YWHAZ,CSRP1,RPL7
Pubmed	19615732	Defining the human deubiquitinating enzyme interaction landscape.	Pubmed	1.028e-12	4.841e-08	3.007e-10	3.409e-09	33	1005	LIN7C,PSMB3,PSMC3,PSMD2,PFDN5,KAT2A,PGAM5,STRIP2,LRRC47,KLHL9,SUGT1,TUBA1A,SLC25A11,RPL22L1,ALDOA,FBXO45,VBP1,MOG,BAG5,CAPZB,CAT,SKP1,YWHAH,EXOC8,CSNK2B,GET3,VPS35,EIF4G2,DYNLL1,EIF3D,LSM8,SNRNP200,RPL7
Pubmed	29491746	Profiling the interactome of protein kinase C ? by proteomics and bioinformatics.	Pubmed	1.083e-12	5.099e-08	3.128e-10	3.546e-09	13	105	RPLP1,GAPDH,TUBA4A,TUBB4A,HSP90AA1,HSP90AB1,SLC25A5,YWHAZ,GSN,CCT5,CSNK2B,EIF4A1,CHCHD2
Pubmed	24625528	Interactome analysis of AMP-activated protein kinase (AMPK)-?1 and -?1 in INS-1 pancreatic beta-cells by affinity purification-mass spectrometry.	Pubmed	1.083e-12	5.099e-08	3.128e-10	3.546e-09	13	105	RPL23A,RPL38,RPS4X,ACTB,TUBA4A,TUBA1A,DNAJA1,HSP90AA1,HSP90AB1,SLC25A5,CAPZB,GSN,ATP2B1
Pubmed	19135240	Regulation of PKD by the MAPK p38delta in insulin secretion and glucose homeostasis.	Pubmed	1.415e-12	6.662e-08	4.062e-10	4.605e-09	12	84	GAPDH,PFN1,PGAM1,HNRNPK,FASN,ALDOA,PLS3,LDHA,YWHAZ,EEF2,CCT5,EIF4A1
Pubmed	25796446	Aerobic glycolysis tunes YAP/TAZ transcriptional activity.	Pubmed	1.453e-12	6.841e-08	4.126e-10	4.678e-09	15	162	LIN7C,RPS4X,RPS6,PSMD2,PGAM5,YWHAQ,AMOTL2,ZBTB18,SLC25A5,RTN4,RPL14,YWHAH,PPP2R1A,CCT5,RPL18
Pubmed	23428871	Canonical and kinase activity-independent mechanisms for extracellular signal-regulated kinase 5 (ERK5) nuclear translocation require dissociation of Hsp90 from the ERK5-Cdc37 complex.	Pubmed	1.455e-12	6.849e-08	4.126e-10	4.678e-09	8	21	GAPDH,ACTB,HSP90AA1,HSP90AB1,YWHAH,YWHAZ,PPP3CA,FSCN1
Pubmed	7671812	Isolation of novel tissue-specific genes from cDNA libraries representing the individual tissue constituents of the gastrulating mouse embryo.	Pubmed	1.803e-12	8.489e-08	5.083e-10	5.763e-09	22	432	PSMB3,ACTG1,CCND1,ABHD17C,UBB,CD82,SALL1,GLO1,PLS3,GOT2,RAC1,HSP90AA1,HSP90AB1,PSAT1,COX4I1,BAG4,RPL14,YWHAZ,RRP1,BEX3,FTH1,CHCHD2
Pubmed	33957083	Comprehensive interactome profiling of the human Hsp70 network highlights functional differentiation of J domains.	Pubmed	1.925e-12	9.064e-08	5.395e-10	6.117e-09	40	1487	KIFBP,RPL36A,PEG10,ATP6V1F,PFDN5,NDUFB10,PGAM5,NCDN,LRRC47,PLEKHG1,TUBB4A,STXBP3,SUGT1,UBTF,ANP32E,MLLT11,DNAJA1,HSPA2,PLS3,MAT2B,COX4I1,RTN4,BAG5,BAG4,APBB1,RPL14,RRP1,CDC42EP1,SLC12A2,VPS35,GHITM,EIF4G2,CHCHD2,FSCN1,MAP2K1,SMCR8,ATP2B1,SNRNP200,RPL7,RPL18
Pubmed	25940091	La-related Protein 1 (LARP1) Represses Terminal Oligopyrimidine (TOP) mRNA Translation Downstream of mTOR Complex 1 (mTORC1).	Pubmed	1.99e-12	9.37e-08	5.545e-10	6.286e-09	13	110	RPS4X,PSMB3,PSMD2,TUBA1A,HSPA2,CAP1,HSP90AA1,HSP90AB1,LDHA,YWHAZ,CCT5,EIF4A1,SNRNP200
Pubmed	30442662	Ubiquilin 2 modulates ALS/FTD-linked FUS-RNA complex dynamics and stress granule formation.	Pubmed	2.169e-12	1.021e-07	6.007e-10	6.81e-09	18	269	GAPDH,PSMC3,PSMD2,HNRNPK,UBB,TUBA1A,GLUL,SLC25A11,DNAJA1,HSP90AA1,HSP90AB1,UBQLN2,SLC25A5,RTN4,EEF2,CCT5,EIF4G2,RPL18
Pubmed	28675297	A Human Tyrosine Phosphatase Interactome Mapped by Proteomic Profiling.	Pubmed	2.282e-12	1.074e-07	6.283e-10	7.123e-09	32	974	RPL23A,KCTD12,LIN7C,PSMA2,PSMB3,PSMC3,PSMD2,PFDN5,PFN1,PGAM5,HNRNPK,FASN,GLUL,GNAI1,YWHAQ,PLS3,CNP,VBP1,RTN4,DUSP7,YWHAH,YWHAZ,GSN,EXOC8,PPP2R1A,RAB34,CCT5,VPS35,GHITM,PADI2,ATP2B1,SNRNP200
Pubmed	30804502	H4K20me0 recognition by BRCA1-BARD1 directs homologous recombination to sister chromatids.	Pubmed	2.401e-12	1.13e-07	6.573e-10	7.451e-09	37	1294	RPL23A,HMGN5,HIF1A,RPL38,RPL36A,RPLP1,RPS4X,RPS6,ACTB,ACTG1,KAT2A,NDUFB10,PGAM5,BANF1,HNRNPK,JUNB,NFIA,TUBA1A,UBTF,RRP7A,DNAJA1,SDCBP,TFEB,SLC25A5,DSP,FA2H,RPL14,SKP1,BHLHE40,RRP1,PPP2R1A,EIF4G2,DYNLL1,IK,SNRNP200,RPL7,RPL18
Pubmed	25144556	Autophagic degradation of the inhibitory p53 isoform ?133p53? as a regulatory mechanism for p53-mediated senescence.	Pubmed	2.505e-12	1.18e-07	6.819e-10	7.73e-09	12	88	RPS4X,ACTB,HNRNPK,PRMT5,MAP1LC3B,DNAJA1,HSPA2,SLC25A5,BAG5,CAPZB,GSN,CCT5
Pubmed	16189514	Towards a proteome-scale map of the human protein-protein interaction network.	Pubmed	2.733e-12	1.287e-07	7.362e-10	8.346e-09	41	1574	NRIP1,KIFBP,HIF1A,ACTB,MAP3K20,ACTG1,DAZAP2,PSMD2,KBTBD7,HNRNPK,FZD7,JUNB,FASN,UBB,CDK5R1,SALL2,UBE2D1,MID1IP1,PARD6A,HPCAL1,C11orf68,GLUL,DYNLRB1,AMOTL2,MAP1LC3B,HSPA2,CCDC85B,RAP2B,RTN4,COX17,EXOC8,CDC42EP1,BEX3,PPP3CA,CCT5,LMO2,FTH1,RASD1,MOB3B,ATF4,PCNA
Pubmed	27545878	SPATA2-Mediated Binding of CYLD to HOIP Enables CYLD Recruitment to Signaling Complexes.	Pubmed	2.736e-12	1.288e-07	7.362e-10	8.346e-09	20	353	RPL23A,RPL38,RPLP1,RPS4X,RPS6,ACTB,PGAM5,TUBA4A,BANF1,TUBB4A,DNAJA1,VBP1,HSP90AA1,HSP90AB1,SLC25A5,CNBP,EEF2,CCT5,DYNLL1,RPL7
Pubmed	24244333	Profiling of Parkin-binding partners using tandem affinity purification.	Pubmed	3.108e-12	1.464e-07	8.316e-10	9.428e-09	16	203	RPL23A,GAPDH,RPS6,ACTB,PGAM5,TUBA4A,HNRNPK,NEFL,DNAJA1,HSPA2,HSP90AA1,HSP90AB1,SLC25A5,ATP2B1,SNRNP200,RPL7
Pubmed	29395067	High-Density Proximity Mapping Reveals the Subcellular Organization of mRNA-Associated Granules and Bodies.	Pubmed	3.44e-12	1.62e-07	9.14e-10	1.036e-08	43	1729	SECISBP2L,KCTD12,CCP110,KIFBP,GPBP1,PEG10,ATP6V1F,PFDN5,PHAX,PGAM5,ZEB2,HNRNPK,PLEKHG1,SALL2,SALL1,SUGT1,UBTF,PRMT5,UGT8,ANP32E,ACOT2,YWHAQ,DNAJA1,MEX3B,VBP1,PTBP3,GIT1,SLC25A5,DSP,YWHAH,YWHAZ,RRP1,EPN2,SLC12A2,CCT5,EIF4A1,EIF4G2,PIP4K2C,IK,MAP2K1,SMCR8,LSM8,SNRNP200
Pubmed	30809309	LINC01554-Mediated Glucose Metabolism Reprogramming Suppresses Tumorigenicity in Hepatocellular Carcinoma via Downregulating PKM2 Expression and Inhibiting Akt/mTOR Signaling Pathway.	Pubmed	3.455e-12	1.627e-07	9.14e-10	1.036e-08	14	142	GAPDH,ACTB,ACTG1,PSMD2,TUBB4A,TUBA1A,ALDOA,DNAJA1,HSP90AA1,RTN4,ACTR3,PPP2R1A,EEF2,VPS35
Pubmed	28902428	Nuclear lamina genetic variants, including a truncated LAP2, in twins and siblings with nonalcoholic fatty liver disease.	Pubmed	4.707e-12	2.216e-07	1.238e-09	1.404e-08	17	244	RPL23A,RPS4X,PEG10,ACTB,PSMD2,PGAM5,HNRNPK,FASN,SLC25A11,YWHAQ,DNAJA1,HSP90AA1,ACTR3,CCT5,EIF4A1,SNRNP200,RPL7
Pubmed	28977666	CHD3 and CHD4 form distinct NuRD complexes with different yet overlapping functionality.	Pubmed	5.228e-12	2.462e-07	1.368e-09	1.55e-08	25	605	RPL23A,RPLP1,GAPDH,RPS4X,RPS6,ACTB,ACTG1,PGAM5,HNRNPK,TUBA1A,UBTF,RRP7A,HSP90AA1,HSP90AB1,SLC25A5,DSP,RPL14,RRP1,EIF4A1,EIF4G2,EIF3D,IK,SNRNP200,RPL7,RPL18
Pubmed	29459677	A CRISPR-based screen for Hedgehog signaling provides insights into ciliary function and ciliopathies.	Pubmed	5.383e-12	2.535e-07	1.4e-09	1.588e-08	18	284	GAPDH,ACTB,ACTG1,TUBA4A,ERMN,UBB,SUGT1,TUBA1A,DNAJA1,SDCBP,HSP90AA1,HSP90AB1,GIT1,DSP,CASP6,YWHAZ,BTBD3,CRYAB
Pubmed	15592455	Immunoaffinity profiling of tyrosine phosphorylation in cancer cells.	Pubmed	6.27e-12	2.952e-07	1.622e-09	1.839e-08	19	327	HMGN5,GAPDH,PSMA2,ACTB,LYSMD2,KAT2A,PFN1,PGAM1,TUBA4A,SUGT1,ALDOA,DNAJA1,HSP90AB1,GIT1,LDHA,ACTR3,EIF3D,EIF1,RPL7
Pubmed	16381901	The LIFEdb database in 2006.	Pubmed	6.668e-12	3.14e-07	1.716e-09	1.945e-08	27	720	GPBP1,CCND1,NDUFC2,KBTBD7,GASK1B,STRIP2,HPCAL1,OPALIN,ANP32E,GNAI1,YWHAQ,MAP1LC3B,QDPR,MEX3B,GPM6B,STUM,UBL3,MAT2B,RTN4,CLIC4,NCOA4,ARF1,CRYAB,PPP3CA,VPS35,GHITM,RASD1
Pubmed	27503909	Gsk3? and Tomm20 are substrates of the SCFFbxo7/PARK15 ubiquitin ligase associated with Parkinson's disease.	Pubmed	7.006e-12	3.299e-07	1.793e-09	2.033e-08	22	463	RPL36A,GAPDH,PSMA2,PSMB3,TMPRSS5,HNRNPK,TUBB4A,FASN,UBB,UBE2D1,NFIA,ANP32E,SLC25A11,AMOTL2,DNAJA1,HSP90AA1,SLC25A5,RPL14,SKP1,PPP2R1A,CLIP3,CHCHD2
Pubmed	15489336	From ORFeome to biology: a functional genomics pipeline.	Pubmed	7.102e-12	3.344e-07	1.808e-09	2.049e-08	27	722	GPBP1,CCND1,NDUFC2,KBTBD7,GASK1B,STRIP2,HPCAL1,OPALIN,ANP32E,GNAI1,YWHAQ,MAP1LC3B,QDPR,MEX3B,GPM6B,STUM,UBL3,MAT2B,RTN4,CLIC4,NCOA4,ARF1,CRYAB,PPP3CA,VPS35,GHITM,RASD1
Pubmed	23824909	Bcl2-associated athanogene 3 interactome analysis reveals a new role in modulating proteasome activity.	Pubmed	7.808e-12	3.677e-07	1.977e-09	2.241e-08	20	374	PSMA2,PSMB3,PSMC3,PSMD2,HNRNPK,SUGT1,YWHAQ,FKBP1A,HSPA2,HSP90AA1,HSP90AB1,PSAT1,SLC25A5,MAT2B,LRATD1,ZNF428,SKP1,YWHAH,YWHAZ,CSRP1
Pubmed	25468996	E-cadherin interactome complexity and robustness resolved by quantitative proteomics.	Pubmed	7.969e-12	3.752e-07	2.007e-09	2.275e-08	24	565	RPL23A,RPL36A,PFN1,HNRNPK,FASN,NDRG1,ALDOA,SDCBP,HSP90AB1,RTN4,CAPZB,RPL14,LDHA,YWHAZ,EPN2,CDC42EP1,NHSL1,EEF2,C1orf198,SLC12A2,EIF4G2,FTH1,FSCN1,ATP2B1
Pubmed	20360068	Systematic analysis of human protein complexes identifies chromosome segregation proteins.	Pubmed	9.097e-12	4.283e-07	2.278e-09	2.583e-08	34	1155	PLK2,GATM,PFDN5,PFN1,NCDN,HNRNPK,FASN,SUGT1,GNG12,PARD6A,PRMT5,C11orf68,DYNLRB1,GNAI1,DNAJA1,PLS3,VBP1,GOT2,HSP90AA1,MZT1,SKP1,ACTR3,ARF1,CNBP,PPP2R1A,CHCHD4,EIF4A1,FTH1,DYNLL1,EIF3D,FSCN1,LSM8,SNRNP200,PCNA
Pubmed	32698014	Tissue-Specific Regulation of the Wnt/?-Catenin Pathway by PAGE4 Inhibition of Tankyrase.	Pubmed	1.011e-11	4.76e-07	2.518e-09	2.855e-08	17	256	RPL36A,RPS4X,RPS6,PGAM5,HNRNPK,LRRC47,FASN,UBB,PRMT5,HSP90AA1,HSP90AB1,SLC25A5,RPL14,PPP2R1A,EEF2,CCT5,RPL7
Pubmed	11076863	DNA cloning using in vitro site-specific recombination.	Pubmed	1.129e-11	5.316e-07	2.798e-09	3.172e-08	28	794	GPBP1,CCND1,NDUFC2,KBTBD7,GASK1B,STRIP2,HPCAL1,OPALIN,ANP32E,GNAI1,YWHAQ,MAP1LC3B,QDPR,MEX3B,GPM6B,STUM,UBL3,MAT2B,WNT3,RTN4,CLIC4,NCOA4,ARF1,CRYAB,PPP3CA,VPS35,GHITM,RASD1
Pubmed	26460568	Kelch Domain of Gigaxonin Interacts with Intermediate Filament Proteins Affected in Giant Axonal Neuropathy.	Pubmed	1.163e-11	5.476e-07	2.865e-09	3.248e-08	15	187	RPS4X,RPS6,ACTG1,NEFL,TUBB4A,TUBA1A,PRMT5,HSPA2,HSP90AA1,HSP90AB1,SLC25A5,EEF2,CCT5,EIF4A1,EIF3D
Pubmed	22365546	Dual-mode modulation of Smad signaling by Smad-interacting protein Sip1 is required for myelination in the central nervous system.	Pubmed	1.168e-11	5.501e-07	2.865e-09	3.248e-08	7	16	SOX10,ZEB2,UGT8,OLIG1,PLP1,CNP,OLIG2
Pubmed	9811942	Genome-wide mapping of unselected transcripts from extraembryonic tissue of 7.5-day mouse embryos reveals enrichment in the t-complex and under-representation on the X chromosome.	Pubmed	1.216e-11	5.725e-07	2.966e-09	3.363e-08	17	259	GAPDH,RPS4X,RPS6,ACTB,ACTG1,PTMA,UBB,UBTF,HSP90AA1,HSP90AB1,CAT,LDHA,GSN,CNBP,BEX3,EEF2,EIF4G2
Pubmed	32850835	BAG5 Promotes Alpha-Synuclein Oligomer Formation and Functionally Interacts With the Autophagy Adaptor Protein p62.	Pubmed	1.25e-11	5.885e-07	3.033e-09	3.439e-08	14	156	RPL23A,RPS4X,PSMD2,PFN2,HSPA2,BAG5,CAPZB,YWHAZ,PPP2R1A,EEF2,CCT5,FSCN1,SNRNP200,RPL7
Pubmed	33731348	GREB1: An evolutionarily conserved protein with a glycosyltransferase domain links ER? glycosylation and stability to cancer.	Pubmed	1.296e-11	6.101e-07	3.129e-09	3.547e-08	16	223	NRIP1,GAPDH,LRRC47,PRMT5,PURB,SLC25A11,YWHAQ,PTBP3,SLC25A5,DSP,CAPZB,YWHAZ,ACTR3,CNBP,PPP2R1A,CCT5
Pubmed	29449217	ZFP36L2 is a cell cycle-regulated CCCH protein necessary for DNA lesion-induced S-phase arrest.	Pubmed	1.355e-11	6.379e-07	3.255e-09	3.69e-08	15	189	RPLP1,GAPDH,RPS4X,PFN1,BANF1,HNRNPK,PRMT5,YWHAQ,PLS3,HSP90AA1,TPPP,LDHA,YWHAH,YWHAZ,EEF2
Pubmed	30940648	Poly(ADP-ribosyl)ation of BRD7 by PARP1 confers resistance to DNA-damaging chemotherapeutic agents.	Pubmed	1.792e-11	8.44e-07	4.284e-09	4.857e-08	22	486	RPS4X,RPS6,ACTB,PSMC3,PGAM5,TUBA4A,HNRNPK,LRRC47,TUBA1A,UBTF,ANP32E,SLC25A11,DNAJA1,CNP,HSP90AA1,PTBP3,SLC25A5,RPL14,EEF2,SNRNP200,RPL7,PCNA
Pubmed	15618518	Mouse brain organization revealed through direct genome-scale TF expression analysis.	Pubmed	1.981e-11	9.327e-07	4.711e-09	5.341e-08	43	1826	HMGN5,SOX10,HIF1A,TRIM35,EVI2A,KAT2A,SOX8,NDRG3,TRIM59,ZEB2,JUNB,KLHL9,NEUROD2,SALL2,SALL1,NDRG1,NFIA,UBTF,HES1,OLIG1,ZBTB18,TFEB,TOMM6,RTN4,NR4A3,POU3F1,RPL14,LMO4,SKP1,BHLHE40,CNBP,NFE2L3,CLIP3,LMO1,LMO2,EGR4,ZNF436,CSRP1,ATF4,EMX2,NEUROD6,OLIG2,PHF13
Pubmed	33024031	ISG15 Connects Autophagy and IFN-?-Dependent Control of Toxoplasma gondii Infection in Human Cells.	Pubmed	2.086e-11	9.822e-07	4.936e-09	5.596e-08	17	268	RPL23A,GAPDH,RPS4X,ACTB,ACTG1,PFN1,FASN,UBTF,ALDOA,HSP90AA1,HSP90AB1,LDHA,GSN,EEF2,CSRP1,ATP2B1,SNRNP200
Pubmed	20697350	The proximal signaling network of the BCR-ABL1 oncogene shows a modular organization.	Pubmed	2.172e-11	1.023e-06	5.114e-09	5.797e-08	11	81	TUBA4A,HNRNPK,GNG12,YWHAQ,ALDOA,DNAJA1,CAPZA2,CAPZB,LDHA,YWHAH,YWHAZ
Pubmed	24255178	Protein interaction network of the mammalian Hippo pathway reveals mechanisms of kinase-phosphatase interactions.	Pubmed	2.52e-11	1.187e-06	5.904e-09	6.694e-08	21	446	CCP110,KIFBP,RPL36A,LIN7C,MAP3K20,PSMC3,PFDN5,PGAM5,PLEKHG1,SUGT1,YWHAQ,AMOTL2,BAG5,SKP1,YWHAH,YWHAZ,CDC42EP1,PPP2R1A,FBXL16,DYNLL1,MAP2K1
Pubmed	22988430	A genome-wide screen to identify transcription factors expressed in pelvic Ganglia of the lower urinary tract.	Pubmed	2.709e-11	1.275e-06	6.314e-09	7.158e-08	26	709	SOX10,HIF1A,TRIM35,EVI2A,KAT2A,NDRG3,TRIM59,KLHL9,NEUROD2,SALL2,NDRG1,NFIA,UBTF,ZBTB18,TOMM6,RTN4,NR4A3,POU3F1,LMO4,SKP1,BHLHE40,CNBP,LMO1,ZNF436,ATF4,EMX2
Pubmed	29859926	E3 Ligase Trim21 Ubiquitylates and Stabilizes Keratin 17 to Induce STAT3 Activation in Psoriasis.	Pubmed	2.787e-11	1.312e-06	6.465e-09	7.33e-08	13	135	GAPDH,RPS4X,PFN1,HNRNPK,FASN,UBB,H2BC4,HSP90AA1,HSP90AB1,SLC25A5,DSP,RPL14,EEF2
Pubmed	7821789	Construction of a human full-length cDNA bank.	Pubmed	2.985e-11	1.405e-06	6.889e-09	7.81e-08	12	108	RPL36A,RPLP1,ACTB,PFN1,UBE2A,ALDOA,FKBP1A,CNP,HSP90AB1,FTH1,PCNA,RPL18
Pubmed	16049941	A pilot proteomic study of amyloid precursor interactors in Alzheimer's disease.	Pubmed	3.209e-11	1.511e-06	7.371e-09	8.357e-08	7	18	ACTB,PGAM1,NEFL,YWHAQ,HSP90AA1,APBB1,CRYAB
Pubmed	28685749	The E3 ubiquitin ligase and RNA-binding protein ZNF598 orchestrates ribosome quality control of premature polyadenylated mRNAs.	Pubmed	3.875e-11	1.825e-06	8.858e-09	1.004e-07	18	320	GAPDH,RPS6,PSMC3,ACTG1,PSMD2,PGAM5,FASN,PRMT5,DNAJA1,CAP1,HSP90AA1,HSP90AB1,SLC25A5,DSP,EEF2,CCT5,EIF3D,ATP2B1
Pubmed	28927264	Comparative Interactomes of VRK1 and VRK3 with Their Distinct Roles in the Cell Cycle of Liver Cancer.	Pubmed	4.318e-11	2.033e-06	9.823e-09	1.114e-07	15	205	RPL23A,RPL38,RPL36A,RPLP1,RPS4X,RPS6,BANF1,HNRNPK,YWHAQ,HSP90AA1,RPL14,EEF2,CCT5,RPL7,RPL18
Pubmed	28706196	Synaptic GAP and GEF Complexes Cluster Proteins Essential for GTP Signaling.	Pubmed	4.39e-11	2.067e-06	9.938e-09	1.127e-07	17	281	DDN,NCDN,NEFL,KCNJ10,GLUL,GNAI1,RAB3A,WASF1,GIT1,YWHAH,YWHAZ,GSN,PPP2R1A,PPP3CA,PPP3CB,MAP2K1,PCNA
Pubmed	22990118	Charting the landscape of tandem BRCT domain-mediated protein interactions.	Pubmed	4.592e-11	2.162e-06	1.035e-08	1.173e-07	25	670	GAPDH,ACTG1,PFN1,PHAX,NDUFB10,PGAM5,FASN,UBB,SUGT1,SLC25A11,ALDOA,DNAJA1,FKBP1A,CAP1,LRATD1,CAPZB,ZNF428,LDHA,YWHAZ,RRP1,LIG4,SCCPDH,CSNK2B,EIF4A1,SNRNP200
Pubmed	30349055	Heterozygous deletion of chromosome 17p renders prostate cancer vulnerable to inhibition of RNA polymerase II.	Pubmed	4.998e-11	2.354e-06	1.121e-08	1.271e-07	16	244	RPL23A,RPLP1,RPS6,ACTB,BANF1,HNRNPK,TUBB4A,DNAJA1,HSP90AB1,SLC25A5,SKP1,YWHAZ,EEF2,EIF4A1,RPL7,RPL18
Pubmed	31081019	Chromatin remodeler Ep400 ensures oligodendrocyte survival and is required for myelination in the vertebrate central nervous system.	Pubmed	5.05e-11	2.378e-06	1.122e-08	1.271e-07	7	19	SOX10,NFIA,OLIG1,PLP1,CNP,MOG,OLIG2
Pubmed	23332759	Olig2 targets chromatin remodelers to enhancers to initiate oligodendrocyte differentiation.	Pubmed	5.05e-11	2.378e-06	1.122e-08	1.271e-07	7	19	SOX10,SALL1,UGT8,OLIG1,PLP1,CNP,OLIG2
Pubmed	19199708	Proteomic analysis of human parotid gland exosomes by multidimensional protein identification technology (MudPIT).	Pubmed	5.473e-11	2.577e-06	1.21e-08	1.372e-07	20	417	GAPDH,ACTB,ATP6V1F,TUBA4A,CD82,TUBA1A,YWHAQ,ALDOA,SDCBP,CNP,CAP1,HSP90AA1,DSP,CAPZB,YWHAH,YWHAZ,GSN,ARF1,EEF2,SLC12A2
Pubmed	19338310	Streamline proteomic approach for characterizing protein-protein interaction network in a RAD52 protein complex.	Pubmed	7.009e-11	3.3e-06	1.542e-08	1.748e-07	8	32	GAPDH,ACTB,PFN1,TUBA1A,GNAI1,ALDOA,HSP90AA1,YWHAZ
Pubmed	20471030	Proteome analysis of the thalamus and cerebrospinal fluid reveals glycolysis dysfunction and potential biomarkers candidates for schizophrenia.	Pubmed	8.834e-11	4.16e-06	1.935e-08	2.193e-07	9	49	GAPDH,PGAM1,VAMP2,GLUL,QDPR,MOG,CAP1,RAP2B,YWHAZ
Pubmed	17955473	Proteomic analysis of p16ink4a-binding proteins.	Pubmed	9.194e-11	4.329e-06	2.004e-08	2.272e-07	8	33	GAPDH,ACTB,ACTG1,TUBA1A,HSP90AA1,HSP90AB1,EEF2,PCNA
Pubmed	26370502	Prosaposin facilitates sortilin-independent lysosomal trafficking of progranulin.	Pubmed	9.716e-11	4.575e-06	2.108e-08	2.39e-07	13	149	ACTG1,PFN2,TUBB4A,FASN,TUBA1A,PRMT5,HSPA2,SLC25A5,CAPZA2,CAPZB,RPL14,ACTR3,GSN
Pubmed	22079093	Proteomic analysis of the 20S proteasome (PSMA3)-interacting proteins reveals a functional link between the proteasome and mRNA metabolism.	Pubmed	1.01e-10	4.756e-06	2.182e-08	2.473e-07	11	93	GAPDH,ACTB,PSMC3,PGAM1,ALDOA,DNAJA1,HSPA2,HSP90AA1,HSP90AB1,LDHA,EEF2
Pubmed	23703321	A regulatory circuit that involves HR23B and HDAC6 governs the biological response to HDAC inhibitors.	Pubmed	1.07e-10	5.04e-06	2.293e-08	2.599e-07	9	50	RPS6,TUBB4A,TUBA1A,DNAJA1,HSPA2,HSP90AA1,HSP90AB1,CCT5,PCNA
Pubmed	23956138	Characterization of the EGFR interactome reveals associated protein complex networks and intracellular receptor dynamics.	Pubmed	1.071e-10	5.044e-06	2.293e-08	2.599e-07	14	183	GAPDH,SLC39A11,PSMD2,TUBA4A,NCDN,TUBB4A,DNAJA1,HSPA2,HSP90AA1,HSP90AB1,YWHAZ,EXOC8,PPP2R1A,ERRFI1
Pubmed	16196101	Proteomic identification of the TRAF6 regulation of vacuolar ATPase for osteoclast function.	Pubmed	1.151e-10	5.418e-06	2.452e-08	2.779e-07	7	21	ACTB,ALDOA,HSPA2,HSP90AA1,HSP90AB1,ACTR3,EEF2
Pubmed	20936779	A human MAP kinase interactome.	Pubmed	1.223e-10	5.761e-06	2.595e-08	2.942e-07	21	486	HNRNPK,GLUL,HRAS,YWHAQ,ZBTB18,RAC1,HSP90AA1,HSP90AB1,DSP,LMO4,BHLHE40,YWHAH,YWHAZ,CDC42EP1,ARHGDIA,ERRFI1,FTH1,MOB3B,ATF4,MAP2K1,SNRNP200
Pubmed	30333137	LCP1 preferentially binds clasped ?M?2 integrin and attenuates leukocyte adhesion under flow.	Pubmed	1.259e-10	5.927e-06	2.658e-08	3.013e-07	18	344	ACTG1,PSMD2,PGAM1,HNRNPK,FASN,GLO1,ALDOA,CAP1,SLC25A5,MAT2B,CAT,LDHA,YWHAZ,ACTR3,VPS35,EIF4G2,SNRNP200,PCNA
Pubmed	26693507	The dynamic interactome of human Aha1 upon Y223 phosphorylation.	Pubmed	1.433e-10	6.747e-06	3.012e-08	3.415e-07	11	96	RPL38,RPS4X,PSMD2,HNRNPK,FASN,UBTF,PRMT5,ALDOA,HSP90AA1,HSP90AB1,LDHA
Pubmed	17114649	Qualitative and quantitative analyses of protein phosphorylation in naive and stimulated mouse synaptosomal preparations.	Pubmed	1.449e-10	6.821e-06	3.032e-08	3.437e-07	18	347	KCTD12,PSMD2,KL,VAMP2,GNG3,ALDOA,RAB3A,HSP90AB1,GPM6B,UBQLN2,GIT1,RTN4,ACTR3,EPN2,C1orf198,PPP3CA,CSRP1,VPS35
Pubmed	25071155	WWP2-WWP1 ubiquitin ligase complex coordinated by PPM1G maintains the balance between cellular p73 and ?Np73 levels.	Pubmed	1.606e-10	7.561e-06	3.345e-08	3.793e-07	11	97	HNRNPK,PRMT5,YWHAQ,DNAJA1,SLC25A5,BAG4,ARF1,PPP2R1A,EEF2,EIF4A1,PCNA
Pubmed	32347575	BGL3 lncRNA mediates retention of the BRCA1/BARD1 complex at DNA damage sites.	Pubmed	1.641e-10	7.724e-06	3.403e-08	3.858e-07	10	73	GAPDH,ACTG1,HNRNPK,FASN,ALDOA,HSP90AA1,HSP90AB1,EEF2,CCT5,SNRNP200
Pubmed	21800051	The interaction between ubiquitin C-terminal hydrolase 37 and glucose-regulated protein 78 in hepatocellular carcinoma.	Pubmed	2.242e-10	1.056e-05	4.63e-08	5.249e-07	11	100	ACTB,ACTG1,PFN1,TUBA4A,ANP32E,CAP1,DSP,YWHAZ,EEF2,EIF4A1,FTH1
Pubmed	32460013	MKRN2 Physically Interacts with GLE1 to Regulate mRNA Export and Zebrafish Retinal Development.	Pubmed	2.396e-10	1.128e-05	4.927e-08	5.585e-07	18	358	HIF1A,PSMB3,CCND1,UBB,PRMT5,FBXO45,MEX3B,GIT1,WNT3,RTN4,YWHAH,ARF1,RHEB,ARF6,RHOB,CSNK2B,VPS35,ATP2B1
Pubmed	25315684	Repression of rRNA transcription by PARIS contributes to Parkinson's disease.	Pubmed	2.492e-10	1.173e-05	5.095e-08	5.777e-07	16	272	RPS6,PSMD2,PGAM5,LRRC47,FASN,SLC25A11,WASF1,HSP90AB1,SLC25A5,RPL14,LDHA,EEF2,EIF3D,SNRNP200,RPL7,RPL18
Pubmed	19167051	Importin 8 is a gene silencing factor that targets argonaute proteins to distinct mRNAs.	Pubmed	2.5e-10	1.177e-05	5.095e-08	5.777e-07	11	101	RPL38,ACTB,PGAM5,TUBB4A,TUBA1A,PRMT5,DNAJA1,HSP90AA1,HSP90AB1,SLC25A5,CCT5
Pubmed	26673895	A deep proteomics perspective on CRM1-mediated nuclear export and nucleocytoplasmic partitioning.	Pubmed	2.522e-10	1.187e-05	5.118e-08	5.803e-07	30	1038	SECISBP2L,RPL23A,CCP110,PLK2,LIN7C,RPS4X,RPS6,MAP3K20,SIK1,PHAX,TUBA4A,NCDN,TUBB4A,STXBP3,NFIA,HPCAL1,AMOTL2,IL33,TFEB,DUSP7,NCOA4,ACTR3,CDC42EP1,C1orf198,CSNK2B,EIF4G2,ERRFI1,EIF3D,IK,RPL18
Pubmed	30344098	Ubiquitin-Independent Disassembly by a p97 AAA-ATPase Complex Drives PP1 Holoenzyme Formation.	Pubmed	2.74e-10	1.29e-05	5.537e-08	6.277e-07	18	361	SECISBP2L,RPL23A,KIFBP,RPL38,LIN7C,RPLP1,RPS4X,RPS6,ACTB,PGAM5,BANF1,DNAJA1,CAPZA2,RPL14,ACTR3,GSN,RPL7,RPL18
Pubmed	19741146	A genome-wide screen for spatially restricted expression patterns identifies transcription factors that regulate glial development.	Pubmed	2.784e-10	1.311e-05	5.602e-08	6.35e-07	11	102	SOX10,SALL2,NFIA,GLUL,OLIG1,PLP1,CNP,TFEB,EGR4,ATF4,OLIG2
Pubmed	30258100	USP45 and Spindly are part of the same complex implicated in cell migration.	Pubmed	2.945e-10	1.387e-05	5.9e-08	6.689e-07	15	235	RPL38,RPLP1,GAPDH,RPS4X,ACTB,TUBB4A,FASN,PRMT5,HSP90AA1,HSP90AB1,PSAT1,SOWAHA,EIF4A1,DYNLL1,SNRNP200
Pubmed	29715546	TDP-43 interacts with mitochondrial proteins critical for mitophagy and mitochondrial dynamics.	Pubmed	3.137e-10	1.477e-05	6.258e-08	7.095e-07	8	38	GAPDH,ACTB,GLUL,CNP,GOT2,LDHA,YWHAZ,PPP3CA
Pubmed	23636399	Structures of the human and Drosophila 80S ribosome.	Pubmed	3.217e-10	1.515e-05	6.39e-08	7.245e-07	10	78	RPL23A,RPL38,RPL36A,RPLP1,RPS4X,RPS6,RPL14,EEF2,RPL7,RPL18
Pubmed	8619474	A "double adaptor" method for improved shotgun library construction.	Pubmed	3.459e-10	1.629e-05	6.844e-08	7.759e-07	22	568	KCTD12,GAPDH,PEG10,PGAM1,HPCAL1,GNAI1,SLC25A11,YWHAQ,MAPK8IP1,NIPAL4,STUM,ISCA1,COX4I1,LOC728392,YWHAH,ARF1,CRYAB,EIF4A1,VPS35,GHITM,IK,ATP2B1
Pubmed	26514267	Protein interactome mining defines melatonin MT1 receptors as integral component of presynaptic protein complexes of neurons.	Pubmed	3.618e-10	1.703e-05	7.127e-08	8.08e-07	17	322	GAPDH,ACTB,PSMD2,TUBA4A,TUBB4A,TUBA1A,GNAI1,YWHAQ,AMOTL2,RAC1,GPM6B,UBQLN2,DSP,YWHAZ,PPP3CA,CCT5,VPS35
Pubmed	23874603	HIV-1 Vpr modulates macrophage metabolic pathways: a SILAC-based quantitative analysis.	Pubmed	4.149e-10	1.954e-05	8.14e-08	9.228e-07	12	135	RPL23A,GAPDH,ACTB,ACTG1,PFN1,ALDOA,HSPA2,HSP90AB1,SLC25A5,RTN4,GSN,FTH1
Pubmed	27432908	Defining the Protein-Protein Interaction Network of the Human Protein Tyrosine Phosphatase Family.	Pubmed	4.254e-10	2.003e-05	8.312e-08	9.423e-07	28	931	PFDN5,PFN2,PGAM1,NDUFB10,NCDN,SUGT1,GLO1,HRAS,UGT8,ANP32E,GNAI1,RPL22L1,YWHAQ,VBP1,CAP1,RAC1,NIPAL4,COX4I1,DUSP7,CAPZA2,CAPZB,SKP1,YWHAH,YWHAZ,ARF1,RHEB,CHCHD4,RAB34
Pubmed	22304920	PKC? promotes oncogenic functions of ATF2 in the nucleus while blocking its apoptotic function at mitochondria.	Pubmed	4.521e-10	2.129e-05	8.76e-08	9.931e-07	12	136	GAPDH,PFN1,ALDOA,CAP1,HSP90AA1,RTN4,LDHA,ARF1,EEF2,CCT5,FSCN1,PCNA
Pubmed	21280222	Landscape of the SOX2 protein-protein interactome.	Pubmed	4.521e-10	2.129e-05	8.76e-08	9.931e-07	12	136	RPS4X,RPS6,HNRNPK,HSP90AA1,HSP90AB1,SLC25A5,DSP,CAPZB,ACTR3,EEF2,EIF4A1,RPL18
Pubmed	20381070	Sex-specific proteome differences in the anterior cingulate cortex of schizophrenia.	Pubmed	4.87e-10	2.293e-05	9.398e-08	1.065e-06	8	40	GAPDH,ACTB,ACTG1,NEFL,ALDOA,YWHAZ,CRYAB,ARHGDIA
Pubmed	23383273	VCP phosphorylation-dependent interaction partners prevent apoptosis in Helicobacter pylori-infected gastric epithelial cells.	Pubmed	5.741e-10	2.703e-05	1.103e-07	1.251e-06	16	288	KIFBP,ACTB,NCDN,UBB,YWHAQ,HSP90AA1,HSP90AB1,DSP,SKP1,YWHAH,YWHAZ,ARF6,CDC42EP1,CCT5,CSNK2B,MAP2K1
Pubmed	32786267	Identification of SUMO Binding Proteins Enriched after Covalent Photo-Cross-Linking.	Pubmed	5.772e-10	2.718e-05	1.105e-07	1.253e-06	17	332	RPS4X,ACTB,PSMC3,TUBA4A,HNRNPK,TUBB4A,FASN,YWHAQ,DNAJA1,HSP90AA1,HSP90AB1,PPP2R1A,EEF2,CCT5,EIF4A1,EIF4G2,SNRNP200
Pubmed	30196744	ATG5 is required for B cell polarization and presentation of particulate antigens.	Pubmed	6.35e-10	2.99e-05	1.21e-07	1.372e-06	24	701	RPL36A,RPLP1,PFN1,TUBA4A,BANF1,UBTF,PRMT5,YWHAQ,DNAJA1,HSP90AA1,HSP90AB1,PTBP3,LDHA,YWHAH,YWHAZ,RRP1,RHOG,PPP2R1A,EEF2,CSNK2B,EIF4G2,DYNLL1,EIF3D,IK
Pubmed	25670202	Ski regulates Hippo and TAZ signaling to suppress breast cancer progression.	Pubmed	6.789e-10	3.197e-05	1.284e-07	1.455e-06	10	84	RPS4X,ACTB,TUBA4A,TUBA1A,HSP90AB1,SLC25A5,RPL14,LDHA,PCNA,RPL18
Pubmed	29563501	Reactive-site-centric chemoproteomics identifies a distinct class of deubiquitinase enzymes.	Pubmed	6.789e-10	3.197e-05	1.284e-07	1.455e-06	10	84	GAPDH,ACTB,TUBB4A,FASN,TUBA1A,DNAJA1,HSPA2,DSP,CAT,EIF4A1
Pubmed	29955894	KAP1 facilitates reinstatement of heterochromatin after DNA replication.	Pubmed	6.909e-10	3.253e-05	1.299e-07	1.473e-06	24	704	KIFBP,RPS4X,PSMC3,TUBA4A,HNRNPK,LRRC47,TUBB4A,FASN,SUGT1,TUBA1A,ANP32E,SLC25A11,DNAJA1,SLC25A5,CAPZA2,CBFB,ACTR3,ARF6,EIF4A1,EIF3D,IK,FSCN1,SNRNP200,PCNA
Pubmed	31253590	ARIH2 Is a Vif-Dependent Regulator of CUL5-Mediated APOBEC3G Degradation in HIV Infection.	Pubmed	6.926e-10	3.261e-05	1.299e-07	1.473e-06	17	336	RPL23A,HIF1A,RPLP1,RPS4X,RPS6,TUBA4A,HNRNPK,UBB,SUGT1,PRMT5,GLUL,BAG4,RPL14,CBFB,EEF2,RPL7,RPL18
Pubmed	23463506	The intracellular interactome of tetraspanin-enriched microdomains reveals their function as sorting machineries toward exosomes.	Pubmed	7.456e-10	3.511e-05	1.393e-07	1.579e-06	14	212	RPL23A,GAPDH,RPS4X,RPS6,ACTB,TUBA4A,HNRNPK,LRRC47,TUBB4A,TUBA1A,EIF4A1,VPS35,FTH1,RPL18
Pubmed	15324660	Proteomic, functional, and domain-based analysis of in vivo 14-3-3 binding proteins involved in cytoskeletal regulation and cellular organization.	Pubmed	9.117e-10	4.293e-05	1.697e-07	1.924e-06	15	255	MAP3K20,PGAM5,TUBA4A,NEFL,TUBB4A,UBB,TUBA1A,PRMT5,YWHAQ,HSP90AB1,GIT1,YWHAH,YWHAZ,EPN2,SNRNP200
Pubmed	17220478	Proteomics analysis of the interactome of N-myc downstream regulated gene 1 and its interactions with the androgen response program in prostate cancer cells.	Pubmed	9.301e-10	4.379e-05	1.724e-07	1.955e-06	9	63	RPS6,PSMC3,ACTG1,PSMD2,FASN,NDRG1,HSP90AA1,LDHA,EEF2
Pubmed	23349634	A newly uncovered group of distantly related lysine methyltransferases preferentially interact with molecular chaperones to regulate their activity.	Pubmed	9.495e-10	4.471e-05	1.753e-07	1.988e-06	12	145	PFDN5,TUBB4A,UBB,ALDOA,DNAJA1,HSPA2,VBP1,HSP90AA1,HSP90AB1,LDHA,EEF2,CCT5
Pubmed	15189156	The molecular mechanics of eukaryotic translation.	Pubmed	9.648e-10	4.543e-05	1.768e-07	2.004e-06	10	87	RPL23A,RPL38,RPL36A,RPLP1,RPS4X,RPS6,RPL14,EEF2,RPL7,RPL18
Pubmed	24169447	Proteomic analysis of the SIRT6 interactome: novel links to genome maintenance and cellular stress signaling.	Pubmed	9.648e-10	4.543e-05	1.768e-07	2.004e-06	10	87	GAPDH,HNRNPK,TUBA1A,PRMT5,HSPA2,DSP,CAPZB,EEF2,CCT5,SNRNP200
Pubmed	33948363	LHPP impedes energy metabolism by inducing ubiquitin-mediated degradation of PKM2 in glioblastoma.	Pubmed	1.129e-09	5.314e-05	2.06e-07	2.335e-06	6	16	ACTG1,TUBA4A,HSP90AA1,HSP90AB1,EEF2,EIF4A1
Pubmed	8668348	Identification of signalling proteins interacting with B-Raf in the yeast two-hybrid system.	Pubmed	1.14e-09	5.369e-05	2.065e-07	2.341e-06	5	8	HRAS,YWHAQ,YWHAH,YWHAZ,MAP2K1
Pubmed	25411504	Oligodendrocyte precursor cell-intrinsic effect of Rheb1 controls differentiation and mediates mTORC1-dependent myelination in brain.	Pubmed	1.14e-09	5.369e-05	2.065e-07	2.341e-06	5	8	OPALIN,OLIG1,CNP,RHEB,OLIG2
Pubmed	27034005	Phospho-proteomic analyses of B-Raf protein complexes reveal new regulatory principles.	Pubmed	1.21e-09	5.7e-05	2.184e-07	2.476e-06	10	89	PGAM1,HRAS,YWHAQ,DNAJA1,HSP90AA1,YWHAH,YWHAZ,CSNK2B,PIP4K2C,MAP2K1
Pubmed	22926577	Quantitative proteomic analysis of human substantia nigra in Alzheimer's disease, Huntington's disease and Multiple sclerosis.	Pubmed	1.322e-09	6.226e-05	2.376e-07	2.694e-06	8	45	ACTB,YWHAQ,PLP1,CNP,LDHA,YWHAH,DYNLL1,PADI2
Pubmed	30472188	OTUB2 Promotes Cancer Metastasis via Hippo-Independent Activation of YAP and TAZ.	Pubmed	1.51e-09	7.111e-05	2.704e-07	3.065e-06	10	91	HNRNPK,PRMT5,SLC25A11,AMOTL2,BAG5,YWHAH,YWHAZ,CCT5,SNRNP200,RPL7
Pubmed	27751915	Defining the Na(+)/H(+) exchanger NHE1 interactome in triple-negative breast cancer cells.	Pubmed	1.59e-09	7.488e-05	2.837e-07	3.216e-06	8	46	GAPDH,PFN1,YWHAQ,ALDOA,HSP90AA1,HSP90AB1,YWHAZ,ARHGDIA
Pubmed	29863498	Destabilizing NEK2 overcomes resistance to proteasome inhibition in multiple myeloma.	Pubmed	1.638e-09	7.711e-05	2.91e-07	3.299e-06	9	67	GAPDH,PSMC3,PSMD2,HNRNPK,HSP90AB1,CAPZA2,CAT,EEF2,EIF4A1
Pubmed	9110174	Large-scale concatenation cDNA sequencing.	Pubmed	1.664e-09	7.834e-05	2.945e-07	3.339e-06	21	562	KCTD12,GAPDH,PEG10,PGAM1,HPCAL1,GNAI1,SLC25A11,YWHAQ,MAPK8IP1,NIPAL4,STUM,ISCA1,LOC728392,YWHAH,ARF1,CRYAB,EIF4A1,VPS35,GHITM,IK,ATP2B1
Pubmed	30824926	Isoform-specific GSK3A activity is negatively correlated with human sperm motility.	Pubmed	1.683e-09	7.927e-05	2.969e-07	3.366e-06	10	92	GAPDH,PFN1,PTMA,UBTF,HSPA2,HSP90AA1,HSP90AB1,CAT,LDHA,GSN
Pubmed	35187673	Gag-like proteins: Novel mediators of prenatal alcohol exposure in neural development.	Pubmed	1.733e-09	8.162e-05	3.046e-07	3.453e-06	6	17	PEG10,ACTB,ACTG1,UBB,TUBA1A,OLIG2
Pubmed	33838681	NLRP7 deubiquitination by USP10 promotes tumor progression and tumor-associated macrophage polarization in colorectal cancer.	Pubmed	2.042e-09	9.616e-05	3.575e-07	4.053e-06	12	155	RPL23A,RPS6,PTMA,YWHAQ,ALDOA,CAT,RPL14,LDHA,EEF2,EIF4A1,RPL7,RPL18
Pubmed	26170170	RC3H1 post-transcriptionally regulates A20 mRNA and modulates the activity of the IKK/NF-?B pathway.	Pubmed	2.198e-09	0.0001035	3.833e-07	4.346e-06	12	156	RPL23A,RPL38,PEG10,RPS6,PSMC3,ACTG1,HNRNPK,SLC25A11,SLC25A5,SNRNP200,RPL7,RPL18
Pubmed	32457219	Unbiased Profiling of the Human Proinsulin Biosynthetic Interaction Network Reveals a Role for Peroxiredoxin 4 in Proinsulin Folding.	Pubmed	2.299e-09	0.0001083	3.995e-07	4.529e-06	19	464	RPL23A,RPL38,RPLP1,CARHSP1,RPS4X,TUBA4A,LRRC47,YWHAQ,CNP,PTBP3,COX6A1,CAPZA2,TPPP,SKP1,YWHAZ,RHOG,PPP2R1A,SCCPDH,RPL7
Pubmed	27129302	HEY1 functions are regulated by its phosphorylation at Ser-68.	Pubmed	2.314e-09	0.0001089	4.005e-07	4.541e-06	10	95	ACTB,TUBA4A,HNRNPK,TUBB4A,TUBA1A,HES1,RPL22L1,HSP90AB1,CCT5,CSNK2B
Pubmed	15226823	Genomic analysis of mouse retinal development.	Pubmed	2.346e-09	0.0001105	4.046e-07	4.587e-06	28	1006	HIF1A,TRIM35,PLK5,PSMD2,CCND1,TUBA4A,FZD7,CDK5R1,SALL2,NDRG1,HPCAL1,PRMT5,GLUL,ANP32E,NKAIN1,ARRDC3,GOT2,HSP90AA1,HSP90AB1,SLC25A5,GPR37,RPL14,MZT1,LMO4,TGFA,CNBP,CLIP3,PIP4K2C
Pubmed	25640309	Systematic identification of molecular links between core and candidate genes in breast cancer.	Pubmed	2.541e-09	0.0001196	4.366e-07	4.95e-06	13	194	CCND1,TUBB4A,FASN,TUBA1A,HRAS,QDPR,PLP1,HSP90AA1,BAG4,CNBP,CSNK2B,CSRP1,ERRFI1
Pubmed	24449836	Genetic evidence that Nkx2.2 and Pdgfra are major determinants of the timing of oligodendrocyte differentiation in the developing CNS.	Pubmed	2.55e-09	0.0001201	4.366e-07	4.95e-06	5	9	SOX10,OLIG1,PLP1,CNP,OLIG2
Pubmed	19838178	The oligodendrocyte-specific G protein-coupled receptor GPR17 is a cell-intrinsic timer of myelination.	Pubmed	2.584e-09	0.0001217	4.408e-07	4.998e-06	6	18	NEFL,UGT8,OLIG1,PLP1,CNP,OLIG2
Pubmed	30745168	POH1 contributes to hyperactivation of TGF-? signaling and facilitates hepatocellular carcinoma metastasis through deubiquitinating TGF-? receptors and caveolin-1.	Pubmed	2.824e-09	0.000133	4.8e-07	5.442e-06	15	277	RPL38,ACTB,PSMC3,ACTG1,PSMD2,HNRNPK,NEFL,UBB,H2BC4,STXBP3,TUBA1A,PRMT5,DSP,YWHAZ,CCT5
Pubmed	25930075	Oligodendrocyte morphometry and expression of myelin - Related mRNA in ventral prefrontal white matter in major depressive disorder.	Pubmed	2.879e-09	0.0001356	4.876e-07	5.528e-06	4	4	OLIG1,PLP1,CNP,MOG
Pubmed	23798571	Novel, gel-free proteomics approach identifies RNF5 and JAMP as modulators of GPCR stability.	Pubmed	2.934e-09	0.0001382	4.952e-07	5.614e-06	12	160	RPLP1,GAPDH,PSMC3,ACTG1,PSMD2,HNRNPK,UBB,GNG12,SLC25A11,SLC25A5,EEF2,EIF4A1
Pubmed	20467437	Direct interaction between hnRNP-M and CDC5L/PLRG1 proteins affects alternative splice site choice.	Pubmed	3.079e-09	0.000145	5.178e-07	5.87e-06	21	582	KIFBP,GAPDH,ACTB,PSMC3,PSMD2,TUBA4A,HNRNPK,LRRC47,FASN,UBE2D1,SUGT1,DNAJA1,HSP90AA1,HSP90AB1,PTBP3,DSP,PPP2R1A,CCT5,EIF4A1,IK,SNRNP200
Pubmed	20610746	NFIA controls telencephalic progenitor cell differentiation through repression of the Notch effector Hes1.	Pubmed	3.108e-09	0.0001463	5.208e-07	5.904e-06	7	32	SOX10,SOX8,NFIA,HES1,OLIG1,POU3F1,OLIG2
Pubmed	28027390	FGF11 induced by hypoxia interacts with HIF-1? and enhances its stability.	Pubmed	3.211e-09	0.0001512	5.361e-07	6.078e-06	11	128	HIF1A,PSMC3,FASN,YWHAQ,DNAJA1,HSP90AA1,HSP90AB1,SKP1,CCT5,SNRNP200,RPL18
Pubmed	26641092	The Activation-Induced Assembly of an RNA/Protein Interactome Centered on the Splicing Factor U2AF2 Regulates Gene Expression in Human CD4 T Cells.	Pubmed	3.519e-09	0.0001657	5.854e-07	6.637e-06	14	239	PSMD2,HNRNPK,GOT2,CAP1,HSP90AA1,HSP90AB1,SLC25A5,CAPZB,YWHAZ,ARHGDIA,EEF2,EIF4A1,SNRNP200,PCNA
Pubmed	24154525	Conserved molecular signatures of neurogenesis in the hippocampal subgranular zone of rodents and primates.	Pubmed	3.618e-09	0.0001704	5.999e-07	6.801e-06	17	375	KCTD12,CARHSP1,WLS,FASN,KCNC2,NFIA,GLUL,GNAI1,PLP1,CNP,MOG,PSAT1,CLIC4,GSN,CRYAB,CSRP1,PADI2
Pubmed	25910212	Widespread macromolecular interaction perturbations in human genetic disorders.	Pubmed	3.796e-09	0.0001787	6.271e-07	7.11e-06	21	589	ACTB,ACTG1,CCND1,CHN1,BANF1,HNRNPK,GLUL,AMOTL2,ALDOA,PLP1,SDCBP,HSP90AB1,PMP22,LDHA,BHLHE40,CRYAB,LIG4,RAB34,GOLGA7,FTH1,ATF4
Pubmed	32581705	Quantitative Proteomic Analysis of Serotonin Transporter Interactome: Network Impact of the SERT Ala56 Coding Variant.	Pubmed	4.344e-09	0.0002046	7.152e-07	8.108e-06	18	430	KCTD12,PFN2,PGAM5,NCDN,NEFL,KCNJ10,SLC25A11,GIT1,SLC25A5,CAPZA2,CAPZB,CAT,ACTR3,CLIP3,EEF2,DYNLL1,MAP2K1,ATP2B1
Pubmed	26643866	HDAC6 activity is not required for basal autophagic flux in metastatic prostate cancer cells.	Pubmed	4.415e-09	0.0002079	7.243e-07	8.211e-06	8	52	GAPDH,ACTG1,HNRNPK,FASN,HSP90AB1,EEF2,CCT5,EIF4A1
Pubmed	27173435	An organelle-specific protein landscape identifies novel diseases and molecular mechanisms.	Pubmed	4.642e-09	0.0002186	7.58e-07	8.593e-06	32	1321	SECISBP2L,CCP110,KIFBP,PSMA2,PSMC3,PFN2,LRRC47,NEFL,DYNLRB1,FBXO45,WASF1,PLS3,CNP,RAC1,RAP2B,GIT1,CAPZA2,CAPZB,SKP1,ACTR3,GSN,EPN2,EXOC8,ARHGDIA,PPP2R1A,SOWAHA,CSNK2B,CHCHD2,DYNLL1,EIF3D,LSM8,SNRNP200
Pubmed	17081983	Global, in vivo, and site-specific phosphorylation dynamics in signaling networks.	Pubmed	4.652e-09	0.0002191	7.58e-07	8.593e-06	35	1545	RPL23A,RPLP1,CARHSP1,GAPDH,RPS6,PSMD2,HNRNPK,PTMA,LRRC47,PLEKHG1,JUNB,FASN,UBB,NDRG1,GNG12,NFIA,TUBA1A,PURB,IRF2BPL,ALDOA,HSP90AA1,HSP90AB1,GIT1,RTN4,RPL14,NCOA4,YWHAZ,EPN2,CDC42EP1,EEF2,CSNK2B,CSRP1,FTH1,ATP2B1,SNRNP200
Pubmed	19521500	The level of the transcription factor Pax6 is essential for controlling the balance between neural stem cell self-renewal and neurogenesis.	Pubmed	4.833e-09	0.0002276	7.847e-07	8.897e-06	14	245	ATP6V1F,NCDN,ABHD17C,SUGT1,UBTF,HRAS,HES1,YWHAQ,RAB3A,PTBP3,ISCA1,LRATD1,RHOB,FTH1
Pubmed	11964161	Identification of Ca2+-dependent binding partners for the neuronal calcium sensor protein neurocalcin delta: interaction with actin, clathrin and tubulin.	Pubmed	5.069e-09	0.0002387	8.203e-07	9.299e-06	5	10	ACTB,TUBA4A,HPCA,TUBA1A,HPCAL1
Pubmed	15047060	Analysis of proteins copurifying with the CD4/lck complex using one-dimensional polyacrylamide gel electrophoresis and mass spectrometry: comparison with affinity-tag based protein detection and evaluation of different solubilization methods.	Pubmed	5.166e-09	0.0002433	8.331e-07	9.445e-06	8	53	RPLP1,GAPDH,ACTB,HSP90AA1,HSP90AB1,EIF3D,RPL7,RPL18
Pubmed	20308691	Identification of a hormone-regulated dynamic nuclear actin network associated with estrogen receptor alpha in human breast cancer cell nuclei.	Pubmed	5.329e-09	0.0002509	8.535e-07	9.676e-06	6	20	RPS4X,ACTB,ACTR3,GSN,RPL7,RPL18
Pubmed	33277484	Epigenetic activation of a RAS/MYC axis in H3.3K27M-driven cancer.	Pubmed	5.329e-09	0.0002509	8.535e-07	9.676e-06	6	20	SOX10,HRAS,OLIG1,MAP2K1,OLIG2,PCNA
Pubmed	23084401	The cellular EJC interactome reveals higher-order mRNP structure and an EJC-SR protein nexus.	Pubmed	5.46e-09	0.0002571	8.715e-07	9.88e-06	12	169	RPS6,ACTB,PGAM5,HNRNPK,FASN,H2BC4,PRMT5,SLC25A5,CAPZB,SNRNP200,RPL7,RPL18
Pubmed	23455922	Interlaboratory reproducibility of large-scale human protein-complex analysis by standardized AP-MS.	Pubmed	6.203e-09	0.0002921	9.868e-07	1.119e-05	18	440	RPL23A,RPS4X,RPS6,CCND1,STRIP2,FASN,PRMT5,HSP90AA1,HSP90AB1,GIT1,SKP1,PPP2R1A,EEF2,CCT5,CSNK2B,VPS35,DYNLL1,PIP4K2C
Pubmed	17643375	Systematic analysis of the protein interaction network for the human transcription machinery reveals the identity of the 7SK capping enzyme.	Pubmed	6.477e-09	0.000305	1.027e-06	1.164e-05	17	390	RPL38,RPS4X,ACTB,ACTG1,KAT2A,HNRNPK,PRMT5,ANP32E,HSPA2,HSP90AB1,CAPZB,YWHAZ,ARF6,CCT5,CSNK2B,EIF4A1,SNRNP200
Pubmed	17081065	Proteomic and bioinformatic characterization of the biogenesis and function of melanosomes.	Pubmed	7.297e-09	0.0003436	1.153e-06	1.307e-05	9	79	ATP6V1G2,FASN,SYPL1,SDCBP,CNP,RAC1,HSP90AA1,HSP90AB1,YWHAZ
Pubmed	8125298	Oligo-capping: a simple method to replace the cap structure of eukaryotic mRNAs with oligoribonucleotides.	Pubmed	7.379e-09	0.0003474	1.156e-06	1.311e-05	39	1889	LIN7C,ELP5,RPS4X,PSMA2,ACTB,GATM,PSMC3,PHAX,PGAM1,PTMA,NEFL,JUNB,CD82,UBE2A,NDRG1,STXBP3,GNG12,VAMP2,UGT8,ANP32E,ACOT2,AMOTL2,QDPR,PLS3,GOT2,CAP1,ISCA1,BAG5,CAPZA2,RPL14,LDHA,RRP1,GET3,VPS35,GHITM,EIF4G2,PIP4K2C,IK,RPL7
Pubmed	33845483	Multilevel proteomics reveals host perturbations by SARS-CoV-2 and SARS-CoV.	Pubmed	7.398e-09	0.0003483	1.156e-06	1.311e-05	28	1061	PEG10,TRIM59,LRRC47,NDRG1,STXBP3,SUGT1,HPCAL1,GLO1,PGAP2,VAMP2,SYPL1,FKBP1A,HSPA2,CAP1,PSAT1,UBL3,GPR37,RTN4,BAG5,BAG4,NCOA4,EPN2,RHEB,RHOB,SCCPDH,RAB34,GOLGA7,FSCN1
Pubmed	14532270	A product of the human gene adjacent to parkin is a component of Lewy bodies and suppresses Pael receptor-induced cell death.	Pubmed	7.414e-09	0.0003491	1.156e-06	1.311e-05	6	21	ACTB,TUBA1A,DNAJA1,HSP90AA1,GPR37,CCT5
Pubmed	19725029	Prohibitin regulates TGF-beta induced apoptosis as a downstream effector of Smad-dependent and -independent signaling.	Pubmed	7.414e-09	0.0003491	1.156e-06	1.311e-05	6	21	RPS4X,ACTB,HSP90AB1,SLC25A5,YWHAZ,RPL7
Pubmed	19156129	An integrated workflow for charting the human interaction proteome: insights into the PP2A system.	Pubmed	7.445e-09	0.0003505	1.157e-06	1.312e-05	10	107	GAPDH,PFDN5,TUBA4A,STRIP2,VBP1,DSP,CAPZB,PPP2R1A,CCT5,DYNLL1
Pubmed	29615496	CRISPR/Cas9-mediated Genomic Editing of Cluap1/IFT38 Reveals a New Role in Actin Arrangement.	Pubmed	7.847e-09	0.0003695	1.215e-06	1.378e-05	13	213	PGAM5,MID1IP1,SUGT1,GNG12,SLC25A11,RPL22L1,DNAJA1,CNP,HSP90AA1,HSP90AB1,SLC25A5,SCCPDH,FSCN1
Pubmed	8722009	Structure and evolution of mammalian ribosomal proteins.	Pubmed	8.17e-09	0.0003847	1.261e-06	1.43e-05	9	80	RPL23A,RPL38,RPL36A,RPLP1,RPS4X,RPS6,RPL14,RPL7,RPL18
Pubmed	29111324	Characterization of the zinc-induced Shank3 interactome of mouse synaptosome.	Pubmed	8.917e-09	0.0004199	1.372e-06	1.556e-05	10	109	PHYHIP,KCNJ10,PURB,MOG,GPM6B,GIT1,COX6A1,SKP1,YWHAZ,CCT5
Pubmed	19034380	Alterations in oligodendrocyte proteins, calcium homeostasis and new potential markers in schizophrenia anterior temporal lobe are revealed by shotgun proteome analysis.	Pubmed	9.212e-09	0.0004337	1.412e-06	1.601e-05	7	37	ERMN,NEFL,CNP,MOG,YWHAH,YWHAZ,PPP3CA
Pubmed	14534257	The transmembrane semaphorin Sema4D/CD100, an inhibitor of axonal growth, is expressed on oligodendrocytes and upregulated after CNS lesion.	Pubmed	9.238e-09	0.000435	1.412e-06	1.601e-05	5	11	OLIG1,PLP1,MOG,RTN4,OLIG2
Pubmed	27113764	The antiobesity factor WDTC1 suppresses adipogenesis via the CRL4WDTC1 E3 ligase.	Pubmed	9.715e-09	0.0004575	1.48e-06	1.678e-05	18	453	RPL23A,RPL38,LIN7C,MAP3K20,WLS,FASN,SUGT1,GNG12,HSPA2,VBP1,HSP90AA1,MAT2B,CAT,SKP1,CDC42EP1,ARHGDIA,EIF4A1,EIF1
Pubmed	16526095	Modifications in the human T cell proteome induced by intracellular HIV-1 Tat protein expression.	Pubmed	1.013e-08	0.0004771	1.539e-06	1.745e-05	6	22	ACTB,ACTG1,TUBB4A,RAC1,GSN,ARHGDIA
Pubmed	25901680	Structure of the human 80S ribosome.	Pubmed	1.019e-08	0.0004799	1.543e-06	1.749e-05	9	82	RPL23A,RPL38,RPL36A,RPLP1,RPS4X,RPS6,RPL14,RPL7,RPL18
Pubmed	32513696	RIG-I regulates myeloid differentiation by promoting TRIM25-mediated ISGylation.	Pubmed	1.034e-08	0.000487	1.561e-06	1.769e-05	36	1673	RPLP1,RPS6,MAP6D1,ACTB,ACTG1,GABARAP,PSMD2,PFDN5,CAMTA2,PGAM1,NDUFB10,ZEB2,HNRNPK,PTMA,OLIG1,ALDOA,RAC1,CCDC85B,COX4I1,TENT5A,RTN4,BAG4,CBFB,LDHA,BHLHE40,GSN,CNBP,ARHGDIA,PPP2R1A,EEF2,PPP3CA,CCT5,EIF1,ATP2B1,SNRNP200,RPL18
Pubmed	31073040	LMBR1L regulates lymphopoiesis through Wnt/?-catenin signaling.	Pubmed	1.061e-08	0.0004995	1.596e-06	1.809e-05	26	942	KIFBP,RPLP1,PSMC3,PSMD2,WLS,NDUFB10,NCDN,LRRC47,FASN,STXBP3,UGT8,YWHAQ,DNAJA1,HSPA2,HSP90AB1,UBQLN2,RTN4,BAG4,YWHAH,RRP1,EXOC8,PPP2R1A,SLC12A2,EIF4A1,VPS35,EIF4G2
Pubmed	25499913	AMBRA1 interplay with cullin E3 ubiquitin ligases regulates autophagy dynamics.	Pubmed	1.082e-08	0.0005096	1.623e-06	1.84e-05	8	58	PSMA2,PSMB3,PSMC3,PSMD2,SUGT1,TUBA1A,HSP90AA1,BAG5
Pubmed	20029029	Regulation of epidermal growth factor receptor trafficking by lysine deacetylase HDAC6.	Pubmed	1.136e-08	0.0005348	1.698e-06	1.925e-05	9	83	GAPDH,YWHAQ,ALDOA,RAB3A,HSP90AA1,HSP90AB1,GPM6B,ARF6,CSRP1
Pubmed	32416067	Synthetic Lethal and Resistance Interactions with BET Bromodomain Inhibitors in Triple-Negative Breast Cancer.	Pubmed	1.154e-08	0.0005434	1.716e-06	1.945e-05	27	1014	PSMA2,PSMB3,KAT2A,PHAX,BANF1,JUNB,FASN,UBE2A,UBTF,PRMT5,ANP32E,IRF2BPL,DNAJA1,FKBP1A,VBP1,HSP90AA1,CBFB,ARHGDIA,PPP2R1A,EEF2,CCT5,CSNK2B,EIF4A1,EIF4G2,IK,FSCN1,PCNA
Pubmed	34091597	The RNA-binding protein HuR is a novel target of Pirh2 E3 ubiquitin ligase.	Pubmed	1.155e-08	0.0005439	1.716e-06	1.945e-05	13	220	RPL23A,RPLP1,RPS4X,RPS6,HNRNPK,UBTF,DNAJA1,SLC25A5,RPL14,PPP2R1A,SNRNP200,RPL7,RPL18
Pubmed	31796584	Cellular redox sensor HSCARG negatively regulates the translesion synthesis pathway and exacerbates mammary tumorigenesis.	Pubmed	1.219e-08	0.0005741	1.805e-06	2.047e-05	13	221	GAPDH,ACTB,HNRNPK,GNAI1,SLC25A11,ALDOA,DNAJA1,SLC25A5,CAPZA2,CAPZB,RPL14,LDHA,PCNA
Pubmed	23402259	Quantitative study of the interactome of PKC? involved in the EGF-induced tumor cell chemotaxis.	Pubmed	1.42e-08	0.0006686	2.091e-06	2.37e-05	12	184	RPLP1,GAPDH,FASN,DNAJA1,HSP90AA1,HSP90AB1,SLC25A5,YWHAZ,CHCHD4,EEF2,CSNK2B,EIF4A1
Pubmed	16501598	17-AAG, an Hsp90 inhibitor, causes kinetochore defects: a novel mechanism by which 17-AAG inhibits cell proliferation.	Pubmed	1.421e-08	0.000669	2.091e-06	2.37e-05	4	5	SUGT1,HSP90AA1,HSP90AB1,SKP1
Pubmed	31478661	Proteomic and Interactome Approaches Reveal PAK4, PHB-2, and 14-3-3? as Targets of Overactivated Cdc42 in Cellular Responses to Genomic Instability.	Pubmed	1.509e-08	0.0007107	2.214e-06	2.51e-05	13	225	CARHSP1,PHAX,FKBP1A,PSAT1,GIT1,DSP,CAPZB,YWHAH,ACTR3,CNBP,PPP2R1A,FTH1,EIF3D
Pubmed	20642453	14-3-3 binding to LRRK2 is disrupted by multiple Parkinson's disease-associated mutations and regulates cytoplasmic localization.	Pubmed	1.574e-08	0.0007412	2.288e-06	2.593e-05	5	12	YWHAQ,HSP90AA1,HSP90AB1,YWHAH,YWHAZ
Pubmed	14634002	Selective contribution of eukaryotic prefoldin subunits to actin and tubulin binding.	Pubmed	1.574e-08	0.0007412	2.288e-06	2.593e-05	5	12	ACTB,PFDN5,TUBA4A,TUBA1A,VBP1
Pubmed	28336932	Tmeff2 is expressed in differentiating oligodendrocytes but dispensable for their differentiation in vivo.	Pubmed	1.574e-08	0.0007412	2.288e-06	2.593e-05	5	12	SOX10,OLIG1,PLP1,CNP,OLIG2
Pubmed	31665637	STING-Mediated IFI16 Degradation Negatively Controls Type I Interferon Production.	Pubmed	1.654e-08	0.000779	2.397e-06	2.717e-05	15	316	RPS4X,ACTB,PSMC3,PSMD2,PGAM1,HNRNPK,PRMT5,YWHAQ,HSP90AA1,SLC25A5,YWHAZ,PPP2R1A,EEF2,CCT5,RPL7
Pubmed	27149841	Functional Characterization of DNA Methylation in the Oligodendrocyte Lineage.	Pubmed	1.805e-08	0.00085	2.607e-06	2.956e-05	6	24	OPALIN,OLIG1,CNP,MOG,GPR37,OLIG2
Pubmed	18457437	Identification of intracellular proteins associated with the EBV-encoded nuclear antigen 5 using an efficient TAP procedure and FT-ICR mass spectrometry.	Pubmed	1.824e-08	0.0008589	2.627e-06	2.978e-05	11	151	RPS4X,RPS6,ACTB,PSMD2,HNRNPK,HSP90AA1,SLC25A5,CAPZB,SNRNP200,RPL7,RPL18
Pubmed	24614889	HACE1-dependent protein degradation provides cardiac protection in response to haemodynamic stress.	Pubmed	1.962e-08	0.0009236	2.807e-06	3.183e-05	7	41	ACTG1,TUBB4A,HSP90AB1,CAPZA2,CAPZB,GSN,CSRP1
Pubmed	21151833	Transcriptional regulation of Oct4 by a long non-coding RNA antisense to Oct4-pseudogene 5.	Pubmed	1.962e-08	0.0009236	2.807e-06	3.183e-05	7	41	GAPDH,ACTG1,HNRNPK,TUBB4A,TUBA1A,PURB,EEF2
Pubmed	19274049	A census of human transcription factors: function, expression and evolution.	Pubmed	2.156e-08	0.001015	3.076e-06	3.488e-05	25	908	SOX10,HIF1A,CARHSP1,CAMTA2,SOX8,ZEB2,JUNB,NEUROD2,SALL2,SALL1,NFIA,UBTF,HES1,OLIG1,ZBTB18,TFEB,NR4A3,POU3F1,CBFB,BHLHE40,NFE2L3,ATF4,EMX2,NEUROD6,OLIG2
Pubmed	18614015	A mitochondrial protein compendium elucidates complex I disease biology.	Pubmed	2.186e-08	0.00103	3.11e-06	3.526e-05	27	1046	PDK2,GATM,NDUFB3,NDUFB10,NDUFC2,FASN,SLC25A11,ACOT2,QDPR,NAXE,GOT2,GPD1,ISCA1,SLC25A5,TOMM6,MAT2B,COX4I1,COX6A1,CLIC4,COX17,NCOA4,LDHA,CHCHD4,SCCPDH,GHITM,FTH1,CHCHD2
Pubmed	27465491	Role of SUMO activating enzyme in cancer stem cell maintenance and self-renewal.	Pubmed	2.339e-08	0.001101	3.307e-06	3.75e-05	7	42	RPS4X,PGAM5,BANF1,HNRNPK,PRMT5,RPL22L1,HSP90AA1
Pubmed	14760703	Proteomic identification of brain proteins that interact with dynein light chain LC8.	Pubmed	2.339e-08	0.001101	3.307e-06	3.75e-05	7	42	GAPDH,ACTB,ACTG1,GLUL,ALDOA,LDHA,DYNLL1
Pubmed	15121898	The composition of Staufen-containing RNA granules from human cells indicates their role in the regulated transport and translation of messenger RNAs.	Pubmed	2.361e-08	0.001112	3.308e-06	3.751e-05	6	25	RPS4X,RPS6,ACTB,TUBB4A,TUBA1A,RAC1
Pubmed	21238928	Rheb1 is required for mTORC1 and myelination in postnatal brain development.	Pubmed	2.361e-08	0.001112	3.308e-06	3.751e-05	6	25	RPS6,PLP1,CNP,MOG,RHEB,OLIG2
Pubmed	22522171	Id proteins synchronize stemness and anchorage to the niche of neural stem cells.	Pubmed	2.361e-08	0.001112	3.308e-06	3.751e-05	6	25	SOX10,CCND1,UGT8,OLIG1,CNP,OLIG2
Pubmed	22354994	Biochemical and phosphoproteomic analysis of the helix-loop-helix protein E47.	Pubmed	2.449e-08	0.001153	3.421e-06	3.879e-05	10	121	RPL23A,RPL36A,PSMD2,UBB,PRMT5,YWHAQ,RPL14,SKP1,EIF4A1,PCNA
Pubmed	15295034	LIM genes parcellate the embryonic amygdala and regulate its development.	Pubmed	2.543e-08	0.001197	3.542e-06	4.015e-05	5	13	PLP1,POU3F1,LMO4,LMO1,LMO2
Pubmed	17110338	Hsp90 cochaperone Aha1 downregulation rescues misfolding of CFTR in cystic fibrosis.	Pubmed	2.709e-08	0.001276	3.763e-06	4.267e-05	12	195	LIN7C,PSMA2,PSMB3,PSMC3,PSMD2,UBB,DNAJA1,HSPA2,HSP90AA1,HSP90AB1,PPP2R1A,CCT5
Pubmed	14651853	Integrated analysis of protein composition, tissue diversity, and gene regulation in mouse mitochondria.	Pubmed	2.779e-08	0.001309	3.849e-06	4.364e-05	19	542	GAPDH,PDK2,GATM,NDUFB3,NDUFB10,GLUL,SLC25A11,ACOT2,HSPA2,GOT2,HSP90AB1,SLC25A5,DSP,COX4I1,COX6A1,CLIC4,CAT,YWHAZ,CHCHD2
Pubmed	16226712	Proteomic analysis of human O6-methylguanine-DNA methyltransferase by affinity chromatography and tandem mass spectrometry.	Pubmed	3.478e-08	0.001638	4.788e-06	5.428e-05	8	67	RPLP1,ACTB,UBB,ANP32E,HSP90AA1,HSP90AB1,YWHAZ,PCNA
Pubmed	29735542	PML Recruits TET2 to Regulate DNA Modification and Cell Proliferation in Response to Chemotherapeutic Agent.	Pubmed	3.478e-08	0.001638	4.788e-06	5.428e-05	8	67	GAPDH,ACTB,H2BC4,YWHAQ,HSP90AB1,LDHA,YWHAZ,ARF1
Pubmed	15342556	Sequence comparison of human and mouse genes reveals a homologous block structure in the promoter regions.	Pubmed	3.742e-08	0.001762	5.137e-06	5.824e-05	30	1293	RPL23A,GADD45B,CCP110,ATP6V1G2,RPL36A,ELP5,PEG10,PENK,PSMC3,ACYP1,NDUFB10,TUBA4A,ZEB2,UBB,SALL1,SUGT1,GNG12,UBTF,OPALIN,UGT8,RRP7A,PLS3,CAP1,COX4I1,COX6A1,CNBP,ARHGDIA,LMO1,GOLGA7,SMCR8
Pubmed	29676528	E3 ubiquitin ligase RNF123 targets lamin B1 and lamin-binding proteins.	Pubmed	3.755e-08	0.001768	5.14e-06	5.827e-05	22	736	GAPDH,PFN1,CHN1,PGAM5,HNRNPK,LRRC47,NEUROD2,UBE2D1,TUBA1A,PRMT5,ANP32E,DYNLRB1,AMOTL2,DNAJA1,HSP90AB1,SLC25A5,DSP,GPR37,ERRFI1,EIF3D,SNRNP200,RPL7
Pubmed	32913203	CHIP ubiquitylates NOXA and induces its lysosomal degradation in response to DNA damage.	Pubmed	3.777e-08	0.001778	5.14e-06	5.827e-05	11	162	UBE2D1,STXBP3,GNG12,ANP32E,FKBP1A,CNP,COX4I1,COX17,SLC12A2,VPS35,ATP2B1
Pubmed	14743216	A physical and functional map of the human TNF-alpha/NF-kappa B signal transduction pathway.	Pubmed	3.777e-08	0.001778	5.14e-06	5.827e-05	11	162	PSMC3,ACTG1,PSMD2,UBB,YWHAQ,HSP90AA1,HSP90AB1,SKP1,YWHAH,YWHAZ,CCT5
Pubmed	11401437	A complete map of the human ribosomal protein genes: assignment of 80 genes to the cytogenetic map and implications for human disorders.	Pubmed	3.897e-08	0.001835	5.273e-06	5.978e-05	6	27	RPL23A,RPL38,RPL36A,RPLP1,RPS4X,RPL14
Pubmed	16800626	Endogenously nitrated proteins in mouse brain: links to neurodegenerative disease.	Pubmed	3.897e-08	0.001835	5.273e-06	5.978e-05	6	27	ACTB,TUBA4A,NFIA,ALDOA,GOT2,PPP3CA
Pubmed	16093354	Identification of Raf-1 S471 as a novel phosphorylation site critical for Raf-1 and B-Raf kinase activities and for MEK binding.	Pubmed	3.931e-08	0.001851	5.304e-06	6.013e-05	5	14	YWHAQ,HSP90AA1,YWHAH,YWHAZ,MAP2K1
Pubmed	21529712	Ribosome-mediated specificity in Hox mRNA translation and vertebrate tissue patterning.	Pubmed	4.121e-08	0.001941	5.545e-06	6.286e-05	9	96	RPL23A,RPL38,RPL36A,RPLP1,RPS4X,RPS6,RPL14,RPL7,RPL18
Pubmed	15878625	Sox group E gene expression distinguishes different types and maturational stages of glial cells in developing chick and mouse.	Pubmed	4.237e-08	0.001995	5.668e-06	6.426e-05	4	6	SOX10,SOX8,OLIG1,OLIG2
Pubmed	26955760	Dual regulatory switch through interactions of Tcf7l2/Tcf4 with stage-specific partners propels oligodendroglial maturation.	Pubmed	4.237e-08	0.001995	5.668e-06	6.426e-05	4	6	SOX10,OLIG1,CNP,OLIG2
Pubmed	29791485	Alterations in the brain interactome of the intrinsically disordered N-terminal domain of the cellular prion protein (PrPC) in Alzheimer's disease.	Pubmed	4.51e-08	0.002124	6.004e-06	6.807e-05	15	341	CARHSP1,TUBA4A,NEFL,C11orf68,HRAS,NAXE,MAT2B,CAPZB,CLIC4,RHOB,PPP2R1A,EEF2,PPP3CA,PPP3CB,ATP2B1
Pubmed	22360420	Proteomic analysis identifies dysfunction in cellular transport, energy, and protein metabolism in different brain regions of atypical frontotemporal lobar degeneration.	Pubmed	4.514e-08	0.002125	6.004e-06	6.807e-05	9	97	TUBA4A,NCDN,GNAI1,NAXE,HSP90AA1,PSAT1,LDHA,PPP3CA,CSRP1
Pubmed	27976729	Interactomic analysis of REST/NRSF and implications of its functional links with the transcription suppressor TRIM28 during neuronal differentiation.	Pubmed	4.706e-08	0.002216	6.242e-06	7.076e-05	12	205	RPL23A,RPL38,RPL36A,RPLP1,RPS4X,RPS6,AMOTL2,SLC25A5,CAT,RPL14,RPL7,RPL18
Pubmed	9507200	Isolation of genes identified in mouse renal proximal tubule by comparing different gene expression profiles.	Pubmed	4.939e-08	0.002325	6.532e-06	7.405e-05	9	98	RPS4X,PFN1,HSP90AA1,HSP90AB1,SLC25A5,LDHA,CSNK2B,EIF4A1,FTH1
Pubmed	22174317	Host cell interactome of HIV-1 Rev includes RNA helicases involved in multiple facets of virus production.	Pubmed	4.965e-08	0.002338	6.548e-06	7.423e-05	12	206	GAPDH,RPS4X,RPS6,TUBA4A,TUBB4A,H2BC4,TUBA1A,PURB,ANP32E,EPN2,CSNK2B,SNRNP200
Pubmed	26760575	High-throughput analyses of hnRNP H1 dissects its multi-functional aspect.	Pubmed	5.257e-08	0.002475	6.914e-06	7.839e-05	26	1021	CARHSP1,SLC39A11,SIK1,CCND1,CAMTA2,ACYP1,PFN2,WLS,HNRNPK,CD82,GLUL,RRP7A,GNG3,TPPP,FAM131A,LMO4,ACTR3,RHEB,ARF6,RHOB,BEX3,CLIP3,EEF2,EIF4A1,CSRP1,ATP2B1
Pubmed	29676259	Mfn2 ubiquitination by PINK1/parkin gates the p97-dependent release of ER from mitochondria to drive mitophagy.	Pubmed	5.398e-08	0.002542	7.079e-06	8.026e-05	9	99	MAP6D1,PSMC3,PSMD2,TUBA4A,TUBB4A,RAC1,SLC25A5,GSN,EPN2
Pubmed	22145905	A cohesin-RAD21 interactome.	Pubmed	5.52e-08	0.002599	7.22e-06	8.185e-05	12	208	RPL23A,RPS4X,RPS6,PSMD2,FASN,RPL22L1,HSP90AA1,HSP90AB1,ACTR3,EIF4A1,EIF3D,PCNA
Pubmed	29361054	Analysis of the human SOX10 mutation Q377X in mice and its implications for genotype-phenotype correlation in SOX10-related human disease.	Pubmed	5.861e-08	0.00276	7.645e-06	8.667e-05	5	15	SOX10,SOX8,PLP1,POU3F1,OLIG2
Pubmed	33226137	Receptor-mediated clustering of FIP200 bypasses the role of LC3 lipidation in autophagy.	Pubmed	5.917e-08	0.002786	7.696e-06	8.725e-05	17	454	RPL23A,GAPDH,RPS4X,ACTB,PFN1,HNRNPK,UBTF,ALDOA,CAP1,CAPZB,CBFB,RHOG,CCT5,FIBCD1,LSM8,SNRNP200,RPL18
Pubmed	29911972	The multi-subunit GID/CTLH E3 ubiquitin ligase promotes cell proliferation and targets the transcription factor Hbp1 for degradation.	Pubmed	6.008e-08	0.002829	7.793e-06	8.835e-05	13	253	RPL23A,RPL38,RPS6,PSMB3,PGAM5,FASN,PRMT5,RRP7A,ALDOA,HSPA2,BAG5,ACTR3,RPL18
Pubmed	12962325	Characterization and analysis of posttranslational modifications of the human large cytoplasmic ribosomal subunit proteins by mass spectrometry and Edman sequencing.	Pubmed	6.148e-08	0.002895	7.93e-06	8.991e-05	7	48	RPL23A,RPL38,RPL36A,RPLP1,RPL14,RPL7,RPL18
Pubmed	14567916	Regulated release of L13a from the 60S ribosomal subunit as a mechanism of transcript-specific translational control.	Pubmed	6.148e-08	0.002895	7.93e-06	8.991e-05	7	48	RPL23A,RPL38,RPL36A,RPLP1,RPL14,RPL7,RPL18
Pubmed	12777385	Proteomic analysis of human Nop56p-associated pre-ribosomal ribonucleoprotein complexes. Possible link between Nop56p and the nucleolar protein treacle responsible for Treacher Collins syndrome.	Pubmed	6.182e-08	0.002911	7.953e-06	9.016e-05	8	72	RPL23A,RPS4X,TUBA1A,SLC25A5,RPL14,EEF2,RPL7,RPL18
Pubmed	31046837	Parkinson's disease-associated LRRK2-G2019S mutant acts through regulation of SERCA activity to control ER stress in astrocytes.	Pubmed	6.291e-08	0.002962	8.071e-06	9.15e-05	13	254	KCTD12,PSMB3,PGAM1,TUBB4A,YWHAQ,ALDOA,PLS3,CAP1,RAC1,YWHAH,YWHAZ,CNBP,ARHGDIA
Pubmed	34462429	CHFR regulates chemoresistance in triple-negative breast cancer through destabilizing ZEB1.	Pubmed	6.429e-08	0.003027	8.226e-06	9.325e-05	9	101	RPL23A,RPLP1,RPS4X,RPS6,TUBA4A,SLC25A5,RPL14,PPP2R1A,RPL7
Pubmed	17314511	Large-scale identification of c-MYC-associated proteins using a combined TAP/MudPIT approach.	Pubmed	6.458e-08	0.003041	8.241e-06	9.343e-05	12	211	PSMA2,PSMB3,PSMC3,PSMD2,TUBA4A,HNRNPK,SLC25A11,YWHAQ,SKP1,CCT5,EIF4A1,SNRNP200
Pubmed	19030180	Dlx1&2 and Mash1 transcription factors control striatal patterning and differentiation through parallel and overlapping pathways.	Pubmed	6.488e-08	0.003055	8.257e-06	9.361e-05	10	134	SOX10,PENK,HES1,OLIG1,POU3F1,LMO4,LMO1,EMX2,NEUROD6,OLIG2
Pubmed	24189400	Perturbation of the mutated EGFR interactome identifies vulnerabilities and resistance mechanisms.	Pubmed	6.892e-08	0.003245	8.748e-06	9.917e-05	13	256	GAPDH,ACTB,ACTG1,TUBA4A,TUBA1A,YWHAQ,DNAJA1,HSP90AA1,HSP90AB1,SLC25A5,YWHAZ,PPP2R1A,ERRFI1
Pubmed	23184937	Deubiquitinase FAM/USP9X interacts with the E3 ubiquitin ligase SMURF1 protein and protects it from ligase activity-dependent self-degradation.	Pubmed	6.983e-08	0.003288	8.839e-06	0.0001002	11	172	RPS4X,RPS6,ACTB,PSMD2,HNRNPK,FASN,TUBA1A,PRMT5,SLC25A5,PPP2R1A,EEF2
Pubmed	31722399	Transcription-coupled nucleotide excision repair is coordinated by ubiquitin and SUMO in response to ultraviolet irradiation.	Pubmed	7.006e-08	0.003299	8.844e-06	0.0001003	9	102	RPS6,PFN2,CLIC4,ACTR3,RHOG,CCT5,CSNK2B,EIF3D,PCNA
Pubmed	23979707	SILAC-based proteomics of human primary endothelial cell morphogenesis unveils tumor angiogenic markers.	Pubmed	7.409e-08	0.003489	9.328e-06	0.0001057	11	173	GAPDH,RPS4X,PSMC3,ACTG1,PGAM5,HNRNPK,RAC1,SLC25A5,DSP,EEF2,EIF4A1
Pubmed	26979993	Immunoprecipitation and mass spectrometry defines an extensive RBM45 protein-protein interaction network.	Pubmed	7.466e-08	0.003516	9.375e-06	0.0001063	10	136	RPLP1,RPS4X,ACTB,HNRNPK,FASN,HSP90AB1,SLC25A5,EEF2,EIF4A1,SNRNP200
Pubmed	25864199	Isoform-selective Genetic Inhibition of Constitutive Cytosolic Hsp70 Activity Promotes Client Tau Degradation Using an Altered Co-chaperone Complement.	Pubmed	7.674e-08	0.003613	9.574e-06	0.0001085	6	30	TUBB4A,TUBA1A,PRMT5,DNAJA1,HSP90AA1,HSP90AB1
Pubmed	16027165	Akt-mediated valosin-containing protein 97 phosphorylation regulates its association with ubiquitinated proteins.	Pubmed	7.674e-08	0.003613	9.574e-06	0.0001085	6	30	GAPDH,ALDOA,HSP90AA1,LDHA,YWHAZ,EIF4A1
Pubmed	16130169	Proteomics of human umbilical vein endothelial cells applied to etoposide-induced apoptosis.	Pubmed	7.686e-08	0.003619	9.574e-06	0.0001085	8	74	ACTB,ACTG1,PFDN5,HNRNPK,GLO1,CAPZB,YWHAZ,ARHGDIA
Pubmed	16341674	Transcriptome analysis of human gastric cancer.	Pubmed	8.219e-08	0.00387	1.02e-05	0.0001157	22	770	RPLP1,GAPDH,SIK1,CCND1,PFN1,NDUFB3,PTMA,DYNLRB1,IRF2BPL,QDPR,CAP1,TOMM6,COX4I1,CASP6,YWHAZ,ARF1,ARF6,CNBP,SCCPDH,RASL11A,DYNLL1,RPL18
Pubmed	24980433	MDM2 mediates nonproteolytic polyubiquitylation of the DEAD-Box RNA helicase DDX24.	Pubmed	8.235e-08	0.003878	1.02e-05	0.0001157	7	50	RPS6,HNRNPK,UBE2D1,YWHAQ,CCT5,PIP4K2C,SNRNP200
Pubmed	31527615	The RNA-mediated estrogen receptor ? interactome of hormone-dependent human breast cancer cell nuclei.	Pubmed	8.37e-08	0.003941	1.034e-05	0.0001173	32	1497	RPL38,LIN7C,SLC39A11,ACTB,MAP3K20,KAT2A,NDUFB3,BANF1,JUNB,PRMT5,PURB,RRP7A,SLC25A11,YWHAQ,PLS3,SDCBP,CNP,RAC1,RAP2B,COX4I1,COX6A1,SKP1,RRP1,EPN2,CNBP,SLC12A2,CCT5,CRACDL,EIF4A1,EIF4G2,EIF3D,IK
Pubmed	25568100	Brg1-dependent chromatin remodelling is not essentially required during oligodendroglial differentiation.	Pubmed	8.474e-08	0.00399	1.039e-05	0.0001178	5	16	SOX10,GLUL,PLP1,CNP,OLIG2
Pubmed	25680202	Elevated in vivo levels of a single transcription factor directly convert satellite glia into oligodendrocyte-like cells.	Pubmed	8.474e-08	0.00399	1.039e-05	0.0001178	5	16	SOX10,OLIG1,PLP1,POU3F1,OLIG2
Pubmed	23190606	Targeting ?-tubulin:CCT-? complexes incurs Hsp90- and VCP-related protein degradation and induces ER stress-associated apoptosis by triggering capacitative Ca2+ entry, mitochondrial perturbation and caspase overactivation.	Pubmed	8.474e-08	0.00399	1.039e-05	0.0001178	5	16	PSMD2,TUBB4A,HSP90AA1,HSP90AB1,EEF2
Pubmed	11256614	Systematic subcellular localization of novel proteins identified by large-scale cDNA sequencing.	Pubmed	8.52e-08	0.004012	1.042e-05	0.0001181	18	523	GPBP1,CCND1,NDUFC2,GASK1B,FZD7,OPALIN,ANP32E,GNAI1,MAP1LC3B,QDPR,MEX3B,UBL3,MAT2B,CLIC4,NCOA4,CRYAB,VPS35,GHITM
Pubmed	31527668	Nuclear control of lung cancer cells migration, invasion and bioenergetics by eukaryotic translation initiation factor 3F.	Pubmed	8.549e-08	0.004025	1.043e-05	0.0001182	8	75	ACTB,ACTG1,TUBA4A,TUBA1A,PRMT5,HSP90AA1,HSP90AB1,EIF3D
Pubmed	32322062	The gluconeogenic enzyme PCK1 phosphorylates INSIG1/2 for lipogenesis.	Pubmed	9.177e-08	0.004321	1.117e-05	0.0001266	10	139	GAPDH,ACTG1,TUBA4A,HNRNPK,FASN,PRMT5,SLC25A11,PLS3,HSP90AB1,EEF2
Pubmed	8939998	RhoGDI-3 is a new GDP dissociation inhibitor (GDI). Identification of a non-cytosolic GDI protein interacting with the small GTP-binding proteins RhoB and RhoG.	Pubmed	9.83e-08	0.004629	1.19e-05	0.0001349	4	7	HRAS,RHOB,RHOG,ARHGDIA
Pubmed	11563969	Chloride intracellular channel protein CLIC4 (p64H1) binds directly to brain dynamin I in a complex containing actin, tubulin and 14-3-3 isoforms.	Pubmed	9.83e-08	0.004629	1.19e-05	0.0001349	4	7	ACTB,TUBA4A,CLIC4,YWHAZ
Pubmed	15161933	Comprehensive proteomic analysis of interphase and mitotic 14-3-3-binding proteins.	Pubmed	1.048e-07	0.004937	1.266e-05	0.0001435	11	179	GAPDH,ACTB,PFN1,HNRNPK,FASN,TUBA1A,YWHAQ,LDHA,YWHAZ,FSCN1,RPL7
Pubmed	15635413	Nucleolar proteome dynamics.	Pubmed	1.117e-07	0.00526	1.345e-05	0.0001525	16	419	GAPDH,BANF1,HNRNPK,UBTF,ANP32E,DNAJA1,HSP90AB1,RPL14,LDHA,SKP1,ACTR3,EEF2,SNRNP200,RPL7,PCNA,RPL18
Pubmed	19815544	Regulated endoplasmic reticulum-associated degradation of a polytopic protein: p97 recruits proteasomes to Insig-1 before extraction from membranes.	Pubmed	1.157e-07	0.005447	1.389e-05	0.0001575	6	32	PSMA2,PSMB3,PSMC3,PSMD2,UBQLN2,DSP
Pubmed	17360745	Requirement for an intact T-cell actin and tubulin cytoskeleton for efficient assembly and spread of human immunodeficiency virus type 1.	Pubmed	1.193e-07	0.005619	1.43e-05	0.0001621	5	17	ACTB,ACTG1,TUBA4A,TUBB4A,TUBA1A
Pubmed	32249768	FBXO22 degrades nuclear PTEN to promote tumorigenesis.	Pubmed	1.247e-07	0.005872	1.49e-05	0.000169	7	53	RPL23A,PSMD2,PURB,LDHA,SKP1,CNBP,RPL7
Pubmed	20877624	Genetic variants in nuclear-encoded mitochondrial genes influence AIDS progression.	Pubmed	1.266e-07	0.005959	1.509e-05	0.000171	24	926	PDK2,GATM,NDUFB3,NDUFB10,NDUFC2,FASN,SLC25A11,ACOT2,QDPR,NAXE,GOT2,ISCA1,MAT2B,COX4I1,COX6A1,CLIC4,COX17,NCOA4,LDHA,CHCHD4,SCCPDH,GHITM,FTH1,CHCHD2
Pubmed	25502805	A massively parallel pipeline to clone DNA variants and examine molecular phenotypes of human disease mutations.	Pubmed	1.289e-07	0.006068	1.532e-05	0.0001737	8	79	ACTB,CCND1,BANF1,GLUL,LMO4,LDHA,VPS35,PCNA
Pubmed	28883622	SOCS2 Binds to and Regulates EphA2 through Multiple Mechanisms.	Pubmed	1.349e-07	0.006353	1.6e-05	0.0001814	9	110	KCTD12,PGAM5,SUGT1,GLUL,SLC25A11,YWHAQ,RTN4,YWHAH,ACTR3
Pubmed	27416896	Regulation of PERK-eIF2? signalling by tuberous sclerosis complex-1 controls homoeostasis and survival of myelinating oligodendrocytes.	Pubmed	1.405e-07	0.006616	1.662e-05	0.0001885	6	33	FASN,GLUL,OLIG1,PLP1,CNP,OLIG2
Pubmed	14744259	14-3-3-affinity purification of over 200 human phosphoproteins reveals new links to regulation of cellular metabolism, proliferation and trafficking.	Pubmed	1.546e-07	0.007281	1.825e-05	0.0002069	11	186	GAPDH,ACTB,HNRNPK,FASN,TUBA1A,GIT1,MAT2B,CAPZB,SKP1,EEF2,CSNK2B
Pubmed	26465331	Characterization of the Cardiac Overexpression of HSPB2 Reveals Mitochondrial and Myogenic Roles Supported by a Cardiac HspB2 Interactome.	Pubmed	1.553e-07	0.007315	1.829e-05	0.0002073	10	147	RPL36A,GAPDH,ACTB,ACTG1,NDUFB3,NDUFC2,ALDOA,SLC25A5,CAPZA2,CRYAB
Pubmed	9463375	In mouse brain profilin I and profilin II associate with regulators of the endocytic pathway and actin assembly.	Pubmed	1.642e-07	0.007733	1.919e-05	0.0002175	5	18	ACTB,PFN1,PFN2,WASF1,RAC1
Pubmed	16790476	Replacement of the Sox10 transcription factor by Sox8 reveals incomplete functional equivalence.	Pubmed	1.642e-07	0.007733	1.919e-05	0.0002175	5	18	SOX10,SOX8,PLP1,POU3F1,OLIG2
Pubmed	23575864	Sox10 cooperates with the mediator subunit 12 during terminal differentiation of myelinating glia.	Pubmed	1.642e-07	0.007733	1.919e-05	0.0002175	5	18	SOX10,PLP1,CNP,POU3F1,OLIG2
Pubmed	16713569	A protein-protein interaction network for human inherited ataxias and disorders of Purkinje cell degeneration.	Pubmed	1.653e-07	0.007784	1.927e-05	0.0002184	19	608	NRIP1,KIFBP,ELP5,GAPDH,PSMC3,DAZAP2,HNRNPK,FZD7,HPCAL1,YWHAQ,HSPA2,CCDC85B,UBQLN2,FA2H,TENT5A,APBB1,MAGEE1,NCOA4,CSNK2B
Pubmed	11076968	The centrosomal protein C-Nap1 is required for cell cycle-regulated centrosome cohesion.	Pubmed	1.841e-07	0.00867	2.141e-05	0.0002427	7	56	CCP110,TUBA4A,TUBB4A,TUBA1A,HSP90AA1,PPP2R1A,DYNLL1
Pubmed	15102707	Transcription factors Sox8 and Sox10 perform non-equivalent roles during oligodendrocyte development despite functional redundancy.	Pubmed	1.955e-07	0.009203	2.25e-05	0.0002551	4	8	SOX10,SOX8,PLP1,OLIG2
Pubmed	18818696	Structural and functional coupling of Hsp90- and Sgt1-centred multi-protein complexes.	Pubmed	1.955e-07	0.009203	2.25e-05	0.0002551	4	8	SUGT1,HSP90AA1,HSP90AB1,SKP1
Pubmed	18632947	Nogo-A and myelin-associated glycoprotein differently regulate oligodendrocyte maturation and myelin formation.	Pubmed	1.955e-07	0.009203	2.25e-05	0.0002551	4	8	PLP1,CNP,RTN4,OLIG2
Pubmed	17081987	Phosphorylation-dependent ubiquitination of cyclin D1 by the SCF(FBX4-alphaB crystallin) complex.	Pubmed	1.955e-07	0.009203	2.25e-05	0.0002551	4	8	CCND1,UBE2D1,SKP1,CRYAB
Pubmed	27705803	A High-Density Map for Navigating the Human Polycomb Complexome.	Pubmed	2.015e-07	0.009486	2.314e-05	0.0002623	17	495	PSMA2,PSMB3,PSMC3,PSMD2,PFDN5,PGAM5,GNG12,YWHAQ,FBXO45,VBP1,GIT1,SKP1,YWHAH,SOWAHA,CCT5,CSNK2B,DYNLL1
Pubmed	10464095	Gene expression profile of aging and its retardation by caloric restriction.	Pubmed	2.086e-07	0.009822	2.384e-05	0.0002703	7	57	FASN,GLUL,HES1,RAC1,PMP22,GPD1,RHOB
Pubmed	16462731	The PITSLRE/CDK11p58 protein kinase promotes centrosome maturation and bipolar spindle formation.	Pubmed	2.086e-07	0.009822	2.384e-05	0.0002703	7	57	CCP110,TUBA4A,TUBB4A,TUBA1A,HSP90AA1,PPP2R1A,DYNLL1
Pubmed	16009940	Human ISG15 conjugation targets both IFN-induced and constitutively expressed proteins functioning in diverse cellular pathways.	Pubmed	2.124e-07	0.01	2.415e-05	0.0002738	10	152	PFN1,HNRNPK,FASN,ALDOA,PLS3,HSP90AA1,HSP90AB1,LDHA,EEF2,SNRNP200
Pubmed	28192407	TTF-1/NKX2-1 binds to DDB1 and confers replication stress resistance to lung adenocarcinomas.	Pubmed	2.124e-07	0.01	2.415e-05	0.0002738	10	152	GAPDH,PSMC3,PGAM5,BANF1,JUNB,IRF2BPL,AMOTL2,CBFB,LIG4,PCNA
Pubmed	12852856	Polo-like kinase 1 regulates Nlp, a centrosome protein involved in microtubule nucleation.	Pubmed	2.358e-07	0.0111	2.662e-05	0.0003018	7	58	CCP110,TUBA4A,TUBB4A,TUBA1A,HSP90AA1,PPP2R1A,DYNLL1
Pubmed	22645313	Identification and proteomic analysis of distinct UBE3A/E6AP protein complexes.	Pubmed	2.358e-07	0.0111	2.662e-05	0.0003018	7	58	PSMA2,PSMB3,PSMC3,PSMD2,UBB,EIF4A1,RPL7
Pubmed	15952740	Protein profiling of human pancreatic islets by two-dimensional gel electrophoresis and mass spectrometry.	Pubmed	2.358e-07	0.0111	2.662e-05	0.0003018	7	58	GAPDH,ACTB,PFN1,TUBA1A,ALDOA,HSP90AB1,EEF2
Pubmed	23658844	The novel ubiquitin ligase complex, SCF(Fbxw4), interacts with the COP9 signalosome in an F-box dependent manner, is mutated, lost and under-expressed in human cancers.	Pubmed	2.426e-07	0.01142	2.732e-05	0.0003098	6	36	PSMA2,SLC25A11,SKP1,YWHAH,PPP2R1A,CCT5
Pubmed	31924792	ADAR1 mediated regulation of neural crest derived melanocytes and Schwann cell development.	Pubmed	2.658e-07	0.01252	2.987e-05	0.0003387	7	59	SOX10,ZEB2,UGT8,HES1,PLP1,PMP22,POU3F1
Pubmed	33144569	A trimeric Rab7 GEF controls NPC1-dependent lysosomal cholesterol export.	Pubmed	2.72e-07	0.01281	3.05e-05	0.0003457	15	392	PSMC3,PSMD2,WLS,TUBA4A,UBB,RPL22L1,DNAJA1,SDCBP,CNP,RAP2B,RTN4,ACTR3,RAB34,EIF4G2,PCNA
Pubmed	17500595	Huntingtin interacting proteins are genetic modifiers of neurodegeneration.	Pubmed	2.755e-07	0.01297	3.082e-05	0.0003494	11	197	GAPDH,NDUFB10,SLC25A11,ALDOA,PLP1,CNP,MOG,RAC1,COX6A1,LDHA,CHCHD2
Pubmed	32708917	Regulation of Neurogenesis in Mouse Brain by HMGB1.	Pubmed	2.877e-07	0.01355	3.21e-05	0.000364	6	37	BMP2,HES1,WNT3,EMX2,OLIG2,PCNA
Pubmed	7790358	Cell cycle regulation of the activity and subcellular localization of Plk1, a human protein kinase implicated in mitotic spindle function.	Pubmed	3.357e-07	0.01581	3.737e-05	0.0004236	7	61	CCP110,TUBA4A,TUBB4A,TUBA1A,HSP90AA1,PPP2R1A,DYNLL1
Pubmed	24583282	A systems wide mass spectrometric based linear motif screen to identify dominant in-vivo interacting proteins for the ubiquitin ligase MDM2.	Pubmed	3.396e-07	0.01599	3.771e-05	0.0004275	6	38	GAPDH,PSMC3,HNRNPK,UBTF,YWHAQ,PCNA
Pubmed	18373617	Lipidomic analysis and electron transport chain activities in C57BL/6J mouse brain mitochondria.	Pubmed	3.498e-07	0.01647	3.857e-05	0.0004373	4	9	ACTB,PLP1,COX4I1,PCNA
Pubmed	18184726	Sox9 and Sox10 influence survival and migration of oligodendrocyte precursors in the spinal cord by regulating PDGF receptor alpha expression.	Pubmed	3.498e-07	0.01647	3.857e-05	0.0004373	4	9	SOX10,PLP1,OLIG2,PCNA
Pubmed	9736723	Identification and characterization of LMO4, an LMO gene with a novel pattern of expression during embryogenesis.	Pubmed	3.498e-07	0.01647	3.857e-05	0.0004373	4	9	SOX10,LMO4,LMO1,LMO2
Pubmed	24639526	RSPO-LGR4 functions via IQGAP1 to potentiate Wnt signaling.	Pubmed	3.54e-07	0.01667	3.894e-05	0.0004415	11	202	ACTB,ACTG1,HNRNPK,FASN,HSPA2,SLC25A5,EEF2,MAP2K1,ATP2B1,SNRNP200,RPL7
Pubmed	15231747	A protein interaction framework for human mRNA degradation.	Pubmed	3.622e-07	0.01706	3.976e-05	0.0004507	14	347	RPS6,ACTB,NDUFB10,DYNLRB1,RRP7A,MAP1LC3B,ALDOA,DNAJA1,HSP90AA1,LDHA,EEF2,CCT5,MAP2K1,LSM8
Pubmed	20849852	Proliferating cell nuclear antigen in the cytoplasm interacts with components of glycolysis and cancer.	Pubmed	3.831e-07	0.01804	4.195e-05	0.0004755	5	21	GAPDH,PGAM1,ALDOA,LDHA,PCNA
Pubmed	30097533	Discovery of a Human Testis-specific Protein Complex TEX101-DPEP3 and Selection of Its Disrupting Antibodies.	Pubmed	3.864e-07	0.01819	4.211e-05	0.0004774	12	249	GAPDH,ACTB,PGAM1,TUBB4A,SYPL1,COX4I1,RPL14,LDHA,SKP1,PPP2R1A,SCCPDH,GET3
Pubmed	9371744	Genetic mapping of 262 loci derived from expressed sequences in a murine interspecific cross using single-strand conformational polymorphism analysis.	Pubmed	3.864e-07	0.01819	4.211e-05	0.0004774	12	249	GADD45B,DDN,TUBB4A,CDK5R1,TUBA1A,PURB,GNAI1,COX4I1,COX6A1,APBB1,NHSL1,FSCN1
Pubmed	30737378	The p300/YY1/miR-500a-5p/HDAC2 signalling axis regulates cell proliferation in human colorectal cancer.	Pubmed	3.945e-07	0.01858	4.215e-05	0.0004778	13	298	ACTB,MAP3K20,HNRNPK,HSP90AA1,HSP90AB1,GIT1,CAT,RPL14,YWHAZ,EEF2,CCT5,EIF4G2,RPL18
Pubmed	25799492	ARF6 promotes the formation of Rac1 and WAVE-dependent ventral F-actin rosettes in breast cancer cells in response to epidermal growth factor.	Pubmed	3.956e-07	0.01863	4.215e-05	0.0004778	3	3	WASF1,RAC1,ARF6
Pubmed	21844371	WAVE regulatory complex activation by cooperating GTPases Arf and Rac1.	Pubmed	3.956e-07	0.01863	4.215e-05	0.0004778	3	3	WASF1,RAC1,ARF1
Pubmed	9843499	WAVE, a novel WASP-family protein involved in actin reorganization induced by Rac.	Pubmed	3.956e-07	0.01863	4.215e-05	0.0004778	3	3	PFN1,WASF1,RAC1
Pubmed	20713492	Induction of nonapoptotic cell death by activated Ras requires inverse regulation of Rac1 and Arf6.	Pubmed	3.956e-07	0.01863	4.215e-05	0.0004778	3	3	RAC1,GIT1,ARF6
Pubmed	27155324	Intracellular NF-HEV/IL-33 harbors essential roles in Ras-induced cellular transformation by contributing to cyclin D1 protein synthesis.	Pubmed	3.956e-07	0.01863	4.215e-05	0.0004778	3	3	CCND1,HRAS,IL33
Pubmed	29216929	PSAT1 is regulated by ATF4 and enhances cell proliferation via the GSK3?/?-catenin/cyclin D1 signaling pathway in ER-negative breast cancer.	Pubmed	3.956e-07	0.01863	4.215e-05	0.0004778	3	3	CCND1,PSAT1,ATF4
Pubmed	29023979	Sox8 and Sox10 jointly maintain myelin gene expression in oligodendrocytes.	Pubmed	3.956e-07	0.01863	4.215e-05	0.0004778	3	3	SOX10,SOX8,MOG
Pubmed	28170369	LMO2 Enhances Lamellipodia/Filopodia Formation in Basal-Type Breast Cancer Cells by Mediating ARP3-Profilin1 Interaction.	Pubmed	3.956e-07	0.01863	4.215e-05	0.0004778	3	3	PFN1,ACTR3,LMO2
Pubmed	30204081	Oligodendrocyte-encoded Kir4.1 function is required for axonal integrity.	Pubmed	3.956e-07	0.01863	4.215e-05	0.0004778	3	3	KCNJ10,CNP,OLIG2
Pubmed	21654808	A function for cyclin D1 in DNA repair uncovered by protein interactome analyses in human cancers.	Pubmed	4.035e-07	0.019	4.289e-05	0.0004863	9	125	CCND1,FASN,DNAJA1,HSPA2,HSP90AA1,ARF6,PPP2R1A,CCT5,PCNA
Pubmed	19193609	Affinity purification strategy to capture human endogenous proteasome complexes diversity and to identify proteasome-interacting proteins.	Pubmed	4.204e-07	0.01979	4.458e-05	0.0005054	7	63	PSMA2,PSMB3,PSMC3,PSMD2,UBB,HSP90AB1,SKP1
Pubmed	23055941	RAB-like 2 has an essential role in male fertility, sperm intra-flagellar transport, and tail assembly.	Pubmed	4.234e-07	0.01993	4.48e-05	0.0005078	8	92	PSMD2,HSPA2,HSP90AA1,HSP90AB1,GSN,PPP2R1A,EEF2,VPS35
Pubmed	30194290	Interrogating the protein interactomes of RAS isoforms identifies PIP5K1A as a KRAS-specific vulnerability.	Pubmed	4.761e-07	0.02242	5.027e-05	0.0005699	16	467	CCP110,WLS,NDRG3,NDRG1,STXBP3,VAMP2,HRAS,CNP,APBB1,ARF1,EPN2,ARF6,CDC42EP1,EFNB3,SLC12A2,ATP2B1
Pubmed	27160897	Interaction of tau with the RNA-Binding Protein TIA1 Regulates tau Pathophysiology and Toxicity.	Pubmed	4.806e-07	0.02263	5.063e-05	0.000574	10	166	RPS4X,PHYHIP,MOG,TPPP,GSN,EIF4A1,PIP4K2C,FSCN1,MAP2K1,RPL7
Pubmed	20111909	?-Dystrobrevin distribution and association with other proteins in human promyelocytic NB4 cells treated for granulocytic differentiation.	Pubmed	4.927e-07	0.0232	5.167e-05	0.0005858	5	22	ACTB,HNRNPK,TUBA1A,HSP90AB1,GSN
Pubmed	17084361	SoxD proteins influence multiple stages of oligodendrocyte development and modulate SoxE protein function.	Pubmed	4.927e-07	0.0232	5.167e-05	0.0005858	5	22	SOX10,SOX8,GLUL,PLP1,OLIG2
Pubmed	32176628	The interactome of the prostate-specific protein Anoctamin 7.	Pubmed	5.224e-07	0.0246	5.466e-05	0.0006197	7	65	BANF1,FASN,CAPZB,ACTR3,EIF4A1,IK,SNRNP200
Pubmed	16300736	Analysis of a novel human gene, LOC92912, over-expressed in hypopharyngeal tumours.	Pubmed	5.796e-07	0.02729	5.983e-05	0.0006783	4	10	ACTG1,PRMT5,CAPZB,GSN
Pubmed	11799060	Terminal differentiation of myelin-forming oligodendrocytes depends on the transcription factor Sox10.	Pubmed	5.796e-07	0.02729	5.983e-05	0.0006783	4	10	SOX10,PLP1,CNP,OLIG2
Pubmed	25154416	14-3-3 proteins play a role in the cell cycle by shielding cdt2 from ubiquitin-mediated degradation.	Pubmed	5.796e-07	0.02729	5.983e-05	0.0006783	4	10	YWHAQ,YWHAH,YWHAZ,PCNA
Pubmed	26245956	Thalamic WNT3 Secretion Spatiotemporally Regulates the Neocortical Ribosome Signature and mRNA Translation to Specify Neocortical Cell Subtypes.	Pubmed	5.796e-07	0.02729	5.983e-05	0.0006783	4	10	KCNC2,WNT3,OLIG2,RPL7
Pubmed	10713718	The HIV-1 vpr protein induces anoikis-resistance by modulating cell adhesion process and microfilament system assembly.	Pubmed	5.796e-07	0.02729	5.983e-05	0.0006783	4	10	ACTG1,RHOB,RHOG,ARHGDIA
Pubmed	34615523	S100B is selectively expressed by gray matter protoplasmic astrocytes and myelinating oligodendrocytes in the developing CNS.	Pubmed	5.796e-07	0.02729	5.983e-05	0.0006783	4	10	SOX10,GLUL,OLIG1,OLIG2
Pubmed	12221128	Centrosomal proteins CG-NAP and kendrin provide microtubule nucleation sites by anchoring gamma-tubulin ring complex.	Pubmed	5.807e-07	0.02734	5.983e-05	0.0006783	7	66	CCP110,TUBA4A,TUBB4A,TUBA1A,HSP90AA1,PPP2R1A,DYNLL1
Pubmed	28634551	Mechanisms and Consequences of Dopamine Depletion-Induced Attenuation of the Spinophilin/Neurofilament Medium Interaction.	Pubmed	6.004e-07	0.02827	6.172e-05	0.0006998	9	131	GAPDH,ACTB,TUBA4A,NEFL,CDK5R1,TUBA1A,PLP1,CNP,DSP
Pubmed	15761153	High-throughput mapping of a dynamic signaling network in mammalian cells.	Pubmed	6.112e-07	0.02878	6.27e-05	0.0007109	12	260	TRIM35,CHN1,UBB,PARD6A,UBTF,FKBP1A,MEX3B,RAC1,ENC1,RHOG,RAB34,LMO2
Pubmed	28700943	A Role for Mitochondrial Translation in Promotion of Viability in K-Ras Mutant Cells.	Pubmed	6.298e-07	0.02966	6.447e-05	0.0007309	15	419	LIN7C,RPS6,PSMB3,PSMC3,PFDN5,PHAX,PTMA,DYNLRB1,RPL22L1,ALDOA,CCT5,CSNK2B,EIF1,RPL7,RPL18
Pubmed	26336360	Beads-free protein immunoprecipitation for a mass spectrometry-based interactome and posttranslational modifications analysis.	Pubmed	6.66e-07	0.03136	6.802e-05	0.0007712	10	172	RPLP1,RPS6,HNRNPK,TUBA1A,RAC1,PTBP3,RPL14,RRP1,RPL7,RPL18
Pubmed	22053931	Proteome-wide identification of ubiquitylation sites by conjugation of engineered lysine-less ubiquitin.	Pubmed	7.139e-07	0.03361	7.276e-05	0.0008248	7	68	PSMA2,GLUL,DNAJA1,PSAT1,ARF1,PPP2R1A,CCT5
Pubmed	23000965	Systems-wide analysis of ubiquitylation dynamics reveals a key role for PAF15 ubiquitylation in DNA-damage bypass.	Pubmed	7.267e-07	0.03422	7.379e-05	0.0008365	9	134	PSMA2,NCDN,GLUL,DNAJA1,PSAT1,ARF1,PPP2R1A,CCT5,PCNA
Pubmed	20876399	A QUICK screen for Lrrk2 interaction partners--leucine-rich repeat kinase 2 is involved in actin cytoskeleton dynamics.	Pubmed	7.271e-07	0.03424	7.379e-05	0.0008365	6	43	ACTB,ACTG1,GNA12,CAPZA2,CAPZB,ACTR3
Pubmed	29669786	Rearrangement of the Protein Phosphatase 1 Interactome During Heart Failure Progression.	Pubmed	7.403e-07	0.03486	7.496e-05	0.0008499	10	174	RPS4X,ACTB,ACTG1,PFN1,HNRNPK,YWHAQ,CAPZB,LDHA,YWHAZ,RPL7
Pubmed	19380743	Charting the molecular network of the drug target Bcr-Abl.	Pubmed	7.775e-07	0.03661	7.856e-05	0.0008906	12	266	GAPDH,ACTB,HNRNPK,FASN,TUBA1A,PRMT5,YWHAQ,DNAJA1,HSP90AA1,HSP90AB1,SLC25A5,CCT5
Pubmed	31751430	NCOA2 promotes lytic reactivation of Kaposi's sarcoma-associated herpesvirus by enhancing the expression of the master switch protein RTA.	Pubmed	8.717e-07	0.04105	8.789e-05	0.0009964	7	70	RPL36A,RPS6,HNRNPK,HSP90AB1,PPP2R1A,SNRNP200,PCNA
Pubmed	17344230	Combinatorial actions of patterning and HLH transcription factors in the spatiotemporal control of neurogenesis and gliogenesis in the developing spinal cord.	Pubmed	9.055e-07	0.04264	8.995e-05	0.00102	4	11	GLUL,OLIG1,CNP,OLIG2
Pubmed	20648636	Control of oligodendrocyte generation and proliferation by Shp2 protein tyrosine phosphatase.	Pubmed	9.055e-07	0.04264	8.995e-05	0.00102	4	11	SOX10,OLIG1,PLP1,OLIG2
Pubmed	25150496	The G protein ? subunit G?s is a tumor suppressor in Sonic hedgehog-driven medulloblastoma.	Pubmed	9.055e-07	0.04264	8.995e-05	0.00102	4	11	CCND1,OLIG1,HHIP,OLIG2
Pubmed	17761669	Protection against beta-amyloid-induced apoptosis by peptides interacting with beta-amyloid.	Pubmed	9.055e-07	0.04264	8.995e-05	0.00102	4	11	NEFL,CNP,YWHAH,YWHAZ
[truncated: 58,678 more rows]

## Sheet: Upregulated_SvsC_vhip
Category	ID	Name	Source	p-value	q-value Bonferroni	q-value FDR B&H	q-value FDR B&Y	Hit Count in Query List	Hit Count in Genome	Hit in Query List
[truncated: 117,333 more rows]

[truncated: 7 more sheets: Upregulated_RvsC_vhip, Downregulated_SvsR_vhip, Downregulated_SvsC_vhip, Downregulated_RvsC_vhip, Upregulated_SvsR_PFC, Upregulated_SvsC_PFC, Downregulated_RvsC_PFC]
