# Supplementary material for: Characterization of transcriptional profiles associated with stress-induced neuronal activation in Arc-GFP mice
Source: Mol Psychiatry. 2024 Apr 22;29(10):3010–23. doi: 10.1038/s41380-024-02555-z (PMC11449785; doi:10.1038/s41380-024-02555-z)
Supplement: Supplementary file 6 — Data Set 5 [file 41380_2024_2555_MOESM6_ESM.xlsx]

## Sheet: DEGs_Overlap_vHIP
Supplementary Table 5. Shared DEGs across the distinct coniditions in the vHIP and PFC
Up- and Downregulated DEGs were overalapped across the distinct conditions to identify Suscpetible and resilient changes.
Names	total	elements
vHIP RvsC UP vHIP SvC UP vHIP SvR UP	1	Plekhg1
vHIP RvsC Down vHIP SvC Down vHIP SvR Down	4	Whrn Coro6 Aifm3 Vwa5b2
vHIP RvsC UP vHIP SvC UP	56	Fam19a5 Kcnh1 Zhx3 Cdh11 Zfp868 Tmcc1 Wbscr17 Ptprg Bcas1 Tmem132b Gria1 Ppm1h Agap1 Grin2b Slc9a9 Slc24a3 Cers6 Large Syt17 Gatad2b Arhgef28 Cntnap5c Fam126a Grm1 Heg1 Acp1 Dalir Arnt2 Ptprj Prkce Lpgat1 Dgkg Prps1 Dock5 Grin2a Tenm1 Chrna7 Fktn Gabra2 Thsd4 Cdh19 Chrm3 Sorcs3 Ick Tnr Negr1 St6galnac5 Slc24a2 Mast4 Rab31 Fign Zfp608 Cdh13 St6gal1 Dscaml1 Zdhhc14
vHIP RvsC UP vHIP SvR Down	24	Akap17b Kcnd3 Ttll11 Pcdhgb6 Grik3 Uxs1 Atrnl1 Pcdhga12 1700012D16Rik Kcnma1 Lrrc4c Syn3 Pcdha10 Grik4 Pcdhgb8 Klhl3 Tcf20 Pcdha12 A830082N09Rik Rai14 Pcdhgb4 Gm6402 Caln1 Galnt14
vHIP SvC UP vHIP SvR UP	151	Btbd3 Gpr37 Capzb Phax Nkain1 Hist1h2bc Rpl23a Rhob Ndrg1 Cdc42ep1 Kbtbd7 Pgap2 Nfe2l3 Arf1 Rpl7 Nptx2 Atp2b1 Ccp110 Dynll1 Rtn4 Capza2 Plp1 Rpl14 Tnfaip6 Peg10 Strip2 Hmgn5 Zfp46 Opalin Zeb2 Fzd7 6330403A02Rik Ncdn Dcaf12l1 Tuba4a Nrip1 Pls3 Efnb3 Cd82 Pmp22 Fa2h Fam46a Actb Sowaha Purb Mob3b Rac1 Bag4 Sox10 Nfia Syna Actg1 Pfn1 Fam84a Cnp Insc Magee1 Ppp3ca Atp6v1g2 Nefl Evi2a Fbxo45 Fam198b Gs…
vHIP RvsC Down vHIP SvR UP	15	Kat2a Neurod2 Slc25a11 Nr4a3 Rab34 Sox8 Apoa1bp Bmyc Sik1 Vbp1 Arhgdia Apbb1 Lsm8 Plk2 Dnaja1
vHIP RvsC Down vHIP SvC Down	67	Dennd6b Slc39a13 Mir124a-1hg Samd10 Idh3g Igflr1 Doc2a Rap1gap Lnx1 A230050P20Rik Zcchc18 Irak1 Slc4a3 Rundc3a Chpf2 Flii Meis3 Nop56 Csf2ra Dhx16 Cstf2 Echdc2 Gtpbp3 Wsb1 Rian Nr1d1 Ttc14 Srsf5 Tmem145 Plcd3 Rhpn1 Ddx41 Stx1a Stxbp2 Kifc2 Celf3 Stac2 Tfg Adgrb1 AF357359 Ypel4 Inha Slc16a11 Rogdi Mirg Acd Atxn2l Gtpbp2 Gmppa Adss Rnft1 Haghl Lrrc45 Zfpl1 Pdlim7 Pcgf6 Zranb2 Arhgap33 Smpd4 Dbn1 Ap…
vHIP SvC Down vHIP SvR Down	188	Hecw1 Exph5 Syt2 Nova1 A330050F15Rik Strbp L3mbtl1 Rnf152 2610316D01Rik Unc13c Cfap69 Arhgef15 Epb4.1 Cdc14a Myo5c Slc17a6 Pitpnm3 Tmem218 Ophn1 Nrep Utrn Coch Dzank1 Plekha6 AI414108 Adal Asap1 Kcnc1 Sgcd Anks1 Mtcl1 Stk10 Dchs1 Tiam1 Vill Pcdha11 Nbeal1 Kcnh5 Rnasel Rasgrf2 Pth1r Deptor Pde7a Tshz2 Cobl Mgat5b Col12a1 1700071K01Rik Adamts16 Tox Scn1a Tacr3 Cfap46 Klf5 9030617O03Rik Dpp10 Meg3 P…
vHIP RvsC UP	60	Camsap1 Clpb Mad1l1 Adcy9 Greb1l Slc37a3 Nudcd3 Usp29 Pcdhga11 Prr5l Fstl5 Pcdhga8 Xpr1 Fam189a1 Slit3 Tango6 Mmp16 Ap3m2 Snx29 Zfp407 Galnt18 Pcdhga5 Kcna4 St7l Pcdhga6 Mapk10 Ssh2 Kirrel3 Kcnj6 Palm2 Xylt1 Klhl29 Zfand3 Slc44a5 Acer3 Farp2 Scrn1 Plxna2 Ccnt1 Nebl Atf7ip Plxna4 Cacna1c Frmd5 Ppp2r2c Pcdhga10 Ncam1 Eqtn Nxpe3 Prdm10 Adcy2 Ak5 Echdc1 Lppr1 Hs3st4 Adgrl3 Rala Grm3 BC100451 Pde11a
vHIP SvC UP	573	Tmod1 Shroom2 Cmtm5 Nudt11 Tmed10 Cyp7b1 Cyp2j12 Astn1 Scd2 Nsg1 Ermp1 Kpna1 Sept4 Rab1 Rab3c Ramp2 Pla2g16 Spon1 Omg Fzd5 Tmeff1 Chst12 Sspn Islr2 Tnni1 Pcdh8 Dcn Zfp423 Nr2f2 Gal3st3 Tmed2 Slc30a1 Tmem88b Bmpr2 Stt3a Zfhx4 Nmt1 Tbl1xr1 Lnpep Chdh Trpc6 Atp6v1e1 Meis1 Cfl1 Slc1a1 C2cd2l Sorl1 Arpc5l Fam58b Chd3 Lrrc8d Arl8b Zbtb20 Zcchc24 Degs1 Ppap2b Gabarapl2 Grem2 Rnf122 Atxn10 Nov Hepacam Rn…
vHIP SvR UP	155	Sugt1 Pou3f1 Rprml Rps6 Psma2 Glo1 Gadd45b Eif1 Mex3b Ncoa4 Tomm6 Ngfrap1 Cox4i1 Cbfb Hpca Map1lc3b Ubl3 Vamp2 Hnrnpk Rab3a Wls Psmd2 Eef2 Clip3 Cap1 Jph4 Gpbp1 Bmp2 Ndufb3 Lmo2 Elp5 Rasd1 Sall1 Tmprss5 Csnk2b Eif4g2 Aldoa Egr4 Lin7c Fasn 2310009A05Rik Gpd1 Tfeb Banf1 Dusp7 Isca1 Cox6a1 Chchd2 Ccnd1 Snrnp200 Mzt1 Rrp1 Ghitm Dsp Ldha Mturn Eif4a1 Dynlrb1 Rpl22l1 Cct5 Sdcbp Phyhip Ankrd63 Emx2 Hif1…
vHIP RvsC Down	114	Snip1 Ldb1 Snhg4 Mrps30 Baiap2 Atp5d Srsf6 Cnppd1 Rad23a Fhl1 Car11 Gale Tspan17 Mnt Mc4r Rusc1 Raver1 Ddx5 Ckb Ppfia3 Hnrnph1 Gcdh Rsrp1 Lrfn4 Fut11 Ybx1 Matk Prrt1 Coq10b Srsf2 Ndufaf4 Alas1 Zfp821 Kdelc1 Ssb Dus3l Bhlhb9 Ggt7 Mpg Tsc2 Asb13 Maged1 Htra2 Alkbh6 Cyth2 Hnrnpdl Vps9d1 Cog1 Arhgef25 Sfxn3 Pxn Cdk10 9330151L19Rik Sf1 Fmnl1 Egr3 Mlx Prpf39 Slc27a3 Cpne6 Mfsd10 Robo3 Necap2 Gm5577 Ssr…
vHIP SvC Down	321	Lactb2 Sec14l3 BC037034 Tle2 Ptchd1 Plcxd2 Myo1b Lrrc57 Impdh2 Hdac3 2310061I04Rik Shkbp1 Pnma3 Arhgap29 Tcea2 Dlgap3 Chchd7 Sema3f Hsf4 Pitpnm1 Mir876 Parp6 Agpat9 Hook1 Map3k5 Rrp1b Slc20a1 Letm2 Nynrin Akap8 Dvl1 4933439C10Rik Fads3 Gm2694 Trank1 Gm1653 Lztfl1 Abcd2 Dlk2 Ccdc157 Lamc2 Ttc8 Lad1 Tmtc4 1110008P14Rik Mrpl1 Pcgf2 Eogt Rimklb Aloxe3 Chsy3 Zfp692 Tmem67 Cchcr1 Rps6kb2 Anks6 Cdk16 Gm…
vHIP SvR Down	222	Pcdhgb1 Egfem1 Dis3l2 Fam60a Dgki Myrip Grm4 AI314180 Slc1a6 Mphosph9 Mllt10 Cox10 A930011G23Rik A630089N07Rik Ifit1bl1 Hmgb4os Pcdha9 5330417C22Rik Zbtb16 AA413626 Ssbp2 Airn Mir1188 Rps6kc1 Ehmt1 Armc2 Adamts17 Dock3 Vmn2r29 9530091C08Rik Magi1 E130307A14Rik Rgs17 March2 Ulk4 Setbp1 Cemip Alms1 Ksr2 D11Wsu47e Klf12 A930013F10Rik Frmd4a 6330415B21Rik Jakmip1 5730522E02Rik Mtm1 Man2a1 Rps6ka2 Fat…

## Sheet: DEGs_Overlap_PFC
Names	total	elements
PFC RvsC Down PFC SvC UP PFC SvR UP	1	Syt4
PFC RvsC UP PFC SvR Down	1	Preb
PFC SvC UP PFC SvR UP	6	Npas4 Rasgrf2 Hspa8 Tob1 Cdk5r1 C77370
PFC RvsC Down PFC SvR UP	189	Syt13 Lingo1 Hspa5 Tmed10 Spock2 Ptn Cd200 Chga C1ql3 Nsg1 Cecr6 Slc38a1 Ptpra Acsl4 Htr5a Slc17a6 Bcap31 Omg Atp1a1 Gabrb2 Lrrc4b Tspan7 Tmx2 Sparcl1 Bmpr2 Txndc5 Itfg1 Glrb Syngr1 Gabra1 Rnf24 Hspa13 Klf9 Gpr158 Tmed7 Trib1 Rtn4 Cntn1 Cnih1 Pdia3 Vmp1 Gpr88 Cadm4 Slc17a7 Ugcg Por Zdhhc5 Clptm1l Ddost Vgf Ssr3 Atad1 Atp6ap2 Hsp90b1 Tmem64 Rtn4rl1 Extl2 Vopp1 Mgat2 Serpini1 Kcnd2 Timp2 Arl6ip1 B3…
PFC SvC Down PFC SvR Down	3	Zbtb16 Mical2 Asap2
PFC RvsC UP	14	Brd8 Magi1 Fahd1 Golga1 Ninl Mir128-2 Tatdn3 Brat1 Fbxo18 Atad2 Pdzd2 Ago4 Sgcz Nipsnap1
PFC SvC UP	1	Usp22
PFC SvR UP	212	Polr2a Sdc3 Kcnq5 Ssr1 Bhlhe40 Manea Alg11 Lrfn3 Selk Astn1 Atl1 Msmo1 Mgat3 Fut9 Adrb1 Ermp1 Dusp6 Serp1 Sv2b Tomm20 Atp1b2 Pcdh10 Esr1 Ppm1l Tmeff1 Rnasek Cyb561 Bmp3 Slc30a4 2900097C17Rik Fzd3 Caly Hsph1 Ier3ip1 Ngfrap1 Bzw1 Tmem184c Lmbrd2 Cds2 Tmem50a Klf10 C2cd2l Tmx4 Ano3 Insig2 Arl8b Grem2 Nr4a3 Nov Sqle BC023829 Acsl3 Slc38a2 Selt Rcn2 Impad1 Atp9a Cbln2 Scn3b Ssr2 Dag1 Btg2 BC031181 Ppp…
PFC RvsC Down	87	Lpgat1 Wisp1 Slc7a8 Serinc2 Ptbp3 Nptx1 Ntrk2 Amfr Islr2 Spred2 Tmem33 Galnt9 Nrp1 Slc30a1 Scg5 Dagla Il17ra Dirc2 Slc1a1 Drd1 Nptx2 Scn4b Sep15 Fam171a1 Cpd Xk Ddah1 Emc3 Ergic1 Nell2 Pcyox1 Fam134b Tenm1 Manf Atp2b2 Slc19a2 Prss23 Slc33a1 Cst3 Calr Neto2 Atrn Tmem178 Atxn7l3b Igfbp4 Lmbrd1 Tmem59l Slc7a14 Lynx1 Slc36a1 Dpp10 Chgb Pdia4 B2m Chrna4 Lrrn2 Pld3 Syt6 1810055G02Rik Sema5a Uxs1 Pdia6 …
PFC SvC Down	13	Ankrd33b AI414108 Sgsm1 St7 Sik2 Nin Eml5 Garnl3 R3hdm2 Ago3 Fnbp1l Homer1 Lrrk2
PFC SvR Down	40	Pex19 Fn3krp Ctnnal1 Iqsec3 Igsf9b Ksr1 Stx16 Plekha6 Tmem186 Casp2 Frmd5 Plekhh2 Tubgcp5 Cep112 Gm10033 Bcl9 Nup93 Miat Trim66 Osbpl3 Cecr5 Rbfox2 Tnk2 Zfp961 Nav2 Zmynd8 Smad3 2310045N01Rik Map4k3 Numa1 Vwa8 Slc25a27 Dnm2 Ablim2 Iqgap2 Me3 Cdyl2 Dnmt3a Wnk2 2010111I01Rik
