# Supplementary material for: Characterization of transcriptional profiles associated with stress-induced neuronal activation in Arc-GFP mice
Source: Mol Psychiatry. 2024 Apr 22;29(10):3010–23. doi: 10.1038/s41380-024-02555-z (PMC11449785; doi:10.1038/s41380-024-02555-z)
Supplement: Supplementary file 7 — Data Set 6 [file 41380_2024_2555_MOESM7_ESM.xlsx]

## Sheet: Gene_List_SusUP_vHIP
Supplementary Table 6. Synaptic-GO terms of the SusUP or ResUP DEGs, in vHIP and PFC
Analaysis was performed by SynGO (Chen et al. 2009)
genelist input	gene hgnc_id	gene symbol	gene name	gene synonyms	GO term ID	GO term name	GO domain	SynGO annotation ID
ABHD17C	HGNC:26925	ABHD17C	abhydrolase domain containing 17C, depalmitoylase	FAM108C1	GO:0099175	regulation of postsynapse organization (GO:0099175)	BP	2634
ACTB	HGNC:132	ACTB	actin beta		GO:1900242	regulation of synaptic vesicle endocytosis (GO:1900242)	BP	409
ACTB	HGNC:132	ACTB	actin beta		GO:0098973	structural constituent of postsynaptic actin cytoskeleton (GO:0098973)	BP	812
ACTG1	HGNC:144	ACTG1	actin gamma 1	ACTG,DFNA20,DFNA26	GO:1900242	regulation of synaptic vesicle endocytosis (GO:1900242)	BP	811
ACTG1	HGNC:144	ACTG1	actin gamma 1	ACTG,DFNA20,DFNA26	GO:0098973	structural constituent of postsynaptic actin cytoskeleton (GO:0098973)	BP	816
ACTR3	HGNC:170	ACTR3	actin related protein 3	ARP3	GO:0098974	postsynaptic actin cytoskeleton organization (GO:0098974)	BP	2417
ACTR3	HGNC:170	ACTR3	actin related protein 3	ARP3	GO:0099173	postsynapse organization (GO:0099173)	BP	3714
APBB1	HGNC:581	APBB1	amyloid beta precursor protein binding family B member 1	FE65,RIR	GO:0050808	synapse organization (GO:0050808)	BP	1629
ARF1	HGNC:652	ARF1	ADP ribosylation factor 1		GO:0098974	postsynaptic actin cytoskeleton organization (GO:0098974)	BP	1374
ARHGDIA	HGNC:678	ARHGDIA	Rho GDP dissociation inhibitor alpha	RHOGDI,GDIA1	GO:0098693	regulation of synaptic vesicle cycle (GO:0098693)	BP	1626
ATP6V1G2	HGNC:862	ATP6V1G2	ATPase H+ transporting V1 subunit G2	VMA10,NG38,EM:AC004181.3,ATP6G,ATP6G2	GO:0097401	synaptic vesicle proton loading (GO:0097401)	BP	4449
EFNB3	HGNC:3228	EFNB3	ephrin B3	LERK-8,EPLG8	GO:0099557	trans-synaptic signaling by trans-synaptic complex, modulating synaptic transmission (GO:0099557)	BP	1046
FBXO45	HGNC:29148	FBXO45	F-box protein 45	FBX45	GO:2000300	regulation of synaptic vesicle exocytosis (GO:2000300)	BP	3716
HTR1A	HGNC:5286	HTR1A	5-hydroxytryptamine receptor 1A	5-HT1A,ADRB2RL1,ADRBRL1	GO:0099171	presynaptic modulation of chemical synaptic transmission (GO:0099171)	BP	1944
KCNC2	HGNC:6234	KCNC2	potassium voltage-gated channel subfamily C member 2	KV3.2	GO:0099508	voltage-gated ion channel activity involved in regulation of presynaptic membrane potential (GO:0099508)	BP	171
NEFL	HGNC:7739	NEFL	neurofilament light	NFL,CMT1F,CMT2E,NF68,PPP1R110	GO:0090128	regulation of synapse maturation (GO:0090128)	BP	1688
NEFL	HGNC:7739	NEFL	neurofilament light	NFL,CMT1F,CMT2E,NF68,PPP1R110	GO:0099184	structural constituent of postsynaptic intermediate filament cytoskeleton (GO:0099184)	BP	2202
NEFL	HGNC:7739	NEFL	neurofilament light	NFL,CMT1F,CMT2E,NF68,PPP1R110	GO:0099170	postsynaptic modulation of chemical synaptic transmission (GO:0099170)	BP	3684
NPTX2	HGNC:7953	NPTX2	neuronal pentraxin 2		GO:0099645	neurotransmitter receptor localization to postsynaptic specialization membrane (GO:0099645)	BP	312
NPTX2	HGNC:7953	NPTX2	neuronal pentraxin 2		GO:0098962	regulation of postsynaptic neurotransmitter receptor activity (GO:0098962)	BP	1769
NRGN	HGNC:8000	NRGN	neurogranin	RC3	GO:0099170	postsynaptic modulation of chemical synaptic transmission (GO:0099170)	BP	2551
NRN1	HGNC:17972	NRN1	neuritin 1	NRN	SYNGO:transport	transport	BP	2713
NRN1	HGNC:17972	NRN1	neuritin 1	NRN	GO:0099171	presynaptic modulation of chemical synaptic transmission (GO:0099171)	BP	2722
PENK	HGNC:8831	PENK	proenkephalin		GO:0099538	synaptic signaling via neuropeptide (GO:0099538)	BP	975
PFN1	HGNC:8881	PFN1	profilin 1		GO:0060074	synapse maturation (GO:0060074)	BP	1663
PFN1	HGNC:8881	PFN1	profilin 1		GO:0098885	modification of postsynaptic actin cytoskeleton (GO:0098885)	BP	1790
PFN1	HGNC:8881	PFN1	profilin 1		GO:0050804	modulation of chemical synaptic transmission (GO:0050804)	BP	3696
PLS3	HGNC:9091	PLS3	plastin 3	T-PLASTIN	GO:0098699	structural constituent of presynaptic actin cytoskeleton (GO:0098699)	BP	2295
PLS3	HGNC:9091	PLS3	plastin 3	T-PLASTIN	GO:0098693	regulation of synaptic vesicle cycle (GO:0098693)	BP	2447
PPP3CA	HGNC:9314	PPP3CA	protein phosphatase 3 catalytic subunit alpha	CNA1,PPP2B,CALN,CALNA	GO:0099170	postsynaptic modulation of chemical synaptic transmission (GO:0099170)	BP	1346
PPP3CB	HGNC:9315	PPP3CB	protein phosphatase 3 catalytic subunit beta	CALNA2,CNA2,PP2BBETA,CALNB	GO:1900242	regulation of synaptic vesicle endocytosis (GO:1900242)	BP	1414
RAC1	HGNC:9801	RAC1	Rac family small GTPase 1	TC-25,P21-RAC1,RAC-1	GO:0098974	postsynaptic actin cytoskeleton organization (GO:0098974)	BP	2791
RHOB	HGNC:668	RHOB	ras homolog family member B	RHOH6,MST081,ARH6,ARHB	GO:0099159	regulation of modification of postsynaptic structure (GO:0099159)	BP	3995
RPL14	HGNC:10305	RPL14	ribosomal protein L14	L14,HRL14,RL14,CTG-B33	GO:0140236	translation at presynapse (GO:0140236)	BP	3503
RPL14	HGNC:10305	RPL14	ribosomal protein L14	L14,HRL14,RL14,CTG-B33	GO:0140242	translation at postsynapse (GO:0140242)	BP	3601
RPL23A	HGNC:10317	RPL23A	ribosomal protein L23a	L23A	GO:0140236	translation at presynapse (GO:0140236)	BP	3508
RPL23A	HGNC:10317	RPL23A	ribosomal protein L23a	L23A	GO:0140242	translation at postsynapse (GO:0140242)	BP	3607
RPL7	HGNC:10363	RPL7	ribosomal protein L7	HUML7-1,L7	GO:0140236	translation at presynapse (GO:0140236)	BP	3527
RPL7	HGNC:10363	RPL7	ribosomal protein L7	HUML7-1,L7	GO:0140242	translation at postsynapse (GO:0140242)	BP	3626
RTN4	HGNC:14085	RTN4	reticulon 4	NSP-CL,KIAA0886,NOGO,ASY	GO:0050804	modulation of chemical synaptic transmission (GO:0050804)	BP	4026
SKP1A	HGNC:10899	SKP1	S-phase kinase associated protein 1	EMC19,OCP2,TCEB1L,MGC34403,OCP-II,P19A,SKP1A	GO:1905806	regulation of synapse disassembly (GO:1905806)	BP	3646
TUBA1A	HGNC:20766	TUBA1A	tubulin alpha 1a	TUBA3,B-ALPHA-1,FLJ25113	GO:0050807	regulation of synapse organization (GO:0050807)	BP	1684
VPS35	HGNC:13487	VPS35	VPS35 retromer complex component	FLJ10752,MEM3,PARK17	GO:0098887	neurotransmitter receptor transport, endosome to postsynaptic membrane (GO:0098887)	BP	2651
VPS35	HGNC:13487	VPS35	VPS35 retromer complex component	FLJ10752,MEM3,PARK17	GO:0150052	regulation of postsynapse assembly (GO:0150052)	BP	2654
VPS35	HGNC:13487	VPS35	VPS35 retromer complex component	FLJ10752,MEM3,PARK17	GO:1900242	regulation of synaptic vesicle endocytosis (GO:1900242)	BP	2663
VPS35	HGNC:13487	VPS35	VPS35 retromer complex component	FLJ10752,MEM3,PARK17	GO:0090128	regulation of synapse maturation (GO:0090128)	BP	3735
VPS35	HGNC:13487	VPS35	VPS35 retromer complex component	FLJ10752,MEM3,PARK17	GO:0050804	modulation of chemical synaptic transmission (GO:0050804)	BP	4089
WASF1	HGNC:12732	WASF1	WASP family member 1	WAVE1,SCAR1,KIAA0269,WAVE	GO:0098939	dendritic transport of mitochondrion (GO:0098939)	BP	570
WASF1	HGNC:12732	WASF1	WASP family member 1	WAVE1,SCAR1,KIAA0269,WAVE	GO:0098885	modification of postsynaptic actin cytoskeleton (GO:0098885)	BP	571
FBXO45	HGNC:29148	FBXO45	F-box protein 45	FBX45	GO:0098793	presynapse (GO:0098793)	CC	33
ATP2B1	HGNC:814	ATP2B1	ATPase plasma membrane Ca2+ transporting 1	PMCA1	GO:0099059	integral component of presynaptic active zone membrane (GO:0099059)	CC	89
FBXO45	HGNC:29148	FBXO45	F-box protein 45	FBX45	GO:0099524	postsynaptic cytosol (GO:0099524)	CC	120
KCNC2	HGNC:6234	KCNC2	potassium voltage-gated channel subfamily C member 2	KV3.2	GO:0099056	integral component of presynaptic membrane (GO:0099056)	CC	170
NPTX2	HGNC:7953	NPTX2	neuronal pentraxin 2		GO:0098892	extrinsic component of postsynaptic specialization membrane (GO:0098892)	CC	234
EFNB3	HGNC:3228	EFNB3	ephrin B3	LERK-8,EPLG8	GO:0099061	integral component of postsynaptic density membrane (GO:0099061)	CC	392
EFNB3	HGNC:3228	EFNB3	ephrin B3	LERK-8,EPLG8	GO:0099056	integral component of presynaptic membrane (GO:0099056)	CC	393
ACTG1	HGNC:144	ACTG1	actin gamma 1	ACTG,DFNA20,DFNA26	GO:0099143	presynaptic actin cytoskeleton (GO:0099143)	CC	419
WASF1	HGNC:12732	WASF1	WASP family member 1	WAVE1,SCAR1,KIAA0269,WAVE	GO:0098794	postsynapse (GO:0098794)	CC	566
RPL7	HGNC:10363	RPL7	ribosomal protein L7	HUML7-1,L7	GO:0045202	synapse (GO:0045202)	CC	628
FBXO45	HGNC:29148	FBXO45	F-box protein 45	FBX45	GO:0099523	presynaptic cytosol (GO:0099523)	CC	648
FKBP1A	HGNC:3711	FKBP1A	FKBP prolyl isomerase 1A	FKBP-12,FKBP12,PKC12,PPIASE,FKBP12C,FKBP1	GO:0045202	synapse (GO:0045202)	CC	650
ACTB	HGNC:132	ACTB	actin beta		GO:0098871	postsynaptic actin cytoskeleton (GO:0098871)	CC	814
ACTG1	HGNC:144	ACTG1	actin gamma 1	ACTG,DFNA20,DFNA26	GO:0098871	postsynaptic actin cytoskeleton (GO:0098871)	CC	815
APBB1	HGNC:581	APBB1	amyloid beta precursor protein binding family B member 1	FE65,RIR	GO:0098793	presynapse (GO:0098793)	CC	880
PFN1	HGNC:8881	PFN1	profilin 1		GO:0098793	presynapse (GO:0098793)	CC	890
PFN1	HGNC:8881	PFN1	profilin 1		GO:0098794	postsynapse (GO:0098794)	CC	891
SYPL	HGNC:11507	SYPL1	synaptophysin like 1	SYPL	GO:0030285	integral component of synaptic vesicle membrane (GO:0030285)	CC	918
PENK	HGNC:8831	PENK	proenkephalin		GO:0099013	neuronal dense core vesicle lumen (GO:0099013)	CC	963
PENK	HGNC:8831	PENK	proenkephalin		GO:0034592	synaptic vesicle lumen (GO:0034592)	CC	965
PPP2R1A	HGNC:9302	PPP2R1A	protein phosphatase 2 scaffold subunit Aalpha	PR65A,PP2A-AALPHA,PP2AA	GO:0045202	synapse (GO:0045202)	CC	970
PPP3CA	HGNC:9314	PPP3CA	protein phosphatase 3 catalytic subunit alpha	CNA1,PPP2B,CALN,CALNA	GO:0045202	synapse (GO:0045202)	CC	1062
PPP3CB	HGNC:9315	PPP3CB	protein phosphatase 3 catalytic subunit beta	CALNA2,CNA2,PP2BBETA,CALNB	GO:0045202	synapse (GO:0045202)	CC	1063
STXBP3	HGNC:11446	STXBP3	syntaxin binding protein 3	UNC-18C	GO:0098793	presynapse (GO:0098793)	CC	1181
NEFL	HGNC:7739	NEFL	neurofilament light	NFL,CMT1F,CMT2E,NF68,PPP1R110	GO:0099160	postsynaptic intermediate filament cytoskeleton (GO:0099160)	CC	1288
ARF1	HGNC:652	ARF1	ADP ribosylation factor 1		GO:0014069	postsynaptic density (GO:0014069)	CC	1375
ACTR3	HGNC:170	ACTR3	actin related protein 3	ARP3	GO:0098794	postsynapse (GO:0098794)	CC	1437
HTR1A	HGNC:5286	HTR1A	5-hydroxytryptamine receptor 1A	5-HT1A,ADRB2RL1,ADRBRL1	GO:0099056	integral component of presynaptic membrane (GO:0099056)	CC	1482
ARHGDIA	HGNC:678	ARHGDIA	Rho GDP dissociation inhibitor alpha	RHOGDI,GDIA1	GO:0045202	synapse (GO:0045202)	CC	1627
NEFL	HGNC:7739	NEFL	neurofilament light	NFL,CMT1F,CMT2E,NF68,PPP1R110	GO:0099182	presynaptic intermediate filament cytoskeleton (GO:0099182)	CC	1687
RPL14	HGNC:10305	RPL14	ribosomal protein L14	L14,HRL14,RL14,CTG-B33	GO:0014069	postsynaptic density (GO:0014069)	CC	1859
RPL7	HGNC:10363	RPL7	ribosomal protein L7	HUML7-1,L7	GO:0014069	postsynaptic density (GO:0014069)	CC	1861
RTN4	HGNC:14085	RTN4	reticulon 4	NSP-CL,KIAA0886,NOGO,ASY	GO:0099061	integral component of postsynaptic density membrane (GO:0099061)	CC	1902
RAC1	HGNC:9801	RAC1	Rac family small GTPase 1	TC-25,P21-RAC1,RAC-1	GO:0098794	postsynapse (GO:0098794)	CC	2150
CAPZB	HGNC:1491	CAPZB	capping actin protein of muscle Z-line subunit beta		GO:0014069	postsynaptic density (GO:0014069)	CC	2315
YWHAQ	HGNC:12854	YWHAQ	tyrosine 3-monooxygenase/tryptophan 5-monooxygenase activation protein theta	HS1,14-3-3	GO:0045202	synapse (GO:0045202)	CC	2349
NRGN	HGNC:8000	NRGN	neurogranin	RC3	GO:0098794	postsynapse (GO:0098794)	CC	2540
NRGN	HGNC:8000	NRGN	neurogranin	RC3	GO:0045211	postsynaptic membrane (GO:0045211)	CC	2550
VPS35	HGNC:13487	VPS35	VPS35 retromer complex component	FLJ10752,MEM3,PARK17	GO:0098793	presynapse (GO:0098793)	CC	2625
VPS35	HGNC:13487	VPS35	VPS35 retromer complex component	FLJ10752,MEM3,PARK17	GO:0098833	presynaptic endocytic zone (GO:0098833)	CC	2664
VPS35	HGNC:13487	VPS35	VPS35 retromer complex component	FLJ10752,MEM3,PARK17	GO:0098794	postsynapse (GO:0098794)	CC	2701
NPTX2	HGNC:7953	NPTX2	neuronal pentraxin 2		GO:0043083	synaptic cleft (GO:0043083)	CC	2963
RPL14	HGNC:10305	RPL14	ribosomal protein L14	L14,HRL14,RL14,CTG-B33	GO:0045202	synapse (GO:0045202)	CC	3142
RPL14	HGNC:10305	RPL14	ribosomal protein L14	L14,HRL14,RL14,CTG-B33	SYNGO:postsyn_ribosome	postsynaptic ribosome	CC	3143
RPL23A	HGNC:10317	RPL23A	ribosomal protein L23a	L23A	GO:0045202	synapse (GO:0045202)	CC	3157
RPL23A	HGNC:10317	RPL23A	ribosomal protein L23a	L23A	SYNGO:postsyn_ribosome	postsynaptic ribosome	CC	3158
RPLP1	HGNC:10372	RPLP1	ribosomal protein lateral stalk subunit P1	LP1	GO:0045202	synapse (GO:0045202)	CC	3174
RPL7	HGNC:10363	RPL7	ribosomal protein L7	HUML7-1,L7	SYNGO:postsyn_ribosome	postsynaptic ribosome	CC	3197
RPLP1	HGNC:10372	RPLP1	ribosomal protein lateral stalk subunit P1	LP1	SYNGO:postsyn_ribosome	postsynaptic ribosome	CC	3201
RPL14	HGNC:10305	RPL14	ribosomal protein L14	L14,HRL14,RL14,CTG-B33	SYNGO:presyn_ribosome	presynaptic ribosome	CC	3552
RPL23A	HGNC:10317	RPL23A	ribosomal protein L23a	L23A	SYNGO:presyn_ribosome	presynaptic ribosome	CC	3557
RPL7	HGNC:10363	RPL7	ribosomal protein L7	HUML7-1,L7	SYNGO:presyn_ribosome	presynaptic ribosome	CC	3576
ATP2B1	HGNC:814	ATP2B1	ATPase plasma membrane Ca2+ transporting 1	PMCA1	GO:0042734	presynaptic membrane (GO:0042734)	CC	3982
RHOB	HGNC:668	RHOB	ras homolog family member B	RHOH6,MST081,ARH6,ARHB	GO:0045202	synapse (GO:0045202)	CC	3994
RTN4	HGNC:14085	RTN4	reticulon 4	NSP-CL,KIAA0886,NOGO,ASY	GO:0098794	postsynapse (GO:0098794)	CC	4020
ATP6V1G2	HGNC:862	ATP6V1G2	ATPase H+ transporting V1 subunit G2	VMA10,NG38,EM:AC004181.3,ATP6G,ATP6G2	GO:0098850	extrinsic component of synaptic vesicle membrane (GO:0098850)	CC	4500

## Sheet: Hierarch_SusUp_vHIP
GO term ID	user interface reference code	GO domain	GO term name	GO term name - hierarchical structure	GO parent term ID	GSEA p-value	GSEA 'gene cluster' FDR corrected p-value	genes - hgnc_id	genes - hgnc_symbol	genes - your genelist input
GO:0045202		CC	synapse	synapse		4.60301e-10	5.06331e-09	HGNC:10363;HGNC:3711;HGNC:9302;HGNC:9314;HGNC:9315;HGNC:678;HGNC:12854;HGNC:10305;HGNC:10317;HGNC:10372;HGNC:668;HGNC:29148;HGNC:581;HGNC:8881;HGNC:11446;HGNC:13487;HGNC:7739;HGNC:144;HGNC:814;HGNC:8831;HGNC:862;HGNC:11507;HGNC:6234;HGNC:3228;HGNC:5286;HGNC:7953;HGNC:12732;HGNC:170;HGNC:9801;HGNC:8000;HGNC:14085;HGNC:132;HGNC:652;HGNC:1491	RPL7;FKBP1A;PPP2R1A;PPP3CA;PPP3CB;ARHGDIA;YWHAQ;RPL14;RPL23A;RPLP1;RHOB;FBXO45;APBB1;PFN1;STXBP3;VPS35;NEFL;ACTG1;ATP2B1;PENK;ATP6V1G2;SYPL1;KCNC2;EFNB3;HTR1A;NPTX2;WASF1;ACTR3;RAC1;NRGN;RTN4;ACTB;ARF1;CAPZB	RPL7;FKBP1A;PPP2R1A;PPP3CA;PPP3CB;ARHGDIA;YWHAQ;RPL14;RPL23A;RPLP1;RHOB;FBXO45;APBB1;PFN1;STXBP3;VPS35;NEFL;ACTG1;ATP2B1;PENK;ATP6V1G2;SYPL;KCNC2;EFNB3;HTR1A;NPTX2;WASF1;ACTR3;RAC1;NRGN;RTN4;ACTB;ARF1;CAPZB
GO:0097060	A1	CC	synaptic membrane	├─ synaptic membrane	GO:0045202
GO:0099243	A2	CC	extrinsic component of synaptic membrane	│ ├─ extrinsic component of synaptic membrane	GO:0097060
GO:0099699	A3	CC	integral component of synaptic membrane	│ └─ integral component of synaptic membrane	GO:0097060
GO:0098793	B1	CC	presynapse	├─ presynapse	GO:0045202	1.21887e-05	4.46918e-05	HGNC:29148;HGNC:581;HGNC:8881;HGNC:11446;HGNC:13487;HGNC:7739;HGNC:144;HGNC:814;HGNC:8831;HGNC:862;HGNC:11507;HGNC:6234;HGNC:3228;HGNC:5286;HGNC:10305;HGNC:10317;HGNC:10363	FBXO45;APBB1;PFN1;STXBP3;VPS35;NEFL;ACTG1;ATP2B1;PENK;ATP6V1G2;SYPL1;KCNC2;EFNB3;HTR1A;RPL14;RPL23A;RPL7	FBXO45;APBB1;PFN1;STXBP3;VPS35;NEFL;ACTG1;ATP2B1;PENK;ATP6V1G2;SYPL;KCNC2;EFNB3;HTR1A;RPL14;RPL23A;RPL7
GO:0099523	B2	CC	presynaptic cytosol	│ ├─ presynaptic cytosol	GO:0098793			HGNC:29148	FBXO45	FBXO45
GO:0099569	B3	CC	presynaptic cytoskeleton	│ ├─ presynaptic cytoskeleton	GO:0098793			HGNC:7739;HGNC:144	NEFL;ACTG1	NEFL;ACTG1
GO:0099182	B12	CC	presynaptic intermediate filament cytoskeleton	│ │ ├─ presynaptic intermediate filament cytoskeleton	GO:0099569			HGNC:7739	NEFL	NEFL
GO:0099143	B13	CC	presynaptic actin cytoskeleton	│ │ └─ presynaptic actin cytoskeleton	GO:0099569			HGNC:144	ACTG1	ACTG1
GO:0048786	B4	CC	presynaptic active zone	│ ├─ presynaptic active zone	GO:0098793			HGNC:814	ATP2B1	ATP2B1
GO:0098831	B14	CC	presynaptic active zone cytoplasmic component	│ │ ├─ presynaptic active zone cytoplasmic component	GO:0048786
GO:0048787	B15	CC	presynaptic active zone membrane	│ │ └─ presynaptic active zone membrane	GO:0048786			HGNC:814	ATP2B1	ATP2B1
GO:0099029	B27	CC	anchored component of presynaptic active zone membrane	│ │ ├─ anchored component of presynaptic active zone membrane	GO:0048787
GO:0098891	B28	CC	extrinsic component of presynaptic active zone membrane	│ │ ├─ extrinsic component of presynaptic active zone membrane	GO:0048787
GO:0099059	B29	CC	integral component of presynaptic active zone membrane	│ │ └─ integral component of presynaptic active zone membrane	GO:0048787			HGNC:814	ATP2B1	ATP2B1
GO:0098833	B5	CC	presynaptic endocytic zone	│ ├─ presynaptic endocytic zone	GO:0098793			HGNC:13487	VPS35	VPS35
GO:0098835	B16	CC	presynaptic endocytic zone membrane	│ │ └─ presynaptic endocytic zone membrane	GO:0098833
GO:0098894	B30	CC	extrinsic component of presynaptic endocytic zone membrane	│ │ └─ extrinsic component of presynaptic endocytic zone membrane	GO:0098835
GO:0098830	B6	CC	presynaptic endosome	│ ├─ presynaptic endosome	GO:0098793
GO:0098954	B17	CC	presynaptic endosome membrane	│ │ └─ presynaptic endosome membrane	GO:0098830
GO:0099067	B31	CC	integral component of presynaptic endosome membrane	│ │ └─ integral component of presynaptic endosome membrane	GO:0098954
GO:0008021	B7	CC	synaptic vesicle	│ ├─ synaptic vesicle	GO:0098793	0.10206	0.10206	HGNC:8831;HGNC:862;HGNC:11507	PENK;ATP6V1G2;SYPL1	PENK;ATP6V1G2;SYPL
GO:0034592	B18	CC	synaptic vesicle lumen	│ │ ├─ synaptic vesicle lumen	GO:0008021			HGNC:8831	PENK	PENK
GO:0030672	B19	CC	synaptic vesicle membrane	│ │ └─ synaptic vesicle membrane	GO:0008021			HGNC:862;HGNC:11507	ATP6V1G2;SYPL1	ATP6V1G2;SYPL
GO:0098993	B32	CC	anchored component of synaptic vesicle membrane	│ │ ├─ anchored component of synaptic vesicle membrane	GO:0030672
GO:0098850	B33	CC	extrinsic component of synaptic vesicle membrane	│ │ ├─ extrinsic component of synaptic vesicle membrane	GO:0030672			HGNC:862	ATP6V1G2	ATP6V1G2
GO:0030285	B34	CC	integral component of synaptic vesicle membrane	│ │ └─ integral component of synaptic vesicle membrane	GO:0030672			HGNC:11507	SYPL1	SYPL
GO:0098992	B8	CC	neuronal dense core vesicle	│ ├─ neuronal dense core vesicle	GO:0098793			HGNC:8831	PENK	PENK
GO:0099013	B20	CC	neuronal dense core vesicle lumen	│ │ ├─ neuronal dense core vesicle lumen	GO:0098992			HGNC:8831	PENK	PENK
GO:0099012	B21	CC	neuronal dense core vesicle membrane	│ │ └─ neuronal dense core vesicle membrane	GO:0098992
GO:0098674	B35	CC	extrinsic component of neuronal dense core vesicle membrane	│ │ ├─ extrinsic component of neuronal dense core vesicle membrane	GO:0099012
GO:0099066	B36	CC	integral component of neuronal dense core vesicle membrane	│ │ └─ integral component of neuronal dense core vesicle membrane	GO:0099012
GO:0042734	B9	CC	presynaptic membrane	│ ├─ presynaptic membrane	GO:0098793	0.0401458	0.0490671	HGNC:814;HGNC:6234;HGNC:3228;HGNC:5286	ATP2B1;KCNC2;EFNB3;HTR1A	ATP2B1;KCNC2;EFNB3;HTR1A
GO:0099026	B22	CC	anchored component of presynaptic membrane	│ │ ├─ anchored component of presynaptic membrane	GO:0042734
GO:0098888	B23	CC	extrinsic component of presynaptic membrane	│ │ ├─ extrinsic component of presynaptic membrane	GO:0042734
GO:0099056	B24	CC	integral component of presynaptic membrane	│ │ └─ integral component of presynaptic membrane	GO:0042734	0.0983364	0.10206	HGNC:6234;HGNC:3228;HGNC:5286	KCNC2;EFNB3;HTR1A	KCNC2;EFNB3;HTR1A
SYNGO:presyn_ribosome	B10	CC	presynaptic ribosome	│ ├─ presynaptic ribosome	GO:0098793	0.0140414	0.0257426	HGNC:10305;HGNC:10317;HGNC:10363	RPL14;RPL23A;RPL7	RPL14;RPL23A;RPL7
SYNGO:presyn_er	B11	CC	presynaptic ER	│ └─ presynaptic ER	GO:0098793
SYNGO:presyn_er_membrane	B25	CC	presynaptic ER membrane	│ ├─ presynaptic ER membrane	SYNGO:presyn_er
SYNGO:presyn_er_membrane_integral	B37	CC	integral component of presynaptic ER membrane	│ │ └─ integral component of presynaptic ER membrane	SYNGO:presyn_er_membrane
SYNGO:presyn_ser	B26	CC	presynaptic SER	│ └─ presynaptic SER	SYNGO:presyn_er
SYNGO:presyn_ser_membrane	B38	CC	presynaptic SER membrane	│ └─ presynaptic SER membrane	SYNGO:presyn_ser
SYNGO:presyn_ser_membrane_integral	B39	CC	integral component of presynaptic SER membrane	│ └─ integral component of presynaptic SER membrane	SYNGO:presyn_ser_membrane
GO:0043083	C1	CC	synaptic cleft	├─ synaptic cleft	GO:0045202			HGNC:7953	NPTX2	NPTX2
GO:0098965	C2	CC	extracellular matrix of synaptic cleft	│ └─ extracellular matrix of synaptic cleft	GO:0043083
GO:0098794	D1	CC	postsynapse	├─ postsynapse	GO:0045202	6.82159e-06	3.75187e-05	HGNC:12732;HGNC:8881;HGNC:170;HGNC:9801;HGNC:8000;HGNC:13487;HGNC:14085;HGNC:29148;HGNC:7739;HGNC:132;HGNC:144;HGNC:7953;HGNC:652;HGNC:10305;HGNC:10363;HGNC:1491;HGNC:3228;HGNC:10317;HGNC:10372	WASF1;PFN1;ACTR3;RAC1;NRGN;VPS35;RTN4;FBXO45;NEFL;ACTB;ACTG1;NPTX2;ARF1;RPL14;RPL7;CAPZB;EFNB3;RPL23A;RPLP1	WASF1;PFN1;ACTR3;RAC1;NRGN;VPS35;RTN4;FBXO45;NEFL;ACTB;ACTG1;NPTX2;ARF1;RPL14;RPL7;CAPZB;EFNB3;RPL23A;RPLP1
GO:0099524	D2	CC	postsynaptic cytosol	│ ├─ postsynaptic cytosol	GO:0098794			HGNC:29148	FBXO45	FBXO45
GO:0099571	D3	CC	postsynaptic cytoskeleton	│ ├─ postsynaptic cytoskeleton	GO:0098794	0.00150397	0.00413592	HGNC:7739;HGNC:132;HGNC:144	NEFL;ACTB;ACTG1	NEFL;ACTB;ACTG1
GO:0099160	D12	CC	postsynaptic intermediate filament cytoskeleton	│ │ ├─ postsynaptic intermediate filament cytoskeleton	GO:0099571			HGNC:7739	NEFL	NEFL
GO:0098871	D13	CC	postsynaptic actin cytoskeleton	│ │ ├─ postsynaptic actin cytoskeleton	GO:0099571			HGNC:132;HGNC:144	ACTB;ACTG1	ACTB;ACTG1
GO:0150050	D14	CC	postsynaptic septin cytoskeleton	│ │ ├─ postsynaptic septin cytoskeleton	GO:0099571
GO:0099189	D15	CC	postsynaptic spectrin-associated cytoskeleton	│ │ └─ postsynaptic spectrin-associated cytoskeleton	GO:0099571
GO:0097444	D4	CC	spine apparatus	│ ├─ spine apparatus	GO:0098794
GO:0098897	D16	CC	spine apparatus membrane	│ │ └─ spine apparatus membrane	GO:0097444
GO:0099065	D30	CC	integral component of spine apparatus membrane	│ │ └─ integral component of spine apparatus membrane	GO:0098897
GO:0150051	D5	CC	postsynaptic Golgi apparatus	│ ├─ postsynaptic Golgi apparatus	GO:0098794
GO:0099572	D6	CC	postsynaptic specialization	│ ├─ postsynaptic specialization	GO:0098794	0.0276342	0.0432243	HGNC:7953;HGNC:652;HGNC:10305;HGNC:10363;HGNC:1491;HGNC:3228;HGNC:14085	NPTX2;ARF1;RPL14;RPL7;CAPZB;EFNB3;RTN4	NPTX2;ARF1;RPL14;RPL7;CAPZB;EFNB3;RTN4
GO:0099091	D17	CC	postsynaptic specialization, intracellular component	│ │ ├─ postsynaptic specialization, intracellular component	GO:0099572
GO:0099634	D18	CC	postsynaptic specialization membrane	│ │ ├─ postsynaptic specialization membrane	GO:0099572			HGNC:7953	NPTX2	NPTX2
GO:0098892	D31	CC	extrinsic component of postsynaptic specialization membrane	│ │ │ ├─ extrinsic component of postsynaptic specialization membrane	GO:0099634			HGNC:7953	NPTX2	NPTX2
GO:0099060	D32	CC	integral component of postsynaptic specialization membrane	│ │ │ └─ integral component of postsynaptic specialization membrane	GO:0099634
GO:0014069	D19	CC	postsynaptic density	│ │ ├─ postsynaptic density	GO:0099572	0.0314358	0.0432243	HGNC:652;HGNC:10305;HGNC:10363;HGNC:1491;HGNC:3228;HGNC:14085	ARF1;RPL14;RPL7;CAPZB;EFNB3;RTN4	ARF1;RPL14;RPL7;CAPZB;EFNB3;RTN4
GO:0099092	D33	CC	postsynaptic density, intracellular component	│ │ │ ├─ postsynaptic density, intracellular component	GO:0014069
GO:0098839	D34	CC	postsynaptic density membrane	│ │ │ └─ postsynaptic density membrane	GO:0014069			HGNC:3228;HGNC:14085	EFNB3;RTN4	EFNB3;RTN4
GO:0099031	D40	CC	anchored component of postsynaptic density membrane	│ │ │ ├─ anchored component of postsynaptic density membrane	GO:0098839
GO:0099147	D41	CC	extrinsic component of postsynaptic density membrane	│ │ │ ├─ extrinsic component of postsynaptic density membrane	GO:0098839
GO:0099061	D42	CC	integral component of postsynaptic density membrane	│ │ │ └─ integral component of postsynaptic density membrane	GO:0098839			HGNC:3228;HGNC:14085	EFNB3;RTN4	EFNB3;RTN4
GO:0099629	D20	CC	postsynaptic specialization of symmetric synapse	│ │ └─ postsynaptic specialization of symmetric synapse	GO:0099572
GO:0098843	D7	CC	postsynaptic endocytic zone	│ ├─ postsynaptic endocytic zone	GO:0098794
GO:0098844	D21	CC	postsynaptic endocytic zone membrane	│ │ └─ postsynaptic endocytic zone membrane	GO:0098843
GO:0098845	D8	CC	postsynaptic endosome	│ ├─ postsynaptic endosome	GO:0098794
GO:0098895	D22	CC	postsynaptic endosome membrane	│ │ ├─ postsynaptic endosome membrane	GO:0098845
GO:0098999	D35	CC	extrinsic component of postsynaptic endosome membrane	│ │ │ └─ extrinsic component of postsynaptic endosome membrane	GO:0098895
GO:0098842	D23	CC	postsynaptic early endosome	│ │ ├─ postsynaptic early endosome	GO:0098845
GO:0098896	D36	CC	postsynaptic early endosome membrane	│ │ │ └─ postsynaptic early endosome membrane	GO:0098842
GO:0098998	D43	CC	extrinsic component of postsynaptic early endosome membrane	│ │ │ └─ extrinsic component of postsynaptic early endosome membrane	GO:0098896
GO:0098837	D24	CC	postsynaptic recycling endosome	│ │ └─ postsynaptic recycling endosome	GO:0098845
GO:0098944	D37	CC	postsynaptic recycling endosome membrane	│ │ └─ postsynaptic recycling endosome membrane	GO:0098837
GO:0099033	D44	CC	anchored component of postsynaptic recycling endosome membrane	│ │ └─ anchored component of postsynaptic recycling endosome membrane	GO:0098944
GO:0045211	D9	CC	postsynaptic membrane	│ ├─ postsynaptic membrane	GO:0098794			HGNC:8000	NRGN	NRGN
GO:0099025	D25	CC	anchored component of postsynaptic membrane	│ │ ├─ anchored component of postsynaptic membrane	GO:0045211
GO:0098890	D26	CC	extrinsic component of postsynaptic membrane	│ │ ├─ extrinsic component of postsynaptic membrane	GO:0045211
GO:0099055	D27	CC	integral component of postsynaptic membrane	│ │ └─ integral component of postsynaptic membrane	GO:0045211
SYNGO:postsyn_ribosome	D10	CC	postsynaptic ribosome	│ ├─ postsynaptic ribosome	GO:0098794	0.00477697	0.0105093	HGNC:10305;HGNC:10317;HGNC:10363;HGNC:10372	RPL14;RPL23A;RPL7;RPLP1	RPL14;RPL23A;RPL7;RPLP1
SYNGO:postsyn_er	D11	CC	postsynaptic ER	│ └─ postsynaptic ER	GO:0098794
SYNGO:postsyn_er_membrane	D28	CC	postsynaptic ER membrane	│ ├─ postsynaptic ER membrane	SYNGO:postsyn_er
SYNGO:postsyn_er_membrane_integral	D38	CC	integral component of postsynaptic ER membrane	│ │ └─ integral component of postsynaptic ER membrane	SYNGO:postsyn_er_membrane
SYNGO:postsyn_ser	D29	CC	postsynaptic SER	│ └─ postsynaptic SER	SYNGO:postsyn_er
SYNGO:postsyn_ser_membrane	D39	CC	postsynaptic SER membrane	│ └─ postsynaptic SER membrane	SYNGO:postsyn_ser
SYNGO:postsyn_ser_membrane_integral	D45	CC	integral component of postsynaptic SER membrane	│ └─ integral component of postsynaptic SER membrane	SYNGO:postsyn_ser_membrane
GO:0099544	E1	CC	extrasynaptic space	└─ extrasynaptic space	GO:0045202
GO:0098966	E2	CC	perisynaptic extracellular matrix	└─ perisynaptic extracellular matrix	GO:0099544
SYNGO:synprocess		BP	process in the synapse	process in the synapse		1.81397e-10	3.26514e-09	HGNC:6234;HGNC:678;HGNC:9091;HGNC:29148;HGNC:862;HGNC:132;HGNC:144;HGNC:9315;HGNC:13487;HGNC:7953;HGNC:3228;HGNC:8881;HGNC:14085;HGNC:5286;HGNC:17972;HGNC:9314;HGNC:8000;HGNC:7739;HGNC:8831;HGNC:581;HGNC:170;HGNC:26925;HGNC:668;HGNC:12732;HGNC:20766;HGNC:10899;HGNC:652;HGNC:9801;HGNC:10305;HGNC:10317;HGNC:10363	KCNC2;ARHGDIA;PLS3;FBXO45;ATP6V1G2;ACTB;ACTG1;PPP3CB;VPS35;NPTX2;EFNB3;PFN1;RTN4;HTR1A;NRN1;PPP3CA;NRGN;NEFL;PENK;APBB1;ACTR3;ABHD17C;RHOB;WASF1;TUBA1A;SKP1;ARF1;RAC1;RPL14;RPL23A;RPL7	KCNC2;ARHGDIA;PLS3;FBXO45;ATP6V1G2;ACTB;ACTG1;PPP3CB;VPS35;NPTX2;EFNB3;PFN1;RTN4;HTR1A;NRN1;PPP3CA;NRGN;NEFL;PENK;APBB1;ACTR3;ABHD17C;RHOB;WASF1;TUBA1A;SKP1A;ARF1;RAC1;RPL14;RPL23A;RPL7
SYNGO:presynprocess	F1	BP	process in the presynapse	├─ process in the presynapse	SYNGO:synprocess	0.00108915	0.00196048	HGNC:6234;HGNC:678;HGNC:9091;HGNC:29148;HGNC:862;HGNC:132;HGNC:144;HGNC:9315;HGNC:13487	KCNC2;ARHGDIA;PLS3;FBXO45;ATP6V1G2;ACTB;ACTG1;PPP3CB;VPS35	KCNC2;ARHGDIA;PLS3;FBXO45;ATP6V1G2;ACTB;ACTG1;PPP3CB;VPS35
GO:0099509	F2	BP	regulation of presynaptic cytosolic calcium levels	│ ├─ regulation of presynaptic cytosolic calcium levels	SYNGO:presynprocess
GO:1905056	F11	BP	ATPase-coupled calcium ion transmembrane transporter activity involved in regulation of presynaptic cytosolic calcium levels	│ │ ├─ ATPase-coupled calcium ion transmembrane transporter activity involved in regulation of presynaptic cytosolic calcium levels	GO:0099509
GO:0099534	F12	BP	calcium ion binding involved in regulation of presynaptic cytosolic calcium levels	│ │ ├─ calcium ion binding involved in regulation of presynaptic cytosolic calcium levels	GO:0099509
GO:0099626	F13	BP	voltage-gated calcium channel activity involved in regulation of presynaptic cytosolic calcium levels	│ │ └─ voltage-gated calcium channel activity involved in regulation of presynaptic cytosolic calcium levels	GO:0099509
GO:0099505	F3	BP	regulation of presynaptic membrane potential	│ ├─ regulation of presynaptic membrane potential	SYNGO:presynprocess			HGNC:6234	KCNC2	KCNC2
GO:0099507	F14	BP	ligand-gated ion channel activity involved in regulation of presynaptic membrane potential	│ │ ├─ ligand-gated ion channel activity involved in regulation of presynaptic membrane potential	GO:0099505
GO:0099508	F15	BP	voltage-gated ion channel activity involved in regulation of presynaptic membrane potential	│ │ ├─ voltage-gated ion channel activity involved in regulation of presynaptic membrane potential	GO:0099505			HGNC:6234	KCNC2	KCNC2
GO:0150047	F16	BP	G protein-coupled neurotransmitter receptor activity involved in regulation of presynaptic membrane potential	│ │ ├─ G protein-coupled neurotransmitter receptor activity involved in regulation of presynaptic membrane potential	GO:0099505
GO:0140232	F17	BP	intracellular cAMP-activated cation channel activity involved in regulation of presynaptic membrane potential	│ │ └─ intracellular cAMP-activated cation channel activity involved in regulation of presynaptic membrane potential	GO:0099505
GO:0140238	F4	BP	presynaptic endocytosis	│ ├─ presynaptic endocytosis	SYNGO:presynprocess
GO:0099504	F5	BP	synaptic vesicle cycle	│ ├─ synaptic vesicle cycle	SYNGO:presynprocess	0.000477088	0.00107345	HGNC:678;HGNC:9091;HGNC:29148;HGNC:862;HGNC:132;HGNC:144;HGNC:9315;HGNC:13487	ARHGDIA;PLS3;FBXO45;ATP6V1G2;ACTB;ACTG1;PPP3CB;VPS35	ARHGDIA;PLS3;FBXO45;ATP6V1G2;ACTB;ACTG1;PPP3CB;VPS35
GO:0098693	F18	BP	regulation of synaptic vesicle cycle	│ │ ├─ regulation of synaptic vesicle cycle	GO:0099504			HGNC:678;HGNC:9091	ARHGDIA;PLS3	ARHGDIA;PLS3
GO:0097091	F19	BP	synaptic vesicle clustering	│ │ ├─ synaptic vesicle clustering	GO:0099504
GO:0099532	F20	BP	synaptic vesicle endosomal processing	│ │ ├─ synaptic vesicle endosomal processing	GO:0099504
GO:0016182	F29	BP	synaptic vesicle budding from endosome	│ │ │ ├─ synaptic vesicle budding from endosome	GO:0099532
GO:0016189	F30	BP	synaptic vesicle to endosome fusion	│ │ │ └─ synaptic vesicle to endosome fusion	GO:0099532
GO:0016079	F21	BP	synaptic vesicle exocytosis	│ │ ├─ synaptic vesicle exocytosis	GO:0099504			HGNC:29148	FBXO45	FBXO45
GO:0099502	F31	BP	calcium-dependent activation of synaptic vesicle fusion	│ │ │ ├─ calcium-dependent activation of synaptic vesicle fusion	GO:0016079
GO:0150037	F41	BP	regulation of calcium-dependent activation of synaptic vesicle fusion	│ │ │ │ └─ regulation of calcium-dependent activation of synaptic vesicle fusion	GO:0099502
GO:2000300	F32	BP	regulation of synaptic vesicle exocytosis	│ │ │ ├─ regulation of synaptic vesicle exocytosis	GO:0016079			HGNC:29148	FBXO45	FBXO45
GO:0016081	F33	BP	synaptic vesicle docking	│ │ │ ├─ synaptic vesicle docking	GO:0016079
GO:0099148	F42	BP	regulation of synaptic vesicle docking	│ │ │ │ └─ regulation of synaptic vesicle docking	GO:0016081
GO:0031629	F34	BP	synaptic vesicle fusion to presynaptic active zone membrane	│ │ │ ├─ synaptic vesicle fusion to presynaptic active zone membrane	GO:0016079
GO:0031630	F43	BP	regulation of synaptic vesicle fusion to presynaptic active zone membrane	│ │ │ │ └─ regulation of synaptic vesicle fusion to presynaptic active zone membrane	GO:0031629
GO:0016082	F35	BP	synaptic vesicle priming	│ │ │ └─ synaptic vesicle priming	GO:0016079
GO:0010807	F44	BP	regulation of synaptic vesicle priming	│ │ │ └─ regulation of synaptic vesicle priming	GO:0016082
GO:0098700	F22	BP	synaptic vesicle neurotransmitter loading	│ │ ├─ synaptic vesicle neurotransmitter loading	GO:0099504
GO:0099162	F36	BP	regulation of synaptic vesicle neurotransmitter loading	│ │ │ └─ regulation of synaptic vesicle neurotransmitter loading	GO:0098700
GO:0099180	F23	BP	zinc ion import into synaptic vesicle	│ │ ├─ zinc ion import into synaptic vesicle	GO:0099504
GO:0097401	F24	BP	synaptic vesicle proton loading	│ │ ├─ synaptic vesicle proton loading	GO:0099504			HGNC:862	ATP6V1G2	ATP6V1G2
GO:1901546	F37	BP	regulation of proton loading	│ │ │ └─ regulation of proton loading	GO:0097401
GO:0048488	F25	BP	synaptic vesicle endocytosis	│ │ └─ synaptic vesicle endocytosis	GO:0099504	0.00173189		HGNC:132;HGNC:144;HGNC:9315;HGNC:13487	ACTB;ACTG1;PPP3CB;VPS35	ACTB;ACTG1;PPP3CB;VPS35
GO:1900242	F38	BP	regulation of synaptic vesicle endocytosis	│ │ ├─ regulation of synaptic vesicle endocytosis	GO:0048488	3.62159e-05	0.000162971	HGNC:132;HGNC:144;HGNC:9315;HGNC:13487	ACTB;ACTG1;PPP3CB;VPS35	ACTB;ACTG1;PPP3CB;VPS35
GO:0016185	F39	BP	synaptic vesicle budding from presynaptic endocytic zone membrane	│ │ ├─ synaptic vesicle budding from presynaptic endocytic zone membrane	GO:0048488
GO:0098694	F45	BP	regulation of synaptic vesicle budding from presynaptic endocytic zone membrane	│ │ │ └─ regulation of synaptic vesicle budding from presynaptic endocytic zone membrane	GO:0016185
GO:0016191	F40	BP	synaptic vesicle uncoating	│ │ └─ synaptic vesicle uncoating	GO:0048488
GO:0099525	F6	BP	presynaptic dense core vesicle exocytosis	│ ├─ presynaptic dense core vesicle exocytosis	SYNGO:presynprocess
GO:0099161	F26	BP	regulation of presynaptic dense core vesicle exocytosis	│ │ └─ regulation of presynaptic dense core vesicle exocytosis	GO:0099525
GO:0001504	F7	BP	neurotransmitter uptake	│ ├─ neurotransmitter uptake	SYNGO:presynprocess
GO:0098810	F8	BP	neurotransmitter reuptake	│ ├─ neurotransmitter reuptake	SYNGO:presynprocess
GO:0051580	F27	BP	regulation of neurotransmitter uptake	│ │ └─ regulation of neurotransmitter uptake	GO:0098810
SYNGO:presyn_chaperoneProteinFolding	F9	BP	presynaptic chaperone-mediated protein folding	│ ├─ presynaptic chaperone-mediated protein folding	SYNGO:presynprocess
GO:0098928	F10	BP	presynaptic signaling pathway	│ └─ presynaptic signaling pathway	SYNGO:presynprocess
GO:0099526	F28	BP	presynapse to nucleus signaling pathway	│ └─ presynapse to nucleus signaling pathway	GO:0098928
SYNGO:postsynprocess	G1	BP	process in the postsynapse	├─ process in the postsynapse	SYNGO:synprocess			HGNC:7953	NPTX2	NPTX2
GO:0099566	G2	BP	regulation of postsynaptic cytosolic calcium levels	│ ├─ regulation of postsynaptic cytosolic calcium levels	SYNGO:postsynprocess
GO:1905059	G8	BP	ATPase-coupled calcium ion transmembrane transporter activity involved in regulation of postsynaptic cytosolic calcium levels	│ │ ├─ ATPase-coupled calcium ion transmembrane transporter activity involved in regulation of postsynaptic cytosolic calcium levels	GO:0099566
GO:0099567	G9	BP	calcium ion binding involved in regulation of postsynaptic cytosolic calcium levels	│ │ ├─ calcium ion binding involved in regulation of postsynaptic cytosolic calcium levels	GO:0099566
GO:1905060	G10	BP	calcium:cation antiporter activity involved in regulation of postsynaptic cytosolic calcium ion levels	│ │ ├─ calcium:cation antiporter activity involved in regulation of postsynaptic cytosolic calcium ion levels	GO:0099566
GO:0098695	G11	BP	inositol 1,4,5-trisphosphate receptor activity involved in regulation of postsynaptic cytosolic calcium levels	│ │ ├─ inositol 1,4,5-trisphosphate receptor activity involved in regulation of postsynaptic cytosolic calcium levels	GO:0099566
GO:0099583	G12	BP	neurotransmitter receptor activity involved in regulation of postsynaptic cytosolic calcium levels	│ │ └─ neurotransmitter receptor activity involved in regulation of postsynaptic cytosolic calcium levels	GO:0099566
GO:0098872	G22	BP	G-protein coupled neurotransmitter receptor activity involved in regulation of postsynaptic cytosolic calcium levels	│ │ └─ G-protein coupled neurotransmitter receptor activity involved in regulation of postsynaptic cytosolic calcium levels	GO:0099583
GO:0060078	G3	BP	regulation of postsynaptic membrane potential	│ ├─ regulation of postsynaptic membrane potential	SYNGO:postsynprocess
GO:0140233	G13	BP	intracellular cAMP-activated cation channel activity involved in regulation of postsynaptic membrane potential	│ │ ├─ intracellular cAMP-activated cation channel activity involved in regulation of postsynaptic membrane potential	GO:0060078
GO:0099579	G23	BP	G protein-coupled neurotransmitter receptor activity involved in regulation of postsynaptic membrane potential	│ │ │ └─ G protein-coupled neurotransmitter receptor activity involved in regulation of postsynaptic membrane potential	GO:0140233
GO:1904315	G14	BP	transmitter-gated ion channel activity involved in regulation of postsynaptic membrane potential	│ │ ├─ transmitter-gated ion channel activity involved in regulation of postsynaptic membrane potential	GO:0060078
GO:1905030	G15	BP	voltage-gated ion channel activity involved in regulation of postsynaptic membrane potential	│ │ └─ voltage-gated ion channel activity involved in regulation of postsynaptic membrane potential	GO:0060078
GO:0098962	G4	BP	regulation of postsynaptic neurotransmitter receptor activity	│ ├─ regulation of postsynaptic neurotransmitter receptor activity	SYNGO:postsynprocess			HGNC:7953	NPTX2	NPTX2
GO:0099072	G5	BP	regulation of postsynaptic membrane neurotransmitter receptor levels	│ ├─ regulation of postsynaptic membrane neurotransmitter receptor levels	SYNGO:postsynprocess			HGNC:7953	NPTX2	NPTX2
GO:0099645	G16	BP	neurotransmitter receptor localization to postsynaptic specialization membrane	│ │ ├─ neurotransmitter receptor localization to postsynaptic specialization membrane	GO:0099072			HGNC:7953	NPTX2	NPTX2
GO:0098696	G24	BP	regulation of neurotransmitter receptor localization to postsynaptic specialization membrane	│ │ │ └─ regulation of neurotransmitter receptor localization to postsynaptic specialization membrane	GO:0099645
GO:0098967	G17	BP	exocytic insertion of neurotransmitter receptor to postsynaptic membrane	│ │ ├─ exocytic insertion of neurotransmitter receptor to postsynaptic membrane	GO:0099072
GO:0099145	G25	BP	regulation of exocytic insertion of neurotransmitter receptor to postsynaptic membrane	│ │ │ └─ regulation of exocytic insertion of neurotransmitter receptor to postsynaptic membrane	GO:0098967
GO:0098970	G18	BP	postsynaptic neurotransmitter receptor diffusion trapping	│ │ ├─ postsynaptic neurotransmitter receptor diffusion trapping	GO:0099072
GO:0150054	G26	BP	regulation of postsynaptic neurotransmitter receptor diffusion trapping	│ │ │ └─ regulation of postsynaptic neurotransmitter receptor diffusion trapping	GO:0098970
GO:0098884	G19	BP	postsynaptic neurotransmitter receptor endocytosis	│ │ └─ postsynaptic neurotransmitter receptor endocytosis	GO:0099072
GO:0099149	G27	BP	regulation of postsynaptic neurotransmitter receptor endocytosis	│ │ └─ regulation of postsynaptic neurotransmitter receptor endocytosis	GO:0098884
GO:0150038	G6	BP	postsynaptic dense core vesicle exocytosis	│ ├─ postsynaptic dense core vesicle exocytosis	SYNGO:postsynprocess
GO:0150044	G20	BP	regulation of postsynaptic dense core vesicle exocytosis	│ │ └─ regulation of postsynaptic dense core vesicle exocytosis	GO:0150038
GO:0098926	G7	BP	postsynaptic signaling pathway	│ └─ postsynaptic signaling pathway	SYNGO:postsynprocess
GO:0099527	G21	BP	postsynapse to nucleus signaling pathway	│ └─ postsynapse to nucleus signaling pathway	GO:0098926
GO:1905539	G28	BP	regulation of postsynapse to nucleus signaling pathway	│ └─ regulation of postsynapse to nucleus signaling pathway	GO:0099527
GO:0099536	H1	BP	synaptic signaling	├─ synaptic signaling	SYNGO:synprocess	1.69475e-05	0.000101685	HGNC:3228;HGNC:8881;HGNC:14085;HGNC:13487;HGNC:5286;HGNC:17972;HGNC:9314;HGNC:8000;HGNC:7739;HGNC:8831	EFNB3;PFN1;RTN4;VPS35;HTR1A;NRN1;PPP3CA;NRGN;NEFL;PENK	EFNB3;PFN1;RTN4;VPS35;HTR1A;NRN1;PPP3CA;NRGN;NEFL;PENK
GO:0099537	H2	BP	trans-synaptic signaling	│ ├─ trans-synaptic signaling	GO:0099536	7.15698e-05	0.000257651	HGNC:3228;HGNC:8881;HGNC:14085;HGNC:13487;HGNC:5286;HGNC:17972;HGNC:9314;HGNC:8000;HGNC:7739	EFNB3;PFN1;RTN4;VPS35;HTR1A;NRN1;PPP3CA;NRGN;NEFL	EFNB3;PFN1;RTN4;VPS35;HTR1A;NRN1;PPP3CA;NRGN;NEFL
GO:0099541	H5	BP	trans-synaptic signaling by lipid	│ │ ├─ trans-synaptic signaling by lipid	GO:0099537
GO:0099542	H13	BP	trans-synaptic signaling by endocannabinoid	│ │ │ └─ trans-synaptic signaling by endocannabinoid	GO:0099541
GO:0098921	H21	BP	retrograde trans-synaptic signaling by endocannabinoid	│ │ │ ├─ retrograde trans-synaptic signaling by endocannabinoid	GO:0099542
GO:0099178	H26	BP	regulation of retrograde trans-synaptic signaling by endocanabinoid	│ │ │ │ └─ regulation of retrograde trans-synaptic signaling by endocanabinoid	GO:0098921
GO:0099553	H22	BP	trans-synaptic signaling by endocannabinoid, modulating synaptic transmission	│ │ │ └─ trans-synaptic signaling by endocannabinoid, modulating synaptic transmission	GO:0099542
GO:0150036	H27	BP	regulation of trans-synaptic signaling by endocannabinoid, modulating synaptic transmission	│ │ │ └─ regulation of trans-synaptic signaling by endocannabinoid, modulating synaptic transmission	GO:0099553
GO:0099540	H6	BP	trans-synaptic signaling by neuropeptide	│ │ ├─ trans-synaptic signaling by neuropeptide	GO:0099537
GO:0099543	H7	BP	trans-synaptic signaling by soluble gas	│ │ ├─ trans-synaptic signaling by soluble gas	GO:0099537
GO:0099548	H14	BP	trans-synaptic signaling by nitric oxide	│ │ │ └─ trans-synaptic signaling by nitric oxide	GO:0099543
GO:0099555	H23	BP	trans-synaptic signaling by nitric oxide, modulating synaptic transmission	│ │ │ └─ trans-synaptic signaling by nitric oxide, modulating synaptic transmission	GO:0099548
GO:0098925	H28	BP	retrograde trans-synaptic signaling by nitric oxide, modulating synaptic transmission	│ │ │ └─ retrograde trans-synaptic signaling by nitric oxide, modulating synaptic transmission	GO:0099555
GO:0099545	H8	BP	trans-synaptic signaling by trans-synaptic complex	│ │ ├─ trans-synaptic signaling by trans-synaptic complex	GO:0099537			HGNC:3228	EFNB3	EFNB3
GO:0098942	H15	BP	retrograde trans-synaptic signaling by trans-synaptic protein complex	│ │ │ ├─ retrograde trans-synaptic signaling by trans-synaptic protein complex	GO:0099545
GO:0099557	H16	BP	trans-synaptic signaling by trans-synaptic complex, modulating synaptic transmission	│ │ │ └─ trans-synaptic signaling by trans-synaptic complex, modulating synaptic transmission	GO:0099545			HGNC:3228	EFNB3	EFNB3
GO:0099157	H9	BP	trans-synaptic signalling via exosome	│ │ ├─ trans-synaptic signalling via exosome	GO:0099537
GO:0099183	H10	BP	trans-synaptic signaling by BDNF, modulating synaptic transmission	│ │ ├─ trans-synaptic signaling by BDNF, modulating synaptic transmission	GO:0099537
GO:0150035	H17	BP	regulation of trans-synaptic signaling by BDNF, modulating synaptic transmission	│ │ │ └─ regulation of trans-synaptic signaling by BDNF, modulating synaptic transmission	GO:0099183
GO:0007268	H11	BP	chemical synaptic transmission	│ │ └─ chemical synaptic transmission	GO:0099537	0.000149877	0.000449632	HGNC:8881;HGNC:14085;HGNC:13487;HGNC:5286;HGNC:17972;HGNC:9314;HGNC:8000;HGNC:7739	PFN1;RTN4;VPS35;HTR1A;NRN1;PPP3CA;NRGN;NEFL	PFN1;RTN4;VPS35;HTR1A;NRN1;PPP3CA;NRGN;NEFL
GO:0050804	H18	BP	modulation of chemical synaptic transmission	│ │ ├─ modulation of chemical synaptic transmission	GO:0007268	0.0541051	0.0541051	HGNC:8881;HGNC:14085;HGNC:13487	PFN1;RTN4;VPS35	PFN1;RTN4;VPS35
GO:0099531	H19	BP	presynaptic process involved in chemical synaptic transmission	│ │ ├─ presynaptic process involved in chemical synaptic transmission	GO:0007268			HGNC:5286;HGNC:17972	HTR1A;NRN1	HTR1A;NRN1
GO:0099171	H24	BP	presynaptic modulation of chemical synaptic transmission	│ │ │ └─ presynaptic modulation of chemical synaptic transmission	GO:0099531			HGNC:5286;HGNC:17972	HTR1A;NRN1	HTR1A;NRN1
GO:0099565	H20	BP	postsynaptic process involved in chemical synaptic transmission	│ │ └─ postsynaptic process involved in chemical synaptic transmission	GO:0007268	0.00309452		HGNC:9314;HGNC:8000;HGNC:7739	PPP3CA;NRGN;NEFL	PPP3CA;NRGN;NEFL
GO:0099170	H25	BP	postsynaptic modulation of chemical synaptic transmission	│ │ └─ postsynaptic modulation of chemical synaptic transmission	GO:0099565	0.0025672	0.00355459	HGNC:9314;HGNC:8000;HGNC:7739	PPP3CA;NRGN;NEFL	PPP3CA;NRGN;NEFL
GO:0099538	H3	BP	synaptic signaling via neuropeptide	│ ├─ synaptic signaling via neuropeptide	GO:0099536			HGNC:8831	PENK	PENK
GO:0099163	H4	BP	synaptic signaling by nitric oxide	│ └─ synaptic signaling by nitric oxide	GO:0099536
GO:0150045	H12	BP	regulation of synaptic signaling by nitric oxide	│ └─ regulation of synaptic signaling by nitric oxide	GO:0099163
GO:0050808	I1	BP	synapse organization	├─ synapse organization	SYNGO:synprocess	2.39338e-07	2.15404e-06	HGNC:581;HGNC:170;HGNC:26925;HGNC:668;HGNC:12732;HGNC:8881;HGNC:20766;HGNC:9091;HGNC:132;HGNC:144;HGNC:7739;HGNC:13487;HGNC:10899;HGNC:652;HGNC:9801	APBB1;ACTR3;ABHD17C;RHOB;WASF1;PFN1;TUBA1A;PLS3;ACTB;ACTG1;NEFL;VPS35;SKP1;ARF1;RAC1	APBB1;ACTR3;ABHD17C;RHOB;WASF1;PFN1;TUBA1A;PLS3;ACTB;ACTG1;NEFL;VPS35;SKP1A;ARF1;RAC1
GO:0099172	I2	BP	presynapse organization	│ ├─ presynapse organization	GO:0050808
GO:0099174	I16	BP	regulation of presynapse organization	│ │ └─ regulation of presynapse organization	GO:0099172
GO:0099173	I3	BP	postsynapse organization	│ ├─ postsynapse organization	GO:0050808			HGNC:170;HGNC:26925	ACTR3;ABHD17C	ACTR3;ABHD17C
GO:0099175	I17	BP	regulation of postsynapse organization	│ │ ├─ regulation of postsynapse organization	GO:0099173			HGNC:26925	ABHD17C	ABHD17C
GO:0099084	I18	BP	postsynaptic specialization organization	│ │ └─ postsynaptic specialization organization	GO:0099173
GO:0099563	I4	BP	modification of synaptic structure	│ ├─ modification of synaptic structure	GO:0050808	0.0040022		HGNC:668;HGNC:12732;HGNC:8881	RHOB;WASF1;PFN1	RHOB;WASF1;PFN1
GO:0099010	I19	BP	modification of postsynaptic structure	│ │ └─ modification of postsynaptic structure	GO:0099563	0.00368372	0.00473621	HGNC:668;HGNC:12732;HGNC:8881	RHOB;WASF1;PFN1	RHOB;WASF1;PFN1
GO:0099159	I34	BP	regulation of modification of postsynaptic structure	│ │ ├─ regulation of modification of postsynaptic structure	GO:0099010			HGNC:668	RHOB	RHOB
GO:0098885	I35	BP	modification of postsynaptic actin cytoskeleton	│ │ └─ modification of postsynaptic actin cytoskeleton	GO:0099010			HGNC:12732;HGNC:8881	WASF1;PFN1	WASF1;PFN1
GO:1905274	I47	BP	regulation of modification of postsynaptic actin cytoskeleton	│ │ └─ regulation of modification of postsynaptic actin cytoskeleton	GO:0098885
GO:0050807	I5	BP	regulation of synapse organization	│ ├─ regulation of synapse organization	GO:0050808			HGNC:20766	TUBA1A	TUBA1A
GO:0098918	I6	BP	structural constituent of synapse	│ ├─ structural constituent of synapse	GO:0050808	0.000395579	0.0010172	HGNC:9091;HGNC:132;HGNC:144;HGNC:7739	PLS3;ACTB;ACTG1;NEFL	PLS3;ACTB;ACTG1;NEFL
GO:0099181	I20	BP	structural constituent of presynapse	│ │ ├─ structural constituent of presynapse	GO:0098918			HGNC:9091	PLS3	PLS3
GO:0098882	I36	BP	structural constituent of active zone	│ │ │ ├─ structural constituent of active zone	GO:0099181
GO:0098699	I37	BP	structural constituent of presynaptic actin cytoskeleton	│ │ │ └─ structural constituent of presynaptic actin cytoskeleton	GO:0099181			HGNC:9091	PLS3	PLS3
GO:0099186	I21	BP	structural constituent of postsynapse	│ │ └─ structural constituent of postsynapse	GO:0098918	0.00188713	0.0028307	HGNC:132;HGNC:144;HGNC:7739	ACTB;ACTG1;NEFL	ACTB;ACTG1;NEFL
GO:0098973	I38	BP	structural constituent of postsynaptic actin cytoskeleton	│ │ ├─ structural constituent of postsynaptic actin cytoskeleton	GO:0099186			HGNC:132;HGNC:144	ACTB;ACTG1	ACTB;ACTG1
GO:0099184	I39	BP	structural constituent of postsynaptic intermediate filament cytoskeleton	│ │ ├─ structural constituent of postsynaptic intermediate filament cytoskeleton	GO:0099186			HGNC:7739	NEFL	NEFL
GO:0098879	I40	BP	structural constituent of postsynaptic specialization	│ │ ├─ structural constituent of postsynaptic specialization	GO:0099186
GO:0098919	I41	BP	structural constituent of postsynaptic density	│ │ └─ structural constituent of postsynaptic density	GO:0099186
GO:0150043	I7	BP	structural constituent of synapse-associated extracellular matrix	│ ├─ structural constituent of synapse-associated extracellular matrix	GO:0050808
GO:0099560	I8	BP	synapse adhesion between pre- and post-synapse	│ ├─ synapse adhesion between pre- and post-synapse	GO:0050808
GO:0099179	I22	BP	regulation of synaptic membrane adhesion	│ │ └─ regulation of synaptic membrane adhesion	GO:0099560
GO:0008039	I9	BP	synaptic target recognition	│ ├─ synaptic target recognition	GO:0050808
GO:0007416	I10	BP	synapse assembly	│ ├─ synapse assembly	GO:0050808			HGNC:13487	VPS35	VPS35
GO:0099054	I23	BP	presynapse assembly	│ │ ├─ presynapse assembly	GO:0007416
GO:0051963	I24	BP	regulation of synapse assembly	│ │ ├─ regulation of synapse assembly	GO:0007416			HGNC:13487	VPS35	VPS35
GO:1905606	I42	BP	regulation of presynapse assembly	│ │ │ ├─ regulation of presynapse assembly	GO:0051963
GO:0150052	I43	BP	regulation of postsynapse assembly	│ │ │ └─ regulation of postsynapse assembly	GO:0051963			HGNC:13487	VPS35	VPS35
GO:0098698	I25	BP	postsynaptic specialization assembly	│ │ ├─ postsynaptic specialization assembly	GO:0007416
GO:0099150	I44	BP	regulation of postsynaptic specialization assembly	│ │ │ ├─ regulation of postsynaptic specialization assembly	GO:0098698
GO:0097107	I45	BP	postsynaptic density assembly	│ │ │ └─ postsynaptic density assembly	GO:0098698
GO:0099151	I48	BP	regulation of postsynaptic density assembly	│ │ │ └─ regulation of postsynaptic density assembly	GO:0097107
GO:0097104	I26	BP	postsynaptic membrane assembly	│ │ └─ postsynaptic membrane assembly	GO:0007416
GO:0098883	I11	BP	synapse disassembly	│ ├─ synapse disassembly	GO:0050808			HGNC:10899	SKP1	SKP1A
GO:1905806	I27	BP	regulation of synapse disassembly	│ │ └─ regulation of synapse disassembly	GO:0098883			HGNC:10899	SKP1	SKP1A
GO:0060074	I12	BP	synapse maturation	│ ├─ synapse maturation	GO:0050808	0.000770949	0.0015419	HGNC:8881;HGNC:7739;HGNC:13487	PFN1;NEFL;VPS35	PFN1;NEFL;VPS35
GO:0090128	I28	BP	regulation of synapse maturation	│ │ └─ regulation of synapse maturation	GO:0060074			HGNC:7739;HGNC:13487	NEFL;VPS35	NEFL;VPS35
GO:0099558	I13	BP	maintenance of synapse structure	│ ├─ maintenance of synapse structure	GO:0050808
GO:0099559	I29	BP	maintenance of alignment of postsynaptic density and presynaptic active zone	│ │ ├─ maintenance of alignment of postsynaptic density and presynaptic active zone	GO:0099558
GO:0098880	I30	BP	maintenance of postsynaptic specialization structure	│ │ └─ maintenance of postsynaptic specialization structure	GO:0099558
GO:0099562	I46	BP	maintenance of postsynaptic density structure	│ │ └─ maintenance of postsynaptic density structure	GO:0098880
GO:0099187	I14	BP	presynaptic cytoskeleton organization	│ ├─ presynaptic cytoskeleton organization	GO:0050808
GO:0099140	I31	BP	presynaptic actin cytoskeleton organization	│ │ └─ presynaptic actin cytoskeleton organization	GO:0099187
GO:0099188	I15	BP	postsynaptic cytoskeleton organization	│ └─ postsynaptic cytoskeleton organization	GO:0050808	0.00209945		HGNC:652;HGNC:170;HGNC:9801	ARF1;ACTR3;RAC1	ARF1;ACTR3;RAC1
GO:0098974	I32	BP	postsynaptic actin cytoskeleton organization	│ ├─ postsynaptic actin cytoskeleton organization	GO:0099188	0.00133242	0.00218033	HGNC:652;HGNC:170;HGNC:9801	ARF1;ACTR3;RAC1	ARF1;ACTR3;RAC1
GO:0099190	I33	BP	postsynaptic spectrin-associated cytoskeleton organization	│ └─ postsynaptic spectrin-associated cytoskeleton organization	GO:0099188
SYNGO:metabolism	J1	BP	metabolism	├─ metabolism	SYNGO:synprocess	0.0584214		HGNC:10305;HGNC:10317;HGNC:10363	RPL14;RPL23A;RPL7	RPL14;RPL23A;RPL7
SYNGO:presyn_ATPmetabolic	J2	BP	ATP metabolic process in the presynapse	│ ├─ ATP metabolic process in the presynapse	SYNGO:metabolism
SYNGO:presyn_regulationATPmetabolic	J12	BP	regulation of ATP metabolic process in the presynapse	│ │ └─ regulation of ATP metabolic process in the presynapse	SYNGO:presyn_ATPmetabolic
SYNGO:postsyn_ATPmetabolic	J3	BP	ATP metabolic process in the postsynapse	│ ├─ ATP metabolic process in the postsynapse	SYNGO:metabolism
GO:0099546	J4	BP	protein catabolic process, modulating synaptic transmission	│ ├─ protein catabolic process, modulating synaptic transmission	SYNGO:metabolism
GO:0099574	J5	BP	regulation of protein catabolic process at synapse, modulating synaptic transmission	│ ├─ regulation of protein catabolic process at synapse, modulating synaptic transmission	SYNGO:metabolism
GO:0099576	J13	BP	regulation of protein catabolic process at postsynapse, modulating synaptic transmission	│ │ ├─ regulation of protein catabolic process at postsynapse, modulating synaptic transmission	GO:0099574
GO:0099575	J14	BP	regulation of protein catabolic process at presynapse, modulating synaptic transmission	│ │ └─ regulation of protein catabolic process at presynapse, modulating synaptic transmission	GO:0099574
GO:0099547	J6	BP	regulation of translation at synapse, modulating synaptic transmission	│ ├─ regulation of translation at synapse, modulating synaptic transmission	SYNGO:metabolism
GO:0099578	J15	BP	regulation of translation at postsynapse, modulating synaptic transmission	│ │ ├─ regulation of translation at postsynapse, modulating synaptic transmission	GO:0099547
GO:0099577	J16	BP	regulation of translation at presynapse, modulating synaptic transmission	│ │ └─ regulation of translation at presynapse, modulating synaptic transmission	GO:0099547
GO:0042135	J7	BP	neurotransmitter catabolic process	│ ├─ neurotransmitter catabolic process	SYNGO:metabolism
GO:0140246	J8	BP	protein catabolic process at synapse	│ ├─ protein catabolic process at synapse	SYNGO:metabolism
GO:0140247	J17	BP	protein catabolic process at presynapse	│ │ ├─ protein catabolic process at presynapse	GO:0140246
GO:0140251	J21	BP	regulation protein catabolic process at presynapse	│ │ │ └─ regulation protein catabolic process at presynapse	GO:0140247
GO:0140249	J18	BP	protein catabolic process at postsynapse	│ │ └─ protein catabolic process at postsynapse	GO:0140246
GO:0140252	J22	BP	regulation protein catabolic process at postsynapse	│ │ └─ regulation protein catabolic process at postsynapse	GO:0140249
GO:0042136	J9	BP	neurotransmitter biosynthetic process	│ ├─ neurotransmitter biosynthetic process	SYNGO:metabolism
GO:0140241	J10	BP	translation at synapse	│ ├─ translation at synapse	SYNGO:metabolism	0.0169443		HGNC:10305;HGNC:10317;HGNC:10363	RPL14;RPL23A;RPL7	RPL14;RPL23A;RPL7
GO:0140236	J19	BP	translation at presynapse	│ │ ├─ translation at presynapse	GO:0140241	0.0133639	0.0150343	HGNC:10305;HGNC:10317;HGNC:10363	RPL14;RPL23A;RPL7	RPL14;RPL23A;RPL7
GO:0140242	J20	BP	translation at postsynapse	│ │ └─ translation at postsynapse	GO:0140241	0.0169443	0.0179411	HGNC:10305;HGNC:10317;HGNC:10363	RPL14;RPL23A;RPL7	RPL14;RPL23A;RPL7
GO:0140245	J23	BP	regulation of translation at postsynapse	│ │ └─ regulation of translation at postsynapse	GO:0140242
GO:0140235	J11	BP	RNA polyadenylation at postsynapse	│ └─ RNA polyadenylation at postsynapse	SYNGO:metabolism
SYNGO:transport	K1	BP	transport	└─ transport	SYNGO:synprocess	0.00544094	0.00652913	HGNC:17972;HGNC:12732;HGNC:13487	NRN1;WASF1;VPS35	NRN1;WASF1;VPS35
GO:0008088	K2	BP	axo-dendritic transport	├─ axo-dendritic transport	SYNGO:transport			HGNC:12732	WASF1	WASF1
GO:0098930	K7	BP	axonal transport	│ ├─ axonal transport	GO:0008088
GO:0008089	K13	BP	anterograde axonal transport	│ │ ├─ anterograde axonal transport	GO:0098930
GO:0099641	K21	BP	anterograde axonal protein transport	│ │ │ ├─ anterograde axonal protein transport	GO:0008089
GO:0140231	K22	BP	anterograde axonal transport of neurotransmitter receptor complex	│ │ │ └─ anterograde axonal transport of neurotransmitter receptor complex	GO:0008089
GO:0099088	K14	BP	axonal transport of messenger ribonucleoprotein complex	│ │ └─ axonal transport of messenger ribonucleoprotein complex	GO:0098930
GO:0098935	K8	BP	dendritic transport	│ └─ dendritic transport	GO:0008088			HGNC:12732	WASF1	WASF1
GO:0098937	K15	BP	anterograde dendritic transport	│ ├─ anterograde dendritic transport	GO:0098935
GO:0098971	K23	BP	anterograde dendritic transport of neurotransmitter receptor complex	│ │ └─ anterograde dendritic transport of neurotransmitter receptor complex	GO:0098937
GO:0098939	K16	BP	dendritic transport of mitochondrion	│ ├─ dendritic transport of mitochondrion	GO:0098935			HGNC:12732	WASF1	WASF1
GO:0098961	K17	BP	dendritic transport of ribonucleoprotein complex	│ └─ dendritic transport of ribonucleoprotein complex	GO:0098935
GO:0098963	K24	BP	dendritic transport of messenger ribonucleoprotein complex	│ └─ dendritic transport of messenger ribonucleoprotein complex	GO:0098961
GO:0098964	K27	BP	anterograde dendritic transport of messenger ribonucleoprotein complex	│ └─ anterograde dendritic transport of messenger ribonucleoprotein complex	GO:0098963
GO:0099514	K3	BP	synaptic vesicle cytoskeletal transport	├─ synaptic vesicle cytoskeletal transport	SYNGO:transport
GO:0099517	K9	BP	synaptic vesicle transport along microtubule	│ └─ synaptic vesicle transport along microtubule	GO:0099514
GO:0048490	K18	BP	anterograde synaptic vesicle transport	│ └─ anterograde synaptic vesicle transport	GO:0099517
GO:1903742	K25	BP	regulation of anterograde synaptic vesicle transport	│ └─ regulation of anterograde synaptic vesicle transport	GO:0048490
GO:0099090	K4	BP	synaptic vesicle recycling via endosome	├─ synaptic vesicle recycling via endosome	SYNGO:transport
GO:0099158	K10	BP	regulation of recycling endosome localization within postsynapse	│ └─ regulation of recycling endosome localization within postsynapse	GO:0099090
GO:0099089	K5	BP	establishment of endoplasmic reticulum localization to postsynapse	├─ establishment of endoplasmic reticulum localization to postsynapse	SYNGO:transport
GO:0099637	K6	BP	neurotransmitter receptor transport	└─ neurotransmitter receptor transport	SYNGO:transport			HGNC:13487	VPS35	VPS35
GO:0098877	K11	BP	neurotransmitter receptor transport to plasma membrane	├─ neurotransmitter receptor transport to plasma membrane	GO:0099637			HGNC:13487	VPS35	VPS35
GO:0098969	K19	BP	neurotransmitter receptor transport to postsynaptic membrane	│ ├─ neurotransmitter receptor transport to postsynaptic membrane	GO:0098877
GO:0099639	K20	BP	neurotransmitter receptor transport, endosome to plasma membrane	│ └─ neurotransmitter receptor transport, endosome to plasma membrane	GO:0098877			HGNC:13487	VPS35	VPS35
GO:0098887	K26	BP	neurotransmitter receptor transport, endosome to postsynaptic membrane	│ └─ neurotransmitter receptor transport, endosome to postsynaptic membrane	GO:0099639			HGNC:13487	VPS35	VPS35
GO:0099152	K28	BP	regulation of neurotransmitter receptor transport, endosome to postsynaptic membrane	│ └─ regulation of neurotransmitter receptor transport, endosome to postsynaptic membrane	GO:0098887
GO:0098943	K12	BP	neurotransmitter receptor transport, postsynaptic endosome to lysosome	└─ neurotransmitter receptor transport, postsynaptic endosome to lysosome	GO:0099637

## Sheet: Gene_List_ResUP_vHIP
genelist input	gene hgnc_id	gene symbol	gene name	gene synonyms	GO term ID	GO term name	GO domain	SynGO annotation ID
KCNC1	HGNC:6233	KCNC1	potassium voltage-gated channel subfamily C member 1	KV3.1	GO:0099056	integral component of presynaptic membrane (GO:0099056)	CC	15
RIMS3	HGNC:21292	RIMS3	regulating synaptic membrane exocytosis 3	RIM3,NIM3	GO:0099524	postsynaptic cytosol (GO:0099524)	CC	77
ITPR3	HGNC:6182	ITPR3	inositol 1,4,5-trisphosphate receptor type 3	IP3R3	SYNGO:presyn_er_membrane_integral	integral component of presynaptic ER membrane	CC	158
KCNC1	HGNC:6233	KCNC1	potassium voltage-gated channel subfamily C member 1	KV3.1	GO:0099508	voltage-gated ion channel activity involved in regulation of presynaptic membrane potential (GO:0099508)	BP	172
KCNC1	HGNC:6233	KCNC1	potassium voltage-gated channel subfamily C member 1	KV3.1	GO:0099055	integral component of postsynaptic membrane (GO:0099055)	CC	181
ADCY8	HGNC:239	ADCY8	adenylate cyclase 8	HBAC1,AC8,ADCY3	GO:0099056	integral component of presynaptic membrane (GO:0099056)	CC	322
ADCY8	HGNC:239	ADCY8	adenylate cyclase 8	HBAC1,AC8,ADCY3	GO:0050804	modulation of chemical synaptic transmission (GO:0050804)	BP	325
RIMS3	HGNC:21292	RIMS3	regulating synaptic membrane exocytosis 3	RIM3,NIM3	GO:0050807	regulation of synapse organization (GO:0050807)	BP	327
CACNB4	HGNC:1404	CACNB4	calcium voltage-gated channel auxiliary subunit beta 4	EJM4	GO:0098793	presynapse (GO:0098793)	CC	335
UNC13C	HGNC:23149	UNC13C	unc-13 homolog C	MUNC13-3,DKFZP547H074	GO:0016079	synaptic vesicle exocytosis (GO:0016079)	BP	457
UNC13C	HGNC:23149	UNC13C	unc-13 homolog C	MUNC13-3,DKFZP547H074	GO:0098793	presynapse (GO:0098793)	CC	459
SLC17A6	HGNC:16703	SLC17A6	solute carrier family 17 member 6	DNPI,VGLUT2	GO:0030285	integral component of synaptic vesicle membrane (GO:0030285)	CC	639
SLC17A6	HGNC:16703	SLC17A6	solute carrier family 17 member 6	DNPI,VGLUT2	GO:0098700	synaptic vesicle neurotransmitter loading (GO:0098700)	BP	678
LRRTM3	HGNC:19410	LRRTM3	leucine rich repeat transmembrane neuronal 3		GO:0099061	integral component of postsynaptic density membrane (GO:0099061)	CC	736
LRRTM3	HGNC:19410	LRRTM3	leucine rich repeat transmembrane neuronal 3		GO:1905606	regulation of presynapse assembly (GO:1905606)	BP	765
SLC8A3	HGNC:11070	SLC8A3	solute carrier family 8 member A3	NCX3	GO:0099055	integral component of postsynaptic membrane (GO:0099055)	CC	843
SLC8A3	HGNC:11070	SLC8A3	solute carrier family 8 member A3	NCX3	GO:1905060	calcium:cation antiporter activity involved in regulation of postsynaptic cytosolic calcium ion levels (GO:1905060)	BP	846
OPRD1	HGNC:8153	OPRD1	opioid receptor delta 1		GO:0097444	spine apparatus (GO:0097444)	CC	875
OPRD1	HGNC:8153	OPRD1	opioid receptor delta 1		GO:0099061	integral component of postsynaptic density membrane (GO:0099061)	CC	876
OPRD1	HGNC:8153	OPRD1	opioid receptor delta 1		GO:0030285	integral component of synaptic vesicle membrane (GO:0030285)	CC	877
OPRD1	HGNC:8153	OPRD1	opioid receptor delta 1		GO:0098992	neuronal dense core vesicle (GO:0098992)	CC	878
OPRD1	HGNC:8153	OPRD1	opioid receptor delta 1		GO:0099056	integral component of presynaptic membrane (GO:0099056)	CC	879
CNTN5	HGNC:2175	CNTN5	contactin 5	NB-2,HNB-2	GO:0099026	anchored component of presynaptic membrane (GO:0099026)	CC	958
CNTN5	HGNC:2175	CNTN5	contactin 5	NB-2,HNB-2	GO:0099054	presynapse assembly (GO:0099054)	BP	973
GRIK4	HGNC:4582	GRIK4	glutamate ionotropic receptor kainate type subunit 4	GLUK4,KA1,GRIK	GO:0099056	integral component of presynaptic membrane (GO:0099056)	CC	1115
GRIK3	HGNC:4581	GRIK3	glutamate ionotropic receptor kainate type subunit 3	GLUK3,GLUR7	GO:0099507	ligand-gated ion channel activity involved in regulation of presynaptic membrane potential (GO:0099507)	BP	1118
GRIK4	HGNC:4582	GRIK4	glutamate ionotropic receptor kainate type subunit 4	GLUK4,KA1,GRIK	GO:0099507	ligand-gated ion channel activity involved in regulation of presynaptic membrane potential (GO:0099507)	BP	1129
SYN3	HGNC:11496	SYN3	synapsin III		GO:0098850	extrinsic component of synaptic vesicle membrane (GO:0098850)	CC	1156
SYN3	HGNC:11496	SYN3	synapsin III		GO:0097091	synaptic vesicle clustering (GO:0097091)	BP	1157
ITSN1	HGNC:6183	ITSN1	intersectin 1	SH3P17,MGC134948,MGC134949,SH3D1A,ITSN	GO:0048488	synaptic vesicle endocytosis (GO:0048488)	BP	1178
ITSN1	HGNC:6183	ITSN1	intersectin 1	SH3P17,MGC134948,MGC134949,SH3D1A,ITSN	GO:1905274	regulation of modification of postsynaptic actin cytoskeleton (GO:1905274)	BP	1179
GRIA4	HGNC:4574	GRIA4	glutamate ionotropic receptor AMPA type subunit 4	GLUA4,GLURD,GLUR4	GO:0099059	integral component of presynaptic active zone membrane (GO:0099059)	CC	1204
GRIA4	HGNC:4574	GRIA4	glutamate ionotropic receptor AMPA type subunit 4	GLUA4,GLURD,GLUR4	GO:0099507	ligand-gated ion channel activity involved in regulation of presynaptic membrane potential (GO:0099507)	BP	1225
SCN1A	HGNC:10585	SCN1A	sodium voltage-gated channel alpha subunit 1	NAV1.1,GEFSP2,HBSCI,NAC1,SMEI,SCN1,FEB3	GO:0099056	integral component of presynaptic membrane (GO:0099056)	CC	1341
SCN1A	HGNC:10585	SCN1A	sodium voltage-gated channel alpha subunit 1	NAV1.1,GEFSP2,HBSCI,NAC1,SMEI,SCN1,FEB3	GO:0099508	voltage-gated ion channel activity involved in regulation of presynaptic membrane potential (GO:0099508)	BP	1347
ITSN1	HGNC:6183	ITSN1	intersectin 1	SH3P17,MGC134948,MGC134949,SH3D1A,ITSN	GO:0098871	postsynaptic actin cytoskeleton (GO:0098871)	CC	1442
KCNMA1	HGNC:6284	KCNMA1	potassium calcium-activated channel subfamily M alpha 1	KCA1.1,MSLO1,SLO	GO:0099059	integral component of presynaptic active zone membrane (GO:0099059)	CC	1445
KCNMA1	HGNC:6284	KCNMA1	potassium calcium-activated channel subfamily M alpha 1	KCA1.1,MSLO1,SLO	GO:0099507	ligand-gated ion channel activity involved in regulation of presynaptic membrane potential (GO:0099507)	BP	1446
GRIK4	HGNC:4582	GRIK4	glutamate ionotropic receptor kainate type subunit 4	GLUK4,KA1,GRIK	GO:0099055	integral component of postsynaptic membrane (GO:0099055)	CC	1456
SYN3	HGNC:11496	SYN3	synapsin III		GO:0099504	synaptic vesicle cycle (GO:0099504)	BP	1468
GRM8	HGNC:4600	GRM8	glutamate metabotropic receptor 8	GLUR8,GPRC1H,MGLU8,MGLUR8	GO:0099059	integral component of presynaptic active zone membrane (GO:0099059)	CC	1582
SYT2	HGNC:11510	SYT2	synaptotagmin 2		GO:0030285	integral component of synaptic vesicle membrane (GO:0030285)	CC	1612
SYT2	HGNC:11510	SYT2	synaptotagmin 2		GO:0099502	calcium-dependent activation of synaptic vesicle fusion (GO:0099502)	BP	1614
LRRK2	HGNC:18618	LRRK2	leucine rich repeat kinase 2	ROCO2,DKFZP434H2111,FLJ45829,RIPK7,PARK8	GO:1900242	regulation of synaptic vesicle endocytosis (GO:1900242)	BP	1691
ITSN1	HGNC:6183	ITSN1	intersectin 1	SH3P17,MGC134948,MGC134949,SH3D1A,ITSN	GO:0098833	presynaptic endocytic zone (GO:0098833)	CC	1707
FARP1	HGNC:3591	FARP1	FERM, ARH/RhoGEF and pleckstrin domain protein 1	CDEP,PLEKHC2,MGC87400,PPP1R75	GO:0098890	extrinsic component of postsynaptic membrane (GO:0098890)	CC	1771
FARP1	HGNC:3591	FARP1	FERM, ARH/RhoGEF and pleckstrin domain protein 1	CDEP,PLEKHC2,MGC87400,PPP1R75	GO:1905606	regulation of presynapse assembly (GO:1905606)	BP	1772
FARP1	HGNC:3591	FARP1	FERM, ARH/RhoGEF and pleckstrin domain protein 1	CDEP,PLEKHC2,MGC87400,PPP1R75	GO:0098974	postsynaptic actin cytoskeleton organization (GO:0098974)	BP	1773
IGSF9B	HGNC:32326	IGSF9B	immunoglobulin superfamily member 9B	KIAA1030,LINC00947,LOC283174,MIR4697HG	GO:0099560	synapse adhesion between pre- and post-synapse (GO:0099560)	BP	1886
GPC6	HGNC:4454	GPC6	glypican 6		GO:0045202	synapse (GO:0045202)	CC	1898
TIAM1	HGNC:11805	TIAM1	TIAM Rac1 associated GEF 1		GO:1905274	regulation of modification of postsynaptic actin cytoskeleton (GO:1905274)	BP	2105
TIAM1	HGNC:11805	TIAM1	TIAM Rac1 associated GEF 1		GO:0099147	extrinsic component of postsynaptic density membrane (GO:0099147)	CC	2121
LAMA3	HGNC:6484	LAMA4	laminin subunit alpha 4	LAMA3	GO:0043083	synaptic cleft (GO:0043083)	CC	2206
LRRC4C	HGNC:29317	LRRC4C	leucine rich repeat containing 4C	KIAA1580,NGL-1	GO:0099061	integral component of postsynaptic density membrane (GO:0099061)	CC	2221
KCND3	HGNC:6239	KCND3	potassium voltage-gated channel subfamily D member 3	KV4.3,KSHIVB,SCA22,SCA19	GO:0099060	integral component of postsynaptic specialization membrane (GO:0099060)	CC	2241
FARP1	HGNC:3591	FARP1	FERM, ARH/RhoGEF and pleckstrin domain protein 1	CDEP,PLEKHC2,MGC87400,PPP1R75	GO:0098942	retrograde trans-synaptic signaling by trans-synaptic protein complex (GO:0098942)	BP	2304
LRRC4C	HGNC:29317	LRRC4C	leucine rich repeat containing 4C	KIAA1580,NGL-1	GO:0050804	modulation of chemical synaptic transmission (GO:0050804)	BP	2403
IGSF9B	HGNC:32326	IGSF9B	immunoglobulin superfamily member 9B	KIAA1030,LINC00947,LOC283174,MIR4697HG	GO:0099629	postsynaptic specialization of symmetric synapse (GO:0099629)	CC	2412
LRRK2	HGNC:18618	LRRK2	leucine rich repeat kinase 2	ROCO2,DKFZP434H2111,FLJ45829,RIPK7,PARK8	GO:0099523	presynaptic cytosol (GO:0099523)	CC	2413
CACNB4	HGNC:1404	CACNB4	calcium voltage-gated channel auxiliary subunit beta 4	EJM4	GO:0099626	voltage-gated calcium channel activity involved in regulation of presynaptic cytosolic calcium levels (GO:0099626)	BP	2421
GRM8	HGNC:4600	GRM8	glutamate metabotropic receptor 8	GLUR8,GPRC1H,MGLU8,MGLUR8	GO:0099171	presynaptic modulation of chemical synaptic transmission (GO:0099171)	BP	2426
CACNB4	HGNC:1404	CACNB4	calcium voltage-gated channel auxiliary subunit beta 4	EJM4	GO:2000300	regulation of synaptic vesicle exocytosis (GO:2000300)	BP	2444
GRIA4	HGNC:4574	GRIA4	glutamate ionotropic receptor AMPA type subunit 4	GLUA4,GLURD,GLUR4	GO:1904315	transmitter-gated ion channel activity involved in regulation of postsynaptic membrane potential (GO:1904315)	BP	2486
GRIA4	HGNC:4574	GRIA4	glutamate ionotropic receptor AMPA type subunit 4	GLUA4,GLURD,GLUR4	GO:0099061	integral component of postsynaptic density membrane (GO:0099061)	CC	2487
GPC6	HGNC:4454	GPC6	glypican 6		GO:0098696	regulation of neurotransmitter receptor localization to postsynaptic specialization membrane (GO:0098696)	BP	2601
LRRC4C	HGNC:29317	LRRC4C	leucine rich repeat containing 4C	KIAA1580,NGL-1	GO:0099560	synapse adhesion between pre- and post-synapse (GO:0099560)	BP	2678
ASAP1	HGNC:2720	ASAP1	ArfGAP with SH3 domain, ankyrin repeat and PH domain 1	PAP,KIAA1249,ZG14P,CENTB4,DDEF1	GO:0099175	regulation of postsynapse organization (GO:0099175)	BP	2712
TRIO	HGNC:12303	TRIO	trio Rho guanine nucleotide exchange factor	ARHGEF23	GO:0099170	postsynaptic modulation of chemical synaptic transmission (GO:0099170)	BP	2844
TRIO	HGNC:12303	TRIO	trio Rho guanine nucleotide exchange factor	ARHGEF23	GO:0098794	postsynapse (GO:0098794)	CC	2849
OPHN1	HGNC:8148	OPHN1	oligophrenin 1	OPN1,ARHGAP41,MRX60	GO:0099149	regulation of postsynaptic neurotransmitter receptor endocytosis (GO:0099149)	BP	2872
OPHN1	HGNC:8148	OPHN1	oligophrenin 1	OPN1,ARHGAP41,MRX60	GO:0098880	maintenance of postsynaptic specialization structure (GO:0098880)	BP	2919
TRIO	HGNC:12303	TRIO	trio Rho guanine nucleotide exchange factor	ARHGEF23	GO:0048786	presynaptic active zone (GO:0048786)	CC	2922
ARHGEF15	HGNC:15590	ARHGEF15	Rho guanine nucleotide exchange factor 15	KIAA0915,VSM-RHOGEF,ARGEF15,FLJ13791,MGC44868	GO:0150052	regulation of postsynapse assembly (GO:0150052)	BP	2942
ARHGEF15	HGNC:15590	ARHGEF15	Rho guanine nucleotide exchange factor 15	KIAA0915,VSM-RHOGEF,ARGEF15,FLJ13791,MGC44868	GO:0098794	postsynapse (GO:0098794)	CC	2981
ITSN1	HGNC:6183	ITSN1	intersectin 1	SH3P17,MGC134948,MGC134949,SH3D1A,ITSN	GO:0099175	regulation of postsynapse organization (GO:0099175)	BP	3676
TIAM1	HGNC:11805	TIAM1	TIAM Rac1 associated GEF 1		GO:0099175	regulation of postsynapse organization (GO:0099175)	BP	3702
STXBP4	HGNC:19694	STXBP4	syntaxin binding protein 4	SYNIP,MGC50337	GO:0099072	regulation of postsynaptic membrane neurotransmitter receptor levels (GO:0099072)	BP	3759
OPHN1	HGNC:8148	OPHN1	oligophrenin 1	OPN1,ARHGAP41,MRX60	GO:1900242	regulation of synaptic vesicle endocytosis (GO:1900242)	BP	3804
OPHN1	HGNC:8148	OPHN1	oligophrenin 1	OPN1,ARHGAP41,MRX60	GO:0098793	presynapse (GO:0098793)	CC	3825
TRIO	HGNC:12303	TRIO	trio Rho guanine nucleotide exchange factor	ARHGEF23	GO:0050804	modulation of chemical synaptic transmission (GO:0050804)	BP	3948

## Sheet: Hierach_ResUp_vHIP
GO term ID	user interface reference code	GO domain	GO term name	GO term name - hierarchical structure	GO parent term ID	GSEA p-value	GSEA 'gene cluster' FDR corrected p-value	genes - hgnc_id	genes - hgnc_symbol	genes - your genelist input
GO:0045202		CC	synapse	synapse		2.03637e-05	0.000217806	HGNC:4454;HGNC:1404;HGNC:23149;HGNC:8148;HGNC:18618;HGNC:12303;HGNC:4574;HGNC:6284;HGNC:4600;HGNC:6183;HGNC:11496;HGNC:16703;HGNC:8153;HGNC:11510;HGNC:2175;HGNC:6233;HGNC:239;HGNC:4582;HGNC:10585;HGNC:6182;HGNC:6484;HGNC:15590;HGNC:21292;HGNC:6239;HGNC:11805;HGNC:19410;HGNC:29317;HGNC:32326;HGNC:3591;HGNC:11070	GPC6;CACNB4;UNC13C;OPHN1;LRRK2;TRIO;GRIA4;KCNMA1;GRM8;ITSN1;SYN3;SLC17A6;OPRD1;SYT2;CNTN5;KCNC1;ADCY8;GRIK4;SCN1A;ITPR3;LAMA4;ARHGEF15;RIMS3;KCND3;TIAM1;LRRTM3;LRRC4C;IGSF9B;FARP1;SLC8A3	GPC6;CACNB4;UNC13C;OPHN1;LRRK2;TRIO;GRIA4;KCNMA1;GRM8;ITSN1;SYN3;SLC17A6;OPRD1;SYT2;CNTN5;KCNC1;ADCY8;GRIK4;SCN1A;ITPR3;LAMA3;ARHGEF15;RIMS3;KCND3;TIAM1;LRRTM3;LRRC4C;IGSF9B;FARP1;SLC8A3
GO:0097060	A1	CC	synaptic membrane	├─ synaptic membrane	GO:0045202
GO:0099243	A2	CC	extrinsic component of synaptic membrane	│ ├─ extrinsic component of synaptic membrane	GO:0097060
GO:0099699	A3	CC	integral component of synaptic membrane	│ └─ integral component of synaptic membrane	GO:0097060
GO:0098793	B1	CC	presynapse	├─ presynapse	GO:0045202	3.11152e-05	0.000217806	HGNC:1404;HGNC:23149;HGNC:8148;HGNC:18618;HGNC:12303;HGNC:4574;HGNC:6284;HGNC:4600;HGNC:6183;HGNC:11496;HGNC:16703;HGNC:8153;HGNC:11510;HGNC:2175;HGNC:6233;HGNC:239;HGNC:4582;HGNC:10585;HGNC:6182	CACNB4;UNC13C;OPHN1;LRRK2;TRIO;GRIA4;KCNMA1;GRM8;ITSN1;SYN3;SLC17A6;OPRD1;SYT2;CNTN5;KCNC1;ADCY8;GRIK4;SCN1A;ITPR3	CACNB4;UNC13C;OPHN1;LRRK2;TRIO;GRIA4;KCNMA1;GRM8;ITSN1;SYN3;SLC17A6;OPRD1;SYT2;CNTN5;KCNC1;ADCY8;GRIK4;SCN1A;ITPR3
GO:0099523	B2	CC	presynaptic cytosol	│ ├─ presynaptic cytosol	GO:0098793			HGNC:18618	LRRK2	LRRK2
GO:0099569	B3	CC	presynaptic cytoskeleton	│ ├─ presynaptic cytoskeleton	GO:0098793
GO:0099182	B12	CC	presynaptic intermediate filament cytoskeleton	│ │ ├─ presynaptic intermediate filament cytoskeleton	GO:0099569
GO:0099143	B13	CC	presynaptic actin cytoskeleton	│ │ └─ presynaptic actin cytoskeleton	GO:0099569
GO:0048786	B4	CC	presynaptic active zone	│ ├─ presynaptic active zone	GO:0098793	0.0246042	0.0382678	HGNC:12303;HGNC:4574;HGNC:6284;HGNC:4600	TRIO;GRIA4;KCNMA1;GRM8	TRIO;GRIA4;KCNMA1;GRM8
GO:0098831	B14	CC	presynaptic active zone cytoplasmic component	│ │ ├─ presynaptic active zone cytoplasmic component	GO:0048786
GO:0048787	B15	CC	presynaptic active zone membrane	│ │ └─ presynaptic active zone membrane	GO:0048786	0.0341673		HGNC:4574;HGNC:6284;HGNC:4600	GRIA4;KCNMA1;GRM8	GRIA4;KCNMA1;GRM8
GO:0099029	B27	CC	anchored component of presynaptic active zone membrane	│ │ ├─ anchored component of presynaptic active zone membrane	GO:0048787
GO:0098891	B28	CC	extrinsic component of presynaptic active zone membrane	│ │ ├─ extrinsic component of presynaptic active zone membrane	GO:0048787
GO:0099059	B29	CC	integral component of presynaptic active zone membrane	│ │ └─ integral component of presynaptic active zone membrane	GO:0048787	0.019132	0.033481	HGNC:4574;HGNC:6284;HGNC:4600	GRIA4;KCNMA1;GRM8	GRIA4;KCNMA1;GRM8
GO:0098833	B5	CC	presynaptic endocytic zone	│ ├─ presynaptic endocytic zone	GO:0098793			HGNC:6183	ITSN1	ITSN1
GO:0098835	B16	CC	presynaptic endocytic zone membrane	│ │ └─ presynaptic endocytic zone membrane	GO:0098833
GO:0098894	B30	CC	extrinsic component of presynaptic endocytic zone membrane	│ │ └─ extrinsic component of presynaptic endocytic zone membrane	GO:0098835
GO:0098830	B6	CC	presynaptic endosome	│ ├─ presynaptic endosome	GO:0098793
GO:0098954	B17	CC	presynaptic endosome membrane	│ │ └─ presynaptic endosome membrane	GO:0098830
GO:0099067	B31	CC	integral component of presynaptic endosome membrane	│ │ └─ integral component of presynaptic endosome membrane	GO:0098954
GO:0008021	B7	CC	synaptic vesicle	│ ├─ synaptic vesicle	GO:0098793	0.0584769		HGNC:11496;HGNC:16703;HGNC:8153;HGNC:11510	SYN3;SLC17A6;OPRD1;SYT2	SYN3;SLC17A6;OPRD1;SYT2
GO:0034592	B18	CC	synaptic vesicle lumen	│ │ ├─ synaptic vesicle lumen	GO:0008021
GO:0030672	B19	CC	synaptic vesicle membrane	│ │ └─ synaptic vesicle membrane	GO:0008021	0.0372436	0.047401	HGNC:11496;HGNC:16703;HGNC:8153;HGNC:11510	SYN3;SLC17A6;OPRD1;SYT2	SYN3;SLC17A6;OPRD1;SYT2
GO:0098993	B32	CC	anchored component of synaptic vesicle membrane	│ │ ├─ anchored component of synaptic vesicle membrane	GO:0030672
GO:0098850	B33	CC	extrinsic component of synaptic vesicle membrane	│ │ ├─ extrinsic component of synaptic vesicle membrane	GO:0030672			HGNC:11496	SYN3	SYN3
GO:0030285	B34	CC	integral component of synaptic vesicle membrane	│ │ └─ integral component of synaptic vesicle membrane	GO:0030672	0.0273341	0.0382678	HGNC:16703;HGNC:8153;HGNC:11510	SLC17A6;OPRD1;SYT2	SLC17A6;OPRD1;SYT2
GO:0098992	B8	CC	neuronal dense core vesicle	│ ├─ neuronal dense core vesicle	GO:0098793			HGNC:8153	OPRD1	OPRD1
GO:0099013	B20	CC	neuronal dense core vesicle lumen	│ │ ├─ neuronal dense core vesicle lumen	GO:0098992
GO:0099012	B21	CC	neuronal dense core vesicle membrane	│ │ └─ neuronal dense core vesicle membrane	GO:0098992
GO:0098674	B35	CC	extrinsic component of neuronal dense core vesicle membrane	│ │ ├─ extrinsic component of neuronal dense core vesicle membrane	GO:0099012
GO:0099066	B36	CC	integral component of neuronal dense core vesicle membrane	│ │ └─ integral component of neuronal dense core vesicle membrane	GO:0099012
GO:0042734	B9	CC	presynaptic membrane	│ ├─ presynaptic membrane	GO:0098793	0.00692495	0.0248893	HGNC:2175;HGNC:6233;HGNC:239;HGNC:8153;HGNC:4582;HGNC:10585	CNTN5;KCNC1;ADCY8;OPRD1;GRIK4;SCN1A	CNTN5;KCNC1;ADCY8;OPRD1;GRIK4;SCN1A
GO:0099026	B22	CC	anchored component of presynaptic membrane	│ │ ├─ anchored component of presynaptic membrane	GO:0042734			HGNC:2175	CNTN5	CNTN5
GO:0098888	B23	CC	extrinsic component of presynaptic membrane	│ │ ├─ extrinsic component of presynaptic membrane	GO:0042734
GO:0099056	B24	CC	integral component of presynaptic membrane	│ │ └─ integral component of presynaptic membrane	GO:0042734	0.015055	0.033481	HGNC:6233;HGNC:239;HGNC:8153;HGNC:4582;HGNC:10585	KCNC1;ADCY8;OPRD1;GRIK4;SCN1A	KCNC1;ADCY8;OPRD1;GRIK4;SCN1A
SYNGO:presyn_ribosome	B10	CC	presynaptic ribosome	│ ├─ presynaptic ribosome	GO:0098793
SYNGO:presyn_er	B11	CC	presynaptic ER	│ └─ presynaptic ER	GO:0098793			HGNC:6182	ITPR3	ITPR3
SYNGO:presyn_er_membrane	B25	CC	presynaptic ER membrane	│ ├─ presynaptic ER membrane	SYNGO:presyn_er			HGNC:6182	ITPR3	ITPR3
SYNGO:presyn_er_membrane_integral	B37	CC	integral component of presynaptic ER membrane	│ │ └─ integral component of presynaptic ER membrane	SYNGO:presyn_er_membrane			HGNC:6182	ITPR3	ITPR3
SYNGO:presyn_ser	B26	CC	presynaptic SER	│ └─ presynaptic SER	SYNGO:presyn_er
SYNGO:presyn_ser_membrane	B38	CC	presynaptic SER membrane	│ └─ presynaptic SER membrane	SYNGO:presyn_ser
SYNGO:presyn_ser_membrane_integral	B39	CC	integral component of presynaptic SER membrane	│ └─ integral component of presynaptic SER membrane	SYNGO:presyn_ser_membrane
GO:0043083	C1	CC	synaptic cleft	├─ synaptic cleft	GO:0045202			HGNC:6484	LAMA4	LAMA3
GO:0098965	C2	CC	extracellular matrix of synaptic cleft	│ └─ extracellular matrix of synaptic cleft	GO:0043083
GO:0098794	D1	CC	postsynapse	├─ postsynapse	GO:0045202	0.00888904	0.0248893	HGNC:12303;HGNC:15590;HGNC:21292;HGNC:6183;HGNC:8153;HGNC:6239;HGNC:11805;HGNC:19410;HGNC:29317;HGNC:4574;HGNC:32326;HGNC:3591;HGNC:6233;HGNC:11070;HGNC:4582	TRIO;ARHGEF15;RIMS3;ITSN1;OPRD1;KCND3;TIAM1;LRRTM3;LRRC4C;GRIA4;IGSF9B;FARP1;KCNC1;SLC8A3;GRIK4	TRIO;ARHGEF15;RIMS3;ITSN1;OPRD1;KCND3;TIAM1;LRRTM3;LRRC4C;GRIA4;IGSF9B;FARP1;KCNC1;SLC8A3;GRIK4
GO:0099524	D2	CC	postsynaptic cytosol	│ ├─ postsynaptic cytosol	GO:0098794			HGNC:21292	RIMS3	RIMS3
GO:0099571	D3	CC	postsynaptic cytoskeleton	│ ├─ postsynaptic cytoskeleton	GO:0098794			HGNC:6183	ITSN1	ITSN1
GO:0099160	D12	CC	postsynaptic intermediate filament cytoskeleton	│ │ ├─ postsynaptic intermediate filament cytoskeleton	GO:0099571
GO:0098871	D13	CC	postsynaptic actin cytoskeleton	│ │ ├─ postsynaptic actin cytoskeleton	GO:0099571			HGNC:6183	ITSN1	ITSN1
GO:0150050	D14	CC	postsynaptic septin cytoskeleton	│ │ ├─ postsynaptic septin cytoskeleton	GO:0099571
GO:0099189	D15	CC	postsynaptic spectrin-associated cytoskeleton	│ │ └─ postsynaptic spectrin-associated cytoskeleton	GO:0099571
GO:0097444	D4	CC	spine apparatus	│ ├─ spine apparatus	GO:0098794			HGNC:8153	OPRD1	OPRD1
GO:0098897	D16	CC	spine apparatus membrane	│ │ └─ spine apparatus membrane	GO:0097444
GO:0099065	D30	CC	integral component of spine apparatus membrane	│ │ └─ integral component of spine apparatus membrane	GO:0098897
GO:0150051	D5	CC	postsynaptic Golgi apparatus	│ ├─ postsynaptic Golgi apparatus	GO:0098794
GO:0099572	D6	CC	postsynaptic specialization	│ ├─ postsynaptic specialization	GO:0098794	0.0844939	0.0909934	HGNC:6239;HGNC:11805;HGNC:19410;HGNC:8153;HGNC:29317;HGNC:4574;HGNC:32326	KCND3;TIAM1;LRRTM3;OPRD1;LRRC4C;GRIA4;IGSF9B	KCND3;TIAM1;LRRTM3;OPRD1;LRRC4C;GRIA4;IGSF9B
GO:0099091	D17	CC	postsynaptic specialization, intracellular component	│ │ ├─ postsynaptic specialization, intracellular component	GO:0099572
GO:0099634	D18	CC	postsynaptic specialization membrane	│ │ ├─ postsynaptic specialization membrane	GO:0099572			HGNC:6239	KCND3	KCND3
GO:0098892	D31	CC	extrinsic component of postsynaptic specialization membrane	│ │ │ ├─ extrinsic component of postsynaptic specialization membrane	GO:0099634
GO:0099060	D32	CC	integral component of postsynaptic specialization membrane	│ │ │ └─ integral component of postsynaptic specialization membrane	GO:0099634			HGNC:6239	KCND3	KCND3
GO:0014069	D19	CC	postsynaptic density	│ │ ├─ postsynaptic density	GO:0099572	0.187589		HGNC:11805;HGNC:19410;HGNC:8153;HGNC:29317;HGNC:4574	TIAM1;LRRTM3;OPRD1;LRRC4C;GRIA4	TIAM1;LRRTM3;OPRD1;LRRC4C;GRIA4
GO:0099092	D33	CC	postsynaptic density, intracellular component	│ │ │ ├─ postsynaptic density, intracellular component	GO:0014069
GO:0098839	D34	CC	postsynaptic density membrane	│ │ │ └─ postsynaptic density membrane	GO:0014069	0.00855521	0.0248893	HGNC:11805;HGNC:19410;HGNC:8153;HGNC:29317;HGNC:4574	TIAM1;LRRTM3;OPRD1;LRRC4C;GRIA4	TIAM1;LRRTM3;OPRD1;LRRC4C;GRIA4
GO:0099031	D40	CC	anchored component of postsynaptic density membrane	│ │ │ ├─ anchored component of postsynaptic density membrane	GO:0098839
GO:0099147	D41	CC	extrinsic component of postsynaptic density membrane	│ │ │ ├─ extrinsic component of postsynaptic density membrane	GO:0098839			HGNC:11805	TIAM1	TIAM1
GO:0099061	D42	CC	integral component of postsynaptic density membrane	│ │ │ └─ integral component of postsynaptic density membrane	GO:0098839	0.0190629	0.033481	HGNC:19410;HGNC:8153;HGNC:29317;HGNC:4574	LRRTM3;OPRD1;LRRC4C;GRIA4	LRRTM3;OPRD1;LRRC4C;GRIA4
GO:0099629	D20	CC	postsynaptic specialization of symmetric synapse	│ │ └─ postsynaptic specialization of symmetric synapse	GO:0099572			HGNC:32326	IGSF9B	IGSF9B
GO:0098843	D7	CC	postsynaptic endocytic zone	│ ├─ postsynaptic endocytic zone	GO:0098794
GO:0098844	D21	CC	postsynaptic endocytic zone membrane	│ │ └─ postsynaptic endocytic zone membrane	GO:0098843
GO:0098845	D8	CC	postsynaptic endosome	│ ├─ postsynaptic endosome	GO:0098794
GO:0098895	D22	CC	postsynaptic endosome membrane	│ │ ├─ postsynaptic endosome membrane	GO:0098845
GO:0098999	D35	CC	extrinsic component of postsynaptic endosome membrane	│ │ │ └─ extrinsic component of postsynaptic endosome membrane	GO:0098895
GO:0098842	D23	CC	postsynaptic early endosome	│ │ ├─ postsynaptic early endosome	GO:0098845
GO:0098896	D36	CC	postsynaptic early endosome membrane	│ │ │ └─ postsynaptic early endosome membrane	GO:0098842
GO:0098998	D43	CC	extrinsic component of postsynaptic early endosome membrane	│ │ │ └─ extrinsic component of postsynaptic early endosome membrane	GO:0098896
GO:0098837	D24	CC	postsynaptic recycling endosome	│ │ └─ postsynaptic recycling endosome	GO:0098845
GO:0098944	D37	CC	postsynaptic recycling endosome membrane	│ │ └─ postsynaptic recycling endosome membrane	GO:0098837
GO:0099033	D44	CC	anchored component of postsynaptic recycling endosome membrane	│ │ └─ anchored component of postsynaptic recycling endosome membrane	GO:0098944
GO:0045211	D9	CC	postsynaptic membrane	│ ├─ postsynaptic membrane	GO:0098794	0.051679	0.0602922	HGNC:3591;HGNC:6233;HGNC:11070;HGNC:4582	FARP1;KCNC1;SLC8A3;GRIK4	FARP1;KCNC1;SLC8A3;GRIK4
GO:0099025	D25	CC	anchored component of postsynaptic membrane	│ │ ├─ anchored component of postsynaptic membrane	GO:0045211
GO:0098890	D26	CC	extrinsic component of postsynaptic membrane	│ │ ├─ extrinsic component of postsynaptic membrane	GO:0045211			HGNC:3591	FARP1	FARP1
GO:0099055	D27	CC	integral component of postsynaptic membrane	│ │ └─ integral component of postsynaptic membrane	GO:0045211	0.115417	0.115417	HGNC:6233;HGNC:11070;HGNC:4582	KCNC1;SLC8A3;GRIK4	KCNC1;SLC8A3;GRIK4
SYNGO:postsyn_ribosome	D10	CC	postsynaptic ribosome	│ ├─ postsynaptic ribosome	GO:0098794
SYNGO:postsyn_er	D11	CC	postsynaptic ER	│ └─ postsynaptic ER	GO:0098794
SYNGO:postsyn_er_membrane	D28	CC	postsynaptic ER membrane	│ ├─ postsynaptic ER membrane	SYNGO:postsyn_er
SYNGO:postsyn_er_membrane_integral	D38	CC	integral component of postsynaptic ER membrane	│ │ └─ integral component of postsynaptic ER membrane	SYNGO:postsyn_er_membrane
SYNGO:postsyn_ser	D29	CC	postsynaptic SER	│ └─ postsynaptic SER	SYNGO:postsyn_er
SYNGO:postsyn_ser_membrane	D39	CC	postsynaptic SER membrane	│ └─ postsynaptic SER membrane	SYNGO:postsyn_ser
SYNGO:postsyn_ser_membrane_integral	D45	CC	integral component of postsynaptic SER membrane	│ └─ integral component of postsynaptic SER membrane	SYNGO:postsyn_ser_membrane
GO:0099544	E1	CC	extrasynaptic space	└─ extrasynaptic space	GO:0045202
GO:0098966	E2	CC	perisynaptic extracellular matrix	└─ perisynaptic extracellular matrix	GO:0099544
GO:0048488	F25	BP	synaptic vesicle endocytosis	│ │ └─ synaptic vesicle endocytosis	GO:0099504	0.0273341	0.0479528	HGNC:6183;HGNC:18618;HGNC:8148	ITSN1;LRRK2;OPHN1	ITSN1;LRRK2;OPHN1
GO:0099175	I17	BP	regulation of postsynapse organization	│ │ ├─ regulation of postsynapse organization	GO:0099173	0.0299705	0.0479528	HGNC:2720;HGNC:6183;HGNC:11805	ASAP1;ITSN1;TIAM1	ASAP1;ITSN1;TIAM1
GO:0099509	F2	BP	regulation of presynaptic cytosolic calcium levels	│ ├─ regulation of presynaptic cytosolic calcium levels	SYNGO:presynprocess			HGNC:1404	CACNB4	CACNB4
GO:1905056	F11	BP	ATPase-coupled calcium ion transmembrane transporter activity involved in regulation of presynaptic cytosolic calcium levels	│ │ ├─ ATPase-coupled calcium ion transmembrane transporter activity involved in regulation of presynaptic cytosolic calcium levels	GO:0099509
GO:0099534	F12	BP	calcium ion binding involved in regulation of presynaptic cytosolic calcium levels	│ │ ├─ calcium ion binding involved in regulation of presynaptic cytosolic calcium levels	GO:0099509
GO:0099626	F13	BP	voltage-gated calcium channel activity involved in regulation of presynaptic cytosolic calcium levels	│ │ └─ voltage-gated calcium channel activity involved in regulation of presynaptic cytosolic calcium levels	GO:0099509			HGNC:1404	CACNB4	CACNB4
GO:0007416	I10	BP	synapse assembly	│ ├─ synapse assembly	GO:0050808	0.027247	0.0479528	HGNC:2175;HGNC:19410;HGNC:3591;HGNC:15590	CNTN5;LRRTM3;FARP1;ARHGEF15	CNTN5;LRRTM3;FARP1;ARHGEF15
GO:0051963	I24	BP	regulation of synapse assembly	│ │ ├─ regulation of synapse assembly	GO:0007416	0.0236233	0.0479528	HGNC:19410;HGNC:3591;HGNC:15590	LRRTM3;FARP1;ARHGEF15	LRRTM3;FARP1;ARHGEF15
GO:0099508	F15	BP	voltage-gated ion channel activity involved in regulation of presynaptic membrane potential	│ │ ├─ voltage-gated ion channel activity involved in regulation of presynaptic membrane potential	GO:0099505			HGNC:6233;HGNC:10585	KCNC1;SCN1A	KCNC1;SCN1A
GO:0150047	F16	BP	G protein-coupled neurotransmitter receptor activity involved in regulation of presynaptic membrane potential	│ │ ├─ G protein-coupled neurotransmitter receptor activity involved in regulation of presynaptic membrane potential	GO:0099505
GO:0140232	F17	BP	intracellular cAMP-activated cation channel activity involved in regulation of presynaptic membrane potential	│ │ └─ intracellular cAMP-activated cation channel activity involved in regulation of presynaptic membrane potential	GO:0099505
GO:0140238	F4	BP	presynaptic endocytosis	│ ├─ presynaptic endocytosis	SYNGO:presynprocess
GO:0099504	F5	BP	synaptic vesicle cycle	│ ├─ synaptic vesicle cycle	SYNGO:presynprocess	0.00244405	0.00651747	HGNC:11496;HGNC:23149;HGNC:11510;HGNC:1404;HGNC:16703;HGNC:6183;HGNC:18618;HGNC:8148	SYN3;UNC13C;SYT2;CACNB4;SLC17A6;ITSN1;LRRK2;OPHN1	SYN3;UNC13C;SYT2;CACNB4;SLC17A6;ITSN1;LRRK2;OPHN1
GO:0098693	F18	BP	regulation of synaptic vesicle cycle	│ │ ├─ regulation of synaptic vesicle cycle	GO:0099504
GO:0097091	F19	BP	synaptic vesicle clustering	│ │ ├─ synaptic vesicle clustering	GO:0099504			HGNC:11496	SYN3	SYN3
GO:0099532	F20	BP	synaptic vesicle endosomal processing	│ │ ├─ synaptic vesicle endosomal processing	GO:0099504
GO:0016182	F29	BP	synaptic vesicle budding from endosome	│ │ │ ├─ synaptic vesicle budding from endosome	GO:0099532
GO:0016189	F30	BP	synaptic vesicle to endosome fusion	│ │ │ └─ synaptic vesicle to endosome fusion	GO:0099532
GO:0016079	F21	BP	synaptic vesicle exocytosis	│ │ ├─ synaptic vesicle exocytosis	GO:0099504	0.0613063	0.0891729	HGNC:23149;HGNC:11510;HGNC:1404	UNC13C;SYT2;CACNB4	UNC13C;SYT2;CACNB4
GO:0099502	F31	BP	calcium-dependent activation of synaptic vesicle fusion	│ │ │ ├─ calcium-dependent activation of synaptic vesicle fusion	GO:0016079			HGNC:11510	SYT2	SYT2
GO:0150037	F41	BP	regulation of calcium-dependent activation of synaptic vesicle fusion	│ │ │ │ └─ regulation of calcium-dependent activation of synaptic vesicle fusion	GO:0099502
GO:2000300	F32	BP	regulation of synaptic vesicle exocytosis	│ │ │ ├─ regulation of synaptic vesicle exocytosis	GO:0016079			HGNC:1404	CACNB4	CACNB4
GO:0016081	F33	BP	synaptic vesicle docking	│ │ │ ├─ synaptic vesicle docking	GO:0016079
GO:0099148	F42	BP	regulation of synaptic vesicle docking	│ │ │ │ └─ regulation of synaptic vesicle docking	GO:0016081
GO:0031629	F34	BP	synaptic vesicle fusion to presynaptic active zone membrane	│ │ │ ├─ synaptic vesicle fusion to presynaptic active zone membrane	GO:0016079
GO:0031630	F43	BP	regulation of synaptic vesicle fusion to presynaptic active zone membrane	│ │ │ │ └─ regulation of synaptic vesicle fusion to presynaptic active zone membrane	GO:0031629
GO:0016082	F35	BP	synaptic vesicle priming	│ │ │ └─ synaptic vesicle priming	GO:0016079
GO:0010807	F44	BP	regulation of synaptic vesicle priming	│ │ │ └─ regulation of synaptic vesicle priming	GO:0016082
GO:0098700	F22	BP	synaptic vesicle neurotransmitter loading	│ │ ├─ synaptic vesicle neurotransmitter loading	GO:0099504			HGNC:16703	SLC17A6	SLC17A6
GO:0099162	F36	BP	regulation of synaptic vesicle neurotransmitter loading	│ │ │ └─ regulation of synaptic vesicle neurotransmitter loading	GO:0098700
GO:0099180	F23	BP	zinc ion import into synaptic vesicle	│ │ ├─ zinc ion import into synaptic vesicle	GO:0099504
GO:0097401	F24	BP	synaptic vesicle proton loading	│ │ ├─ synaptic vesicle proton loading	GO:0099504
GO:1901546	F37	BP	regulation of proton loading	│ │ │ └─ regulation of proton loading	GO:0097401
GO:0050808	I1	BP	synapse organization	├─ synapse organization	SYNGO:synprocess	0.00130442	0.00417414	HGNC:2720;HGNC:6183;HGNC:11805;HGNC:21292;HGNC:32326;HGNC:29317;HGNC:2175;HGNC:19410;HGNC:3591;HGNC:15590;HGNC:8148	ASAP1;ITSN1;TIAM1;RIMS3;IGSF9B;LRRC4C;CNTN5;LRRTM3;FARP1;ARHGEF15;OPHN1	ASAP1;ITSN1;TIAM1;RIMS3;IGSF9B;LRRC4C;CNTN5;LRRTM3;FARP1;ARHGEF15;OPHN1
GO:1900242	F38	BP	regulation of synaptic vesicle endocytosis	│ │ ├─ regulation of synaptic vesicle endocytosis	GO:0048488			HGNC:18618;HGNC:8148	LRRK2;OPHN1	LRRK2;OPHN1
GO:0016185	F39	BP	synaptic vesicle budding from presynaptic endocytic zone membrane	│ │ ├─ synaptic vesicle budding from presynaptic endocytic zone membrane	GO:0048488
GO:0098694	F45	BP	regulation of synaptic vesicle budding from presynaptic endocytic zone membrane	│ │ │ └─ regulation of synaptic vesicle budding from presynaptic endocytic zone membrane	GO:0016185
GO:0016191	F40	BP	synaptic vesicle uncoating	│ │ └─ synaptic vesicle uncoating	GO:0048488
GO:0099525	F6	BP	presynaptic dense core vesicle exocytosis	│ ├─ presynaptic dense core vesicle exocytosis	SYNGO:presynprocess
GO:0099161	F26	BP	regulation of presynaptic dense core vesicle exocytosis	│ │ └─ regulation of presynaptic dense core vesicle exocytosis	GO:0099525
GO:0001504	F7	BP	neurotransmitter uptake	│ ├─ neurotransmitter uptake	SYNGO:presynprocess
GO:0098810	F8	BP	neurotransmitter reuptake	│ ├─ neurotransmitter reuptake	SYNGO:presynprocess
GO:0051580	F27	BP	regulation of neurotransmitter uptake	│ │ └─ regulation of neurotransmitter uptake	GO:0098810
SYNGO:presyn_chaperoneProteinFolding	F9	BP	presynaptic chaperone-mediated protein folding	│ ├─ presynaptic chaperone-mediated protein folding	SYNGO:presynprocess
GO:0098928	F10	BP	presynaptic signaling pathway	│ └─ presynaptic signaling pathway	SYNGO:presynprocess
GO:0099526	F28	BP	presynapse to nucleus signaling pathway	│ └─ presynapse to nucleus signaling pathway	GO:0098928
SYNGO:postsynprocess	G1	BP	process in the postsynapse	├─ process in the postsynapse	SYNGO:synprocess	0.125783	0.134722	HGNC:11070;HGNC:4574;HGNC:19694;HGNC:4454;HGNC:8148	SLC8A3;GRIA4;STXBP4;GPC6;OPHN1	SLC8A3;GRIA4;STXBP4;GPC6;OPHN1
GO:0099566	G2	BP	regulation of postsynaptic cytosolic calcium levels	│ ├─ regulation of postsynaptic cytosolic calcium levels	SYNGO:postsynprocess			HGNC:11070	SLC8A3	SLC8A3
GO:1905059	G8	BP	ATPase-coupled calcium ion transmembrane transporter activity involved in regulation of postsynaptic cytosolic calcium levels	│ │ ├─ ATPase-coupled calcium ion transmembrane transporter activity involved in regulation of postsynaptic cytosolic calcium levels	GO:0099566
GO:0099567	G9	BP	calcium ion binding involved in regulation of postsynaptic cytosolic calcium levels	│ │ ├─ calcium ion binding involved in regulation of postsynaptic cytosolic calcium levels	GO:0099566
GO:1905060	G10	BP	calcium:cation antiporter activity involved in regulation of postsynaptic cytosolic calcium ion levels	│ │ ├─ calcium:cation antiporter activity involved in regulation of postsynaptic cytosolic calcium ion levels	GO:0099566			HGNC:11070	SLC8A3	SLC8A3
GO:0098695	G11	BP	inositol 1,4,5-trisphosphate receptor activity involved in regulation of postsynaptic cytosolic calcium levels	│ │ ├─ inositol 1,4,5-trisphosphate receptor activity involved in regulation of postsynaptic cytosolic calcium levels	GO:0099566
GO:0099583	G12	BP	neurotransmitter receptor activity involved in regulation of postsynaptic cytosolic calcium levels	│ │ └─ neurotransmitter receptor activity involved in regulation of postsynaptic cytosolic calcium levels	GO:0099566
GO:0098872	G22	BP	G-protein coupled neurotransmitter receptor activity involved in regulation of postsynaptic cytosolic calcium levels	│ │ └─ G-protein coupled neurotransmitter receptor activity involved in regulation of postsynaptic cytosolic calcium levels	GO:0099583
GO:0060078	G3	BP	regulation of postsynaptic membrane potential	│ ├─ regulation of postsynaptic membrane potential	SYNGO:postsynprocess			HGNC:4574	GRIA4	GRIA4
GO:0140233	G13	BP	intracellular cAMP-activated cation channel activity involved in regulation of postsynaptic membrane potential	│ │ ├─ intracellular cAMP-activated cation channel activity involved in regulation of postsynaptic membrane potential	GO:0060078
GO:0099579	G23	BP	G protein-coupled neurotransmitter receptor activity involved in regulation of postsynaptic membrane potential	│ │ │ └─ G protein-coupled neurotransmitter receptor activity involved in regulation of postsynaptic membrane potential	GO:0140233
GO:1904315	G14	BP	transmitter-gated ion channel activity involved in regulation of postsynaptic membrane potential	│ │ ├─ transmitter-gated ion channel activity involved in regulation of postsynaptic membrane potential	GO:0060078			HGNC:4574	GRIA4	GRIA4
GO:1905030	G15	BP	voltage-gated ion channel activity involved in regulation of postsynaptic membrane potential	│ │ └─ voltage-gated ion channel activity involved in regulation of postsynaptic membrane potential	GO:0060078
GO:0098962	G4	BP	regulation of postsynaptic neurotransmitter receptor activity	│ ├─ regulation of postsynaptic neurotransmitter receptor activity	SYNGO:postsynprocess
GO:0099072	G5	BP	regulation of postsynaptic membrane neurotransmitter receptor levels	│ ├─ regulation of postsynaptic membrane neurotransmitter receptor levels	SYNGO:postsynprocess	0.181793	0.181793	HGNC:19694;HGNC:4454;HGNC:8148	STXBP4;GPC6;OPHN1	STXBP4;GPC6;OPHN1
GO:0099645	G16	BP	neurotransmitter receptor localization to postsynaptic specialization membrane	│ │ ├─ neurotransmitter receptor localization to postsynaptic specialization membrane	GO:0099072			HGNC:4454	GPC6	GPC6
GO:0098696	G24	BP	regulation of neurotransmitter receptor localization to postsynaptic specialization membrane	│ │ │ └─ regulation of neurotransmitter receptor localization to postsynaptic specialization membrane	GO:0099645			HGNC:4454	GPC6	GPC6
GO:0098967	G17	BP	exocytic insertion of neurotransmitter receptor to postsynaptic membrane	│ │ ├─ exocytic insertion of neurotransmitter receptor to postsynaptic membrane	GO:0099072
GO:0099145	G25	BP	regulation of exocytic insertion of neurotransmitter receptor to postsynaptic membrane	│ │ │ └─ regulation of exocytic insertion of neurotransmitter receptor to postsynaptic membrane	GO:0098967
GO:0098970	G18	BP	postsynaptic neurotransmitter receptor diffusion trapping	│ │ ├─ postsynaptic neurotransmitter receptor diffusion trapping	GO:0099072
GO:0150054	G26	BP	regulation of postsynaptic neurotransmitter receptor diffusion trapping	│ │ │ └─ regulation of postsynaptic neurotransmitter receptor diffusion trapping	GO:0098970
GO:0098884	G19	BP	postsynaptic neurotransmitter receptor endocytosis	│ │ └─ postsynaptic neurotransmitter receptor endocytosis	GO:0099072			HGNC:8148	OPHN1	OPHN1
GO:0099149	G27	BP	regulation of postsynaptic neurotransmitter receptor endocytosis	│ │ └─ regulation of postsynaptic neurotransmitter receptor endocytosis	GO:0098884			HGNC:8148	OPHN1	OPHN1
GO:0150038	G6	BP	postsynaptic dense core vesicle exocytosis	│ ├─ postsynaptic dense core vesicle exocytosis	SYNGO:postsynprocess
GO:0150044	G20	BP	regulation of postsynaptic dense core vesicle exocytosis	│ │ └─ regulation of postsynaptic dense core vesicle exocytosis	GO:0150038
GO:0098926	G7	BP	postsynaptic signaling pathway	│ └─ postsynaptic signaling pathway	SYNGO:postsynprocess
GO:0099527	G21	BP	postsynapse to nucleus signaling pathway	│ └─ postsynapse to nucleus signaling pathway	GO:0098926
GO:1905539	G28	BP	regulation of postsynapse to nucleus signaling pathway	│ └─ regulation of postsynapse to nucleus signaling pathway	GO:0099527
GO:0099536	H1	BP	synaptic signaling	├─ synaptic signaling	SYNGO:synprocess	0.0837971		HGNC:3591;HGNC:239;HGNC:29317;HGNC:12303;HGNC:4600	FARP1;ADCY8;LRRC4C;TRIO;GRM8	FARP1;ADCY8;LRRC4C;TRIO;GRM8
GO:0099537	H2	BP	trans-synaptic signaling	│ ├─ trans-synaptic signaling	GO:0099536	0.0730424	0.0973899	HGNC:3591;HGNC:239;HGNC:29317;HGNC:12303;HGNC:4600	FARP1;ADCY8;LRRC4C;TRIO;GRM8	FARP1;ADCY8;LRRC4C;TRIO;GRM8
GO:0099541	H5	BP	trans-synaptic signaling by lipid	│ │ ├─ trans-synaptic signaling by lipid	GO:0099537
GO:0099542	H13	BP	trans-synaptic signaling by endocannabinoid	│ │ │ └─ trans-synaptic signaling by endocannabinoid	GO:0099541
GO:0098921	H21	BP	retrograde trans-synaptic signaling by endocannabinoid	│ │ │ ├─ retrograde trans-synaptic signaling by endocannabinoid	GO:0099542
GO:0099178	H26	BP	regulation of retrograde trans-synaptic signaling by endocanabinoid	│ │ │ │ └─ regulation of retrograde trans-synaptic signaling by endocanabinoid	GO:0098921
GO:0099553	H22	BP	trans-synaptic signaling by endocannabinoid, modulating synaptic transmission	│ │ │ └─ trans-synaptic signaling by endocannabinoid, modulating synaptic transmission	GO:0099542
GO:0150036	H27	BP	regulation of trans-synaptic signaling by endocannabinoid, modulating synaptic transmission	│ │ │ └─ regulation of trans-synaptic signaling by endocannabinoid, modulating synaptic transmission	GO:0099553
GO:0099540	H6	BP	trans-synaptic signaling by neuropeptide	│ │ ├─ trans-synaptic signaling by neuropeptide	GO:0099537
GO:0099543	H7	BP	trans-synaptic signaling by soluble gas	│ │ ├─ trans-synaptic signaling by soluble gas	GO:0099537
GO:0099548	H14	BP	trans-synaptic signaling by nitric oxide	│ │ │ └─ trans-synaptic signaling by nitric oxide	GO:0099543
GO:0099555	H23	BP	trans-synaptic signaling by nitric oxide, modulating synaptic transmission	│ │ │ └─ trans-synaptic signaling by nitric oxide, modulating synaptic transmission	GO:0099548
GO:0098925	H28	BP	retrograde trans-synaptic signaling by nitric oxide, modulating synaptic transmission	│ │ │ └─ retrograde trans-synaptic signaling by nitric oxide, modulating synaptic transmission	GO:0099555
GO:0099545	H8	BP	trans-synaptic signaling by trans-synaptic complex	│ │ ├─ trans-synaptic signaling by trans-synaptic complex	GO:0099537			HGNC:3591	FARP1	FARP1
GO:0098942	H15	BP	retrograde trans-synaptic signaling by trans-synaptic protein complex	│ │ │ ├─ retrograde trans-synaptic signaling by trans-synaptic protein complex	GO:0099545			HGNC:3591	FARP1	FARP1
GO:0099557	H16	BP	trans-synaptic signaling by trans-synaptic complex, modulating synaptic transmission	│ │ │ └─ trans-synaptic signaling by trans-synaptic complex, modulating synaptic transmission	GO:0099545
GO:0099157	H9	BP	trans-synaptic signalling via exosome	│ │ ├─ trans-synaptic signalling via exosome	GO:0099537
GO:0099183	H10	BP	trans-synaptic signaling by BDNF, modulating synaptic transmission	│ │ ├─ trans-synaptic signaling by BDNF, modulating synaptic transmission	GO:0099537
GO:0150035	H17	BP	regulation of trans-synaptic signaling by BDNF, modulating synaptic transmission	│ │ │ └─ regulation of trans-synaptic signaling by BDNF, modulating synaptic transmission	GO:0099183
GO:0007268	H11	BP	chemical synaptic transmission	│ │ └─ chemical synaptic transmission	GO:0099537	0.126302	0.134722	HGNC:239;HGNC:29317;HGNC:12303;HGNC:4600	ADCY8;LRRC4C;TRIO;GRM8	ADCY8;LRRC4C;TRIO;GRM8
GO:0050804	H18	BP	modulation of chemical synaptic transmission	│ │ ├─ modulation of chemical synaptic transmission	GO:0007268	0.0981618	0.120815	HGNC:239;HGNC:29317;HGNC:12303	ADCY8;LRRC4C;TRIO	ADCY8;LRRC4C;TRIO
GO:0099531	H19	BP	presynaptic process involved in chemical synaptic transmission	│ │ ├─ presynaptic process involved in chemical synaptic transmission	GO:0007268			HGNC:4600	GRM8	GRM8
GO:0099171	H24	BP	presynaptic modulation of chemical synaptic transmission	│ │ │ └─ presynaptic modulation of chemical synaptic transmission	GO:0099531			HGNC:4600	GRM8	GRM8
GO:0099565	H20	BP	postsynaptic process involved in chemical synaptic transmission	│ │ └─ postsynaptic process involved in chemical synaptic transmission	GO:0007268			HGNC:12303	TRIO	TRIO
GO:0099170	H25	BP	postsynaptic modulation of chemical synaptic transmission	│ │ └─ postsynaptic modulation of chemical synaptic transmission	GO:0099565			HGNC:12303	TRIO	TRIO
GO:0099538	H3	BP	synaptic signaling via neuropeptide	│ ├─ synaptic signaling via neuropeptide	GO:0099536
GO:0099163	H4	BP	synaptic signaling by nitric oxide	│ └─ synaptic signaling by nitric oxide	GO:0099536
GO:0150045	H12	BP	regulation of synaptic signaling by nitric oxide	│ └─ regulation of synaptic signaling by nitric oxide	GO:0099163
GO:0099507	F14	BP	ligand-gated ion channel activity involved in regulation of presynaptic membrane potential	│ │ ├─ ligand-gated ion channel activity involved in regulation of presynaptic membrane potential	GO:0099505	0.000312586	0.00125034	HGNC:4581;HGNC:4582;HGNC:4574;HGNC:6284	GRIK3;GRIK4;GRIA4;KCNMA1	GRIK3;GRIK4;GRIA4;KCNMA1
GO:0099172	I2	BP	presynapse organization	│ ├─ presynapse organization	GO:0050808
GO:0099174	I16	BP	regulation of presynapse organization	│ │ └─ regulation of presynapse organization	GO:0099172
GO:0099173	I3	BP	postsynapse organization	│ ├─ postsynapse organization	GO:0050808	0.057491		HGNC:2720;HGNC:6183;HGNC:11805	ASAP1;ITSN1;TIAM1	ASAP1;ITSN1;TIAM1
GO:0099505	F3	BP	regulation of presynaptic membrane potential	│ ├─ regulation of presynaptic membrane potential	SYNGO:presynprocess	2.63817e-05	0.000140703	HGNC:4581;HGNC:4582;HGNC:4574;HGNC:6284;HGNC:6233;HGNC:10585	GRIK3;GRIK4;GRIA4;KCNMA1;KCNC1;SCN1A	GRIK3;GRIK4;GRIA4;KCNMA1;KCNC1;SCN1A
GO:0099084	I18	BP	postsynaptic specialization organization	│ │ └─ postsynaptic specialization organization	GO:0099173
GO:0099563	I4	BP	modification of synaptic structure	│ ├─ modification of synaptic structure	GO:0050808			HGNC:6183;HGNC:11805	ITSN1;TIAM1	ITSN1;TIAM1
GO:0099010	I19	BP	modification of postsynaptic structure	│ │ └─ modification of postsynaptic structure	GO:0099563			HGNC:6183;HGNC:11805	ITSN1;TIAM1	ITSN1;TIAM1
GO:0099159	I34	BP	regulation of modification of postsynaptic structure	│ │ ├─ regulation of modification of postsynaptic structure	GO:0099010
GO:0098885	I35	BP	modification of postsynaptic actin cytoskeleton	│ │ └─ modification of postsynaptic actin cytoskeleton	GO:0099010			HGNC:6183;HGNC:11805	ITSN1;TIAM1	ITSN1;TIAM1
GO:1905274	I47	BP	regulation of modification of postsynaptic actin cytoskeleton	│ │ └─ regulation of modification of postsynaptic actin cytoskeleton	GO:0098885			HGNC:6183;HGNC:11805	ITSN1;TIAM1	ITSN1;TIAM1
GO:0050807	I5	BP	regulation of synapse organization	│ ├─ regulation of synapse organization	GO:0050808			HGNC:21292	RIMS3	RIMS3
GO:0098918	I6	BP	structural constituent of synapse	│ ├─ structural constituent of synapse	GO:0050808
GO:0099181	I20	BP	structural constituent of presynapse	│ │ ├─ structural constituent of presynapse	GO:0098918
GO:0098882	I36	BP	structural constituent of active zone	│ │ │ ├─ structural constituent of active zone	GO:0099181
GO:0098699	I37	BP	structural constituent of presynaptic actin cytoskeleton	│ │ │ └─ structural constituent of presynaptic actin cytoskeleton	GO:0099181
GO:0099186	I21	BP	structural constituent of postsynapse	│ │ └─ structural constituent of postsynapse	GO:0098918
GO:0098973	I38	BP	structural constituent of postsynaptic actin cytoskeleton	│ │ ├─ structural constituent of postsynaptic actin cytoskeleton	GO:0099186
GO:0099184	I39	BP	structural constituent of postsynaptic intermediate filament cytoskeleton	│ │ ├─ structural constituent of postsynaptic intermediate filament cytoskeleton	GO:0099186
GO:0098879	I40	BP	structural constituent of postsynaptic specialization	│ │ ├─ structural constituent of postsynaptic specialization	GO:0099186
GO:0098919	I41	BP	structural constituent of postsynaptic density	│ │ └─ structural constituent of postsynaptic density	GO:0099186
GO:0150043	I7	BP	structural constituent of synapse-associated extracellular matrix	│ ├─ structural constituent of synapse-associated extracellular matrix	GO:0050808
GO:0099560	I8	BP	synapse adhesion between pre- and post-synapse	│ ├─ synapse adhesion between pre- and post-synapse	GO:0050808			HGNC:32326;HGNC:29317	IGSF9B;LRRC4C	IGSF9B;LRRC4C
GO:0099179	I22	BP	regulation of synaptic membrane adhesion	│ │ └─ regulation of synaptic membrane adhesion	GO:0099560
GO:0008039	I9	BP	synaptic target recognition	│ ├─ synaptic target recognition	GO:0050808
SYNGO:presynprocess	F1	BP	process in the presynapse	├─ process in the presynapse	SYNGO:synprocess	7.38753e-06	5.91002e-05	HGNC:1404;HGNC:4581;HGNC:4582;HGNC:4574;HGNC:6284;HGNC:6233;HGNC:10585;HGNC:11496;HGNC:23149;HGNC:11510;HGNC:16703;HGNC:6183;HGNC:18618;HGNC:8148	CACNB4;GRIK3;GRIK4;GRIA4;KCNMA1;KCNC1;SCN1A;SYN3;UNC13C;SYT2;SLC17A6;ITSN1;LRRK2;OPHN1	CACNB4;GRIK3;GRIK4;GRIA4;KCNMA1;KCNC1;SCN1A;SYN3;UNC13C;SYT2;SLC17A6;ITSN1;LRRK2;OPHN1
GO:0099054	I23	BP	presynapse assembly	│ │ ├─ presynapse assembly	GO:0007416			HGNC:2175	CNTN5	CNTN5
SYNGO:synprocess		BP	process in the synapse	process in the synapse		9.94104e-07	1.59057e-05	HGNC:1404;HGNC:4581;HGNC:4582;HGNC:4574;HGNC:6284;HGNC:6233;HGNC:10585;HGNC:11496;HGNC:23149;HGNC:11510;HGNC:16703;HGNC:6183;HGNC:18618;HGNC:8148;HGNC:11070;HGNC:19694;HGNC:4454;HGNC:3591;HGNC:239;HGNC:29317;HGNC:12303;HGNC:4600;HGNC:2720;HGNC:11805;HGNC:21292;HGNC:32326;HGNC:2175;HGNC:19410;HGNC:15590	CACNB4;GRIK3;GRIK4;GRIA4;KCNMA1;KCNC1;SCN1A;SYN3;UNC13C;SYT2;SLC17A6;ITSN1;LRRK2;OPHN1;SLC8A3;STXBP4;GPC6;FARP1;ADCY8;LRRC4C;TRIO;GRM8;ASAP1;TIAM1;RIMS3;IGSF9B;CNTN5;LRRTM3;ARHGEF15	CACNB4;GRIK3;GRIK4;GRIA4;KCNMA1;KCNC1;SCN1A;SYN3;UNC13C;SYT2;SLC17A6;ITSN1;LRRK2;OPHN1;SLC8A3;STXBP4;GPC6;FARP1;ADCY8;LRRC4C;TRIO;GRM8;ASAP1;TIAM1;RIMS3;IGSF9B;CNTN5;LRRTM3;ARHGEF15
GO:1905606	I42	BP	regulation of presynapse assembly	│ │ │ ├─ regulation of presynapse assembly	GO:0051963			HGNC:19410;HGNC:3591	LRRTM3;FARP1	LRRTM3;FARP1
GO:0150052	I43	BP	regulation of postsynapse assembly	│ │ │ └─ regulation of postsynapse assembly	GO:0051963			HGNC:15590	ARHGEF15	ARHGEF15
GO:0098698	I25	BP	postsynaptic specialization assembly	│ │ ├─ postsynaptic specialization assembly	GO:0007416
GO:0099150	I44	BP	regulation of postsynaptic specialization assembly	│ │ │ ├─ regulation of postsynaptic specialization assembly	GO:0098698
GO:0097107	I45	BP	postsynaptic density assembly	│ │ │ └─ postsynaptic density assembly	GO:0098698
GO:0099151	I48	BP	regulation of postsynaptic density assembly	│ │ │ └─ regulation of postsynaptic density assembly	GO:0097107
GO:0097104	I26	BP	postsynaptic membrane assembly	│ │ └─ postsynaptic membrane assembly	GO:0007416
GO:0098883	I11	BP	synapse disassembly	│ ├─ synapse disassembly	GO:0050808
GO:1905806	I27	BP	regulation of synapse disassembly	│ │ └─ regulation of synapse disassembly	GO:0098883
GO:0060074	I12	BP	synapse maturation	│ ├─ synapse maturation	GO:0050808
GO:0090128	I28	BP	regulation of synapse maturation	│ │ └─ regulation of synapse maturation	GO:0060074
GO:0099558	I13	BP	maintenance of synapse structure	│ ├─ maintenance of synapse structure	GO:0050808			HGNC:8148	OPHN1	OPHN1
GO:0099559	I29	BP	maintenance of alignment of postsynaptic density and presynaptic active zone	│ │ ├─ maintenance of alignment of postsynaptic density and presynaptic active zone	GO:0099558
GO:0098880	I30	BP	maintenance of postsynaptic specialization structure	│ │ └─ maintenance of postsynaptic specialization structure	GO:0099558			HGNC:8148	OPHN1	OPHN1
GO:0099562	I46	BP	maintenance of postsynaptic density structure	│ │ └─ maintenance of postsynaptic density structure	GO:0098880
GO:0099187	I14	BP	presynaptic cytoskeleton organization	│ ├─ presynaptic cytoskeleton organization	GO:0050808
GO:0099140	I31	BP	presynaptic actin cytoskeleton organization	│ │ └─ presynaptic actin cytoskeleton organization	GO:0099187
GO:0099188	I15	BP	postsynaptic cytoskeleton organization	│ └─ postsynaptic cytoskeleton organization	GO:0050808			HGNC:3591	FARP1	FARP1
GO:0098974	I32	BP	postsynaptic actin cytoskeleton organization	│ ├─ postsynaptic actin cytoskeleton organization	GO:0099188			HGNC:3591	FARP1	FARP1
GO:0099190	I33	BP	postsynaptic spectrin-associated cytoskeleton organization	│ └─ postsynaptic spectrin-associated cytoskeleton organization	GO:0099188
SYNGO:metabolism	J1	BP	metabolism	├─ metabolism	SYNGO:synprocess
SYNGO:presyn_ATPmetabolic	J2	BP	ATP metabolic process in the presynapse	│ ├─ ATP metabolic process in the presynapse	SYNGO:metabolism
SYNGO:presyn_regulationATPmetabolic	J12	BP	regulation of ATP metabolic process in the presynapse	│ │ └─ regulation of ATP metabolic process in the presynapse	SYNGO:presyn_ATPmetabolic
SYNGO:postsyn_ATPmetabolic	J3	BP	ATP metabolic process in the postsynapse	│ ├─ ATP metabolic process in the postsynapse	SYNGO:metabolism
GO:0099546	J4	BP	protein catabolic process, modulating synaptic transmission	│ ├─ protein catabolic process, modulating synaptic transmission	SYNGO:metabolism
GO:0099574	J5	BP	regulation of protein catabolic process at synapse, modulating synaptic transmission	│ ├─ regulation of protein catabolic process at synapse, modulating synaptic transmission	SYNGO:metabolism
GO:0099576	J13	BP	regulation of protein catabolic process at postsynapse, modulating synaptic transmission	│ │ ├─ regulation of protein catabolic process at postsynapse, modulating synaptic transmission	GO:0099574
GO:0099575	J14	BP	regulation of protein catabolic process at presynapse, modulating synaptic transmission	│ │ └─ regulation of protein catabolic process at presynapse, modulating synaptic transmission	GO:0099574
GO:0099547	J6	BP	regulation of translation at synapse, modulating synaptic transmission	│ ├─ regulation of translation at synapse, modulating synaptic transmission	SYNGO:metabolism
GO:0099578	J15	BP	regulation of translation at postsynapse, modulating synaptic transmission	│ │ ├─ regulation of translation at postsynapse, modulating synaptic transmission	GO:0099547
GO:0099577	J16	BP	regulation of translation at presynapse, modulating synaptic transmission	│ │ └─ regulation of translation at presynapse, modulating synaptic transmission	GO:0099547
GO:0042135	J7	BP	neurotransmitter catabolic process	│ ├─ neurotransmitter catabolic process	SYNGO:metabolism
GO:0140246	J8	BP	protein catabolic process at synapse	│ ├─ protein catabolic process at synapse	SYNGO:metabolism
GO:0140247	J17	BP	protein catabolic process at presynapse	│ │ ├─ protein catabolic process at presynapse	GO:0140246
GO:0140251	J21	BP	regulation protein catabolic process at presynapse	│ │ │ └─ regulation protein catabolic process at presynapse	GO:0140247
GO:0140249	J18	BP	protein catabolic process at postsynapse	│ │ └─ protein catabolic process at postsynapse	GO:0140246
GO:0140252	J22	BP	regulation protein catabolic process at postsynapse	│ │ └─ regulation protein catabolic process at postsynapse	GO:0140249
GO:0042136	J9	BP	neurotransmitter biosynthetic process	│ ├─ neurotransmitter biosynthetic process	SYNGO:metabolism
GO:0140241	J10	BP	translation at synapse	│ ├─ translation at synapse	SYNGO:metabolism
GO:0140236	J19	BP	translation at presynapse	│ │ ├─ translation at presynapse	GO:0140241
GO:0140242	J20	BP	translation at postsynapse	│ │ └─ translation at postsynapse	GO:0140241
GO:0140245	J23	BP	regulation of translation at postsynapse	│ │ └─ regulation of translation at postsynapse	GO:0140242
GO:0140235	J11	BP	RNA polyadenylation at postsynapse	│ └─ RNA polyadenylation at postsynapse	SYNGO:metabolism
SYNGO:transport	K1	BP	transport	└─ transport	SYNGO:synprocess
GO:0008088	K2	BP	axo-dendritic transport	├─ axo-dendritic transport	SYNGO:transport
GO:0098930	K7	BP	axonal transport	│ ├─ axonal transport	GO:0008088
GO:0008089	K13	BP	anterograde axonal transport	│ │ ├─ anterograde axonal transport	GO:0098930
GO:0099641	K21	BP	anterograde axonal protein transport	│ │ │ ├─ anterograde axonal protein transport	GO:0008089
GO:0140231	K22	BP	anterograde axonal transport of neurotransmitter receptor complex	│ │ │ └─ anterograde axonal transport of neurotransmitter receptor complex	GO:0008089
GO:0099088	K14	BP	axonal transport of messenger ribonucleoprotein complex	│ │ └─ axonal transport of messenger ribonucleoprotein complex	GO:0098930
GO:0098935	K8	BP	dendritic transport	│ └─ dendritic transport	GO:0008088
GO:0098937	K15	BP	anterograde dendritic transport	│ ├─ anterograde dendritic transport	GO:0098935
GO:0098971	K23	BP	anterograde dendritic transport of neurotransmitter receptor complex	│ │ └─ anterograde dendritic transport of neurotransmitter receptor complex	GO:0098937
GO:0098939	K16	BP	dendritic transport of mitochondrion	│ ├─ dendritic transport of mitochondrion	GO:0098935
GO:0098961	K17	BP	dendritic transport of ribonucleoprotein complex	│ └─ dendritic transport of ribonucleoprotein complex	GO:0098935
GO:0098963	K24	BP	dendritic transport of messenger ribonucleoprotein complex	│ └─ dendritic transport of messenger ribonucleoprotein complex	GO:0098961
GO:0098964	K27	BP	anterograde dendritic transport of messenger ribonucleoprotein complex	│ └─ anterograde dendritic transport of messenger ribonucleoprotein complex	GO:0098963
GO:0099514	K3	BP	synaptic vesicle cytoskeletal transport	├─ synaptic vesicle cytoskeletal transport	SYNGO:transport
GO:0099517	K9	BP	synaptic vesicle transport along microtubule	│ └─ synaptic vesicle transport along microtubule	GO:0099514
GO:0048490	K18	BP	anterograde synaptic vesicle transport	│ └─ anterograde synaptic vesicle transport	GO:0099517
GO:1903742	K25	BP	regulation of anterograde synaptic vesicle transport	│ └─ regulation of anterograde synaptic vesicle transport	GO:0048490
GO:0099090	K4	BP	synaptic vesicle recycling via endosome	├─ synaptic vesicle recycling via endosome	SYNGO:transport
GO:0099158	K10	BP	regulation of recycling endosome localization within postsynapse	│ └─ regulation of recycling endosome localization within postsynapse	GO:0099090
GO:0099089	K5	BP	establishment of endoplasmic reticulum localization to postsynapse	├─ establishment of endoplasmic reticulum localization to postsynapse	SYNGO:transport
GO:0099637	K6	BP	neurotransmitter receptor transport	└─ neurotransmitter receptor transport	SYNGO:transport
GO:0098877	K11	BP	neurotransmitter receptor transport to plasma membrane	├─ neurotransmitter receptor transport to plasma membrane	GO:0099637
GO:0098969	K19	BP	neurotransmitter receptor transport to postsynaptic membrane	│ ├─ neurotransmitter receptor transport to postsynaptic membrane	GO:0098877
GO:0099639	K20	BP	neurotransmitter receptor transport, endosome to plasma membrane	│ └─ neurotransmitter receptor transport, endosome to plasma membrane	GO:0098877
GO:0098887	K26	BP	neurotransmitter receptor transport, endosome to postsynaptic membrane	│ └─ neurotransmitter receptor transport, endosome to postsynaptic membrane	GO:0099639
GO:0099152	K28	BP	regulation of neurotransmitter receptor transport, endosome to postsynaptic membrane	│ └─ regulation of neurotransmitter receptor transport, endosome to postsynaptic membrane	GO:0098887
GO:0098943	K12	BP	neurotransmitter receptor transport, postsynaptic endosome to lysosome	└─ neurotransmitter receptor transport, postsynaptic endosome to lysosome	GO:0099637

## Sheet: Gene_List_SusUP_PFC
genelist input	gene hgnc_id	gene symbol	gene name	gene synonyms	GO term ID	GO term name	GO domain	SynGO annotation ID
NPTN	HGNC:17867	NPTN	neuroplastin	SDR1,GP55,GP65,NP65,NP55,SDFR1	GO:0099061	integral component of postsynaptic density membrane (GO:0099061)	CC	23
NPTN	HGNC:17867	NPTN	neuroplastin	SDR1,GP55,GP65,NP65,NP55,SDFR1	GO:0099557	trans-synaptic signaling by trans-synaptic complex, modulating synaptic transmission (GO:0099557)	BP	24
NPTN	HGNC:17867	NPTN	neuroplastin	SDR1,GP55,GP65,NP65,NP55,SDFR1	GO:0099059	integral component of presynaptic active zone membrane (GO:0099059)	CC	25
NPTN	HGNC:17867	NPTN	neuroplastin	SDR1,GP55,GP65,NP65,NP55,SDFR1	GO:0097060	synaptic membrane (GO:0097060)	CC	31
CADM3	HGNC:17601	CADM3	cell adhesion molecule 3	BIGR,FLJ10698,TSLL1,NECL1,SYNCAM3,NECL-1,IGSF4B	GO:0099056	integral component of presynaptic membrane (GO:0099056)	CC	236
EPHA4	HGNC:3388	EPHA4	EPH receptor A4	HEK8,TYRO1	GO:0099056	integral component of presynaptic membrane (GO:0099056)	CC	258
EPHA4	HGNC:3388	EPHA4	EPH receptor A4	HEK8,TYRO1	GO:0099055	integral component of postsynaptic membrane (GO:0099055)	CC	259
CANX	HGNC:1473	CANX	calnexin	CNX,IP90,P90	GO:0099059	integral component of presynaptic active zone membrane (GO:0099059)	CC	294
CANX	HGNC:1473	CANX	calnexin	CNX,IP90,P90	GO:0099055	integral component of postsynaptic membrane (GO:0099055)	CC	295
CANX	HGNC:1473	CANX	calnexin	CNX,IP90,P90	GO:0048488	synaptic vesicle endocytosis (GO:0048488)	BP	296
EPHA4	HGNC:3388	EPHA4	EPH receptor A4	HEK8,TYRO1	GO:0098883	synapse disassembly (GO:0098883)	BP	301
SCAMP1	HGNC:10563	SCAMP1	secretory carrier membrane protein 1	SCAMP37	GO:0030285	integral component of synaptic vesicle membrane (GO:0030285)	CC	303
CLCN3	HGNC:2021	CLCN3	chloride voltage-gated channel 3	CLC3,CLC-3	GO:0030285	integral component of synaptic vesicle membrane (GO:0030285)	CC	366
CLCN3	HGNC:2021	CLCN3	chloride voltage-gated channel 3	CLC3,CLC-3	GO:0097401	synaptic vesicle proton loading (GO:0097401)	BP	377
CLCN3	HGNC:2021	CLCN3	chloride voltage-gated channel 3	CLC3,CLC-3	GO:0099055	integral component of postsynaptic membrane (GO:0099055)	CC	381
ATP1A3	HGNC:801	ATP1A3	ATPase Na+/K+ transporting subunit alpha 3	DYT12	GO:0099056	integral component of presynaptic membrane (GO:0099056)	CC	389
GPM6A	HGNC:4460	GPM6A	glycoprotein M6A	GPM6	GO:0099059	integral component of presynaptic active zone membrane (GO:0099059)	CC	413
CDK5R1	HGNC:1775	CDK5R1	cyclin dependent kinase 5 regulatory subunit 1	P35NCK5A,NCK5A,P35	GO:0098693	regulation of synaptic vesicle cycle (GO:0098693)	BP	418
LRRTM2	HGNC:19409	LRRTM2	leucine rich repeat transmembrane neuronal 2	KIAA0416	GO:0099061	integral component of postsynaptic density membrane (GO:0099061)	CC	545
SLC17A7	HGNC:16704	SLC17A7	solute carrier family 17 member 7	BNPI,VGLUT1	GO:0030672	synaptic vesicle membrane (GO:0030672)	CC	562
SLC17A7	HGNC:16704	SLC17A7	solute carrier family 17 member 7	BNPI,VGLUT1	GO:0098700	synaptic vesicle neurotransmitter loading (GO:0098700)	BP	564
SCAMP1	HGNC:10563	SCAMP1	secretory carrier membrane protein 1	SCAMP37	GO:0030285	integral component of synaptic vesicle membrane (GO:0030285)	CC	573
SLC17A6	HGNC:16703	SLC17A6	solute carrier family 17 member 6	DNPI,VGLUT2	GO:0030285	integral component of synaptic vesicle membrane (GO:0030285)	CC	639
SLC17A6	HGNC:16703	SLC17A6	solute carrier family 17 member 6	DNPI,VGLUT2	GO:0098700	synaptic vesicle neurotransmitter loading (GO:0098700)	BP	678
FXYD6	HGNC:4030	FXYD6	FXYD domain containing ion transport regulator 6		GO:0099056	integral component of presynaptic membrane (GO:0099056)	CC	730
FXYD6	HGNC:4030	FXYD6	FXYD domain containing ion transport regulator 6		GO:0099055	integral component of postsynaptic membrane (GO:0099055)	CC	731
LRRTM2	HGNC:19409	LRRTM2	leucine rich repeat transmembrane neuronal 2	KIAA0416	GO:0099151	regulation of postsynaptic density assembly (GO:0099151)	BP	761
NCAN	HGNC:2465	NCAN	neurocan	CSPG3	GO:0045202	synapse (GO:0045202)	CC	781
LRRTM2	HGNC:19409	LRRTM2	leucine rich repeat transmembrane neuronal 2	KIAA0416	GO:0099151	regulation of postsynaptic density assembly (GO:0099151)	BP	796
ATP1A3	HGNC:801	ATP1A3	ATPase Na+/K+ transporting subunit alpha 3	DYT12	GO:0099056	integral component of presynaptic membrane (GO:0099056)	CC	904
ATP1A3	HGNC:801	ATP1A3	ATPase Na+/K+ transporting subunit alpha 3	DYT12	GO:0098794	postsynapse (GO:0098794)	CC	905
TENM3	HGNC:29944	TENM3	teneurin transmembrane protein 3	TEN-M3,KIAA1455,TEN3,ODZ3	GO:0099190	postsynaptic spectrin-associated cytoskeleton organization (GO:0099190)	BP	944
CNTN1	HGNC:2171	CNTN1	contactin 1	F3,GP135	GO:0099026	anchored component of presynaptic membrane (GO:0099026)	CC	945
CNTN1	HGNC:2171	CNTN1	contactin 1	F3,GP135	GO:0099025	anchored component of postsynaptic membrane (GO:0099025)	CC	946
CDK5R1	HGNC:1775	CDK5R1	cyclin dependent kinase 5 regulatory subunit 1	P35NCK5A,NCK5A,P35	GO:0098793	presynapse (GO:0098793)	CC	955
SPARCL1	HGNC:11220	SPARCL1	SPARC like 1	MAST9	GO:0098965	extracellular matrix of synaptic cleft (GO:0098965)	CC	1003
SPARCL1	HGNC:11220	SPARCL1	SPARC like 1	MAST9	GO:0099560	synapse adhesion between pre- and post-synapse (GO:0099560)	BP	1004
HSPA8	HGNC:5241	HSPA8	heat shock protein family A (Hsp70) member 8	HSC71,HSC70,HSP73,HSPA10	GO:0016191	synaptic vesicle uncoating (GO:0016191)	BP	1014
TENM3	HGNC:29944	TENM3	teneurin transmembrane protein 3	TEN-M3,KIAA1455,TEN3,ODZ3	GO:0098942	retrograde trans-synaptic signaling by trans-synaptic protein complex (GO:0098942)	BP	1017
APP	HGNC:620	APP	amyloid beta precursor protein	ALPHA-SAPP,AD1	GO:0048786	presynaptic active zone (GO:0048786)	CC	1055
SYP	HGNC:11506	SYP	synaptophysin	MRX96	GO:2000300	regulation of synaptic vesicle exocytosis (GO:2000300)	BP	1134
SYP	HGNC:11506	SYP	synaptophysin	MRX96	GO:0030285	integral component of synaptic vesicle membrane (GO:0030285)	CC	1136
SYT4	HGNC:11512	SYT4	synaptotagmin 4	KIAA1342,HST1192	GO:0099066	integral component of neuronal dense core vesicle membrane (GO:0099066)	CC	1147
SYT4	HGNC:11512	SYT4	synaptotagmin 4	KIAA1342,HST1192	GO:0099066	integral component of neuronal dense core vesicle membrane (GO:0099066)	CC	1148
SYNGR1	HGNC:11498	SYNGR1	synaptogyrin 1		GO:0030285	integral component of synaptic vesicle membrane (GO:0030285)	CC	1164
SYNGR1	HGNC:11498	SYNGR1	synaptogyrin 1		GO:0098693	regulation of synaptic vesicle cycle (GO:0098693)	BP	1165
SYNGR3	HGNC:11501	SYNGR3	synaptogyrin 3		GO:0098693	regulation of synaptic vesicle cycle (GO:0098693)	BP	1165
SYNGR3	HGNC:11501	SYNGR3	synaptogyrin 3		GO:0008021	synaptic vesicle (GO:0008021)	CC	1166
SYNGR3	HGNC:11501	SYNGR3	synaptogyrin 3		GO:0051580	regulation of neurotransmitter uptake (GO:0051580)	BP	1167
SYNPR	HGNC:16507	SYNPR	synaptoporin	MGC26651,SPO	GO:0030285	integral component of synaptic vesicle membrane (GO:0030285)	CC	1175
SYT4	HGNC:11512	SYT4	synaptotagmin 4	KIAA1342,HST1192	GO:0150035	regulation of trans-synaptic signaling by BDNF, modulating synaptic transmission (GO:0150035)	BP	1184
GABRB2	HGNC:4082	GABRB2	gamma-aminobutyric acid type A receptor subunit beta2		GO:0099059	integral component of presynaptic active zone membrane (GO:0099059)	CC	1276
GABRB2	HGNC:4082	GABRB2	gamma-aminobutyric acid type A receptor subunit beta2		GO:0099060	integral component of postsynaptic specialization membrane (GO:0099060)	CC	1277
GABRA1	HGNC:4075	GABRA1	gamma-aminobutyric acid type A receptor subunit alpha1	EJM5	GO:0099060	integral component of postsynaptic specialization membrane (GO:0099060)	CC	1301
GABRA1	HGNC:4075	GABRA1	gamma-aminobutyric acid type A receptor subunit alpha1	EJM5	GO:0099507	ligand-gated ion channel activity involved in regulation of presynaptic membrane potential (GO:0099507)	BP	1324
GABRB2	HGNC:4082	GABRB2	gamma-aminobutyric acid type A receptor subunit beta2		GO:0099507	ligand-gated ion channel activity involved in regulation of presynaptic membrane potential (GO:0099507)	BP	1336
ARL6IP5	HGNC:16937	ARL6IP5	ADP ribosylation factor like GTPase 6 interacting protein 5	PRAF3,JWA,GTRAP3-18,DERP11,HSPC127,YIP6B	GO:0051580	regulation of neurotransmitter uptake (GO:0051580)	BP	1358
LPPR4	HGNC:23496	PLPPR4	phospholipid phosphatase related 4	PRG-1,LPPR4,KIAA0455,PHP1	GO:0099061	integral component of postsynaptic density membrane (GO:0099061)	CC	1412
RTN3	HGNC:10469	RTN3	reticulon 3	NSPL2,NSPLII,ASYIP,HAP,RTN3-A1	GO:0045202	synapse (GO:0045202)	CC	1489
SYT1	HGNC:11509	SYT1	synaptotagmin 1	P65,SYT,SVP65	GO:0030285	integral component of synaptic vesicle membrane (GO:0030285)	CC	1609
SYT1	HGNC:11509	SYT1	synaptotagmin 1	P65,SYT,SVP65	GO:0099502	calcium-dependent activation of synaptic vesicle fusion (GO:0099502)	BP	1610
SYT5	HGNC:11513	SYT5	synaptotagmin 5		GO:0099066	integral component of neuronal dense core vesicle membrane (GO:0099066)	CC	1618
CLU	HGNC:2095	CLU	clusterin	SGP-2,SP-40,TRPM-2,KUB1,CLU1,CLU2,CLI,APOJ	GO:0045202	synapse (GO:0045202)	CC	1655
VGF	HGNC:12684	VGF	VGF nerve growth factor inducible	SCG7,SGVII	GO:0045202	synapse (GO:0045202)	CC	1674
VGF	HGNC:12684	VGF	VGF nerve growth factor inducible	SCG7,SGVII	GO:0099538	synaptic signaling via neuropeptide (GO:0099538)	BP	1676
HSPA8	HGNC:5241	HSPA8	heat shock protein family A (Hsp70) member 8	HSC71,HSC70,HSP73,HSPA10	GO:0098793	presynapse (GO:0098793)	CC	1761
TENM3	HGNC:29944	TENM3	teneurin transmembrane protein 3	TEN-M3,KIAA1455,TEN3,ODZ3	GO:0099559	maintenance of alignment of postsynaptic density and presynaptic active zone (GO:0099559)	BP	1835
PTN	HGNC:9630	PTN	pleiotrophin	HBNF,HBGF8,NEGF1	GO:0098793	presynapse (GO:0098793)	CC	1901
RTN4	HGNC:14085	RTN4	reticulon 4	NSP-CL,KIAA0886,NOGO,ASY	GO:0099061	integral component of postsynaptic density membrane (GO:0099061)	CC	1902
PTN	HGNC:9630	PTN	pleiotrophin	HBNF,HBGF8,NEGF1	GO:0098794	postsynapse (GO:0098794)	CC	1928
HTR5A	HGNC:5300	HTR5A	5-hydroxytryptamine receptor 5A	5-HT5A	GO:0099060	integral component of postsynaptic specialization membrane (GO:0099060)	CC	1946
SPARCL1	HGNC:11220	SPARCL1	SPARC like 1	MAST9	GO:0050807	regulation of synapse organization (GO:0050807)	BP	1966
RTN4R	HGNC:18601	RTN4R	reticulon 4 receptor	NOGOR	GO:0098793	presynapse (GO:0098793)	CC	1968
GLRB	HGNC:4329	GLRB	glycine receptor beta		GO:1904315	transmitter-gated ion channel activity involved in regulation of postsynaptic membrane potential (GO:1904315)	BP	2031
GLRB	HGNC:4329	GLRB	glycine receptor beta		GO:0099572	postsynaptic specialization (GO:0099572)	CC	2038
GABRA1	HGNC:4075	GABRA1	gamma-aminobutyric acid type A receptor subunit alpha1	EJM5	GO:1904315	transmitter-gated ion channel activity involved in regulation of postsynaptic membrane potential (GO:1904315)	BP	2054
GABRB3	HGNC:4083	GABRB3	gamma-aminobutyric acid type A receptor subunit beta3		GO:1904315	transmitter-gated ion channel activity involved in regulation of postsynaptic membrane potential (GO:1904315)	BP	2060
GABRA1	HGNC:4075	GABRA1	gamma-aminobutyric acid type A receptor subunit alpha1	EJM5	GO:0099060	integral component of postsynaptic specialization membrane (GO:0099060)	CC	2061
POR	HGNC:17652	PORCN	porcupine O-acyltransferase	MG61,PORC,PPN,POR,DHOF	GO:0099072	regulation of postsynaptic membrane neurotransmitter receptor levels (GO:0099072)	BP	2070
NSG1	HGNC:18790	NSG1	neuronal vesicle trafficking associated 1	P21,D4S234E,NEEP21	GO:0098887	neurotransmitter receptor transport, endosome to postsynaptic membrane (GO:0098887)	BP	2112
NSG1	HGNC:18790	NSG1	neuronal vesicle trafficking associated 1	P21,D4S234E,NEEP21	GO:0098845	postsynaptic endosome (GO:0098845)	CC	2128
SCG2	HGNC:10575	SCG2	secretogranin II	CHGC,SGII,SN	GO:0098992	neuronal dense core vesicle (GO:0098992)	CC	2132
KCND2	HGNC:6238	KCND2	potassium voltage-gated channel subfamily D member 2	KV4.2,RK5,KIAA1044	GO:1905030	voltage-gated ion channel activity involved in regulation of postsynaptic membrane potential (GO:1905030)	BP	2159
KCND2	HGNC:6238	KCND2	potassium voltage-gated channel subfamily D member 2	KV4.2,RK5,KIAA1044	GO:0099055	integral component of postsynaptic membrane (GO:0099055)	CC	2161
GABRB3	HGNC:4083	GABRB3	gamma-aminobutyric acid type A receptor subunit beta3		GO:0099055	integral component of postsynaptic membrane (GO:0099055)	CC	2170
GABRB3	HGNC:4083	GABRB3	gamma-aminobutyric acid type A receptor subunit beta3		GO:0099060	integral component of postsynaptic specialization membrane (GO:0099060)	CC	2171
GABRA1	HGNC:4075	GABRA1	gamma-aminobutyric acid type A receptor subunit alpha1	EJM5	GO:0099060	integral component of postsynaptic specialization membrane (GO:0099060)	CC	2173
OLFM1	HGNC:17187	OLFM1	olfactomedin 1	NOE1,OLFA,AMY,NOELIN	GO:0099243	extrinsic component of synaptic membrane (GO:0099243)	CC	2185
HSPA8	HGNC:5241	HSPA8	heat shock protein family A (Hsp70) member 8	HSC71,HSC70,HSP73,HSPA10	GO:0014069	postsynaptic density (GO:0014069)	CC	2201
LRRC4B	HGNC:25042	LRRC4B	leucine rich repeat containing 4B	DKFZP761A179,HSM,LRIG4	GO:0099061	integral component of postsynaptic density membrane (GO:0099061)	CC	2220
KCND2	HGNC:6238	KCND2	potassium voltage-gated channel subfamily D member 2	KV4.2,RK5,KIAA1044	GO:0099055	integral component of postsynaptic membrane (GO:0099055)	CC	2239
KCND2	HGNC:6238	KCND2	potassium voltage-gated channel subfamily D member 2	KV4.2,RK5,KIAA1044	GO:0099060	integral component of postsynaptic specialization membrane (GO:0099060)	CC	2240
GABRB2	HGNC:4082	GABRB2	gamma-aminobutyric acid type A receptor subunit beta2		GO:0099060	integral component of postsynaptic specialization membrane (GO:0099060)	CC	2252
GABRB2	HGNC:4082	GABRB2	gamma-aminobutyric acid type A receptor subunit beta2		GO:1904315	transmitter-gated ion channel activity involved in regulation of postsynaptic membrane potential (GO:1904315)	BP	2253
APP	HGNC:620	APP	amyloid beta precursor protein	ALPHA-SAPP,AD1	GO:1905606	regulation of presynapse assembly (GO:1905606)	BP	2279
PTPRT	HGNC:9682	PTPRT	protein tyrosine phosphatase receptor type T	RPTPRHO,KIAA0283	GO:0099061	integral component of postsynaptic density membrane (GO:0099061)	CC	2310
PTPRA	HGNC:9664	PTPRA	protein tyrosine phosphatase receptor type A	LRP,HLPR,HPTPA,RPTPA,PTPRL2,PTPA	GO:0099699	integral component of synaptic membrane (GO:0099699)	CC	2312
LRRC4B	HGNC:25042	LRRC4B	leucine rich repeat containing 4B	DKFZP761A179,HSM,LRIG4	GO:1905606	regulation of presynapse assembly (GO:1905606)	BP	2327
LRRC4B	HGNC:25042	LRRC4B	leucine rich repeat containing 4B	DKFZP761A179,HSM,LRIG4	GO:0099151	regulation of postsynaptic density assembly (GO:0099151)	BP	2328
HSPA8	HGNC:5241	HSPA8	heat shock protein family A (Hsp70) member 8	HSC71,HSC70,HSP73,HSPA10	SYNGO:presyn_chaperoneProteinFolding	presynaptic chaperone-mediated protein folding	BP	2359
GPM6A	HGNC:4460	GPM6A	glycoprotein M6A	GPM6	GO:0050807	regulation of synapse organization (GO:0050807)	BP	2381
PTPRT	HGNC:9682	PTPRT	protein tyrosine phosphatase receptor type T	RPTPRHO,KIAA0283	GO:0050807	regulation of synapse organization (GO:0050807)	BP	2409
SYT4	HGNC:11512	SYT4	synaptotagmin 4	KIAA1342,HST1192	GO:0150044	regulation of postsynaptic dense core vesicle exocytosis (GO:0150044)	BP	2427
EPHA4	HGNC:3388	EPHA4	EPH receptor A4	HEK8,TYRO1	GO:1905806	regulation of synapse disassembly (GO:1905806)	BP	2449
LRRC4B	HGNC:25042	LRRC4B	leucine rich repeat containing 4B	DKFZP761A179,HSM,LRIG4	GO:0099560	synapse adhesion between pre- and post-synapse (GO:0099560)	BP	2457
CHRM4	HGNC:1953	CHRM4	cholinergic receptor muscarinic 4		GO:0099061	integral component of postsynaptic density membrane (GO:0099061)	CC	2559
CHRM4	HGNC:1953	CHRM4	cholinergic receptor muscarinic 4		GO:0099056	integral component of presynaptic membrane (GO:0099056)	CC	2560
SYT11	HGNC:19239	SYT11	synaptotagmin 11	KIAA0080,MGC10881,MGC17226,DKFZP781D015	GO:0098794	postsynapse (GO:0098794)	CC	2562
SYT11	HGNC:19239	SYT11	synaptotagmin 11	KIAA0080,MGC10881,MGC17226,DKFZP781D015	GO:0030285	integral component of synaptic vesicle membrane (GO:0030285)	CC	2565
SYT11	HGNC:19239	SYT11	synaptotagmin 11	KIAA0080,MGC10881,MGC17226,DKFZP781D015	GO:0099059	integral component of presynaptic active zone membrane (GO:0099059)	CC	2566
PTPRA	HGNC:9664	PTPRA	protein tyrosine phosphatase receptor type A	LRP,HLPR,HPTPA,RPTPA,PTPRL2,PTPA	GO:0050804	modulation of chemical synaptic transmission (GO:0050804)	BP	2647
LRRTM2	HGNC:19409	LRRTM2	leucine rich repeat transmembrane neuronal 2	KIAA0416	GO:0099060	integral component of postsynaptic specialization membrane (GO:0099060)	CC	2730
CLSTN1	HGNC:17447	CLSTN1	calsyntenin 1	CSTN1,KIAA0911,CDHR12	GO:0098845	postsynaptic endosome (GO:0098845)	CC	2760
NCAN	HGNC:2465	NCAN	neurocan	CSPG3	GO:0050804	modulation of chemical synaptic transmission (GO:0050804)	BP	2772
CLSTN3	HGNC:18371	CLSTN3	calsyntenin 3	CSTN3,KIAA0726,CDHR14	GO:1905606	regulation of presynapse assembly (GO:1905606)	BP	2821
CLSTN3	HGNC:18371	CLSTN3	calsyntenin 3	CSTN3,KIAA0726,CDHR14	GO:0099061	integral component of postsynaptic density membrane (GO:0099061)	CC	2822
CLSTN3	HGNC:18371	CLSTN3	calsyntenin 3	CSTN3,KIAA0726,CDHR14	GO:0099061	integral component of postsynaptic density membrane (GO:0099061)	CC	2824
CLSTN1	HGNC:17447	CLSTN1	calsyntenin 1	CSTN1,KIAA0911,CDHR12	GO:0099061	integral component of postsynaptic density membrane (GO:0099061)	CC	2826
CLSTN1	HGNC:17447	CLSTN1	calsyntenin 1	CSTN1,KIAA0911,CDHR12	GO:0099065	integral component of spine apparatus membrane (GO:0099065)	CC	2827
CLSTN1	HGNC:17447	CLSTN1	calsyntenin 1	CSTN1,KIAA0911,CDHR12	GO:0098969	neurotransmitter receptor transport to postsynaptic membrane (GO:0098969)	BP	2828
CLSTN1	HGNC:17447	CLSTN1	calsyntenin 1	CSTN1,KIAA0911,CDHR12	GO:0090128	regulation of synapse maturation (GO:0090128)	BP	2829
ZDHHC5	HGNC:18472	ZDHHC5	zinc finger DHHC-type palmitoyltransferase 5	KIAA1748,ZNF375,DHHC5	GO:0099091	postsynaptic specialization, intracellular component (GO:0099091)	CC	2854
HSPA8	HGNC:5241	HSPA8	heat shock protein family A (Hsp70) member 8	HSC71,HSC70,HSP73,HSPA10	GO:0099175	regulation of postsynapse organization (GO:0099175)	BP	2867
HSPA8	HGNC:5241	HSPA8	heat shock protein family A (Hsp70) member 8	HSC71,HSC70,HSP73,HSPA10	GO:0014069	postsynaptic density (GO:0014069)	CC	2884
HSPA8	HGNC:5241	HSPA8	heat shock protein family A (Hsp70) member 8	HSC71,HSC70,HSP73,HSPA10	GO:0098794	postsynapse (GO:0098794)	CC	2886
HSPA8	HGNC:5241	HSPA8	heat shock protein family A (Hsp70) member 8	HSC71,HSC70,HSP73,HSPA10	GO:0098793	presynapse (GO:0098793)	CC	2887
ATAD1	HGNC:25903	ATAD1	ATPase family AAA domain containing 1	FLJ14600,MSP1	GO:0098794	postsynapse (GO:0098794)	CC	2909
HSPA8	HGNC:5241	HSPA8	heat shock protein family A (Hsp70) member 8	HSC71,HSC70,HSP73,HSPA10	GO:0099634	postsynaptic specialization membrane (GO:0099634)	CC	2911
HSPA8	HGNC:5241	HSPA8	heat shock protein family A (Hsp70) member 8	HSC71,HSC70,HSP73,HSPA10	GO:0098880	maintenance of postsynaptic specialization structure (GO:0098880)	BP	2912
ATAD1	HGNC:25903	ATAD1	ATPase family AAA domain containing 1	FLJ14600,MSP1	GO:0099149	regulation of postsynaptic neurotransmitter receptor endocytosis (GO:0099149)	BP	2914
ZDHHC5	HGNC:18472	ZDHHC5	zinc finger DHHC-type palmitoyltransferase 5	KIAA1748,ZNF375,DHHC5	GO:0099072	regulation of postsynaptic membrane neurotransmitter receptor levels (GO:0099072)	BP	2974
GABRB2	HGNC:4082	GABRB2	gamma-aminobutyric acid type A receptor subunit beta2		GO:0099060	integral component of postsynaptic specialization membrane (GO:0099060)	CC	3008
GABRB2	HGNC:4082	GABRB2	gamma-aminobutyric acid type A receptor subunit beta2		GO:0099059	integral component of presynaptic active zone membrane (GO:0099059)	CC	3041
C1QL3	HGNC:19359	C1QL3	complement C1q like 3	K100,C1QL,C1QTNF13,CTRP13	GO:0043083	synaptic cleft (GO:0043083)	CC	3043
C1QL3	HGNC:19359	C1QL3	complement C1q like 3	K100,C1QL,C1QTNF13,CTRP13	GO:0099645	neurotransmitter receptor localization to postsynaptic specialization membrane (GO:0099645)	BP	3045
PTN	HGNC:9630	PTN	pleiotrophin	HBNF,HBGF8,NEGF1	GO:0050804	modulation of chemical synaptic transmission (GO:0050804)	BP	3072
C1QL3	HGNC:19359	C1QL3	complement C1q like 3	K100,C1QL,C1QTNF13,CTRP13	GO:0097107	postsynaptic density assembly (GO:0097107)	BP	3101
VGF	HGNC:12684	VGF	VGF nerve growth factor inducible	SCG7,SGVII	GO:0050804	modulation of chemical synaptic transmission (GO:0050804)	BP	3109
SORT1	HGNC:11186	SORT1	sortilin 1	GP95,NT3	GO:0099558	maintenance of synapse structure (GO:0099558)	BP	3130
SYT11	HGNC:19239	SYT11	synaptotagmin 11	KIAA0080,MGC10881,MGC17226,DKFZP781D015	GO:1900242	regulation of synaptic vesicle endocytosis (GO:1900242)	BP	3785
SYNPR	HGNC:16507	SYNPR	synaptoporin	MGC26651,SPO	GO:0050804	modulation of chemical synaptic transmission (GO:0050804)	BP	3952
SYNGR1	HGNC:11498	SYNGR1	synaptogyrin 1		GO:0030285	integral component of synaptic vesicle membrane (GO:0030285)	CC	3966
SYNGR1	HGNC:11498	SYNGR1	synaptogyrin 1		GO:0098693	regulation of synaptic vesicle cycle (GO:0098693)	BP	3967
SYNGR3	HGNC:11501	SYNGR3	synaptogyrin 3		GO:0098693	regulation of synaptic vesicle cycle (GO:0098693)	BP	3967
GPM6A	HGNC:4460	GPM6A	glycoprotein M6A	GPM6	GO:0098793	presynapse (GO:0098793)	CC	3983
NCAN	HGNC:2465	NCAN	neurocan	CSPG3	GO:0098966	perisynaptic extracellular matrix (GO:0098966)	CC	3985
RTN3	HGNC:10469	RTN3	reticulon 3	NSPL2,NSPLII,ASYIP,HAP,RTN3-A1	GO:0098793	presynapse (GO:0098793)	CC	3992
TSPAN7	HGNC:11854	TSPAN7	tetraspanin 7	DXS1692E,TALLA-1,A15,CD231,MXS1,TM4SF2,MRX58	GO:0099149	regulation of postsynaptic neurotransmitter receptor endocytosis (GO:0099149)	BP	4002
SCG2	HGNC:10575	SCG2	secretogranin II	CHGC,SGII,SN	GO:0098992	neuronal dense core vesicle (GO:0098992)	CC	4017
RTN4	HGNC:14085	RTN4	reticulon 4	NSP-CL,KIAA0886,NOGO,ASY	GO:0098794	postsynapse (GO:0098794)	CC	4020
RTN4	HGNC:14085	RTN4	reticulon 4	NSP-CL,KIAA0886,NOGO,ASY	GO:0098794	postsynapse (GO:0098794)	CC	4021
RTN4	HGNC:14085	RTN4	reticulon 4	NSP-CL,KIAA0886,NOGO,ASY	GO:0050804	modulation of chemical synaptic transmission (GO:0050804)	BP	4026
APP	HGNC:620	APP	amyloid beta precursor protein	ALPHA-SAPP,AD1	GO:0098992	neuronal dense core vesicle (GO:0098992)	CC	4030
CCK	HGNC:1569	CCK	cholecystokinin		GO:0099538	synaptic signaling via neuropeptide (GO:0099538)	BP	4075
SLC9A6	HGNC:11079	SLC9A6	solute carrier family 9 member A6	NHE6,KIAA0267	GO:0099072	regulation of postsynaptic membrane neurotransmitter receptor levels (GO:0099072)	BP	4101
ARL6IP5	HGNC:16937	ARL6IP5	ADP ribosylation factor like GTPase 6 interacting protein 5	PRAF3,JWA,GTRAP3-18,DERP11,HSPC127,YIP6B	GO:0099523	presynaptic cytosol (GO:0099523)	CC	4134
ATP6V0E2	HGNC:21723	ATP6V0E2	ATPase H+ transporting V0 subunit e2	C7ORF32,ATP6V0E2L	GO:0097401	synaptic vesicle proton loading (GO:0097401)	BP	4439
ATP6AP2	HGNC:18305	ATP6AP2	ATPase H+ transporting accessory protein 2	M8-9,APT6M8-9,ATP6M8-9,PRR,RENR,ATP6IP2	GO:0097401	synaptic vesicle proton loading (GO:0097401)	BP	4448
ATP6V0E2	HGNC:21723	ATP6V0E2	ATPase H+ transporting V0 subunit e2	C7ORF32,ATP6V0E2L	GO:0030285	integral component of synaptic vesicle membrane (GO:0030285)	CC	4490
ATP6AP2	HGNC:18305	ATP6AP2	ATPase H+ transporting accessory protein 2	M8-9,APT6M8-9,ATP6M8-9,PRR,RENR,ATP6IP2	GO:0030285	integral component of synaptic vesicle membrane (GO:0030285)	CC	4499
NCAN	HGNC:2465	NCAN	neurocan	CSPG3	GO:0098966	perisynaptic extracellular matrix (GO:0098966)	CC	4516
NCAN	HGNC:2465	NCAN	neurocan	CSPG3	GO:0099175	regulation of postsynapse organization (GO:0099175)	BP	4517
NCAN	HGNC:2465	NCAN	neurocan	CSPG3	GO:0098966	perisynaptic extracellular matrix (GO:0098966)	CC	4518

## Sheet: Hierach_SusUp_PFC
GO term ID	user interface reference code	GO domain	GO term name	GO term name - hierarchical structure	GO parent term ID	GSEA p-value	GSEA 'gene cluster' FDR corrected p-value	genes - hgnc_id	genes - hgnc_symbol	genes - your genelist input
GO:0045202		CC	synapse	synapse		3.75544e-21	7.13534e-20	HGNC:2465;HGNC:10469;HGNC:2095;HGNC:12684;HGNC:17867;HGNC:17187;HGNC:9664;HGNC:1775;HGNC:5241;HGNC:9630;HGNC:18601;HGNC:4460;HGNC:16937;HGNC:620;HGNC:1473;HGNC:4082;HGNC:19239;HGNC:11501;HGNC:16704;HGNC:10563;HGNC:2021;HGNC:16703;HGNC:11506;HGNC:11498;HGNC:16507;HGNC:11509;HGNC:21723;HGNC:18305;HGNC:10575;HGNC:11512;HGNC:11513;HGNC:2171;HGNC:17601;HGNC:3388;HGNC:801;HGNC:4030;HGNC:1953;HGNC:19359…	NCAN;RTN3;CLU;VGF;NPTN;OLFM1;PTPRA;CDK5R1;HSPA8;PTN;RTN4R;GPM6A;ARL6IP5;APP;CANX;GABRB2;SYT11;SYNGR3;SLC17A7;SCAMP1;CLCN3;SLC17A6;SYP;SYNGR1;SYNPR;SYT1;ATP6V0E2;ATP6AP2;SCG2;SYT4;SYT5;CNTN1;CADM3;EPHA4;ATP1A3;FXYD6;CHRM4;C1QL3;SPARCL1;ATAD1;RTN4;CLSTN1;GLRB;ZDHHC5;GABRA1;HTR5A;GABRB3;KCND2;LRRTM2;PLPPR4;LRRC4B;PTPRT;CLSTN3;NSG1	NCAN;RTN3;CLU;VGF;NPTN;OLFM1;PTPRA;CDK5R1;HSPA8;PTN;RTN4R;GPM6A;ARL6IP5;APP;CANX;GABRB2;SYT11;SYNGR3;SLC17A7;SCAMP1;CLCN3;SLC17A6;SYP;SYNGR1;SYNPR;SYT1;ATP6V0E2;ATP6AP2;SCG2;SYT4;SYT5;CNTN1;CADM3;EPHA4;ATP1A3;FXYD6;CHRM4;C1QL3;SPARCL1;ATAD1;RTN4;CLSTN1;GLRB;ZDHHC5;GABRA1;HTR5A;GABRB3;KCND2;LRRTM2;LPPR4;LRRC4B;PTPRT;CLSTN3;NSG1
GO:0097060	A1	CC	synaptic membrane	├─ synaptic membrane	GO:0045202	0.00121901	0.00136243	HGNC:17867;HGNC:17187;HGNC:9664	NPTN;OLFM1;PTPRA	NPTN;OLFM1;PTPRA
GO:0099243	A2	CC	extrinsic component of synaptic membrane	│ ├─ extrinsic component of synaptic membrane	GO:0097060			HGNC:17187	OLFM1	OLFM1
GO:0099699	A3	CC	integral component of synaptic membrane	│ └─ integral component of synaptic membrane	GO:0097060			HGNC:9664	PTPRA	PTPRA
GO:0098793	B1	CC	presynapse	├─ presynapse	GO:0045202	1.03e-14	9.78501e-14	HGNC:1775;HGNC:5241;HGNC:9630;HGNC:18601;HGNC:4460;HGNC:10469;HGNC:16937;HGNC:620;HGNC:17867;HGNC:1473;HGNC:4082;HGNC:19239;HGNC:11501;HGNC:16704;HGNC:10563;HGNC:2021;HGNC:16703;HGNC:11506;HGNC:11498;HGNC:16507;HGNC:11509;HGNC:21723;HGNC:18305;HGNC:10575;HGNC:11512;HGNC:11513;HGNC:2171;HGNC:17601;HGNC:3388;HGNC:801;HGNC:4030;HGNC:1953	CDK5R1;HSPA8;PTN;RTN4R;GPM6A;RTN3;ARL6IP5;APP;NPTN;CANX;GABRB2;SYT11;SYNGR3;SLC17A7;SCAMP1;CLCN3;SLC17A6;SYP;SYNGR1;SYNPR;SYT1;ATP6V0E2;ATP6AP2;SCG2;SYT4;SYT5;CNTN1;CADM3;EPHA4;ATP1A3;FXYD6;CHRM4	CDK5R1;HSPA8;PTN;RTN4R;GPM6A;RTN3;ARL6IP5;APP;NPTN;CANX;GABRB2;SYT11;SYNGR3;SLC17A7;SCAMP1;CLCN3;SLC17A6;SYP;SYNGR1;SYNPR;SYT1;ATP6V0E2;ATP6AP2;SCG2;SYT4;SYT5;CNTN1;CADM3;EPHA4;ATP1A3;FXYD6;CHRM4
GO:0099523	B2	CC	presynaptic cytosol	│ ├─ presynaptic cytosol	GO:0098793			HGNC:16937	ARL6IP5	ARL6IP5
GO:0099569	B3	CC	presynaptic cytoskeleton	│ ├─ presynaptic cytoskeleton	GO:0098793
GO:0099182	B12	CC	presynaptic intermediate filament cytoskeleton	│ │ ├─ presynaptic intermediate filament cytoskeleton	GO:0099569
GO:0099143	B13	CC	presynaptic actin cytoskeleton	│ │ └─ presynaptic actin cytoskeleton	GO:0099569
GO:0048786	B4	CC	presynaptic active zone	│ ├─ presynaptic active zone	GO:0098793	0.000562234	0.00073847	HGNC:620;HGNC:17867;HGNC:1473;HGNC:4460;HGNC:4082;HGNC:19239	APP;NPTN;CANX;GPM6A;GABRB2;SYT11	APP;NPTN;CANX;GPM6A;GABRB2;SYT11
GO:0098831	B14	CC	presynaptic active zone cytoplasmic component	│ │ ├─ presynaptic active zone cytoplasmic component	GO:0048786
GO:0048787	B15	CC	presynaptic active zone membrane	│ │ └─ presynaptic active zone membrane	GO:0048786	0.000537383		HGNC:17867;HGNC:1473;HGNC:4460;HGNC:4082;HGNC:19239	NPTN;CANX;GPM6A;GABRB2;SYT11	NPTN;CANX;GPM6A;GABRB2;SYT11
GO:0099029	B27	CC	anchored component of presynaptic active zone membrane	│ │ ├─ anchored component of presynaptic active zone membrane	GO:0048787
GO:0098891	B28	CC	extrinsic component of presynaptic active zone membrane	│ │ ├─ extrinsic component of presynaptic active zone membrane	GO:0048787
GO:0099059	B29	CC	integral component of presynaptic active zone membrane	│ │ └─ integral component of presynaptic active zone membrane	GO:0048787	0.000195255	0.000337259	HGNC:17867;HGNC:1473;HGNC:4460;HGNC:4082;HGNC:19239	NPTN;CANX;GPM6A;GABRB2;SYT11	NPTN;CANX;GPM6A;GABRB2;SYT11
GO:0098833	B5	CC	presynaptic endocytic zone	│ ├─ presynaptic endocytic zone	GO:0098793
GO:0098835	B16	CC	presynaptic endocytic zone membrane	│ │ └─ presynaptic endocytic zone membrane	GO:0098833
GO:0098894	B30	CC	extrinsic component of presynaptic endocytic zone membrane	│ │ └─ extrinsic component of presynaptic endocytic zone membrane	GO:0098835
GO:0098830	B6	CC	presynaptic endosome	│ ├─ presynaptic endosome	GO:0098793
GO:0098954	B17	CC	presynaptic endosome membrane	│ │ └─ presynaptic endosome membrane	GO:0098830
GO:0099067	B31	CC	integral component of presynaptic endosome membrane	│ │ └─ integral component of presynaptic endosome membrane	GO:0098954
GO:0008021	B7	CC	synaptic vesicle	│ ├─ synaptic vesicle	GO:0098793	1.76736e-08	6.71597e-08	HGNC:11501;HGNC:16704;HGNC:10563;HGNC:2021;HGNC:16703;HGNC:11506;HGNC:11498;HGNC:16507;HGNC:11509;HGNC:19239;HGNC:21723;HGNC:18305	SYNGR3;SLC17A7;SCAMP1;CLCN3;SLC17A6;SYP;SYNGR1;SYNPR;SYT1;SYT11;ATP6V0E2;ATP6AP2	SYNGR3;SLC17A7;SCAMP1;CLCN3;SLC17A6;SYP;SYNGR1;SYNPR;SYT1;SYT11;ATP6V0E2;ATP6AP2
GO:0034592	B18	CC	synaptic vesicle lumen	│ │ ├─ synaptic vesicle lumen	GO:0008021
GO:0030672	B19	CC	synaptic vesicle membrane	│ │ └─ synaptic vesicle membrane	GO:0008021	3.74725e-08	1.18663e-07	HGNC:16704;HGNC:10563;HGNC:2021;HGNC:16703;HGNC:11506;HGNC:11498;HGNC:16507;HGNC:11509;HGNC:19239;HGNC:21723;HGNC:18305	SLC17A7;SCAMP1;CLCN3;SLC17A6;SYP;SYNGR1;SYNPR;SYT1;SYT11;ATP6V0E2;ATP6AP2	SLC17A7;SCAMP1;CLCN3;SLC17A6;SYP;SYNGR1;SYNPR;SYT1;SYT11;ATP6V0E2;ATP6AP2
GO:0098993	B32	CC	anchored component of synaptic vesicle membrane	│ │ ├─ anchored component of synaptic vesicle membrane	GO:0030672
GO:0098850	B33	CC	extrinsic component of synaptic vesicle membrane	│ │ ├─ extrinsic component of synaptic vesicle membrane	GO:0030672
GO:0030285	B34	CC	integral component of synaptic vesicle membrane	│ │ └─ integral component of synaptic vesicle membrane	GO:0030672	1.08458e-09	6.86899e-09	HGNC:10563;HGNC:2021;HGNC:16703;HGNC:11506;HGNC:11498;HGNC:16507;HGNC:11509;HGNC:19239;HGNC:21723;HGNC:18305	SCAMP1;CLCN3;SLC17A6;SYP;SYNGR1;SYNPR;SYT1;SYT11;ATP6V0E2;ATP6AP2	SCAMP1;CLCN3;SLC17A6;SYP;SYNGR1;SYNPR;SYT1;SYT11;ATP6V0E2;ATP6AP2
GO:0098992	B8	CC	neuronal dense core vesicle	│ ├─ neuronal dense core vesicle	GO:0098793	0.000583002	0.00073847	HGNC:10575;HGNC:620;HGNC:11512;HGNC:11513	SCG2;APP;SYT4;SYT5	SCG2;APP;SYT4;SYT5
GO:0099013	B20	CC	neuronal dense core vesicle lumen	│ │ ├─ neuronal dense core vesicle lumen	GO:0098992
GO:0099012	B21	CC	neuronal dense core vesicle membrane	│ │ └─ neuronal dense core vesicle membrane	GO:0098992			HGNC:11512;HGNC:11513	SYT4;SYT5	SYT4;SYT5
GO:0098674	B35	CC	extrinsic component of neuronal dense core vesicle membrane	│ │ ├─ extrinsic component of neuronal dense core vesicle membrane	GO:0099012
GO:0099066	B36	CC	integral component of neuronal dense core vesicle membrane	│ │ └─ integral component of neuronal dense core vesicle membrane	GO:0099012			HGNC:11512;HGNC:11513	SYT4;SYT5	SYT4;SYT5
GO:0042734	B9	CC	presynaptic membrane	│ ├─ presynaptic membrane	GO:0098793	0.00437391	0.00461691	HGNC:2171;HGNC:17601;HGNC:3388;HGNC:801;HGNC:4030;HGNC:1953	CNTN1;CADM3;EPHA4;ATP1A3;FXYD6;CHRM4	CNTN1;CADM3;EPHA4;ATP1A3;FXYD6;CHRM4
GO:0099026	B22	CC	anchored component of presynaptic membrane	│ │ ├─ anchored component of presynaptic membrane	GO:0042734			HGNC:2171	CNTN1	CNTN1
GO:0098888	B23	CC	extrinsic component of presynaptic membrane	│ │ ├─ extrinsic component of presynaptic membrane	GO:0042734
GO:0099056	B24	CC	integral component of presynaptic membrane	│ │ └─ integral component of presynaptic membrane	GO:0042734	0.0102768	0.0102768	HGNC:17601;HGNC:3388;HGNC:801;HGNC:4030;HGNC:1953	CADM3;EPHA4;ATP1A3;FXYD6;CHRM4	CADM3;EPHA4;ATP1A3;FXYD6;CHRM4
SYNGO:presyn_ribosome	B10	CC	presynaptic ribosome	│ ├─ presynaptic ribosome	GO:0098793
SYNGO:presyn_er	B11	CC	presynaptic ER	│ └─ presynaptic ER	GO:0098793
SYNGO:presyn_er_membrane	B25	CC	presynaptic ER membrane	│ ├─ presynaptic ER membrane	SYNGO:presyn_er
SYNGO:presyn_er_membrane_integral	B37	CC	integral component of presynaptic ER membrane	│ │ └─ integral component of presynaptic ER membrane	SYNGO:presyn_er_membrane
SYNGO:presyn_ser	B26	CC	presynaptic SER	│ └─ presynaptic SER	SYNGO:presyn_er
SYNGO:presyn_ser_membrane	B38	CC	presynaptic SER membrane	│ └─ presynaptic SER membrane	SYNGO:presyn_ser
SYNGO:presyn_ser_membrane_integral	B39	CC	integral component of presynaptic SER membrane	│ └─ integral component of presynaptic SER membrane	SYNGO:presyn_ser_membrane
GO:0043083	C1	CC	synaptic cleft	├─ synaptic cleft	GO:0045202			HGNC:19359;HGNC:11220	C1QL3;SPARCL1	C1QL3;SPARCL1
GO:0098965	C2	CC	extracellular matrix of synaptic cleft	│ └─ extracellular matrix of synaptic cleft	GO:0043083			HGNC:11220	SPARCL1	SPARCL1
GO:0098794	D1	CC	postsynapse	├─ postsynapse	GO:0045202	1.67295e-09	7.94651e-09	HGNC:801;HGNC:9630;HGNC:19239;HGNC:5241;HGNC:25903;HGNC:14085;HGNC:17447;HGNC:4329;HGNC:18472;HGNC:4082;HGNC:4075;HGNC:5300;HGNC:4083;HGNC:6238;HGNC:19409;HGNC:17867;HGNC:23496;HGNC:25042;HGNC:9682;HGNC:1953;HGNC:18371;HGNC:18790;HGNC:2171;HGNC:3388;HGNC:1473;HGNC:2021;HGNC:4030	ATP1A3;PTN;SYT11;HSPA8;ATAD1;RTN4;CLSTN1;GLRB;ZDHHC5;GABRB2;GABRA1;HTR5A;GABRB3;KCND2;LRRTM2;NPTN;PLPPR4;LRRC4B;PTPRT;CHRM4;CLSTN3;NSG1;CNTN1;EPHA4;CANX;CLCN3;FXYD6	ATP1A3;PTN;SYT11;HSPA8;ATAD1;RTN4;CLSTN1;GLRB;ZDHHC5;GABRB2;GABRA1;HTR5A;GABRB3;KCND2;LRRTM2;NPTN;LPPR4;LRRC4B;PTPRT;CHRM4;CLSTN3;NSG1;CNTN1;EPHA4;CANX;CLCN3;FXYD6
GO:0099524	D2	CC	postsynaptic cytosol	│ ├─ postsynaptic cytosol	GO:0098794
GO:0099571	D3	CC	postsynaptic cytoskeleton	│ ├─ postsynaptic cytoskeleton	GO:0098794
GO:0099160	D12	CC	postsynaptic intermediate filament cytoskeleton	│ │ ├─ postsynaptic intermediate filament cytoskeleton	GO:0099571
GO:0098871	D13	CC	postsynaptic actin cytoskeleton	│ │ ├─ postsynaptic actin cytoskeleton	GO:0099571
GO:0150050	D14	CC	postsynaptic septin cytoskeleton	│ │ ├─ postsynaptic septin cytoskeleton	GO:0099571
GO:0099189	D15	CC	postsynaptic spectrin-associated cytoskeleton	│ │ └─ postsynaptic spectrin-associated cytoskeleton	GO:0099571
GO:0097444	D4	CC	spine apparatus	│ ├─ spine apparatus	GO:0098794			HGNC:17447	CLSTN1	CLSTN1
GO:0098897	D16	CC	spine apparatus membrane	│ │ └─ spine apparatus membrane	GO:0097444			HGNC:17447	CLSTN1	CLSTN1
GO:0099065	D30	CC	integral component of spine apparatus membrane	│ │ └─ integral component of spine apparatus membrane	GO:0098897			HGNC:17447	CLSTN1	CLSTN1
GO:0150051	D5	CC	postsynaptic Golgi apparatus	│ ├─ postsynaptic Golgi apparatus	GO:0098794
GO:0099572	D6	CC	postsynaptic specialization	│ ├─ postsynaptic specialization	GO:0098794	9.99826e-08	2.71381e-07	HGNC:4329;HGNC:18472;HGNC:5241;HGNC:4082;HGNC:4075;HGNC:5300;HGNC:4083;HGNC:6238;HGNC:19409;HGNC:17867;HGNC:23496;HGNC:14085;HGNC:25042;HGNC:9682;HGNC:1953;HGNC:18371;HGNC:17447	GLRB;ZDHHC5;HSPA8;GABRB2;GABRA1;HTR5A;GABRB3;KCND2;LRRTM2;NPTN;PLPPR4;RTN4;LRRC4B;PTPRT;CHRM4;CLSTN3;CLSTN1	GLRB;ZDHHC5;HSPA8;GABRB2;GABRA1;HTR5A;GABRB3;KCND2;LRRTM2;NPTN;LPPR4;RTN4;LRRC4B;PTPRT;CHRM4;CLSTN3;CLSTN1
GO:0099091	D17	CC	postsynaptic specialization, intracellular component	│ │ ├─ postsynaptic specialization, intracellular component	GO:0099572			HGNC:18472	ZDHHC5	ZDHHC5
GO:0099634	D18	CC	postsynaptic specialization membrane	│ │ ├─ postsynaptic specialization membrane	GO:0099572	1.32498e-06	2.79719e-06	HGNC:5241;HGNC:4082;HGNC:4075;HGNC:5300;HGNC:4083;HGNC:6238;HGNC:19409	HSPA8;GABRB2;GABRA1;HTR5A;GABRB3;KCND2;LRRTM2	HSPA8;GABRB2;GABRA1;HTR5A;GABRB3;KCND2;LRRTM2
GO:0098892	D31	CC	extrinsic component of postsynaptic specialization membrane	│ │ │ ├─ extrinsic component of postsynaptic specialization membrane	GO:0099634
GO:0099060	D32	CC	integral component of postsynaptic specialization membrane	│ │ │ └─ integral component of postsynaptic specialization membrane	GO:0099634	1.06419e-05	2.02197e-05	HGNC:4082;HGNC:4075;HGNC:5300;HGNC:4083;HGNC:6238;HGNC:19409	GABRB2;GABRA1;HTR5A;GABRB3;KCND2;LRRTM2	GABRB2;GABRA1;HTR5A;GABRB3;KCND2;LRRTM2
GO:0014069	D19	CC	postsynaptic density	│ │ ├─ postsynaptic density	GO:0099572	0.00054155	0.00073847	HGNC:5241;HGNC:17867;HGNC:19409;HGNC:23496;HGNC:14085;HGNC:25042;HGNC:9682;HGNC:1953;HGNC:18371;HGNC:17447	HSPA8;NPTN;LRRTM2;PLPPR4;RTN4;LRRC4B;PTPRT;CHRM4;CLSTN3;CLSTN1	HSPA8;NPTN;LRRTM2;LPPR4;RTN4;LRRC4B;PTPRT;CHRM4;CLSTN3;CLSTN1
GO:0099092	D33	CC	postsynaptic density, intracellular component	│ │ │ ├─ postsynaptic density, intracellular component	GO:0014069
GO:0098839	D34	CC	postsynaptic density membrane	│ │ │ └─ postsynaptic density membrane	GO:0014069	2.90905e-06		HGNC:17867;HGNC:19409;HGNC:23496;HGNC:14085;HGNC:25042;HGNC:9682;HGNC:1953;HGNC:18371;HGNC:17447	NPTN;LRRTM2;PLPPR4;RTN4;LRRC4B;PTPRT;CHRM4;CLSTN3;CLSTN1	NPTN;LRRTM2;LPPR4;RTN4;LRRC4B;PTPRT;CHRM4;CLSTN3;CLSTN1
GO:0099031	D40	CC	anchored component of postsynaptic density membrane	│ │ │ ├─ anchored component of postsynaptic density membrane	GO:0098839
GO:0099147	D41	CC	extrinsic component of postsynaptic density membrane	│ │ │ ├─ extrinsic component of postsynaptic density membrane	GO:0098839
GO:0099061	D42	CC	integral component of postsynaptic density membrane	│ │ │ └─ integral component of postsynaptic density membrane	GO:0098839	5.85215e-07	1.38988e-06	HGNC:17867;HGNC:19409;HGNC:23496;HGNC:14085;HGNC:25042;HGNC:9682;HGNC:1953;HGNC:18371;HGNC:17447	NPTN;LRRTM2;PLPPR4;RTN4;LRRC4B;PTPRT;CHRM4;CLSTN3;CLSTN1	NPTN;LRRTM2;LPPR4;RTN4;LRRC4B;PTPRT;CHRM4;CLSTN3;CLSTN1
GO:0099629	D20	CC	postsynaptic specialization of symmetric synapse	│ │ └─ postsynaptic specialization of symmetric synapse	GO:0099572
GO:0098843	D7	CC	postsynaptic endocytic zone	│ ├─ postsynaptic endocytic zone	GO:0098794
GO:0098844	D21	CC	postsynaptic endocytic zone membrane	│ │ └─ postsynaptic endocytic zone membrane	GO:0098843
GO:0098845	D8	CC	postsynaptic endosome	│ ├─ postsynaptic endosome	GO:0098794			HGNC:18790;HGNC:17447	NSG1;CLSTN1	NSG1;CLSTN1
GO:0098895	D22	CC	postsynaptic endosome membrane	│ │ ├─ postsynaptic endosome membrane	GO:0098845
GO:0098999	D35	CC	extrinsic component of postsynaptic endosome membrane	│ │ │ └─ extrinsic component of postsynaptic endosome membrane	GO:0098895
GO:0098842	D23	CC	postsynaptic early endosome	│ │ ├─ postsynaptic early endosome	GO:0098845
GO:0098896	D36	CC	postsynaptic early endosome membrane	│ │ │ └─ postsynaptic early endosome membrane	GO:0098842
GO:0098998	D43	CC	extrinsic component of postsynaptic early endosome membrane	│ │ │ └─ extrinsic component of postsynaptic early endosome membrane	GO:0098896
GO:0098837	D24	CC	postsynaptic recycling endosome	│ │ └─ postsynaptic recycling endosome	GO:0098845
GO:0098944	D37	CC	postsynaptic recycling endosome membrane	│ │ └─ postsynaptic recycling endosome membrane	GO:0098837
GO:0099033	D44	CC	anchored component of postsynaptic recycling endosome membrane	│ │ └─ anchored component of postsynaptic recycling endosome membrane	GO:0098944
GO:0045211	D9	CC	postsynaptic membrane	│ ├─ postsynaptic membrane	GO:0098794	0.000335183	0.000530706	HGNC:2171;HGNC:3388;HGNC:1473;HGNC:2021;HGNC:4030;HGNC:6238;HGNC:4083	CNTN1;EPHA4;CANX;CLCN3;FXYD6;KCND2;GABRB3	CNTN1;EPHA4;CANX;CLCN3;FXYD6;KCND2;GABRB3
GO:0099025	D25	CC	anchored component of postsynaptic membrane	│ │ ├─ anchored component of postsynaptic membrane	GO:0045211			HGNC:2171	CNTN1	CNTN1
GO:0098890	D26	CC	extrinsic component of postsynaptic membrane	│ │ ├─ extrinsic component of postsynaptic membrane	GO:0045211
GO:0099055	D27	CC	integral component of postsynaptic membrane	│ │ └─ integral component of postsynaptic membrane	GO:0045211	0.000861788	0.00102337	HGNC:3388;HGNC:1473;HGNC:2021;HGNC:4030;HGNC:6238;HGNC:4083	EPHA4;CANX;CLCN3;FXYD6;KCND2;GABRB3	EPHA4;CANX;CLCN3;FXYD6;KCND2;GABRB3
SYNGO:postsyn_ribosome	D10	CC	postsynaptic ribosome	│ ├─ postsynaptic ribosome	GO:0098794
SYNGO:postsyn_er	D11	CC	postsynaptic ER	│ └─ postsynaptic ER	GO:0098794
SYNGO:postsyn_er_membrane	D28	CC	postsynaptic ER membrane	│ ├─ postsynaptic ER membrane	SYNGO:postsyn_er
SYNGO:postsyn_er_membrane_integral	D38	CC	integral component of postsynaptic ER membrane	│ │ └─ integral component of postsynaptic ER membrane	SYNGO:postsyn_er_membrane
SYNGO:postsyn_ser	D29	CC	postsynaptic SER	│ └─ postsynaptic SER	SYNGO:postsyn_er
SYNGO:postsyn_ser_membrane	D39	CC	postsynaptic SER membrane	│ └─ postsynaptic SER membrane	SYNGO:postsyn_ser
SYNGO:postsyn_ser_membrane_integral	D45	CC	integral component of postsynaptic SER membrane	│ └─ integral component of postsynaptic SER membrane	SYNGO:postsyn_ser_membrane
GO:0099544	E1	CC	extrasynaptic space	└─ extrasynaptic space	GO:0045202			HGNC:2465	NCAN	NCAN
GO:0098966	E2	CC	perisynaptic extracellular matrix	└─ perisynaptic extracellular matrix	GO:0099544			HGNC:2465	NCAN	NCAN
SYNGO:synprocess		BP	process in the synapse	process in the synapse		8.4636e-19	1.60808e-17	HGNC:4075;HGNC:4082;HGNC:1775;HGNC:11498;HGNC:11501;HGNC:11509;HGNC:11506;HGNC:16704;HGNC:16703;HGNC:2021;HGNC:21723;HGNC:18305;HGNC:1473;HGNC:19239;HGNC:5241;HGNC:16937;HGNC:4329;HGNC:4083;HGNC:6238;HGNC:17652;HGNC:18472;HGNC:11079;HGNC:19359;HGNC:25903;HGNC:11854;HGNC:11512;HGNC:29944;HGNC:17867;HGNC:9664;HGNC:2465;HGNC:9630;HGNC:12684;HGNC:16507;HGNC:14085;HGNC:1569;HGNC:11220;HGNC:4460;HGNC:9…	GABRA1;GABRB2;CDK5R1;SYNGR1;SYNGR3;SYT1;SYP;SLC17A7;SLC17A6;CLCN3;ATP6V0E2;ATP6AP2;CANX;SYT11;HSPA8;ARL6IP5;GLRB;GABRB3;KCND2;PORCN;ZDHHC5;SLC9A6;C1QL3;ATAD1;TSPAN7;SYT4;TENM3;NPTN;PTPRA;NCAN;PTN;VGF;SYNPR;RTN4;CCK;SPARCL1;GPM6A;PTPRT;LRRC4B;APP;CLSTN3;LRRTM2;EPHA4;CLSTN1;SORT1;NSG1	GABRA1;GABRB2;CDK5R1;SYNGR1;SYNGR3;SYT1;SYP;SLC17A7;SLC17A6;CLCN3;ATP6V0E2;ATP6AP2;CANX;SYT11;HSPA8;ARL6IP5;GLRB;GABRB3;KCND2;POR;ZDHHC5;SLC9A6;C1QL3;ATAD1;TSPAN7;SYT4;TENM3;NPTN;PTPRA;NCAN;PTN;VGF;SYNPR;RTN4;CCK;SPARCL1;GPM6A;PTPRT;LRRC4B;APP;CLSTN3;LRRTM2;EPHA4;CLSTN1;SORT1;NSG1
SYNGO:presynprocess	F1	BP	process in the presynapse	├─ process in the presynapse	SYNGO:synprocess	8.11829e-08	7.71237e-07	HGNC:4075;HGNC:4082;HGNC:1775;HGNC:11498;HGNC:11501;HGNC:11509;HGNC:11506;HGNC:16704;HGNC:16703;HGNC:2021;HGNC:21723;HGNC:18305;HGNC:1473;HGNC:19239;HGNC:5241;HGNC:16937	GABRA1;GABRB2;CDK5R1;SYNGR1;SYNGR3;SYT1;SYP;SLC17A7;SLC17A6;CLCN3;ATP6V0E2;ATP6AP2;CANX;SYT11;HSPA8;ARL6IP5	GABRA1;GABRB2;CDK5R1;SYNGR1;SYNGR3;SYT1;SYP;SLC17A7;SLC17A6;CLCN3;ATP6V0E2;ATP6AP2;CANX;SYT11;HSPA8;ARL6IP5
GO:0099509	F2	BP	regulation of presynaptic cytosolic calcium levels	│ ├─ regulation of presynaptic cytosolic calcium levels	SYNGO:presynprocess
GO:1905056	F11	BP	ATPase-coupled calcium ion transmembrane transporter activity involved in regulation of presynaptic cytosolic calcium levels	│ │ ├─ ATPase-coupled calcium ion transmembrane transporter activity involved in regulation of presynaptic cytosolic calcium levels	GO:0099509
GO:0099534	F12	BP	calcium ion binding involved in regulation of presynaptic cytosolic calcium levels	│ │ ├─ calcium ion binding involved in regulation of presynaptic cytosolic calcium levels	GO:0099509
GO:0099626	F13	BP	voltage-gated calcium channel activity involved in regulation of presynaptic cytosolic calcium levels	│ │ └─ voltage-gated calcium channel activity involved in regulation of presynaptic cytosolic calcium levels	GO:0099509
GO:0099505	F3	BP	regulation of presynaptic membrane potential	│ ├─ regulation of presynaptic membrane potential	SYNGO:presynprocess			HGNC:4075;HGNC:4082	GABRA1;GABRB2	GABRA1;GABRB2
GO:0099507	F14	BP	ligand-gated ion channel activity involved in regulation of presynaptic membrane potential	│ │ ├─ ligand-gated ion channel activity involved in regulation of presynaptic membrane potential	GO:0099505			HGNC:4075;HGNC:4082	GABRA1;GABRB2	GABRA1;GABRB2
GO:0099508	F15	BP	voltage-gated ion channel activity involved in regulation of presynaptic membrane potential	│ │ ├─ voltage-gated ion channel activity involved in regulation of presynaptic membrane potential	GO:0099505
GO:0150047	F16	BP	G protein-coupled neurotransmitter receptor activity involved in regulation of presynaptic membrane potential	│ │ ├─ G protein-coupled neurotransmitter receptor activity involved in regulation of presynaptic membrane potential	GO:0099505
GO:0140232	F17	BP	intracellular cAMP-activated cation channel activity involved in regulation of presynaptic membrane potential	│ │ └─ intracellular cAMP-activated cation channel activity involved in regulation of presynaptic membrane potential	GO:0099505
GO:0140238	F4	BP	presynaptic endocytosis	│ ├─ presynaptic endocytosis	SYNGO:presynprocess
GO:0099504	F5	BP	synaptic vesicle cycle	│ ├─ synaptic vesicle cycle	SYNGO:presynprocess	2.94389e-07	1.86446e-06	HGNC:1775;HGNC:11498;HGNC:11501;HGNC:11509;HGNC:11506;HGNC:16704;HGNC:16703;HGNC:2021;HGNC:21723;HGNC:18305;HGNC:1473;HGNC:19239;HGNC:5241	CDK5R1;SYNGR1;SYNGR3;SYT1;SYP;SLC17A7;SLC17A6;CLCN3;ATP6V0E2;ATP6AP2;CANX;SYT11;HSPA8	CDK5R1;SYNGR1;SYNGR3;SYT1;SYP;SLC17A7;SLC17A6;CLCN3;ATP6V0E2;ATP6AP2;CANX;SYT11;HSPA8
GO:0098693	F18	BP	regulation of synaptic vesicle cycle	│ │ ├─ regulation of synaptic vesicle cycle	GO:0099504	0.00295961	0.00374884	HGNC:1775;HGNC:11498;HGNC:11501	CDK5R1;SYNGR1;SYNGR3	CDK5R1;SYNGR1;SYNGR3
GO:0097091	F19	BP	synaptic vesicle clustering	│ │ ├─ synaptic vesicle clustering	GO:0099504
GO:0099532	F20	BP	synaptic vesicle endosomal processing	│ │ ├─ synaptic vesicle endosomal processing	GO:0099504
GO:0016182	F29	BP	synaptic vesicle budding from endosome	│ │ │ ├─ synaptic vesicle budding from endosome	GO:0099532
GO:0016189	F30	BP	synaptic vesicle to endosome fusion	│ │ │ └─ synaptic vesicle to endosome fusion	GO:0099532
GO:0016079	F21	BP	synaptic vesicle exocytosis	│ │ ├─ synaptic vesicle exocytosis	GO:0099504			HGNC:11509;HGNC:11506	SYT1;SYP	SYT1;SYP
GO:0099502	F31	BP	calcium-dependent activation of synaptic vesicle fusion	│ │ │ ├─ calcium-dependent activation of synaptic vesicle fusion	GO:0016079			HGNC:11509	SYT1	SYT1
GO:0150037	F41	BP	regulation of calcium-dependent activation of synaptic vesicle fusion	│ │ │ │ └─ regulation of calcium-dependent activation of synaptic vesicle fusion	GO:0099502
GO:2000300	F32	BP	regulation of synaptic vesicle exocytosis	│ │ │ ├─ regulation of synaptic vesicle exocytosis	GO:0016079			HGNC:11506	SYP	SYP
GO:0016081	F33	BP	synaptic vesicle docking	│ │ │ ├─ synaptic vesicle docking	GO:0016079
GO:0099148	F42	BP	regulation of synaptic vesicle docking	│ │ │ │ └─ regulation of synaptic vesicle docking	GO:0016081
GO:0031629	F34	BP	synaptic vesicle fusion to presynaptic active zone membrane	│ │ │ ├─ synaptic vesicle fusion to presynaptic active zone membrane	GO:0016079
GO:0031630	F43	BP	regulation of synaptic vesicle fusion to presynaptic active zone membrane	│ │ │ │ └─ regulation of synaptic vesicle fusion to presynaptic active zone membrane	GO:0031629
GO:0016082	F35	BP	synaptic vesicle priming	│ │ │ └─ synaptic vesicle priming	GO:0016079
GO:0010807	F44	BP	regulation of synaptic vesicle priming	│ │ │ └─ regulation of synaptic vesicle priming	GO:0016082
GO:0098700	F22	BP	synaptic vesicle neurotransmitter loading	│ │ ├─ synaptic vesicle neurotransmitter loading	GO:0099504			HGNC:16704;HGNC:16703	SLC17A7;SLC17A6	SLC17A7;SLC17A6
GO:0099162	F36	BP	regulation of synaptic vesicle neurotransmitter loading	│ │ │ └─ regulation of synaptic vesicle neurotransmitter loading	GO:0098700
GO:0099180	F23	BP	zinc ion import into synaptic vesicle	│ │ ├─ zinc ion import into synaptic vesicle	GO:0099504
GO:0097401	F24	BP	synaptic vesicle proton loading	│ │ ├─ synaptic vesicle proton loading	GO:0099504	0.00141098	0.00235207	HGNC:2021;HGNC:21723;HGNC:18305	CLCN3;ATP6V0E2;ATP6AP2	CLCN3;ATP6V0E2;ATP6AP2
GO:1901546	F37	BP	regulation of proton loading	│ │ │ └─ regulation of proton loading	GO:0097401
GO:0048488	F25	BP	synaptic vesicle endocytosis	│ │ └─ synaptic vesicle endocytosis	GO:0099504	0.0213256	0.0213256	HGNC:1473;HGNC:19239;HGNC:5241	CANX;SYT11;HSPA8	CANX;SYT11;HSPA8
GO:1900242	F38	BP	regulation of synaptic vesicle endocytosis	│ │ ├─ regulation of synaptic vesicle endocytosis	GO:0048488			HGNC:19239	SYT11	SYT11
GO:0016185	F39	BP	synaptic vesicle budding from presynaptic endocytic zone membrane	│ │ ├─ synaptic vesicle budding from presynaptic endocytic zone membrane	GO:0048488
GO:0098694	F45	BP	regulation of synaptic vesicle budding from presynaptic endocytic zone membrane	│ │ │ └─ regulation of synaptic vesicle budding from presynaptic endocytic zone membrane	GO:0016185
GO:0016191	F40	BP	synaptic vesicle uncoating	│ │ └─ synaptic vesicle uncoating	GO:0048488			HGNC:5241	HSPA8	HSPA8
GO:0099525	F6	BP	presynaptic dense core vesicle exocytosis	│ ├─ presynaptic dense core vesicle exocytosis	SYNGO:presynprocess
GO:0099161	F26	BP	regulation of presynaptic dense core vesicle exocytosis	│ │ └─ regulation of presynaptic dense core vesicle exocytosis	GO:0099525
GO:0001504	F7	BP	neurotransmitter uptake	│ ├─ neurotransmitter uptake	SYNGO:presynprocess
GO:0098810	F8	BP	neurotransmitter reuptake	│ ├─ neurotransmitter reuptake	SYNGO:presynprocess			HGNC:11501;HGNC:16937	SYNGR3;ARL6IP5	SYNGR3;ARL6IP5
GO:0051580	F27	BP	regulation of neurotransmitter uptake	│ │ └─ regulation of neurotransmitter uptake	GO:0098810			HGNC:11501;HGNC:16937	SYNGR3;ARL6IP5	SYNGR3;ARL6IP5
SYNGO:presyn_chaperoneProteinFolding	F9	BP	presynaptic chaperone-mediated protein folding	│ ├─ presynaptic chaperone-mediated protein folding	SYNGO:presynprocess			HGNC:5241	HSPA8	HSPA8
GO:0098928	F10	BP	presynaptic signaling pathway	│ └─ presynaptic signaling pathway	SYNGO:presynprocess
GO:0099526	F28	BP	presynapse to nucleus signaling pathway	│ └─ presynapse to nucleus signaling pathway	GO:0098928
SYNGO:postsynprocess	G1	BP	process in the postsynapse	├─ process in the postsynapse	SYNGO:synprocess	7.54545e-06	3.27091e-05	HGNC:4329;HGNC:4075;HGNC:4083;HGNC:4082;HGNC:6238;HGNC:17652;HGNC:18472;HGNC:11079;HGNC:19359;HGNC:25903;HGNC:11854;HGNC:11512	GLRB;GABRA1;GABRB3;GABRB2;KCND2;PORCN;ZDHHC5;SLC9A6;C1QL3;ATAD1;TSPAN7;SYT4	GLRB;GABRA1;GABRB3;GABRB2;KCND2;POR;ZDHHC5;SLC9A6;C1QL3;ATAD1;TSPAN7;SYT4
GO:0099566	G2	BP	regulation of postsynaptic cytosolic calcium levels	│ ├─ regulation of postsynaptic cytosolic calcium levels	SYNGO:postsynprocess
GO:1905059	G8	BP	ATPase-coupled calcium ion transmembrane transporter activity involved in regulation of postsynaptic cytosolic calcium levels	│ │ ├─ ATPase-coupled calcium ion transmembrane transporter activity involved in regulation of postsynaptic cytosolic calcium levels	GO:0099566
GO:0099567	G9	BP	calcium ion binding involved in regulation of postsynaptic cytosolic calcium levels	│ │ ├─ calcium ion binding involved in regulation of postsynaptic cytosolic calcium levels	GO:0099566
GO:1905060	G10	BP	calcium:cation antiporter activity involved in regulation of postsynaptic cytosolic calcium ion levels	│ │ ├─ calcium:cation antiporter activity involved in regulation of postsynaptic cytosolic calcium ion levels	GO:0099566
GO:0098695	G11	BP	inositol 1,4,5-trisphosphate receptor activity involved in regulation of postsynaptic cytosolic calcium levels	│ │ ├─ inositol 1,4,5-trisphosphate receptor activity involved in regulation of postsynaptic cytosolic calcium levels	GO:0099566
GO:0099583	G12	BP	neurotransmitter receptor activity involved in regulation of postsynaptic cytosolic calcium levels	│ │ └─ neurotransmitter receptor activity involved in regulation of postsynaptic cytosolic calcium levels	GO:0099566
GO:0098872	G22	BP	G-protein coupled neurotransmitter receptor activity involved in regulation of postsynaptic cytosolic calcium levels	│ │ └─ G-protein coupled neurotransmitter receptor activity involved in regulation of postsynaptic cytosolic calcium levels	GO:0099583
GO:0060078	G3	BP	regulation of postsynaptic membrane potential	│ ├─ regulation of postsynaptic membrane potential	SYNGO:postsynprocess	0.000461478	0.00109601	HGNC:4329;HGNC:4075;HGNC:4083;HGNC:4082;HGNC:6238	GLRB;GABRA1;GABRB3;GABRB2;KCND2	GLRB;GABRA1;GABRB3;GABRB2;KCND2
GO:0140233	G13	BP	intracellular cAMP-activated cation channel activity involved in regulation of postsynaptic membrane potential	│ │ ├─ intracellular cAMP-activated cation channel activity involved in regulation of postsynaptic membrane potential	GO:0060078
GO:0099579	G23	BP	G protein-coupled neurotransmitter receptor activity involved in regulation of postsynaptic membrane potential	│ │ │ └─ G protein-coupled neurotransmitter receptor activity involved in regulation of postsynaptic membrane potential	GO:0140233
GO:1904315	G14	BP	transmitter-gated ion channel activity involved in regulation of postsynaptic membrane potential	│ │ ├─ transmitter-gated ion channel activity involved in regulation of postsynaptic membrane potential	GO:0060078	0.00148552	0.00235207	HGNC:4329;HGNC:4075;HGNC:4083;HGNC:4082	GLRB;GABRA1;GABRB3;GABRB2	GLRB;GABRA1;GABRB3;GABRB2
GO:1905030	G15	BP	voltage-gated ion channel activity involved in regulation of postsynaptic membrane potential	│ │ └─ voltage-gated ion channel activity involved in regulation of postsynaptic membrane potential	GO:0060078			HGNC:6238	KCND2	KCND2
GO:0098962	G4	BP	regulation of postsynaptic neurotransmitter receptor activity	│ ├─ regulation of postsynaptic neurotransmitter receptor activity	SYNGO:postsynprocess
GO:0099072	G5	BP	regulation of postsynaptic membrane neurotransmitter receptor levels	│ ├─ regulation of postsynaptic membrane neurotransmitter receptor levels	SYNGO:postsynprocess	0.00252133	0.0034218	HGNC:17652;HGNC:18472;HGNC:11079;HGNC:19359;HGNC:25903;HGNC:11854	PORCN;ZDHHC5;SLC9A6;C1QL3;ATAD1;TSPAN7	POR;ZDHHC5;SLC9A6;C1QL3;ATAD1;TSPAN7
GO:0099645	G16	BP	neurotransmitter receptor localization to postsynaptic specialization membrane	│ │ ├─ neurotransmitter receptor localization to postsynaptic specialization membrane	GO:0099072			HGNC:19359	C1QL3	C1QL3
GO:0098696	G24	BP	regulation of neurotransmitter receptor localization to postsynaptic specialization membrane	│ │ │ └─ regulation of neurotransmitter receptor localization to postsynaptic specialization membrane	GO:0099645
GO:0098967	G17	BP	exocytic insertion of neurotransmitter receptor to postsynaptic membrane	│ │ ├─ exocytic insertion of neurotransmitter receptor to postsynaptic membrane	GO:0099072
GO:0099145	G25	BP	regulation of exocytic insertion of neurotransmitter receptor to postsynaptic membrane	│ │ │ └─ regulation of exocytic insertion of neurotransmitter receptor to postsynaptic membrane	GO:0098967
GO:0098970	G18	BP	postsynaptic neurotransmitter receptor diffusion trapping	│ │ ├─ postsynaptic neurotransmitter receptor diffusion trapping	GO:0099072
GO:0150054	G26	BP	regulation of postsynaptic neurotransmitter receptor diffusion trapping	│ │ │ └─ regulation of postsynaptic neurotransmitter receptor diffusion trapping	GO:0098970
GO:0098884	G19	BP	postsynaptic neurotransmitter receptor endocytosis	│ │ └─ postsynaptic neurotransmitter receptor endocytosis	GO:0099072			HGNC:25903;HGNC:11854	ATAD1;TSPAN7	ATAD1;TSPAN7
GO:0099149	G27	BP	regulation of postsynaptic neurotransmitter receptor endocytosis	│ │ └─ regulation of postsynaptic neurotransmitter receptor endocytosis	GO:0098884			HGNC:25903;HGNC:11854	ATAD1;TSPAN7	ATAD1;TSPAN7
GO:0150038	G6	BP	postsynaptic dense core vesicle exocytosis	│ ├─ postsynaptic dense core vesicle exocytosis	SYNGO:postsynprocess			HGNC:11512	SYT4	SYT4
GO:0150044	G20	BP	regulation of postsynaptic dense core vesicle exocytosis	│ │ └─ regulation of postsynaptic dense core vesicle exocytosis	GO:0150038			HGNC:11512	SYT4	SYT4
GO:0098926	G7	BP	postsynaptic signaling pathway	│ └─ postsynaptic signaling pathway	SYNGO:postsynprocess
GO:0099527	G21	BP	postsynapse to nucleus signaling pathway	│ └─ postsynapse to nucleus signaling pathway	GO:0098926
GO:1905539	G28	BP	regulation of postsynapse to nucleus signaling pathway	│ └─ regulation of postsynapse to nucleus signaling pathway	GO:0099527
GO:0099536	H1	BP	synaptic signaling	├─ synaptic signaling	SYNGO:synprocess	6.55907e-05	0.000207704	HGNC:29944;HGNC:17867;HGNC:11512;HGNC:9664;HGNC:2465;HGNC:9630;HGNC:12684;HGNC:16507;HGNC:14085;HGNC:1569	TENM3;NPTN;SYT4;PTPRA;NCAN;PTN;VGF;SYNPR;RTN4;CCK	TENM3;NPTN;SYT4;PTPRA;NCAN;PTN;VGF;SYNPR;RTN4;CCK
GO:0099537	H2	BP	trans-synaptic signaling	│ ├─ trans-synaptic signaling	GO:0099536	0.000237908	0.00064575	HGNC:29944;HGNC:17867;HGNC:11512;HGNC:9664;HGNC:2465;HGNC:9630;HGNC:12684;HGNC:16507;HGNC:14085	TENM3;NPTN;SYT4;PTPRA;NCAN;PTN;VGF;SYNPR;RTN4	TENM3;NPTN;SYT4;PTPRA;NCAN;PTN;VGF;SYNPR;RTN4
GO:0099541	H5	BP	trans-synaptic signaling by lipid	│ │ ├─ trans-synaptic signaling by lipid	GO:0099537
GO:0099542	H13	BP	trans-synaptic signaling by endocannabinoid	│ │ │ └─ trans-synaptic signaling by endocannabinoid	GO:0099541
GO:0098921	H21	BP	retrograde trans-synaptic signaling by endocannabinoid	│ │ │ ├─ retrograde trans-synaptic signaling by endocannabinoid	GO:0099542
GO:0099178	H26	BP	regulation of retrograde trans-synaptic signaling by endocanabinoid	│ │ │ │ └─ regulation of retrograde trans-synaptic signaling by endocanabinoid	GO:0098921
GO:0099553	H22	BP	trans-synaptic signaling by endocannabinoid, modulating synaptic transmission	│ │ │ └─ trans-synaptic signaling by endocannabinoid, modulating synaptic transmission	GO:0099542
GO:0150036	H27	BP	regulation of trans-synaptic signaling by endocannabinoid, modulating synaptic transmission	│ │ │ └─ regulation of trans-synaptic signaling by endocannabinoid, modulating synaptic transmission	GO:0099553
GO:0099540	H6	BP	trans-synaptic signaling by neuropeptide	│ │ ├─ trans-synaptic signaling by neuropeptide	GO:0099537
GO:0099543	H7	BP	trans-synaptic signaling by soluble gas	│ │ ├─ trans-synaptic signaling by soluble gas	GO:0099537
GO:0099548	H14	BP	trans-synaptic signaling by nitric oxide	│ │ │ └─ trans-synaptic signaling by nitric oxide	GO:0099543
GO:0099555	H23	BP	trans-synaptic signaling by nitric oxide, modulating synaptic transmission	│ │ │ └─ trans-synaptic signaling by nitric oxide, modulating synaptic transmission	GO:0099548
GO:0098925	H28	BP	retrograde trans-synaptic signaling by nitric oxide, modulating synaptic transmission	│ │ │ └─ retrograde trans-synaptic signaling by nitric oxide, modulating synaptic transmission	GO:0099555
GO:0099545	H8	BP	trans-synaptic signaling by trans-synaptic complex	│ │ ├─ trans-synaptic signaling by trans-synaptic complex	GO:0099537			HGNC:29944;HGNC:17867	TENM3;NPTN	TENM3;NPTN
GO:0098942	H15	BP	retrograde trans-synaptic signaling by trans-synaptic protein complex	│ │ │ ├─ retrograde trans-synaptic signaling by trans-synaptic protein complex	GO:0099545			HGNC:29944	TENM3	TENM3
GO:0099557	H16	BP	trans-synaptic signaling by trans-synaptic complex, modulating synaptic transmission	│ │ │ └─ trans-synaptic signaling by trans-synaptic complex, modulating synaptic transmission	GO:0099545			HGNC:17867	NPTN	NPTN
GO:0099157	H9	BP	trans-synaptic signalling via exosome	│ │ ├─ trans-synaptic signalling via exosome	GO:0099537
GO:0099183	H10	BP	trans-synaptic signaling by BDNF, modulating synaptic transmission	│ │ ├─ trans-synaptic signaling by BDNF, modulating synaptic transmission	GO:0099537			HGNC:11512	SYT4	SYT4
GO:0150035	H17	BP	regulation of trans-synaptic signaling by BDNF, modulating synaptic transmission	│ │ │ └─ regulation of trans-synaptic signaling by BDNF, modulating synaptic transmission	GO:0099183			HGNC:11512	SYT4	SYT4
GO:0007268	H11	BP	chemical synaptic transmission	│ │ └─ chemical synaptic transmission	GO:0099537	0.00868703		HGNC:9664;HGNC:2465;HGNC:9630;HGNC:12684;HGNC:16507;HGNC:14085	PTPRA;NCAN;PTN;VGF;SYNPR;RTN4	PTPRA;NCAN;PTN;VGF;SYNPR;RTN4
GO:0050804	H18	BP	modulation of chemical synaptic transmission	│ │ ├─ modulation of chemical synaptic transmission	GO:0007268	0.000594432	0.00125491	HGNC:9664;HGNC:2465;HGNC:9630;HGNC:12684;HGNC:16507;HGNC:14085	PTPRA;NCAN;PTN;VGF;SYNPR;RTN4	PTPRA;NCAN;PTN;VGF;SYNPR;RTN4
GO:0099531	H19	BP	presynaptic process involved in chemical synaptic transmission	│ │ ├─ presynaptic process involved in chemical synaptic transmission	GO:0007268
GO:0099171	H24	BP	presynaptic modulation of chemical synaptic transmission	│ │ │ └─ presynaptic modulation of chemical synaptic transmission	GO:0099531
GO:0099565	H20	BP	postsynaptic process involved in chemical synaptic transmission	│ │ └─ postsynaptic process involved in chemical synaptic transmission	GO:0007268
GO:0099170	H25	BP	postsynaptic modulation of chemical synaptic transmission	│ │ └─ postsynaptic modulation of chemical synaptic transmission	GO:0099565
GO:0099538	H3	BP	synaptic signaling via neuropeptide	│ ├─ synaptic signaling via neuropeptide	GO:0099536			HGNC:12684;HGNC:1569	VGF;CCK	VGF;CCK
GO:0099163	H4	BP	synaptic signaling by nitric oxide	│ └─ synaptic signaling by nitric oxide	GO:0099536
GO:0150045	H12	BP	regulation of synaptic signaling by nitric oxide	│ └─ regulation of synaptic signaling by nitric oxide	GO:0099163
GO:0050808	I1	BP	synapse organization	├─ synapse organization	SYNGO:synprocess	8.60766e-06	3.27091e-05	HGNC:5241;HGNC:2465;HGNC:11220;HGNC:4460;HGNC:9682;HGNC:25042;HGNC:620;HGNC:18371;HGNC:19359;HGNC:19409;HGNC:3388;HGNC:17447;HGNC:11186;HGNC:29944	HSPA8;NCAN;SPARCL1;GPM6A;PTPRT;LRRC4B;APP;CLSTN3;C1QL3;LRRTM2;EPHA4;CLSTN1;SORT1;TENM3	HSPA8;NCAN;SPARCL1;GPM6A;PTPRT;LRRC4B;APP;CLSTN3;C1QL3;LRRTM2;EPHA4;CLSTN1;SORT1;TENM3
GO:0099172	I2	BP	presynapse organization	│ ├─ presynapse organization	GO:0050808
GO:0099174	I16	BP	regulation of presynapse organization	│ │ └─ regulation of presynapse organization	GO:0099172
GO:0099173	I3	BP	postsynapse organization	│ ├─ postsynapse organization	GO:0050808			HGNC:5241;HGNC:2465	HSPA8;NCAN	HSPA8;NCAN
GO:0099175	I17	BP	regulation of postsynapse organization	│ │ ├─ regulation of postsynapse organization	GO:0099173			HGNC:5241;HGNC:2465	HSPA8;NCAN	HSPA8;NCAN
GO:0099084	I18	BP	postsynaptic specialization organization	│ │ └─ postsynaptic specialization organization	GO:0099173
GO:0099563	I4	BP	modification of synaptic structure	│ ├─ modification of synaptic structure	GO:0050808
GO:0099010	I19	BP	modification of postsynaptic structure	│ │ └─ modification of postsynaptic structure	GO:0099563
GO:0099159	I34	BP	regulation of modification of postsynaptic structure	│ │ ├─ regulation of modification of postsynaptic structure	GO:0099010
GO:0098885	I35	BP	modification of postsynaptic actin cytoskeleton	│ │ └─ modification of postsynaptic actin cytoskeleton	GO:0099010
GO:1905274	I47	BP	regulation of modification of postsynaptic actin cytoskeleton	│ │ └─ regulation of modification of postsynaptic actin cytoskeleton	GO:0098885
GO:0050807	I5	BP	regulation of synapse organization	│ ├─ regulation of synapse organization	GO:0050808	0.00482509	0.00539275	HGNC:11220;HGNC:4460;HGNC:9682	SPARCL1;GPM6A;PTPRT	SPARCL1;GPM6A;PTPRT
GO:0098918	I6	BP	structural constituent of synapse	│ ├─ structural constituent of synapse	GO:0050808
GO:0099181	I20	BP	structural constituent of presynapse	│ │ ├─ structural constituent of presynapse	GO:0098918
GO:0098882	I36	BP	structural constituent of active zone	│ │ │ ├─ structural constituent of active zone	GO:0099181
GO:0098699	I37	BP	structural constituent of presynaptic actin cytoskeleton	│ │ │ └─ structural constituent of presynaptic actin cytoskeleton	GO:0099181
GO:0099186	I21	BP	structural constituent of postsynapse	│ │ └─ structural constituent of postsynapse	GO:0098918
GO:0098973	I38	BP	structural constituent of postsynaptic actin cytoskeleton	│ │ ├─ structural constituent of postsynaptic actin cytoskeleton	GO:0099186
GO:0099184	I39	BP	structural constituent of postsynaptic intermediate filament cytoskeleton	│ │ ├─ structural constituent of postsynaptic intermediate filament cytoskeleton	GO:0099186
GO:0098879	I40	BP	structural constituent of postsynaptic specialization	│ │ ├─ structural constituent of postsynaptic specialization	GO:0099186
GO:0098919	I41	BP	structural constituent of postsynaptic density	│ │ └─ structural constituent of postsynaptic density	GO:0099186
GO:0150043	I7	BP	structural constituent of synapse-associated extracellular matrix	│ ├─ structural constituent of synapse-associated extracellular matrix	GO:0050808
GO:0099560	I8	BP	synapse adhesion between pre- and post-synapse	│ ├─ synapse adhesion between pre- and post-synapse	GO:0050808			HGNC:11220;HGNC:25042	SPARCL1;LRRC4B	SPARCL1;LRRC4B
GO:0099179	I22	BP	regulation of synaptic membrane adhesion	│ │ └─ regulation of synaptic membrane adhesion	GO:0099560
GO:0008039	I9	BP	synaptic target recognition	│ ├─ synaptic target recognition	GO:0050808
GO:0007416	I10	BP	synapse assembly	│ ├─ synapse assembly	GO:0050808	0.00395734	0.00469934	HGNC:620;HGNC:25042;HGNC:18371;HGNC:19359;HGNC:19409	APP;LRRC4B;CLSTN3;C1QL3;LRRTM2	APP;LRRC4B;CLSTN3;C1QL3;LRRTM2
GO:0099054	I23	BP	presynapse assembly	│ │ ├─ presynapse assembly	GO:0007416
GO:0051963	I24	BP	regulation of synapse assembly	│ │ ├─ regulation of synapse assembly	GO:0007416	0.0183879		HGNC:620;HGNC:25042;HGNC:18371	APP;LRRC4B;CLSTN3	APP;LRRC4B;CLSTN3
GO:1905606	I42	BP	regulation of presynapse assembly	│ │ │ ├─ regulation of presynapse assembly	GO:0051963	0.00573052	0.00604888	HGNC:620;HGNC:25042;HGNC:18371	APP;LRRC4B;CLSTN3	APP;LRRC4B;CLSTN3
GO:0150052	I43	BP	regulation of postsynapse assembly	│ │ │ └─ regulation of postsynapse assembly	GO:0051963
GO:0098698	I25	BP	postsynaptic specialization assembly	│ │ ├─ postsynaptic specialization assembly	GO:0007416	0.00621876		HGNC:19359;HGNC:19409;HGNC:25042	C1QL3;LRRTM2;LRRC4B	C1QL3;LRRTM2;LRRC4B
GO:0099150	I44	BP	regulation of postsynaptic specialization assembly	│ │ │ ├─ regulation of postsynaptic specialization assembly	GO:0098698
GO:0097107	I45	BP	postsynaptic density assembly	│ │ │ └─ postsynaptic density assembly	GO:0098698	0.00162091	0.00236903	HGNC:19359;HGNC:19409;HGNC:25042	C1QL3;LRRTM2;LRRC4B	C1QL3;LRRTM2;LRRC4B
GO:0099151	I48	BP	regulation of postsynaptic density assembly	│ │ │ └─ regulation of postsynaptic density assembly	GO:0097107			HGNC:19409;HGNC:25042	LRRTM2;LRRC4B	LRRTM2;LRRC4B
GO:0097104	I26	BP	postsynaptic membrane assembly	│ │ └─ postsynaptic membrane assembly	GO:0007416
GO:0098883	I11	BP	synapse disassembly	│ ├─ synapse disassembly	GO:0050808			HGNC:3388	EPHA4	EPHA4
GO:1905806	I27	BP	regulation of synapse disassembly	│ │ └─ regulation of synapse disassembly	GO:0098883			HGNC:3388	EPHA4	EPHA4
GO:0060074	I12	BP	synapse maturation	│ ├─ synapse maturation	GO:0050808			HGNC:17447	CLSTN1	CLSTN1
GO:0090128	I28	BP	regulation of synapse maturation	│ │ └─ regulation of synapse maturation	GO:0060074			HGNC:17447	CLSTN1	CLSTN1
GO:0099558	I13	BP	maintenance of synapse structure	│ ├─ maintenance of synapse structure	GO:0050808	0.00141098	0.00235207	HGNC:11186;HGNC:29944;HGNC:5241	SORT1;TENM3;HSPA8	SORT1;TENM3;HSPA8
GO:0099559	I29	BP	maintenance of alignment of postsynaptic density and presynaptic active zone	│ │ ├─ maintenance of alignment of postsynaptic density and presynaptic active zone	GO:0099558			HGNC:29944	TENM3	TENM3
GO:0098880	I30	BP	maintenance of postsynaptic specialization structure	│ │ └─ maintenance of postsynaptic specialization structure	GO:0099558			HGNC:5241	HSPA8	HSPA8
GO:0099562	I46	BP	maintenance of postsynaptic density structure	│ │ └─ maintenance of postsynaptic density structure	GO:0098880
GO:0099187	I14	BP	presynaptic cytoskeleton organization	│ ├─ presynaptic cytoskeleton organization	GO:0050808
GO:0099140	I31	BP	presynaptic actin cytoskeleton organization	│ │ └─ presynaptic actin cytoskeleton organization	GO:0099187
GO:0099188	I15	BP	postsynaptic cytoskeleton organization	│ └─ postsynaptic cytoskeleton organization	GO:0050808			HGNC:29944	TENM3	TENM3
GO:0098974	I32	BP	postsynaptic actin cytoskeleton organization	│ ├─ postsynaptic actin cytoskeleton organization	GO:0099188
GO:0099190	I33	BP	postsynaptic spectrin-associated cytoskeleton organization	│ └─ postsynaptic spectrin-associated cytoskeleton organization	GO:0099188			HGNC:29944	TENM3	TENM3
SYNGO:metabolism	J1	BP	metabolism	├─ metabolism	SYNGO:synprocess
SYNGO:presyn_ATPmetabolic	J2	BP	ATP metabolic process in the presynapse	│ ├─ ATP metabolic process in the presynapse	SYNGO:metabolism
SYNGO:presyn_regulationATPmetabolic	J12	BP	regulation of ATP metabolic process in the presynapse	│ │ └─ regulation of ATP metabolic process in the presynapse	SYNGO:presyn_ATPmetabolic
SYNGO:postsyn_ATPmetabolic	J3	BP	ATP metabolic process in the postsynapse	│ ├─ ATP metabolic process in the postsynapse	SYNGO:metabolism
GO:0099546	J4	BP	protein catabolic process, modulating synaptic transmission	│ ├─ protein catabolic process, modulating synaptic transmission	SYNGO:metabolism
GO:0099574	J5	BP	regulation of protein catabolic process at synapse, modulating synaptic transmission	│ ├─ regulation of protein catabolic process at synapse, modulating synaptic transmission	SYNGO:metabolism
GO:0099576	J13	BP	regulation of protein catabolic process at postsynapse, modulating synaptic transmission	│ │ ├─ regulation of protein catabolic process at postsynapse, modulating synaptic transmission	GO:0099574
GO:0099575	J14	BP	regulation of protein catabolic process at presynapse, modulating synaptic transmission	│ │ └─ regulation of protein catabolic process at presynapse, modulating synaptic transmission	GO:0099574
GO:0099547	J6	BP	regulation of translation at synapse, modulating synaptic transmission	│ ├─ regulation of translation at synapse, modulating synaptic transmission	SYNGO:metabolism
GO:0099578	J15	BP	regulation of translation at postsynapse, modulating synaptic transmission	│ │ ├─ regulation of translation at postsynapse, modulating synaptic transmission	GO:0099547
GO:0099577	J16	BP	regulation of translation at presynapse, modulating synaptic transmission	│ │ └─ regulation of translation at presynapse, modulating synaptic transmission	GO:0099547
GO:0042135	J7	BP	neurotransmitter catabolic process	│ ├─ neurotransmitter catabolic process	SYNGO:metabolism
GO:0140246	J8	BP	protein catabolic process at synapse	│ ├─ protein catabolic process at synapse	SYNGO:metabolism
GO:0140247	J17	BP	protein catabolic process at presynapse	│ │ ├─ protein catabolic process at presynapse	GO:0140246
GO:0140251	J21	BP	regulation protein catabolic process at presynapse	│ │ │ └─ regulation protein catabolic process at presynapse	GO:0140247
GO:0140249	J18	BP	protein catabolic process at postsynapse	│ │ └─ protein catabolic process at postsynapse	GO:0140246
GO:0140252	J22	BP	regulation protein catabolic process at postsynapse	│ │ └─ regulation protein catabolic process at postsynapse	GO:0140249
GO:0042136	J9	BP	neurotransmitter biosynthetic process	│ ├─ neurotransmitter biosynthetic process	SYNGO:metabolism
GO:0140241	J10	BP	translation at synapse	│ ├─ translation at synapse	SYNGO:metabolism
GO:0140236	J19	BP	translation at presynapse	│ │ ├─ translation at presynapse	GO:0140241
GO:0140242	J20	BP	translation at postsynapse	│ │ └─ translation at postsynapse	GO:0140241
GO:0140245	J23	BP	regulation of translation at postsynapse	│ │ └─ regulation of translation at postsynapse	GO:0140242
GO:0140235	J11	BP	RNA polyadenylation at postsynapse	│ └─ RNA polyadenylation at postsynapse	SYNGO:metabolism
SYNGO:transport	K1	BP	transport	└─ transport	SYNGO:synprocess			HGNC:17447;HGNC:18790	CLSTN1;NSG1	CLSTN1;NSG1
GO:0008088	K2	BP	axo-dendritic transport	├─ axo-dendritic transport	SYNGO:transport
GO:0098930	K7	BP	axonal transport	│ ├─ axonal transport	GO:0008088
GO:0008089	K13	BP	anterograde axonal transport	│ │ ├─ anterograde axonal transport	GO:0098930
GO:0099641	K21	BP	anterograde axonal protein transport	│ │ │ ├─ anterograde axonal protein transport	GO:0008089
GO:0140231	K22	BP	anterograde axonal transport of neurotransmitter receptor complex	│ │ │ └─ anterograde axonal transport of neurotransmitter receptor complex	GO:0008089
GO:0099088	K14	BP	axonal transport of messenger ribonucleoprotein complex	│ │ └─ axonal transport of messenger ribonucleoprotein complex	GO:0098930
GO:0098935	K8	BP	dendritic transport	│ └─ dendritic transport	GO:0008088
GO:0098937	K15	BP	anterograde dendritic transport	│ ├─ anterograde dendritic transport	GO:0098935
GO:0098971	K23	BP	anterograde dendritic transport of neurotransmitter receptor complex	│ │ └─ anterograde dendritic transport of neurotransmitter receptor complex	GO:0098937
GO:0098939	K16	BP	dendritic transport of mitochondrion	│ ├─ dendritic transport of mitochondrion	GO:0098935
GO:0098961	K17	BP	dendritic transport of ribonucleoprotein complex	│ └─ dendritic transport of ribonucleoprotein complex	GO:0098935
GO:0098963	K24	BP	dendritic transport of messenger ribonucleoprotein complex	│ └─ dendritic transport of messenger ribonucleoprotein complex	GO:0098961
GO:0098964	K27	BP	anterograde dendritic transport of messenger ribonucleoprotein complex	│ └─ anterograde dendritic transport of messenger ribonucleoprotein complex	GO:0098963
GO:0099514	K3	BP	synaptic vesicle cytoskeletal transport	├─ synaptic vesicle cytoskeletal transport	SYNGO:transport
GO:0099517	K9	BP	synaptic vesicle transport along microtubule	│ └─ synaptic vesicle transport along microtubule	GO:0099514
GO:0048490	K18	BP	anterograde synaptic vesicle transport	│ └─ anterograde synaptic vesicle transport	GO:0099517
GO:1903742	K25	BP	regulation of anterograde synaptic vesicle transport	│ └─ regulation of anterograde synaptic vesicle transport	GO:0048490
GO:0099090	K4	BP	synaptic vesicle recycling via endosome	├─ synaptic vesicle recycling via endosome	SYNGO:transport
GO:0099158	K10	BP	regulation of recycling endosome localization within postsynapse	│ └─ regulation of recycling endosome localization within postsynapse	GO:0099090
GO:0099089	K5	BP	establishment of endoplasmic reticulum localization to postsynapse	├─ establishment of endoplasmic reticulum localization to postsynapse	SYNGO:transport
GO:0099637	K6	BP	neurotransmitter receptor transport	└─ neurotransmitter receptor transport	SYNGO:transport			HGNC:17447;HGNC:18790	CLSTN1;NSG1	CLSTN1;NSG1
GO:0098877	K11	BP	neurotransmitter receptor transport to plasma membrane	├─ neurotransmitter receptor transport to plasma membrane	GO:0099637			HGNC:17447;HGNC:18790	CLSTN1;NSG1	CLSTN1;NSG1
GO:0098969	K19	BP	neurotransmitter receptor transport to postsynaptic membrane	│ ├─ neurotransmitter receptor transport to postsynaptic membrane	GO:0098877			HGNC:17447	CLSTN1	CLSTN1
GO:0099639	K20	BP	neurotransmitter receptor transport, endosome to plasma membrane	│ └─ neurotransmitter receptor transport, endosome to plasma membrane	GO:0098877			HGNC:18790	NSG1	NSG1
GO:0098887	K26	BP	neurotransmitter receptor transport, endosome to postsynaptic membrane	│ └─ neurotransmitter receptor transport, endosome to postsynaptic membrane	GO:0099639			HGNC:18790	NSG1	NSG1
GO:0099152	K28	BP	regulation of neurotransmitter receptor transport, endosome to postsynaptic membrane	│ └─ regulation of neurotransmitter receptor transport, endosome to postsynaptic membrane	GO:0098887
GO:0098943	K12	BP	neurotransmitter receptor transport, postsynaptic endosome to lysosome	└─ neurotransmitter receptor transport, postsynaptic endosome to lysosome	GO:0099637
